# Supplementary material for: Defective metabolic programming impairs early neuronal morphogenesis in neural cultures and an organoid model of Leigh syndrome
Source: Nat Commun. 2021 Mar 26;12:1929. doi: 10.1038/s41467-021-22117-z (PMC7997884; doi:10.1038/s41467-021-22117-z)
Supplement: Supplementary file 4 — Supplementary Data 1 [file 41467_2021_22117_MOESM4_ESM.xlsx]

## Sheet: Readme
Sequence	GTCCCTGGAAGACCCATTGGAGG
Samples	S2 vs. S2_Corr1
Genome	hg19
PAM	NGG
Algorithm	CRISPR Gold
gRNA sequence	GTCCCTGGAAGACCCATTGGAGG
Strand	+
Low-efficiency motif	None detected
Specificity	8.666
# high-risk off-targets	3
CutPosition	17:18:00

## Sheet: Off-targets
Top off-target sites	Strand	Position	MutDist	Risk	Annotation (if relevant)	Off-targets
........G.............	-	chr9:133352112:133352133	5	high	SURF1.CDS	None detected
.G........C........T..	+	chr17:48529514:48529535	10	high	HOXB1.3UTR	None detected
......a..a.....c......	-	chr11:2754354:2754375	11	high	KCNQ1.Intron	None detected
..............C..T.T..	-	chr7_KI270804v1_alt:90848:90869	12	low	Intergenic	None detected
..............C..T.T..	-	chr7_KI270899v1_alt:127247:127268	12	low	Intergenic	None detected
......a.....t..c...t..	+	chr10:24689120:24689141	12	low	ARHGAP21.Intron;ARHGAP21.RNA.Intron	None detected
.........A......CA.T..	-	chr17:77898787:77898808	12	low	Intergenic	None detected
.....-.........G...T..	+	chr15:73702273:73702293	12	low	CD276.CDS	None detected
..............C..T.T..	-	chr7:134926:134947	12	low	Intergenic	None detected
.....A...A..A.........	-	chr18:8088913:8088934	13	low	PTPRM.Intron;PTPRM.RNA.Intron	None detected
..TGG..............T..	+	chr9:110734402:110734423	13	low	MUSK.Intron	None detected
..T....GG..........T..	-	chr15:43510708:43510729	13	low	Intergenic	None detected
c.a.................a.	-	chr12:21984945:21984966	13	low	Intergenic	None detected
G...C..........A...G..	-	chr17:73902706:73902727	13	low	Intergenic	None detected
.G.............CA.....	-	chr8:138999350:138999371	14	low	Intergenic	None detected
.gg...-............c..	-	chr13:44207990:44208010	14	low	Intergenic	None detected
at.................TA.	-	chr9:107236146:107236167	14	low	Intergenic	None detected
.T..-.............CG..	-	chr8_KI270818v1_alt:38570:38590	14	low	ERICH1-AS1.Intron	None detected
.T..-.............CG..	-	chr8:756979:756999	14	low	ERICH1-AS1.Intron	None detected
.TT............C.A....	+	chr10:132898897:132898918	14	low	CFAP46.Intron	None detected
G....C-...............	-	chr9:33207046:33207066	15	low	Intergenic	None detected
.....-..G......C...G..	+	chr4:1826606:1826626	15	low	LETM1.Intron	None detected
......t..a.......t.g..	+	chr3:167627693:167627714	15	low	WDR49.Intron	None detected
C.A.....GA............	+	chr21:18139310:18139331	15	low	CHODL.Intron	None detected
..TA.A...A............	-	chr10:45691908:45691929	15	low	Intergenic	None detected
..TA.A...A............	-	chr10:46350367:46350388	15	low	LOC107984026.Intron	None detected
..TA.A...A............	-	chr10:46123019:46123040	15	low	AGAP7P.Intron	None detected
.T....-......A........	-	chr13:71636685:71636705	15	low	DACH1.Intron	None detected
.......-........G..T..	+	chr3:14261435:14261455	15	low	Intergenic	None detected
..TA.A...A............	+	chr10:45834246:45834267	15	low	AGAP4.Intron	None detected
..TA.A...A............	+	chr10:47510401:47510422	15	low	AGAP9.Intron;ANXA8.Intron	None detected
..TA.A...A............	+	chr10:73682924:73682945	15	low	AGAP5.Intron	None detected
CA..A...........C.....	-	chr2:109331947:109331968	15	low	RANBP2.Intron;SH3RF3.Intron	None detected
..TA.A...A............	-	chr10:87001485:87001506	15	low	AGAP11.Intron	None detected
..TA.A...A............	-	chr10:50001845:50001866	15	low	AGAP6.Intron	None detected
.....-...A..T......G..	+	chr1:119540741:119540761	15	low	Intergenic	None detected
..............GC..TG..	-	chr10:1183896:1183917	15	low	ADARB2.Intron	None detected
..TA.A...A............	-	chr10:46829603:46829624	15	low	LOC107984026.Intron	None detected
......a.tt............	+	chr2:75054461:75054482	15	low	TACR1.Intron	None detected
g.....c..........t.t..	-	chr3:95101581:95101602	15	low	Intergenic	None detected
..TT.A....C...........	+	chr10:132134509:132134530	16	low	JAKMIP3.Intron	None detected
...............GGA.C..	+	chr14:104201404:104201425	16	low	Intergenic	None detected
C.....A..........A..A.	-	chr1:7247709:7247730	16	low	CAMTA1.Intron	None detected
.....A...-.......A.G..	-	chr17:586129:586149	16	low	VPS53.Intron;VPS53.RNA.Intron	None detected
.....C.....T.....T.G..	+	chr2:25160738:25160759	16	low	Intergenic	None detected
.G....T.....G..........	+	chr17:34879806:34879828	16	low	LOC105371742.Intron	None detected
G.....-.......T....G..	-	chr2:25329012:25329032	16	low	DNMT3A.Intron;DNMT3A.RNA.Intron	None detected
........T.......CT.G..	-	chr12:3090873:3090894	16	low	TSPAN9.Intron	None detected
....-.....C.T......T..	+	chr16:3192516:3192536	16	low	OR1F1.Intron	None detected
.a..........a..a...g..	-	chr6:118196955:118196976	16	low	SLC35F1.Intron	None detected
G....CA........C......	-	chr13:44163346:44163367	16	low	Intergenic	None detected
.GA..CA...............	+	chr19:33379790:33379811	16	low	CEBPG.3UTR	None detected
.........A.A.....T.T..	-	chr5:114590361:114590382	16	low	LOC101927078.Intron	None detected
c.t...c...........c...	+	chr5:153682744:153682765	16	low	GRIA1.Intron;GRIA1.RNA.Intron	None detected
..T.............A..CA.	+	chr4:113544269:113544290	16	low	CAMK2D.Intron	None detected
..T.........A......G.A	-	chr6:148209943:148209964	16	low	SASH1.Intron	None detected
C.............CCC.....	-	chr20:51801784:51801805	16	low	SALL4.Intron	None detected
c.t....g..........c...	-	chrX:127520308:127520329	16	low	Intergenic	None detected
