# Supplementary material for: Defective metabolic programming impairs early neuronal morphogenesis in neural cultures and an organoid model of Leigh syndrome
Source: Nat Commun. 2021 Mar 26;12:1929. doi: 10.1038/s41467-021-22117-z (PMC7997884; doi:10.1038/s41467-021-22117-z)
Supplement: Supplementary file 6 — Supplementary Data 3 [file 41467_2021_22117_MOESM6_ESM.xlsx]

## Sheet: scRNAseq QC
Table of QC features (Genes, Transcripts, Reads)
GENES	Min	1st Q	Median	Mean	3rd Qu.	Max		UNIQUE READS
3D_raw	0	187.8	358	440.5	570	7’138		3D_samples		og009_1	og009_2	og009_3	og009_4	Mean
3D_filtered	222	414	535	634.1	741	2’580		3D_uniquely mapped reads		33805770	65875609	78364679	71136339	6.22956e+07
3D_final	222	413	533	628.8	733.8	2’580		3D_uniquely mapped %		67.37	68.6	70.49	69.37	68.9575
2D_raw	0	103	219	496.8	684.2	4’948		2D_samples		Xmoo1_1	og009_2	3p_1	og009_4	Mean
2D_filtered	160	472	748	880	1’198	2’517		2D_uniquely mapped reads		75818052	67559601	84400073	75875740	7.59134e+07
2D_final	200	514	789	916.2	1’235	2’517		2D_uniquely mapped %		76.76	80.29	81.08	79.11	78.72
TRANSCRIPTS	Min	1st Q	Median	Mean	3rd Qu.	Max
3D_raw	0	230	458	644.4	787	37’773
3D_filtered	401	539	726	923	1’070	4’975
LS_3D_final	401	538	724	914.9	1’062	4’952
2D_raw	0	176	374.5	989.8	1’260	16’907
2D_filtered	401	810	1381	1709	2'310	4’990
2D_final	401	888	1455	1780	2’436	4’990

## Sheet: 2D cluster markers
Cluster	p_val	avg_logFC	pct.1	pct.2	p_val_adj	Gene
0	2.66143e-86	1.64128	0.421	0.074	6.19766e-82	SFRP2
0	3.84756e-50	1.24888	0.387	0.11	8.9598e-46	MYC
0	3.46364e-38	0.970811	0.423	0.162	8.06578e-34	RPS4Y1
0	1.47243e-58	0.965878	0.833	0.613	3.42884e-54	RPL27A
0	9.85055e-61	0.936471	0.856	0.649	2.2939e-56	RPS3
0	9.36358e-24	0.924118	0.203	0.058	2.1805e-19	S100A10
0	2.25423e-44	0.899413	0.773	0.568	5.24943e-40	RPS16
0	6.38369e-48	0.878924	0.795	0.607	1.48657e-43	RPS12
0	7.10039e-75	0.873517	0.95	0.853	1.65347e-70	RPS19
0	1.28303e-42	0.859915	0.759	0.571	2.98778e-38	RPL7A
0	1.57023e-45	0.852673	0.797	0.611	3.65659e-41	RPL18
0	1.55751e-49	0.846822	0.815	0.636	3.62697e-45	RPS15A
0	2.46472e-66	0.845443	0.926	0.771	5.7396e-62	RPS14
0	9.37947e-70	0.839274	0.923	0.79	2.1842e-65	RPS18
0	4.50121e-58	0.83052	0.883	0.745	1.0482e-53	RPL31
0	1.93152e-25	0.82475	0.626	0.473	4.49793e-21	RPS28
0	8.87297e-18	0.824621	0.286	0.132	2.06625e-13	ANXA2
0	1.60125e-27	0.805341	0.64	0.45	3.72883e-23	RPL29
0	1.28647e-31	0.800595	0.732	0.595	2.9958e-27	RPL12
0	2.10835e-46	0.800268	0.804	0.653	4.90971e-42	RPL3
0	8.3813e-45	0.790739	0.84	0.727	1.95175e-40	RPS23
0	9.2583e-44	0.787854	0.818	0.62	2.15598e-39	RPL26
0	8.34918e-59	0.777244	0.921	0.779	1.94427e-54	RPS6
0	8.21461e-20	0.765887	0.57	0.422	1.91294e-15	GAS5
0	7.65921e-60	0.764598	0.914	0.813	1.7836e-55	RPL13A
0	1.38191e-43	0.760999	0.8	0.628	3.21806e-39	RPS24
0	1.97897e-25	0.757507	0.646	0.489	4.60843e-21	RPL28
0	8.4874e-66	0.750349	0.937	0.85	1.97646e-61	RPL13
0	1.06854e-49	0.748393	0.896	0.761	2.48832e-45	RPL35A
0	1.88493e-39	0.746598	0.806	0.652	4.38944e-35	RPS7
0	2.86679e-69	0.745433	0.944	0.844	6.6759e-65	RPS8
0	1.59808e-46	0.743804	0.851	0.712	3.72146e-42	RPLP0
0	4.07113e-32	0.74282	0.786	0.635	9.48044e-28	RPL35
0	6.30598e-45	0.73988	0.829	0.684	1.46847e-40	RPL23
0	1.36642e-35	0.729771	0.797	0.676	3.18198e-31	RPL32
0	2.01096e-21	0.727858	0.628	0.464	4.68291e-17	GSTP1
0	3.18478e-31	0.726879	0.791	0.644	7.41639e-27	RPS13
0	5.23398e-33	0.725134	0.768	0.636	1.21884e-28	RPS20
0	9.21449e-32	0.725	0.75	0.593	2.14578e-27	RPS5
0	1.08037e-42	0.722462	0.851	0.716	2.51585e-38	RPL19
0	1.85951e-40	0.716927	0.827	0.665	4.33023e-36	RPL11
0	4.82634e-30	0.710635	0.734	0.6	1.12391e-25	RPL8
0	4.87229e-21	0.708743	0.664	0.526	1.13461e-16	RPS21
0	1.62795e-12	0.708079	0.212	0.099	3.791e-08	S100A13
0	1.35242e-35	0.705175	0.802	0.667	3.14939e-31	RPS25
0	3.97615e-27	0.704201	0.687	0.508	9.25926e-23	RPS9
0	3.26267e-29	0.701631	0.712	0.539	7.59777e-25	RPL10A
0	1.24837e-38	0.697172	0.82	0.677	2.90707e-34	RPL27
0	1.20848e-40	0.696633	0.836	0.719	2.81418e-36	RPL5
0	6.73616e-34	0.696422	0.788	0.65	1.56865e-29	RPL10
0	1.78418e-20	0.69251	0.631	0.48	4.15483e-16	RPL9
0	1.83002e-24	0.691456	0.678	0.512	4.26156e-20	RPL17
0	1.07417e-41	0.690382	0.811	0.698	2.50141e-37	RPL4
0	3.36354e-30	0.687856	0.775	0.633	7.83267e-26	RPS15
0	1.88644e-33	0.685592	0.773	0.612	4.39295e-29	RPLP2
0	1.1823e-24	0.683232	0.667	0.503	2.75322e-20	RPS4X
0	1.95338e-42	0.682704	0.849	0.733	4.54883e-38	RPL6
0	9.69884e-56	0.682422	0.932	0.835	2.25857e-51	RPL34
0	1.16647e-27	0.681397	0.718	0.588	2.71636e-23	RPS3A
0	6.8594e-17	0.671663	0.57	0.43	1.59735e-12	RPL23A
0	2.20562e-11	0.665832	0.392	0.264	5.13622e-07	PRDX1
0	1.28068e-52	0.66211	0.921	0.851	2.98231e-48	RPLP1
0	3.23621e-23	0.652644	0.669	0.541	7.53615e-19	EEF1A1
0	1.56773e-37	0.646311	0.84	0.731	3.65078e-33	RPS2
0	1.3125e-09	0.645849	0.437	0.332	3.05642e-05	RPS10
0	1.63236e-14	0.640505	0.466	0.312	3.80127e-10	CLU
0	2.52819e-12	0.638435	0.475	0.353	5.88739e-08	RPL18A
0	1.42028e-13	0.634962	0.491	0.358	3.30741e-09	RPL39
0	5.68324e-25	0.632545	0.804	0.708	1.32346e-20	RPL37A
0	4.31118e-21	0.624901	0.646	0.509	1.00394e-16	C17orf76-AS1
0	3.79939e-25	0.621462	0.755	0.661	8.84764e-21	GNB2L1
0	2.52227e-13	0.619636	0.311	0.17	5.87361e-09	FGFBP3
0	1.51426e-12	0.618838	0.403	0.268	3.52627e-08	RNF130
0	1.66986e-10	0.611349	0.315	0.196	3.88861e-06	SPARC
0	1.93003e-08	0.607395	0.365	0.266	0.000449445	GNG5
0	2.72345e-20	0.606032	0.748	0.66	6.3421e-16	RPL36
0	9.37116e-19	0.60586	0.673	0.583	2.18226e-14	RPS29
0	9.2311e-22	0.604077	0.709	0.606	2.14965e-17	RPS11
0	9.89915e-18	0.598992	0.649	0.55	2.30522e-13	RPL14
0	6.26254e-07	0.598833	0.23	0.144	0.0145836	MYL12A
0	5.75025e-15	0.594791	0.658	0.567	1.33906e-10	RPL38
0	7.14636e-17	0.591353	0.586	0.451	1.66417e-12	ATP5G2
0	4.63123e-13	0.588964	0.464	0.33	1.07848e-08	CD99
0	9.73414e-31	0.587722	0.818	0.754	2.26679e-26	RPS27A
0	5.41495e-11	0.583552	0.423	0.304	1.26098e-06	SLC25A6
0	4.081e-05	0.579888	0.128	0.072	0.950342	AHCY
0	7.15251e-17	0.57703	0.673	0.573	1.66561e-12	RPL30
0	4.43426e-32	0.572242	0.86	0.667	1.03261e-27	VIM
0	2.01853e-07	0.571296	0.282	0.188	0.00470056	QPRT
0	1.25417e-09	0.555337	0.381	0.266	2.92058e-05	EIF3E
0	2.84699e-35	0.555041	0.89	0.777	6.62978e-31	FTL
0	4.18867e-23	0.550851	0.768	0.672	9.75417e-19	RPL37
0	2.65815e-08	0.54925	0.275	0.176	0.000619003	HSPB1
0	1.40727e-08	0.547237	0.459	0.374	0.000327711	EEF2
0	4.37209e-09	0.545346	0.498	0.411	0.000101813	HNRNPA1
0	6.20968e-22	0.540615	0.739	0.603	1.44605e-17	RPL24
0	4.42215e-11	0.535018	0.583	0.518	1.02979e-06	NACA
0	1.36637e-07	0.534702	0.419	0.329	0.00318188	UQCRH
0	1.40408e-05	0.534684	0.428	0.367	0.326969	ENO1
0	2.20604e-16	0.52753	0.741	0.703	5.1372e-12	PABPC1
0	5.87722e-10	0.526611	0.507	0.406	1.36863e-05	SNRPD2
0	8.58082e-05	0.525459	0.189	0.126	1	ZNF90
0	4.18358e-10	0.523171	0.446	0.329	9.74231e-06	MDK
0	1.52606e-11	0.516479	0.628	0.546	3.55372e-07	FAU
0	1.74048e-07	0.515631	0.198	0.112	0.00405306	CMBL
0	1.98338e-14	0.512988	0.653	0.551	4.61871e-10	CKB
0	7.58514e-05	0.512293	0.313	0.243	1	SNHG5
0	4.01753e-09	0.506888	0.556	0.484	9.35562e-05	RPSA
0	4.82929e-07	0.50655	0.304	0.211	0.011246	RHOA
0	2.12398e-16	0.500355	0.716	0.633	4.94611e-12	TPT1
1	2.59483e-101	1.43219	0.647	0.161	6.04259e-97	FBXO32
1	8.58752e-83	1.2567	0.728	0.257	1.99978e-78	C1orf61
1	5.8482e-64	1.00048	0.406	0.085	1.36187e-59	SLC1A3
1	4.08924e-68	0.99106	0.704	0.281	9.52261e-64	ITGB8
1	1.84794e-54	0.939787	0.406	0.1	4.3033e-50	CA2
1	2.18784e-51	0.89093	0.479	0.149	5.09483e-47	PHYHIPL
1	4.69736e-47	0.881562	0.568	0.217	1.09387e-42	SLC3A2
1	3.5086e-50	0.836544	0.547	0.194	8.17047e-46	RFX4
1	8.85477e-46	0.823032	0.327	0.074	2.06201e-41	PAX3
1	2.40263e-42	0.821512	0.524	0.202	5.59501e-38	PTPRZ1
1	4.15529e-46	0.819051	0.602	0.252	9.67642e-42	LIMCH1
1	5.28264e-54	0.817709	0.641	0.245	1.23017e-49	LINC00461
1	2.69757e-50	0.81602	0.335	0.071	6.28184e-46	SOX9
1	1.62041e-43	0.78907	0.204	0.026	3.77344e-39	HIST1H2AC
1	1.24513e-38	0.771055	0.304	0.075	2.89954e-34	SYTL2
1	3.08893e-39	0.770662	0.309	0.077	7.1932e-35	LRRCC1
1	8.91078e-38	0.769557	0.395	0.125	2.07505e-33	PLP1
1	2.96412e-34	0.741143	0.529	0.233	6.90254e-30	QKI
1	1.90868e-30	0.736931	0.437	0.178	4.44475e-26	DDIT3
1	3.77218e-37	0.735066	0.411	0.134	8.78427e-33	PAX6
1	1.01702e-36	0.728277	0.463	0.172	2.36833e-32	LINC00473
1	1.08726e-35	0.710087	0.314	0.086	2.53191e-31	FAM181A
1	1.39304e-33	0.700169	0.298	0.083	3.24396e-29	ARID5B
1	2.22566e-33	0.677236	0.534	0.237	5.18289e-29	CTNNB1
1	1.67594e-34	0.644579	0.356	0.111	3.90277e-30	GNG12
1	6.79098e-21	0.642556	0.199	0.057	1.58142e-16	EGR1
1	1.22049e-25	0.641039	0.387	0.156	2.84216e-21	TXNIP
1	2.25221e-23	0.635243	0.223	0.064	5.24473e-19	ATF3
1	3.91579e-32	0.633592	0.539	0.237	9.1187e-28	SOX2
1	1.82151e-28	0.628415	0.262	0.073	4.24174e-24	NFIA
1	1.94772e-20	0.625816	0.296	0.118	4.53565e-16	ANKRD6
1	2.14017e-28	0.625616	0.196	0.042	4.98381e-24	NDNF
1	3.17601e-24	0.618673	0.267	0.087	7.39596e-20	PSRC1
1	3.02878e-30	0.616201	0.387	0.139	7.05311e-26	CXCR4
1	3.33568e-30	0.60845	0.628	0.324	7.7678e-26	NTRK2
1	8.30529e-30	0.598498	0.254	0.065	1.93405e-25	ETV1
1	1.65504e-28	0.594033	0.61	0.323	3.85409e-24	MAGED1
1	7.5441e-35	0.591791	0.183	0.028	1.75679e-30	SOCS2-AS1
1	1.3435e-29	0.590432	0.223	0.052	3.12861e-25	PPAP2B
1	4.82606e-17	0.589494	0.233	0.088	1.12384e-12	TGIF1
1	6.95477e-28	0.580918	0.482	0.212	1.61956e-23	AC018730.1
1	8.99806e-24	0.580433	0.437	0.199	2.09538e-19	DDIT4
1	1.79774e-21	0.578644	0.251	0.086	4.1864e-17	PSPH
1	2.33719e-25	0.572669	0.38	0.15	5.44263e-21	TMEM161B-AS1
1	4.25882e-24	0.568953	0.306	0.107	9.91751e-20	ID4
1	1.07671e-22	0.558449	0.207	0.056	2.50733e-18	AC004158.3
1	1.36876e-21	0.557962	0.521	0.28	3.18744e-17	HSPA9
1	1.91211e-22	0.557294	0.61	0.359	4.45273e-18	EIF2S2
1	2.76693e-33	0.554517	0.191	0.032	6.44334e-29	MAP7
1	1.22624e-24	0.552464	0.22	0.06	2.85556e-20	PDLIM5
1	3.89824e-24	0.550989	0.385	0.158	9.07782e-20	SOX3
1	9.42706e-22	0.549555	0.51	0.273	2.19528e-17	LARS
1	1.53897e-24	0.548741	0.343	0.129	3.58379e-20	KAT6B
1	1.74198e-32	0.548057	0.251	0.06	4.05654e-28	UBL3
1	9.23817e-22	0.537976	0.492	0.247	2.15129e-17	TARS
1	7.80405e-24	0.53488	0.526	0.268	1.81733e-19	SREK1
1	1.79738e-08	0.533308	0.202	0.101	0.000418557	ID3
1	2.4941e-25	0.531114	0.73	0.474	5.80801e-21	RBM39
1	2.12049e-23	0.528418	0.374	0.154	4.93798e-19	PSAT1
1	1.82372e-20	0.520044	0.131	0.026	4.2469e-16	ZNF234
1	5.46082e-24	0.514428	0.521	0.257	1.27166e-19	ZFP36L1
1	4.75472e-19	0.510487	0.516	0.286	1.10723e-14	APC
1	2.61773e-19	0.50409	0.293	0.117	6.09591e-15	LAPTM4B
2	5.13198e-29	0.994801	0.543	0.278	1.19508e-24	NEFM
2	1.05888e-21	0.988384	0.257	0.087	2.46582e-17	ROBO3
2	4.04755e-19	0.815733	0.161	0.041	9.42552e-15	CNR1
2	4.79073e-20	0.807042	0.588	0.445	1.11562e-15	MEIS2
2	1.39121e-27	0.79634	0.719	0.52	3.23972e-23	CRABP1
2	2.58233e-18	0.768607	0.564	0.397	6.01346e-14	NREP
2	8.665e-41	0.760053	0.737	0.389	2.01782e-36	STMN2
2	1.80455e-12	0.759256	0.188	0.075	4.20226e-08	ELAVL4
2	4.06136e-12	0.754978	0.272	0.139	9.4577e-08	ANK3
2	2.10841e-11	0.742744	0.194	0.082	4.90986e-07	NHLH1
2	7.59348e-10	0.727923	0.37	0.244	1.76829e-05	KCNQ1OT1
2	1.9312e-15	0.722276	0.379	0.201	4.49718e-11	RTN1
2	2.06276e-11	0.713497	0.248	0.12	4.80356e-07	THSD7A
2	2.73383e-09	0.704232	0.299	0.183	6.36628e-05	INA
2	8.26104e-16	0.703659	0.558	0.429	1.92375e-11	BASP1
2	1.41276e-09	0.69211	0.263	0.147	3.2899e-05	LINC00966
2	9.85629e-10	0.684277	0.352	0.232	2.29523e-05	RBFOX2
2	2.44388e-06	0.670653	0.185	0.106	0.0569106	RUNX1T1
2	3.30377e-11	0.669993	0.173	0.07	7.6935e-07	EBF1
2	5.8547e-09	0.669907	0.197	0.097	0.000136338	POU2F2
2	2.64303e-08	0.648916	0.364	0.258	0.000615483	RND3
2	6.02814e-08	0.63364	0.134	0.057	0.00140377	MYT1L
2	3.25935e-08	0.62896	0.263	0.158	0.000759006	EPB41
2	2.4943e-06	0.613353	0.203	0.12	0.0580848	PKIA
2	0.000371734	0.604286	0.272	0.219	1	CEP170
2	1.40291e-07	0.596397	0.17	0.085	0.00326696	ATCAY
2	8.40948e-05	0.586864	0.152	0.09	1	NRXN1
2	1.98061e-06	0.581691	0.14	0.068	0.0461225	GRIA2
2	6.02655e-05	0.567449	0.245	0.173	1	NSG1
2	1.84969e-06	0.561384	0.134	0.065	0.0430736	SCHIP1
2	0.000266129	0.557332	0.164	0.104	1	PGM2L1
2	1.07181e-06	0.555882	0.397	0.319	0.0249593	MLLT11
2	2.56678e-05	0.549479	0.167	0.096	0.597727	LAMP5
2	9.68598e-23	0.548389	0.797	0.679	2.25557e-18	STMN1
2	6.21071e-05	0.53861	0.31	0.239	1	NCAM1
2	1.73437e-06	0.530888	0.218	0.127	0.0403883	SRRM4
2	4.47321e-06	0.522333	0.481	0.422	0.104168	AKAP9
2	3.72265e-23	0.521744	0.91	0.767	8.66894e-19	MTRNR2L8
2	0.000295941	0.515148	0.185	0.124	1	CAMK2N1
2	8.29394e-05	0.507906	0.266	0.194	1	PCSK1N
2	0.000493125	0.503696	0.119	0.069	1	CDK5R1
3	6.31841e-204	2.47829	0.836	0.103	1.47137e-199	MEG3
3	1.57864e-54	1.1804	0.634	0.226	3.67617e-50	DCX
3	7.78984e-23	1.03081	0.382	0.153	1.81402e-18	ANK2
3	2.19236e-28	1.02977	0.309	0.086	5.10535e-24	ROBO3
3	3.28644e-17	0.973606	0.149	0.034	7.65313e-13	SHOX2
3	1.74708e-44	0.972702	0.176	0.014	4.06842e-40	NPPA
3	8.08972e-35	0.958267	0.382	0.107	1.88385e-30	THSD7A
3	3.36461e-50	0.943361	0.592	0.181	7.83517e-46	RTN1
3	1.83937e-33	0.932438	0.309	0.075	4.28335e-29	HOXB3
3	8.71201e-41	0.856595	0.798	0.394	2.02877e-36	STMN2
3	4.85605e-09	0.783605	0.363	0.222	0.000113083	LMO4
3	4.46684e-20	0.779074	0.271	0.09	1.04019e-15	DUSP4
3	1.63673e-18	0.737914	0.321	0.125	3.81146e-14	AP1S2
3	1.69266e-20	0.726083	0.248	0.073	3.94169e-16	SNAP25
3	7.19406e-15	0.716943	0.336	0.158	1.67528e-10	PAK3
3	1.89594e-21	0.714954	0.263	0.078	4.41508e-17	NRXN1
3	1.08502e-10	0.713088	0.275	0.134	2.52668e-06	ATF5
3	2.53586e-15	0.705699	0.324	0.146	5.90525e-11	MYCBP2
3	2.12654e-07	0.695738	0.21	0.107	0.00495208	ENC1
3	1.97452e-21	0.688414	0.42	0.172	4.59805e-17	INA
3	2.29574e-23	0.686839	0.172	0.033	5.34608e-19	HOXA3
3	1.46647e-14	0.677245	0.534	0.341	3.41498e-10	ANKRD12
3	3.03945e-23	0.675542	0.492	0.218	7.07798e-19	NCAM1
3	3.45976e-18	0.647731	0.172	0.041	8.05674e-14	PCDH9
3	4.0735e-14	0.644085	0.424	0.227	9.48596e-10	RBFOX2
3	1.23002e-13	0.634135	0.256	0.1	2.86435e-09	RUNX1T1
3	2.94192e-17	0.62866	0.397	0.18	6.85084e-13	PCSK1N
3	2.69769e-10	0.627311	0.275	0.134	6.28211e-06	ZFHX4
3	1.05295e-08	0.622522	0.275	0.151	0.000245201	AUTS2
3	3.40478e-14	0.62091	0.298	0.125	7.9287e-10	ELAVL2
3	2.60726e-07	0.619988	0.187	0.089	0.00607153	SCG2
3	8.23001e-13	0.619877	0.435	0.253	1.91652e-08	RND3
3	3.58878e-14	0.606558	0.229	0.082	8.35719e-10	NHLH1
3	9.79223e-10	0.599232	0.328	0.18	2.28032e-05	CADM1
3	9.21454e-13	0.598068	0.321	0.148	2.14579e-08	STMN4
3	2.04112e-16	0.597109	0.271	0.097	4.75315e-12	SCG3
3	3.35465e-07	0.58178	0.359	0.232	0.00781197	CXXC5
3	4.78562e-12	0.581614	0.531	0.345	1.11443e-07	NEFL
3	6.12571e-15	0.576509	0.183	0.054	1.42649e-10	NTM
3	1.32973e-08	0.575524	0.355	0.222	0.000309654	EIF1AX
3	9.05911e-13	0.557015	0.584	0.411	2.1096e-08	AKAP9
3	3.43307e-07	0.551376	0.347	0.232	0.00799459	C16orf45
3	1.38504e-07	0.551038	0.439	0.312	0.00322535	ID2
3	5.37707e-10	0.549116	0.176	0.067	1.25216e-05	RGMB
3	1.05782e-20	0.547715	0.126	0.019	2.46334e-16	CNTN2
3	4.17465e-09	0.546793	0.332	0.186	9.7215e-05	KIAA0408
3	4.78698e-09	0.543298	0.286	0.148	0.000111474	LINC00966
3	4.98057e-12	0.539151	0.237	0.097	1.15983e-07	GNAO1
3	2.75406e-09	0.527992	0.229	0.107	6.41338e-05	C3orf14
3	4.08881e-10	0.517843	0.187	0.074	9.5216e-06	RP11-166D19.1
3	5.51374e-16	0.517328	0.149	0.035	1.28398e-11	MAB21L2
3	3.28082e-10	0.510698	0.374	0.212	7.64004e-06	ELAVL3
3	9.01547e-09	0.510123	0.469	0.322	0.000209943	DAAM1
3	1.01745e-07	0.506116	0.233	0.119	0.00236933	NRCAM
3	1.39278e-14	0.505742	0.733	0.525	3.24338e-10	CRABP1
3	2.80168e-06	0.505269	0.13	0.055	0.0652427	GPC2
3	1.33368e-10	0.504269	0.626	0.468	3.10573e-06	SOX11
3	6.0888e-11	0.504197	0.576	0.401	1.4179e-06	NREP
3	2.27253e-10	0.500346	0.324	0.166	5.29203e-06	ZC2HC1A
4	1.36915e-55	2.20169	0.514	0.147	3.18833e-51	DLK1
4	1.03183e-85	1.584	0.838	0.291	2.40282e-81	GNG11
4	1.02711e-48	1.45129	0.13	0.003	2.39184e-44	IFITM1
4	8.53632e-93	1.45055	0.794	0.221	1.98785e-88	TFPI2
4	4.43011e-61	1.34315	0.304	0.036	1.03164e-56	IFITM2
4	1.43283e-36	1.08155	0.237	0.038	3.33664e-32	LY6H
4	2.61667e-30	1.05658	0.285	0.068	6.09345e-26	PTN
4	7.99266e-24	0.882005	0.162	0.028	1.86125e-19	SPP1
4	2.70547e-39	0.866945	0.348	0.079	6.30022e-35	FAM46A
4	1.01307e-38	0.862809	0.696	0.314	2.35913e-34	CNN3
4	8.83478e-34	0.842798	0.514	0.189	2.05735e-29	PON2
4	3.08449e-57	0.83098	0.209	0.014	7.18285e-53	CEBPD
4	3.00744e-08	0.814167	0.123	0.043	0.000700343	LGALS1
4	1.97365e-47	0.803121	0.206	0.019	4.59605e-43	SPON1
4	1.52909e-42	0.784784	0.233	0.03	3.5608e-38	TGFB2
4	5.73251e-36	0.78191	0.723	0.35	1.33493e-31	PEG10
4	1.20507e-36	0.76215	0.676	0.291	2.80624e-32	GPM6B
4	4.21151e-53	0.760751	0.162	0.007	9.80734e-49	FBLN5
4	5.46408e-32	0.753321	0.206	0.032	1.27242e-27	LGALS3
4	6.97309e-44	0.752077	0.221	0.026	1.62382e-39	ARHGAP29
4	4.56445e-52	0.743238	0.174	0.009	1.06292e-47	S1PR3
4	1.15155e-30	0.713145	0.368	0.107	2.6816e-26	REXO2
4	5.24685e-20	0.711543	0.292	0.096	1.22183e-15	ID3
4	3.17992e-24	0.709654	0.289	0.082	7.40508e-20	NFIA
4	3.60328e-13	0.706537	0.292	0.124	8.39095e-09	CALD1
4	4.65677e-30	0.698318	0.7	0.335	1.08442e-25	NTRK2
4	1.29937e-51	0.687183	0.233	0.023	3.02585e-47	HES1
4	1.2051e-24	0.674763	0.182	0.034	2.80632e-20	RCAN1
4	1.16853e-29	0.663952	0.798	0.466	2.72117e-25	HSP90B1
4	2.71443e-25	0.654619	0.427	0.157	6.32109e-21	CTNNA1
4	1.34317e-31	0.631829	0.162	0.019	3.12785e-27	NR4A3
4	1.57529e-33	0.625517	0.142	0.013	3.66838e-29	ZIC1
4	3.56473e-19	0.625339	0.245	0.074	8.30118e-15	C8orf4
4	4.19367e-34	0.62452	0.933	0.676	9.76581e-30	VIM
4	9.54227e-16	0.624377	0.399	0.183	2.22211e-11	ARL4A
4	2.42103e-27	0.61883	0.261	0.061	5.63786e-23	SPATS2L
4	7.88719e-30	0.618374	0.506	0.183	1.83669e-25	SPARC
4	1.05022e-22	0.616369	0.194	0.041	2.44565e-18	NFIB
4	2.87336e-30	0.611014	0.134	0.013	6.69119e-26	PALMD
4	1.47774e-20	0.606613	0.605	0.309	3.44121e-16	CLU
4	1.49743e-21	0.599082	0.269	0.079	3.48708e-17	HLA-A
4	6.84812e-17	0.576778	0.225	0.07	1.59472e-12	CRISPLD1
4	3.63223e-23	0.575524	0.324	0.103	8.45838e-19	VMP1
4	4.37021e-19	0.572422	0.573	0.294	1.01769e-14	PPIB
4	2.39936e-24	0.568791	0.656	0.313	5.58738e-20	TTYH1
4	2.67365e-13	0.557679	0.138	0.035	6.22613e-09	IGFBP5
4	1.14886e-19	0.55082	0.229	0.063	2.67535e-15	TIMP1
4	8.89939e-16	0.548404	0.368	0.161	2.0724e-11	PDIA4
4	5.93349e-27	0.544291	0.233	0.05	1.38173e-22	WLS
4	8.01414e-14	0.543948	0.447	0.228	1.86625e-09	RFX4
4	6.71141e-17	0.541988	0.332	0.131	1.56289e-12	C2orf80
4	1.68515e-31	0.5401	0.13	0.011	3.92422e-27	SULF1
4	1.51902e-18	0.53248	0.431	0.187	3.53733e-14	CALU
4	4.68711e-19	0.529231	0.123	0.02	1.09149e-14	S100B
4	1.10758e-19	0.524156	0.498	0.225	2.57922e-15	PTPRZ1
4	2.81707e-18	0.51978	0.368	0.147	6.56012e-14	RBP1
4	2.88928e-16	0.519474	0.391	0.173	6.72826e-12	CADM1
4	2.39697e-24	0.518685	0.229	0.053	5.58183e-20	EPS8
4	2.19416e-17	0.514181	0.253	0.081	5.10955e-13	SCG2
4	7.90371e-12	0.512929	0.296	0.134	1.84054e-07	NPC2
4	1.00023e-23	0.508731	0.213	0.047	2.32923e-19	C21orf62
5	1.6161e-81	1.24647	0.377	0.038	3.76341e-77	RP11-82C23.2
5	1.40086e-37	1.2375	0.356	0.085	3.26219e-33	NNAT
5	8.84793e-92	1.20269	0.494	0.063	2.06042e-87	NSG2
5	1.27936e-84	1.19539	0.954	0.38	2.97925e-80	STMN2
5	2.33079e-77	1.14034	0.707	0.172	5.4277e-73	RTN1
5	9.13067e-39	1.02267	0.711	0.327	2.12626e-34	NEFL
5	1.50423e-49	0.973077	0.837	0.396	3.50289e-45	GAP43
5	1.56485e-64	0.94456	0.393	0.056	3.64407e-60	ELAVL4
5	1.98432e-36	0.92742	0.423	0.118	4.62088e-32	ZFHX4
5	6.08301e-36	0.921815	0.586	0.231	1.41655e-31	PBX3
5	1.36148e-45	0.902507	0.259	0.034	3.17048e-41	PPFIA2
5	8.64982e-21	0.896245	0.167	0.033	2.01428e-16	SHOX2
5	1.18862e-38	0.876923	0.452	0.125	2.76795e-34	ANK3
5	5.39863e-39	0.868474	0.393	0.097	1.25718e-34	OLFM1
5	5.65555e-47	0.864492	0.335	0.057	1.31701e-42	CELF4
5	5.45577e-41	0.860987	0.385	0.086	1.27049e-36	RUNX1T1
5	1.96352e-25	0.858842	0.598	0.284	4.57246e-21	NEFM
5	2.42097e-33	0.841391	0.205	0.03	5.63772e-29	MAB21L2
5	1.26511e-43	0.808337	0.544	0.16	2.94605e-39	INA
5	7.35416e-30	0.80345	0.741	0.434	1.71256e-25	MEIS2
5	7.64553e-43	0.791965	0.159	0.011	1.78041e-38	ZNF385D
5	1.44653e-33	0.788202	0.255	0.047	3.36852e-29	MYT1L
5	7.04292e-29	0.761578	0.364	0.106	1.64009e-24	PKIA
5	4.21207e-35	0.761493	0.285	0.055	9.80865e-31	GRIA2
5	1.69354e-29	0.744286	0.331	0.087	3.94374e-25	GNAO1
5	3.60762e-36	0.743759	0.766	0.381	8.40107e-32	NREP
5	8.75183e-26	0.739781	0.41	0.139	2.03804e-21	STMN4
5	6.72224e-24	0.736866	0.381	0.134	1.56541e-19	BLCAP
5	3.23941e-24	0.723271	0.414	0.149	7.54361e-20	ZFHX3
5	2.62396e-29	0.699492	0.741	0.414	6.11042e-25	BASP1
5	1.17682e-20	0.690935	0.192	0.044	2.74045e-16	SYT4
5	2.57711e-38	0.687193	0.941	0.668	6.00132e-34	STMN1
5	1.34906e-42	0.665344	0.983	0.879	3.14155e-38	TMSB10
5	4.22096e-23	0.660195	0.276	0.076	9.82934e-19	MAPT
5	1.17872e-37	0.65626	0.188	0.021	2.74488e-33	TCEAL2
5	8.33478e-24	0.62967	0.31	0.089	1.94092e-19	POU2F2
5	1.99388e-18	0.628449	0.414	0.181	4.64315e-14	ANKRD36
5	5.98664e-17	0.618151	0.418	0.188	1.39411e-12	PAFAH1B3
5	2.25686e-23	0.616143	0.452	0.176	5.25555e-19	PCSK1N
5	2.51742e-16	0.615576	0.301	0.113	5.86232e-12	CAMK2N1
5	7.06278e-20	0.609227	0.439	0.187	1.64471e-15	SYT1
5	6.57834e-17	0.601225	0.213	0.062	1.5319e-12	RAB3C
5	1.30109e-27	0.600504	0.301	0.075	3.02985e-23	NRXN1
5	6.75235e-15	0.599111	0.707	0.496	1.57242e-10	UCHL1
5	1.85043e-23	0.598256	0.289	0.081	4.3091e-19	GNG3
5	2.96805e-23	0.59657	0.607	0.298	6.9117e-19	MLLT11
5	1.45071e-19	0.596143	0.289	0.092	3.37828e-15	PGM2L1
5	5.10331e-18	0.581826	0.414	0.179	1.18841e-13	KIAA0408
5	1.45431e-22	0.580254	0.418	0.156	3.38666e-18	NSG1
5	1.62526e-22	0.579929	0.222	0.051	3.78475e-18	NTM
5	7.22617e-25	0.579553	0.222	0.048	1.68276e-20	REEP1
5	6.62687e-19	0.572637	0.665	0.404	1.5432e-14	AKAP9
5	1.95419e-15	0.569899	0.205	0.062	4.55071e-11	PCLO
5	2.54493e-16	0.569264	0.603	0.336	5.92638e-12	ANKRD12
5	2.62837e-14	0.553678	0.251	0.09	6.12068e-10	LAMP5
5	1.12387e-25	0.547666	0.967	0.767	2.61717e-21	MTRNR2L8
5	3.58076e-22	0.547211	0.13	0.018	8.33851e-18	PAX2
5	6.92386e-16	0.546502	0.456	0.222	1.61236e-11	RUFY2
5	1.13626e-15	0.545986	0.711	0.488	2.64601e-11	YWHAB
5	3.97261e-14	0.538673	0.146	0.036	9.25102e-10	ONECUT2
5	7.66826e-19	0.53646	0.251	0.074	1.78571e-14	SNAP25
5	6.32496e-19	0.531213	0.18	0.041	1.47289e-14	TSPAN7
5	5.48066e-18	0.527577	0.389	0.162	1.27628e-13	KIF3A
5	3.14026e-20	0.526317	0.347	0.121	7.31272e-16	ELAVL2
5	5.20061e-10	0.516906	0.213	0.087	1.21107e-05	SCG2
5	2.7229e-23	0.514826	0.109	0.011	6.34081e-19	LHX1
5	2.63602e-11	0.513556	0.318	0.154	6.13849e-07	CSRNP3
5	2.24147e-16	0.513311	0.77	0.555	5.21971e-12	CCNI
5	1.50566e-13	0.508478	0.36	0.168	3.50622e-09	GNG2
5	2.54195e-18	0.505109	0.155	0.032	5.91944e-14	CHGB
5	1.48056e-18	0.503827	0.527	0.243	3.44777e-14	DCX
6	1.99676e-170	2.25597	0.649	0.052	4.64986e-166	CENPF
6	5.27702e-184	2.00863	0.64	0.041	1.22886e-179	TOP2A
6	3.31528e-166	1.78808	0.596	0.039	7.72028e-162	UBE2C
6	2.20879e-132	1.67369	0.804	0.145	5.14361e-128	HMGB2
6	7.62232e-185	1.55197	0.609	0.032	1.77501e-180	NUSAP1
6	1.09113e-148	1.47448	0.636	0.06	2.54092e-144	SMC4
6	1.608e-112	1.40308	0.516	0.052	3.74454e-108	PTTG1
6	4.08448e-99	1.39235	0.56	0.077	9.51152e-95	CKS2
6	1.07928e-148	1.39143	0.573	0.042	2.51332e-144	BIRC5
6	1.29422e-135	1.32251	0.449	0.023	3.01385e-131	TPX2
6	6.78369e-116	1.29068	0.396	0.021	1.57972e-111	CENPE
6	3.30057e-120	1.19592	0.4	0.02	7.68604e-116	MKI67
6	2.25097e-132	1.17461	0.502	0.035	5.24184e-128	PRC1
6	1.0307e-92	1.11349	0.4	0.034	2.40019e-88	KIAA0101
6	1.68773e-136	1.08468	0.4	0.014	3.93022e-132	NUF2
6	7.42632e-103	1.08346	0.387	0.026	1.72937e-98	CCNB1
6	8.20869e-111	1.08336	0.373	0.02	1.91156e-106	MIS18BP1
6	1.10224e-35	1.08254	0.342	0.079	2.56679e-31	HIST1H1D
6	5.96469e-108	1.06377	0.307	0.01	1.389e-103	ASPM
6	2.9743e-135	1.05522	0.356	0.008	6.92626e-131	CDK1
6	2.03131e-102	1.04033	0.409	0.03	4.7303e-98	TYMS
6	9.67415e-64	1.01336	0.756	0.237	2.25282e-59	DEK
6	2.61237e-60	1.00962	0.898	0.458	6.08342e-56	TUBA1B
6	1.0384e-100	1.003	0.298	0.01	2.41813e-96	DLGAP5
6	2.01845e-97	0.980358	0.409	0.033	4.70037e-93	UBE2T
6	1.23479e-52	0.978941	0.836	0.383	2.87547e-48	H2AFZ
6	1.59981e-95	0.97199	0.382	0.028	3.72549e-91	MLF1IP
6	2.48465e-83	0.948637	0.422	0.046	5.78601e-79	GMNN
6	3.63675e-33	0.935903	0.444	0.133	8.46889e-29	MYC
6	9.14173e-93	0.916791	0.36	0.025	2.12883e-88	CENPK
6	1.79654e-68	0.911045	0.396	0.052	4.1836e-64	PRR11
6	1.06779e-72	0.896301	0.364	0.04	2.48655e-68	KIF20B
6	1.4217e-98	0.888096	0.293	0.01	3.3107e-94	KIF15
6	2.85385e-95	0.88698	0.276	0.009	6.64575e-91	BUB1B
6	2.56835e-65	0.88432	0.307	0.03	5.98092e-61	ATAD2
6	7.23828e-70	0.883841	0.351	0.038	1.68558e-65	MCM4
6	2.22277e-61	0.883516	0.56	0.122	5.17617e-57	ANP32E
6	1.06275e-51	0.881576	0.764	0.272	2.47483e-47	RANBP1
6	2.55296e-86	0.876507	0.302	0.017	5.94508e-82	CCNA2
6	1.20875e-72	0.86954	0.244	0.012	2.81481e-68	NCAPG
6	1.29584e-43	0.86835	0.427	0.096	3.01762e-39	DNAJC9
6	2.23633e-50	0.86498	0.316	0.045	5.20775e-46	SMC2
6	2.60644e-54	0.864968	0.476	0.099	6.06961e-50	USP1
6	2.5485e-90	0.85738	0.284	0.012	5.93469e-86	KIF4A
6	2.74501e-46	0.840541	0.449	0.103	6.3923e-42	KPNA2
6	3.37889e-56	0.835446	0.347	0.049	7.86841e-52	HELLS
6	3.13759e-71	0.820146	0.302	0.025	7.3065e-67	ORC6
6	2.20098e-34	0.812569	0.449	0.13	5.12542e-30	ANXA2
6	1.10349e-84	0.809168	0.258	0.01	2.56969e-80	AURKA
6	2.01097e-94	0.799899	0.231	0.003	4.68294e-90	CKAP2L
6	3.23254e-49	0.798081	0.507	0.121	7.52761e-45	TMPO
6	3.46713e-39	0.797912	0.578	0.189	8.0739e-35	DUT
6	5.16428e-78	0.795006	0.218	0.006	1.20261e-73	NDC80
6	3.5519e-59	0.794555	0.298	0.031	8.27131e-55	CLSPN
6	6.54688e-50	0.776571	0.387	0.069	1.52457e-45	CKAP2
6	4.52831e-41	0.771744	0.716	0.271	1.05451e-36	NASP
6	2.446e-73	0.769139	0.262	0.015	5.69601e-69	ECT2
6	2.15374e-89	0.76	0.24	0.006	5.01541e-85	TTK
6	1.30531e-74	0.757148	0.32	0.026	3.03967e-70	MAD2L1
6	8.02122e-40	0.756539	0.889	0.554	1.8679e-35	HMGB1
6	8.22075e-71	0.753782	0.249	0.014	1.91437e-66	HMMR
6	2.313e-51	0.750961	0.28	0.033	5.38629e-47	DHFR
6	2.92859e-84	0.748246	0.258	0.01	6.81981e-80	CDC20
6	1.13229e-90	0.73969	0.231	0.004	2.63677e-86	SGOL1
6	4.93065e-45	0.73187	0.342	0.061	1.1482e-40	TMEM97
6	2.89122e-43	0.727929	0.324	0.056	6.73279e-39	ATAD5
6	2.67996e-63	0.726331	0.244	0.017	6.24083e-59	RAD51AP1
6	3.55383e-57	0.724868	0.382	0.059	8.2758e-53	CENPH
6	2.15397e-43	0.722756	0.347	0.065	5.01595e-39	PCNA
6	2.26064e-61	0.718077	0.271	0.023	5.26436e-57	CENPN
6	2.29672e-62	0.713947	0.262	0.021	5.34838e-58	FANCI
6	9.09709e-85	0.708154	0.222	0.005	2.11844e-80	CDCA2
6	5.54269e-45	0.706948	0.262	0.034	1.29073e-40	NMU
6	1.7517e-69	0.705863	0.24	0.013	4.07919e-65	FANCD2
6	1.95082e-61	0.704533	0.24	0.017	4.54288e-57	SGOL2
6	1.74959e-90	0.703398	0.253	0.007	4.07428e-86	GTSE1
6	2.70936e-46	0.70105	0.32	0.051	6.30929e-42	WDR34
6	6.2073e-18	0.699164	0.849	0.678	1.44549e-13	HIST1H4C
6	1.61431e-73	0.698411	0.204	0.006	3.75924e-69	MCM10
6	1.05727e-38	0.697628	0.569	0.181	2.46205e-34	ANP32B
6	4.51694e-60	0.694804	0.249	0.019	1.05186e-55	C21orf58
6	1.96696e-63	0.690629	0.276	0.023	4.58045e-59	FBXO5
6	8.71066e-85	0.687927	0.24	0.007	2.02845e-80	CDCA8
6	8.06013e-101	0.687166	0.258	0.005	1.87696e-96	AURKB
6	1.21903e-48	0.686862	0.316	0.047	2.83875e-44	H2AFX
6	6.33498e-43	0.683426	0.538	0.147	1.47523e-38	H2AFV
6	1.29227e-31	0.683341	0.467	0.146	3.0093e-27	DNMT1
6	5.11403e-65	0.682972	0.204	0.009	1.1909e-60	CEP55
6	1.03054e-31	0.681873	0.609	0.247	2.39982e-27	LSM4
6	8.38563e-38	0.677203	0.582	0.19	1.95276e-33	SNRPB
6	5.35692e-30	0.67669	0.618	0.246	1.24747e-25	HMGN2
6	5.76981e-53	0.674677	0.258	0.026	1.34361e-48	CENPW
6	8.04476e-68	0.674518	0.24	0.013	1.87338e-63	CCNB2
6	2.33289e-54	0.671619	0.164	0.006	5.4326e-50	CASC5
6	7.48618e-26	0.66734	0.76	0.445	1.74331e-21	NUCKS1
6	1.87051e-44	0.664788	0.449	0.102	4.35586e-40	CCDC34
6	6.95381e-34	0.662377	0.653	0.256	1.61933e-29	GLO1
6	4.29443e-79	0.660972	0.231	0.008	1.00004e-74	KIF11
6	1.22447e-77	0.650544	0.218	0.006	2.85143e-73	KIF2C
6	2.1539e-33	0.648567	0.467	0.138	5.01579e-29	HMGA1
6	1.04141e-45	0.64653	0.262	0.033	2.42514e-41	PSMC3IP
6	2.38375e-13	0.64649	0.462	0.239	5.55103e-09	ARL6IP1
6	1.02781e-68	0.640801	0.213	0.009	2.39345e-64	ESCO2
6	4.50602e-32	0.638807	0.409	0.114	1.04932e-27	PAICS
6	3.1533e-69	0.632464	0.191	0.005	7.34309e-65	ANLN
6	5.53632e-29	0.629274	0.689	0.315	1.28924e-24	MDK
6	1.1348e-35	0.628521	0.204	0.026	2.64261e-31	FEN1
6	1.48911e-67	0.62783	0.204	0.008	3.4677e-63	KIF23
6	1.1999e-43	0.624764	0.32	0.053	2.7942e-39	RRM1
6	1.39176e-29	0.623297	0.844	0.478	3.24098e-25	TUBB
6	6.11754e-13	0.621699	0.493	0.261	1.42459e-08	TFPI2
6	2.15125e-56	0.616554	0.196	0.01	5.00962e-52	RRM2
6	1.61421e-43	0.615655	0.156	0.009	3.75901e-39	BRCA2
6	7.48081e-62	0.60987	0.191	0.008	1.74206e-57	KIF14
6	2.78092e-37	0.608454	0.231	0.032	6.47593e-33	KNSTRN
6	3.39358e-65	0.606872	0.209	0.009	7.90264e-61	FAM64A
6	4.53848e-34	0.602579	0.36	0.085	1.05687e-29	FBL
6	3.58773e-27	0.601657	0.893	0.667	8.35475e-23	RPS3
6	1.2016e-28	0.599708	0.787	0.389	2.79816e-24	HNRNPA1
6	1.88422e-28	0.59861	0.724	0.316	4.38777e-24	CD99
6	7.72005e-68	0.594184	0.178	0.004	1.79777e-63	SPC25
6	8.69001e-40	0.59291	0.178	0.016	2.02364e-35	CDKN3
6	1.68482e-26	0.592586	0.822	0.46	3.92344e-22	GSTP1
6	2.36298e-65	0.592199	0.187	0.006	5.50268e-61	CDCA3
6	2.91406e-31	0.592117	0.378	0.1	6.78597e-27	MGST1
6	1.12947e-24	0.590098	0.427	0.146	2.6302e-20	PRDX6
6	2.16477e-51	0.587824	0.191	0.012	5.0411e-47	ZWINT
6	2.15352e-67	0.586661	0.191	0.006	5.01489e-63	BUB1
6	3.44982e-23	0.586658	0.627	0.282	8.03359e-19	EEF1B2
6	1.82388e-34	0.58193	0.356	0.082	4.24726e-30	TUBB4B
6	2.42331e-54	0.580755	0.196	0.011	5.64317e-50	AC087645.1
6	3.26869e-29	0.577551	0.658	0.275	7.6118e-25	SNRPD1
6	1.23025e-37	0.577227	0.231	0.031	2.86489e-33	CCDC18
6	1.50919e-58	0.57485	0.196	0.01	3.51445e-54	PBK
6	2.84759e-35	0.56963	0.244	0.039	6.63118e-31	LMNB1
6	2.35388e-32	0.568676	0.142	0.012	5.48148e-28	CDC6
6	3.10692e-21	0.565899	0.564	0.259	7.23508e-17	PRDX1
6	1.03615e-23	0.564932	0.316	0.091	2.41289e-19	SPDL1
6	3.34172e-34	0.564553	0.2	0.026	7.78186e-30	RNASEH2A
6	7.78981e-34	0.564115	0.48	0.139	1.81401e-29	EZH2
6	3.1314e-67	0.563415	0.16	0.002	7.2921e-63	TROAP
6	7.00639e-45	0.558971	0.151	0.008	1.63158e-40	KIF18A
6	2.34944e-31	0.556574	0.271	0.053	5.47113e-27	RFC2
6	3.80047e-23	0.551119	0.458	0.171	8.85015e-19	SRSF2
6	7.78284e-37	0.549385	0.209	0.026	1.81239e-32	GINS2
6	4.1274e-24	0.549133	0.667	0.315	9.61147e-20	HNRNPD
6	5.25618e-53	0.545373	0.173	0.008	1.22401e-48	XRCC2
6	4.50752e-29	0.544835	0.911	0.574	1.04967e-24	RPL7A
6	3.99484e-44	0.54295	0.227	0.024	9.30278e-40	TIMELESS
6	5.42657e-20	0.541668	0.351	0.117	1.26369e-15	SFRP2
6	1.92809e-31	0.536364	0.298	0.063	4.48995e-27	RPA3
6	7.24408e-21	0.535573	0.538	0.235	1.68693e-16	SUPT16H
6	1.02938e-52	0.535327	0.204	0.014	2.39711e-48	TACC3
6	1.83434e-55	0.534937	0.191	0.01	4.27164e-51	RACGAP1
6	1.10629e-33	0.534784	0.182	0.021	2.57622e-29	MCM3
6	9.84836e-71	0.53469	0.196	0.005	2.29339e-66	NCAPH
6	6.03801e-22	0.532745	0.853	0.541	1.40607e-17	CKB
6	9.64093e-22	0.532246	0.32	0.098	2.24508e-17	HAUS1
6	5.78255e-34	0.532209	0.293	0.058	1.34658e-29	GGH
6	1.94769e-29	0.531622	0.316	0.075	4.53558e-25	DTYMK
6	2.6677e-29	0.529769	0.422	0.124	6.21227e-25	RPL22L1
6	1.31069e-32	0.528871	0.209	0.03	3.0522e-28	FILIP1
6	2.05951e-22	0.526448	0.956	0.73	4.79597e-18	RPS2
6	1.51802e-23	0.52427	0.653	0.302	3.53502e-19	CNBP
6	7.10384e-43	0.523074	0.204	0.02	1.65427e-38	MND1
6	1.05953e-22	0.522371	0.858	0.538	2.46732e-18	RPL14
6	1.02825e-24	0.520191	0.351	0.103	2.39448e-20	IDH2
6	5.7522e-37	0.519464	0.187	0.02	1.33951e-32	PHF19
6	7.39857e-66	0.51725	0.173	0.004	1.7229e-61	KIFC1
6	1.12879e-23	0.516854	0.467	0.172	2.62862e-19	HMGB3
6	7.35375e-22	0.516828	0.724	0.382	1.71247e-17	PFN1
6	1.32818e-28	0.513569	0.276	0.059	3.09294e-24	HAUS6
6	2.08425e-26	0.512634	0.933	0.687	4.85358e-22	PABPC1
6	1.37321e-26	0.511073	0.969	0.789	3.19781e-22	RPS6
6	1.89956e-24	0.510699	0.258	0.061	4.42351e-20	TMEM106C
6	1.45012e-20	0.510546	0.711	0.377	3.37688e-16	HSPE1
6	3.63824e-59	0.510377	0.151	0.003	8.47236e-55	NEK2
6	1.49941e-36	0.509986	0.124	0.007	3.49168e-32	DIAPH3
6	1.2274e-37	0.508867	0.204	0.024	2.85825e-33	KIF22
6	1.20625e-37	0.508781	0.107	0.003	2.809e-33	HIST1H1B
6	2.54413e-27	0.508779	0.947	0.716	5.92452e-23	RPLP0
6	1.46443e-25	0.506109	0.36	0.104	3.41021e-21	GGCT
6	2.0469e-23	0.504842	0.36	0.109	4.76662e-19	SIVA1
6	3.34327e-22	0.502296	0.613	0.273	7.78548e-18	PARP1
6	6.41232e-22	0.500725	0.742	0.392	1.49324e-17	SNRPD2
7	1.1975e-61	1.60157	0.923	0.517	2.78861e-57	CRABP1
7	1.20765e-30	1.18403	0.702	0.346	2.81226e-26	MIAT
7	7.377e-22	1.13626	0.431	0.172	1.71788e-17	CRABP2
7	6.55081e-26	1.10691	0.359	0.103	1.52549e-21	HES6
7	9.91401e-46	1.09405	0.276	0.034	2.30867e-41	ST18
7	4.75921e-13	1.08244	0.32	0.142	1.10828e-08	CCND1
7	1.02529e-19	0.968228	0.514	0.241	2.38759e-15	KCNQ1OT1
7	2.53119e-34	0.91319	0.359	0.076	5.89439e-30	NHLH1
7	3.33397e-21	0.816484	0.37	0.121	7.76382e-17	SRRM4
7	2.45426e-26	0.810936	0.182	0.026	5.71524e-22	SNCG
7	2.06364e-13	0.804187	0.525	0.299	4.8056e-09	NEFM
7	6.17916e-40	0.793775	0.122	0.004	1.43894e-35	NEUROG1
7	9.76947e-21	0.787364	0.271	0.071	2.27502e-16	CDKN1C
7	3.27527e-15	0.737014	0.238	0.072	7.62712e-11	TMEM2
7	9.47279e-11	0.72114	0.453	0.258	2.20593e-06	RND3
7	1.32689e-22	0.698976	0.785	0.489	3.08993e-18	SOX4
7	6.97889e-22	0.690275	0.138	0.018	1.62517e-17	RASD1
7	9.57685e-10	0.685975	0.287	0.132	2.23016e-05	ELAVL2
7	3.89664e-14	0.684623	0.16	0.037	9.07412e-10	TH
7	6.0271e-10	0.6752	0.398	0.218	1.40353e-05	BTG1
7	5.30031e-16	0.673778	0.138	0.025	1.23428e-11	GADD45G
7	2.50899e-09	0.657117	0.32	0.161	5.84268e-05	EPB41
7	1.97769e-07	0.6356	0.11	0.033	0.00460544	ARL4D
7	3.36687e-09	0.6178	0.403	0.227	7.84044e-05	TAGLN3
7	2.79151e-09	0.613106	0.149	0.047	6.5006e-05	CBFA2T2
7	1.39936e-06	0.59521	0.138	0.053	0.0325868	DLL1
7	4.45213e-10	0.578111	0.657	0.471	1.03677e-05	SOX11
7	1.93843e-08	0.575141	0.486	0.317	0.000451402	MLLT11
7	5.91775e-08	0.569428	0.326	0.178	0.00137807	DBN1
7	2.97502e-07	0.558942	0.409	0.261	0.00692792	COTL1
7	5.63009e-29	0.558282	0.105	0.006	1.31108e-24	CLDN5
7	1.61372e-06	0.557241	0.238	0.121	0.0375787	TFDP2
7	3.37131e-41	0.551934	0.105	0.002	7.85076e-37	NEUROD4
7	5.32986e-09	0.543649	0.282	0.131	0.000124117	PPP1R1A
7	1.96753e-06	0.542144	0.215	0.105	0.0458178	PCBP4
7	1.51333e-05	0.540272	0.403	0.286	0.352408	SH3BGRL3
7	1.4435e-21	0.536092	0.978	0.923	3.36148e-17	TUBA1A
7	1.2209e-05	0.521992	0.32	0.201	0.28431	MAP6
7	4.14771e-06	0.513541	0.116	0.042	0.0965877	ZBTB18
7	4.43143e-05	0.512746	0.47	0.357	1	NEFL

## Sheet: 3D cluster markers
Cluster	p_val	avg_logFC	pct.1	pct.2	p_val_adj	Gene
0	8.65601e-63	0.618472	0.262	0.159	2.20321e-58	CTGF
0	6.07508e-54	0.635509	0.113	0.046	1.54629e-49	FGFBP3
0	8.08568e-68	0.666392	0.213	0.112	2.05805e-63	IGDCC3
0	1.6282e-69	0.50049	0.37	0.24	4.14425e-65	MYC
0	7.54807e-172	0.52722	0.736	0.608	1.92121e-167	NAP1L1
0	1.3366e-50	0.538618	0.364	0.274	3.40205e-46	NASP
0	2.72528e-34	0.551479	0.13	0.071	6.93666e-30	PLP1
0	1.59503e-97	0.757092	0.256	0.128	4.05982e-93	PRTG
0	2.46735e-196	0.50402	0.805	0.673	6.28016e-192	RPL7A
0	0	0.556646	0.908	0.762	0	RPS3
0	8.39547e-166	0.752759	0.408	0.21	2.1369e-161	RPS4Y1
0	3.93944e-153	0.724082	0.44	0.246	1.00271e-148	SFRP1
0	1.87483e-45	0.672804	0.131	0.063	4.772e-41	SFRP2
0	1.52951e-46	0.580449	0.127	0.06	3.89305e-42	SOX3
1	0	1.74478	0.522	0.045	0	OLFML3
1	0	1.61236	0.439	0.031	0	ESRG
1	0	1.39836	0.439	0.065	0	CALB1
1	0	1.31041	0.307	0.024	0	CTD-2354A18.1
1	0	1.30339	0.476	0.088	0	UGP2
1	0	1.2846	0.306	0.031	0	SYT6
1	0	1.16648	0.715	0.21	0	MYC
1	0	1.13021	0.316	0.055	0	FST
1	0	1.08093	0.605	0.167	0	IFI16
1	0	1.03893	0.184	0.012	0	L1TD1
1	0	1.03522	0.308	0.052	0	DPPA4
1	4.40996e-260	0.96914	0.198	0.024	1.12247e-255	MIR302B
1	2.13286e-234	0.940033	0.204	0.03	5.42877e-230	F3
1	1.82866e-247	0.919605	0.198	0.026	4.65448e-243	VASH2
1	0	0.877491	0.708	0.241	0	STMN2
1	0	0.867785	0.949	0.635	0	GSTP1
1	5.55486e-186	0.855988	0.248	0.057	1.41388e-181	C6orf211
1	1.31787e-159	0.817557	0.321	0.103	3.35438e-155	PLA2G16
1	1.7914e-176	0.816048	0.304	0.086	4.55965e-172	KLF4
1	1.2287e-186	0.798825	0.207	0.039	3.1274e-182	LUZP2
1	0	0.785707	0.862	0.405	0	CRABP1
1	3.27799e-154	0.747731	0.186	0.038	8.34346e-150	RP11-366M4.3
1	9.0123e-130	0.730447	0.204	0.053	2.2939e-125	GJA1
1	3.71722e-143	0.706684	0.144	0.025	9.46145e-139	PPP1R3B
1	2.54142e-179	0.677032	0.755	0.457	6.46868e-175	PRDX1
1	2.5329e-135	0.662038	0.179	0.039	6.44699e-131	POU5F1
1	8.85811e-107	0.657071	0.237	0.078	2.25465e-102	SEMA6A
1	4.11387e-112	0.653636	0.156	0.036	1.0471e-107	ST6GAL1
1	1.16629e-126	0.652431	0.19	0.046	2.96857e-122	CD70
1	3.10855e-107	0.638299	0.143	0.032	7.91218e-103	SLITRK2
1	1.3556e-118	0.633453	0.199	0.053	3.45042e-114	LIN28A
1	1.86109e-107	0.632209	0.205	0.061	4.73704e-103	WDHD1
1	1.07437e-111	0.619914	0.108	0.017	2.7346e-107	OLIG3
1	6.88606e-98	0.615613	0.306	0.125	1.75271e-93	S100A10
1	7.08418e-112	0.613822	0.299	0.11	1.80314e-107	CEBPZ
1	9.25906e-125	0.603097	0.547	0.276	2.35671e-120	ANXA2
1	7.6097e-102	0.59719	0.368	0.161	1.9369e-97	CDV3
1	2.23245e-97	0.584764	0.121	0.025	5.68225e-93	POLR3G
1	1.72714e-91	0.583273	0.326	0.141	4.39608e-87	LYPLA1
1	1.1002e-87	0.583244	0.178	0.054	2.80035e-83	GYPC
1	4.2562e-96	0.569208	0.393	0.185	1.08333e-91	APOE
1	6.10735e-85	0.566107	0.336	0.152	1.5545e-80	LDHA
1	3.58298e-153	0.56351	0.707	0.379	9.11977e-149	CRABP2
1	5.97348e-124	0.556207	0.572	0.288	1.52043e-119	PARP1
1	6.79526e-147	0.553466	0.329	0.107	1.7296e-142	NEFL
1	1.4427e-87	0.546996	0.106	0.022	3.67211e-83	KCNK1
1	3.93353e-119	0.533789	0.661	0.386	1.0012e-114	SERBP1
1	2.17956e-86	0.528265	0.136	0.034	5.54765e-82	FLVCR1
1	6.4817e-75	0.525697	0.284	0.125	1.64979e-70	AKAP12
1	2.75017e-75	0.524226	0.171	0.056	7e-71	USP44
1	1.69533e-235	0.519436	0.97	0.84	4.31513e-231	HSP90AB1
1	6.9634e-77	0.515309	0.144	0.042	1.77239e-72	RBPMS
1	2.59288e-67	0.511577	0.152	0.049	6.59967e-63	RPRM
1	4.42465e-75	0.509362	0.285	0.126	1.12621e-70	CNIH4
1	5.49078e-75	0.508321	0.408	0.215	1.39757e-70	SLIRP
1	4.57792e-57	0.503218	0.154	0.056	1.16522e-52	FBN2
1	1.22607e-73	0.500558	0.123	0.033	3.12072e-69	NECAB1
2	0	2.49805	0.704	0.06	0	CXCL14
2	0	2.39726	0.413	0.048	0	PMCH
2	0	2.22586	0.371	0.028	0	CRYAB
2	0	1.98952	0.946	0.279	0	TTR
2	0	1.90455	0.408	0.032	0	RSPO3
2	0	1.83714	0.545	0.068	0	PCP4
2	0	1.53988	0.239	0.01	0	IGF1
2	0	1.50471	0.294	0.01	0	RSPO2
2	0	1.40962	0.414	0.06	0	SERPINF1
2	0	1.40025	0.309	0.034	0	GPNMB
2	0	1.36649	0.404	0.075	0	SULF1
2	0	1.34252	0.523	0.108	0	CNTNAP2
2	0	1.20158	0.99	0.807	0	FTH1
2	0	1.19009	0.403	0.074	0	NQO1
2	0	1.17117	0.259	0.027	0	HTR2C
2	0	1.16109	0.28	0.038	0	PLS3
2	0	1.11663	0.408	0.086	0	PALLD
2	0	1.09691	0.458	0.117	0	MEST
2	0	1.09511	0.275	0.039	0	TRPM3
2	0	1.07026	0.246	0.032	0	IFITM1
2	0	1.06537	0.191	0.015	0	DCN
2	3.33665e-278	1.06409	0.273	0.047	8.49278e-274	ADAMTS1
2	0	1.05672	0.321	0.057	0	IFITM2
2	0	1.04539	0.611	0.215	0	CLU
2	0	1.03517	0.387	0.082	0	IFITM3
2	1.82472e-277	1.02774	0.303	0.058	4.64447e-273	TPBG
2	8.66761e-193	1.00988	0.134	0.014	2.20617e-188	GFAP
2	2.84731e-192	0.999977	0.201	0.036	7.24725e-188	CP
2	6.29556e-287	0.994071	0.229	0.03	1.60241e-282	PTGDS
2	3.30826e-248	0.943905	0.218	0.032	8.42051e-244	MSX1
2	0	0.942575	0.407	0.085	0	IGFBP7
2	7.93107e-245	0.925938	0.212	0.031	2.01869e-240	RBM47
2	3.63274e-213	0.911199	0.223	0.04	9.24641e-209	S100B
2	7.93171e-230	0.906147	0.152	0.015	2.01886e-225	HOPX
2	1.06819e-246	0.883946	0.654	0.286	2.71885e-242	CNN3
2	2.55272e-215	0.882516	0.499	0.184	6.49744e-211	HES1
2	8.98478e-218	0.881343	0.271	0.058	2.2869e-213	CDO1
2	8.62917e-187	0.857236	0.236	0.051	2.19638e-182	STIM2
2	6.10507e-267	0.855187	0.191	0.021	1.55392e-262	EMX2
2	2.70926e-172	0.837452	0.231	0.053	6.89587e-168	LAMB1
2	9.03096e-155	0.824667	0.182	0.037	2.29865e-150	PHACTR2
2	8.71274e-184	0.82386	0.19	0.034	2.21765e-179	MAF
2	3.68942e-165	0.811208	0.374	0.126	9.39067e-161	C1orf61
2	1.4244e-177	0.806829	0.447	0.167	3.62552e-173	ID3
2	4.26651e-166	0.805552	0.209	0.045	1.08596e-161	ZFYVE16
2	1.38376e-177	0.798989	0.185	0.033	3.52207e-173	OTX2
2	6.05169e-179	0.797614	0.224	0.047	1.54034e-174	OCIAD2
2	0	0.791621	0.969	0.791	0	FTL
2	2.70085e-154	0.78872	0.35	0.12	6.87448e-150	MRPS6
2	8.11605e-118	0.783129	0.167	0.04	2.06578e-113	FAM89A
2	1.33379e-177	0.782754	0.184	0.032	3.3949e-173	TIMP3
2	3.43082e-181	0.776295	0.174	0.028	8.73245e-177	SLC5A3
2	8.18335e-209	0.770389	0.119	0.009	2.08291e-204	WNT2B
2	8.90439e-166	0.764027	0.182	0.034	2.26643e-161	BMP7
2	6.76601e-170	0.75114	0.166	0.027	1.72215e-165	ABHD6
2	1.71581e-191	0.749695	0.694	0.366	4.36724e-187	CD63
2	2.18363e-206	0.742039	0.118	0.009	5.558e-202	PDE11A
2	1.49089e-161	0.73934	0.423	0.159	3.79475e-157	SPARC
2	4.70742e-194	0.736481	0.347	0.098	1.19818e-189	NFIA
2	1.11513e-163	0.731336	0.11	0.011	2.83834e-159	CLDN5
2	1.65415e-155	0.730481	0.173	0.033	4.21032e-151	ATP11C
2	1.14907e-143	0.729586	0.249	0.069	2.92472e-139	ZFP36L2
2	1.29593e-163	0.727366	0.38	0.131	3.29853e-159	HSPB1
2	1.02748e-158	0.721353	0.176	0.033	2.61524e-154	ABHD2
2	7.50306e-149	0.720347	0.202	0.046	1.90975e-144	DKK3
2	3.12202e-140	0.718285	0.188	0.042	7.94648e-136	TSPAN7
2	1.10488e-109	0.718181	0.147	0.033	2.81224e-105	CCL2
2	2.38928e-140	0.711202	0.134	0.021	6.08145e-136	TSHZ2
2	6.36608e-193	0.708832	0.126	0.012	1.62036e-188	PALMD
2	1.77577e-117	0.704081	0.386	0.164	4.51987e-113	SYNE2
2	6.66938e-131	0.697675	0.271	0.085	1.69756e-126	SPATS2L
2	8.95853e-149	0.691286	0.14	0.022	2.28021e-144	NUPR1
2	5.58499e-129	0.681235	0.195	0.048	1.42155e-124	LGI1
2	2.73038e-146	0.679648	0.197	0.044	6.94963e-142	CD9
2	5.28247e-140	0.677043	0.258	0.075	1.34455e-135	PRNP
2	1.0121e-156	0.67651	0.282	0.08	2.57611e-152	CXXC5
2	1.27742e-155	0.675654	0.126	0.016	3.25142e-151	IFI30
2	2.25534e-114	0.670553	0.203	0.057	5.74052e-110	EMC2
2	1.67926e-148	0.659086	0.19	0.041	4.27422e-144	LGALS3
2	1.03093e-122	0.65393	0.261	0.083	2.62402e-118	SQSTM1
2	2.13203e-92	0.649883	0.139	0.035	5.42664e-88	KRT18
2	1.02847e-124	0.646849	0.181	0.043	2.61777e-120	CTSD
2	2.717e-143	0.644348	0.336	0.113	6.91558e-139	GPM6A
2	2.77744e-124	0.643884	0.478	0.22	7.06942e-120	ITM2B
2	2.42553e-125	0.643563	0.457	0.203	6.1737e-121	ID4
2	7.91178e-145	0.640133	0.127	0.018	2.01378e-140	FAM107A
2	1.76415e-111	0.638187	0.246	0.08	4.49029e-107	WLS
2	2.12681e-131	0.637613	0.264	0.081	5.41337e-127	CYSTM1
2	1.87495e-109	0.62601	0.136	0.028	4.77232e-105	KCNJ13
2	1.72239e-109	0.619012	0.227	0.071	4.38401e-105	NFE2L2
2	7.81052e-125	0.603416	0.182	0.044	1.98801e-120	PDLIM5
2	5.40067e-110	0.601661	0.158	0.037	1.37463e-105	LSAMP
2	5.33873e-123	0.597601	0.148	0.03	1.35887e-118	ADAM9
2	6.71314e-103	0.592611	0.449	0.218	1.7087e-98	PKM
2	2.12561e-85	0.591834	0.416	0.211	5.41031e-81	EGR1
2	1.97985e-111	0.590663	0.264	0.088	5.03932e-107	FAM171B
2	8.82063e-103	0.589295	0.173	0.046	2.24511e-98	LGALS1
2	7.74459e-103	0.583985	0.189	0.054	1.97123e-98	SELM
2	4.68504e-106	0.58245	0.193	0.055	1.19248e-101	BST2
2	7.47855e-215	0.582303	0.953	0.816	1.90352e-210	TMSB4X
2	2.79496e-75	0.576686	0.129	0.035	7.11402e-71	ANXA1
2	3.85428e-97	0.576405	0.331	0.138	9.81029e-93	NUCB2
2	1.32319e-117	0.574517	0.151	0.032	3.36792e-113	TAGLN2
2	1.13112e-93	0.560788	0.283	0.11	2.87903e-89	MSI2
2	1.18417e-102	0.558541	0.105	0.018	3.01406e-98	MITF
2	5.82867e-103	0.557326	0.683	0.44	1.48357e-98	SERF2
2	1.002e-103	0.55722	0.116	0.022	2.55039e-99	TPD52L1
2	4.19364e-66	0.557051	0.221	0.091	1.06741e-61	PLEKHA5
2	2.3873e-112	0.548956	0.251	0.08	6.0764e-108	CA2
2	1.30194e-73	0.547197	0.172	0.058	3.31382e-69	ALDH3A2
2	4.42434e-83	0.540151	0.143	0.039	1.12613e-78	BAMBI
2	1.59656e-81	0.537731	0.189	0.063	4.06372e-77	TMEM98
2	2.54412e-85	0.537697	0.222	0.078	6.47555e-81	SOX9
2	1.20171e-95	0.53598	0.141	0.034	3.05872e-91	KIAA1598
2	2.5865e-102	0.535952	0.11	0.02	6.58341e-98	SLC15A4
2	2.40592e-92	0.535797	0.132	0.031	6.12378e-88	MAFF
2	3.25385e-88	0.535396	0.115	0.025	8.28203e-84	TNFRSF12A
2	2.67631e-86	0.530342	0.155	0.043	6.81201e-82	GEM
2	1.85861e-94	0.528541	0.337	0.143	4.73072e-90	GUK1
2	9.36566e-88	0.525254	0.116	0.026	2.38384e-83	SLC35F5
2	3.46984e-69	0.523222	0.12	0.033	8.83178e-65	NR4A1
2	8.23064e-99	0.522222	0.17	0.046	2.09495e-94	CD59
2	1.44834e-63	0.519558	0.36	0.19	3.68646e-59	APOE
2	6.17551e-85	0.516459	0.116	0.026	1.57185e-80	SLC16A10
2	7.39613e-82	0.513801	0.135	0.035	1.88254e-77	FGFR2
2	1.81098e-83	0.505352	0.203	0.069	4.60949e-79	CD164
2	3.70265e-82	0.504143	0.127	0.032	9.42435e-78	SLC9A3R1
2	9.20659e-49	0.503454	0.191	0.084	2.34335e-44	ATF3
2	3.8195e-88	0.501649	0.111	0.023	9.72178e-84	PTRF
2	6.1976e-83	0.500937	0.147	0.041	1.57748e-78	BLVRB
2	2.61364e-101	0.500802	0.112	0.021	6.65249e-97	HTRA1
3	1.47922e-132	0.616053	0.134	0.02	3.76505e-128	ANLN
3	7.26783e-127	0.714576	0.517	0.234	1.84988e-122	ANP32E
3	1.62186e-114	0.616204	0.127	0.021	4.12812e-110	ARHGAP11A
3	4.35747e-168	0.617967	0.104	0.008	1.10911e-163	ARHGEF39
3	9.53447e-246	1.07101	0.671	0.288	2.42681e-241	ARL6IP1
3	0	1.24722	0.259	0.024	0	ASPM
3	0	1.19283	0.273	0.024	0	AURKA
3	0	1.0206	0.228	0.023	0	AURKB
3	0	1.16851	0.367	0.067	0	BIRC5
3	5.84357e-233	0.89614	0.183	0.02	1.48736e-228	BUB1
3	7.32175e-178	0.80034	0.187	0.029	1.86361e-173	BUB1B
3	5.7887e-153	0.795667	0.368	0.117	1.4734e-148	BUB3
3	2.40556e-76	0.505607	0.109	0.023	6.12287e-72	CCDC18
3	0	1.04885	0.26	0.03	0	CCNA2
3	0	1.55651	0.441	0.048	0	CCNB1
3	0	1.19454	0.286	0.033	0	CCNB2
3	0	1.36693	0.293	0.019	0	CDC20
3	1.72207e-158	0.695988	0.13	0.015	4.38318e-154	CDCA2
3	5.59634e-167	0.704431	0.123	0.012	1.42444e-162	CDCA3
3	0	1.11008	0.245	0.026	0	CDCA8
3	0	1.21565	0.367	0.057	0	CDK1
3	3.61187e-101	0.682592	0.146	0.031	9.1933e-97	CDKN3
3	8.38036e-148	0.64735	0.124	0.015	2.13305e-143	CENPA
3	0	1.41357	0.34	0.035	0	CENPE
3	0	1.81745	0.699	0.108	0	CENPF
3	6.11708e-78	0.552563	0.221	0.075	1.55698e-73	CENPH
3	1.19796e-170	0.771869	0.146	0.018	3.04916e-166	CEP55
3	5.05514e-77	0.608416	0.179	0.054	1.28669e-72	CEP70
3	6.95454e-221	0.962968	0.348	0.081	1.77014e-216	CKAP2
3	2.46718e-187	0.781475	0.153	0.018	6.27973e-183	CKAP2L
3	1.4973e-122	0.734685	0.291	0.09	3.81109e-118	CKAP5
3	6.11787e-190	0.893438	0.533	0.202	1.55718e-185	CKS2
3	8.48128e-65	0.547231	0.148	0.044	2.15874e-60	DBF4
3	1.8055e-88	0.522408	0.541	0.278	4.59555e-84	DEK
3	1.10093e-225	0.846535	0.154	0.014	2.80219e-221	DEPDC1
3	2.33562e-124	0.617172	0.117	0.016	5.94486e-120	DEPDC1B
3	0	1.43496	0.361	0.03	0	DLGAP5
3	2.145e-144	0.721338	0.166	0.028	5.45967e-140	ECT2
3	3.53734e-199	0.863012	0.189	0.026	9.00359e-195	FAM64A
3	1.01764e-176	0.766996	0.137	0.015	2.59021e-172	FAM83D
3	2.44016e-69	0.521933	0.177	0.056	6.21094e-65	FILIP1
3	2.91996e-101	0.616474	0.154	0.033	7.43217e-97	G2E3
3	1.20402e-253	0.948158	0.202	0.022	3.06459e-249	GTSE1
3	1.01935e-84	0.567352	0.405	0.185	2.59456e-80	H2AFV
3	2.04169e-113	0.748617	0.239	0.068	5.19672e-109	H2AFX
3	1.03325e-60	0.572795	0.226	0.089	2.62994e-56	HES5
3	5.71776e-144	0.621542	0.113	0.012	1.45534e-139	HJURP
3	7.96052e-83	0.506517	0.592	0.334	2.02619e-78	HMGB1
3	0	1.56928	0.916	0.299	0	HMGB2
3	1.63587e-153	0.774703	0.391	0.128	4.16378e-149	HMGB3
3	8.16857e-69	0.599631	0.209	0.074	2.07915e-64	HMGN2
3	0	1.17984	0.26	0.021	0	HMMR
3	1.7866e-60	0.517513	0.389	0.202	4.54744e-56	HP1BP3
3	6.99038e-162	0.792179	0.168	0.026	1.77926e-157	KIF11
3	9.07103e-161	0.733144	0.131	0.015	2.30885e-156	KIF14
3	3.01424e-136	0.740154	0.164	0.029	7.67216e-132	KIF15
3	2.43393e-225	0.721146	0.13	0.008	6.19509e-221	KIF20A
3	1.5331e-153	0.829713	0.216	0.045	3.9022e-149	KIF20B
3	9.85668e-95	0.618338	0.152	0.035	2.50882e-90	KIF22
3	1.09572e-166	0.794881	0.169	0.025	2.78894e-162	KIF23
3	0	1.01154	0.219	0.02	0	KIF2C
3	5.79616e-203	0.847555	0.173	0.021	1.4753e-198	KIF4A
3	1.23289e-104	0.643759	0.131	0.024	3.13808e-100	KNSTRN
3	0	1.29237	0.524	0.115	0	KPNA2
3	2.51106e-105	0.679013	0.238	0.07	6.39141e-101	LBR
3	1.30482e-125	0.685216	0.23	0.058	3.32117e-121	LMNB1
3	4.94108e-173	0.853684	0.313	0.081	1.25765e-168	MAD2L1
3	1.13495e-264	1.04739	0.289	0.048	2.8888e-260	MIS18BP1
3	0	1.4702	0.428	0.046	0	MKI67
3	1.30844e-60	0.528228	0.182	0.063	3.33036e-56	MLF1IP
3	3.08488e-84	0.544754	0.126	0.027	7.85194e-80	MND1
3	1.87938e-219	0.917685	0.226	0.035	4.7836e-215	NCAPG
3	2.08109e-133	0.664431	0.141	0.022	5.29701e-129	NCAPH
3	1.77168e-230	0.9412	0.2	0.025	4.50947e-226	NDC80
3	1.35235e-185	0.794094	0.143	0.015	3.44213e-181	NEK2
3	2.63193e-77	0.568477	0.154	0.041	6.69906e-73	NMU
3	5.16194e-164	0.688422	0.787	0.469	1.31387e-159	NUCKS1
3	0	1.27925	0.312	0.033	0	NUF2
3	0	1.37955	0.48	0.077	0	NUSAP1
3	1.00963e-136	0.698101	0.145	0.023	2.56982e-132	PBK
3	0	1.03749	0.179	0.009	0	PLK1
3	0	1.15947	0.305	0.044	0	PRC1
3	7.12448e-171	0.874217	0.223	0.043	1.81339e-166	PRR11
3	4.48824e-157	0.765941	0.155	0.022	1.14239e-152	PSRC1
3	0	1.42458	0.573	0.114	0	PTTG1
3	4.66261e-115	0.621013	0.124	0.019	1.18677e-110	RACGAP1
3	2.19278e-109	0.634875	0.584	0.301	5.58129e-105	RAD21
3	2.21028e-86	0.587096	0.122	0.025	5.62582e-82	SGOL1
3	0	1.13523	0.243	0.027	0	SGOL2
3	0	1.14328	0.497	0.124	0	SMC4
3	6.23213e-93	0.533094	0.101	0.016	1.58626e-88	SPAG5
3	1.13563e-119	0.719532	0.237	0.064	2.89052e-115	SPDL1
3	1.75885e-163	0.745982	0.146	0.019	4.4768e-159	TACC3
3	1.1791e-68	0.524045	0.304	0.131	3.00116e-64	TMPO
3	0	1.95364	0.725	0.103	0	TOP2A
3	0	1.58529	0.452	0.048	0	TPX2
3	2.43635e-259	0.942971	0.208	0.023	6.20124e-255	TTK
3	2.86333e-145	0.613372	0.811	0.511	7.28804e-141	TUBA1B
3	4.79166e-183	0.889182	0.358	0.1	1.21962e-178	TUBA1C
3	2.93624e-131	0.775451	0.348	0.118	7.4736e-127	TUBB4B
3	7.94976e-77	0.513667	0.307	0.125	2.02345e-72	TYMS
3	0	2.02429	0.68	0.083	0	UBE2C
3	8.74836e-75	0.540279	0.221	0.076	2.22672e-70	UBE2T
4	0	1.79913	0.386	0.038	0	LHX2
4	0	1.73123	0.584	0.116	0	C1orf61
4	0	1.50179	0.511	0.126	0	PTN
4	6.30751e-304	1.45876	0.585	0.19	1.60545e-299	FABP7
4	2.71187e-218	1.12593	0.154	0.013	6.90253e-214	C14orf23
4	4.14254e-161	1.09328	0.202	0.036	1.0544e-156	AC018730.1
4	2.39937e-275	1.07467	0.12	0.004	6.10711e-271	NPY
4	3.40118e-101	1.03864	0.251	0.081	8.65702e-97	SOX9
4	1.06369e-106	1.0318	0.225	0.064	2.7074e-102	LINC00461
4	2.17884e-94	1.00597	0.267	0.095	5.54579e-90	FAM171B
4	7.50846e-104	0.977717	0.155	0.033	1.91113e-99	SLC1A3
4	1.72685e-89	0.967164	0.287	0.112	4.39536e-85	PEA15
4	3.0097e-72	0.95891	0.237	0.091	7.66059e-68	DDIT3
4	1.209e-141	0.943049	0.116	0.013	3.07726e-137	B3GAT2
4	1.24895e-99	0.914987	0.44	0.215	3.17896e-95	ID4
4	7.54453e-65	0.888808	0.195	0.07	1.92031e-60	PHLDA1
4	4.33958e-76	0.867438	0.306	0.134	1.10455e-71	CCND2
4	2.95527e-57	0.826211	0.184	0.068	7.52204e-53	PTPRZ1
4	6.39917e-76	0.800318	0.122	0.027	1.62878e-71	HEY1
4	1.20868e-43	0.776036	0.277	0.15	3.07645e-39	SLC3A2
4	2.39875e-53	0.769131	0.309	0.163	6.10554e-49	SDCBP
4	4.31799e-122	0.742518	0.914	0.803	1.09906e-117	FTL
4	9.29953e-32	0.736968	0.19	0.097	2.36701e-27	SQSTM1
4	4.47611e-49	0.7337	0.256	0.123	1.1393e-44	TCF4
4	1.1579e-54	0.723442	0.133	0.04	2.9472e-50	POU3F3
4	4.18373e-31	0.721898	0.29	0.182	1.06488e-26	SYNE2
4	2.09399e-55	0.717489	0.106	0.027	5.32983e-51	DOK5
4	9.73471e-37	0.716654	0.172	0.078	2.47778e-32	RAB3GAP2
4	2.22357e-32	0.703527	0.239	0.134	5.65965e-28	HERPUD1
4	6.22679e-44	0.668593	0.105	0.031	1.5849e-39	ATF5
4	2.51019e-41	0.667088	0.113	0.037	6.38917e-37	ETV1
4	1.56674e-35	0.664983	0.175	0.08	3.98782e-31	JUNB
4	1.16937e-33	0.659012	0.238	0.13	2.97639e-29	EFNB2
4	2.98142e-44	0.658898	0.102	0.03	7.58862e-40	NUPR1
4	8.57007e-46	0.648295	0.29	0.151	2.18134e-41	GPM6B
4	6.14418e-33	0.64712	0.255	0.145	1.56388e-28	EZR
4	1.48955e-42	0.645089	0.121	0.041	3.79134e-38	GPR56
4	5.68604e-40	0.635485	0.237	0.118	1.44727e-35	NFIA
4	1.12999e-22	0.623807	0.286	0.197	2.87615e-18	ARF4
4	1.2032e-27	0.622799	0.335	0.227	3.06252e-23	EGR1
4	7.56426e-33	0.61407	0.104	0.037	1.92533e-28	PPP2R2B
4	2.33973e-37	0.608235	0.127	0.047	5.95531e-33	PAX6
4	5.82164e-25	0.593021	0.298	0.199	1.48178e-20	HMGCS1
4	1.94879e-24	0.577314	0.14	0.068	4.96026e-20	TSPO
4	3.9136e-22	0.575837	0.108	0.049	9.96128e-18	CEBPB
4	9.85454e-24	0.570548	0.116	0.052	2.50828e-19	RGS16
4	1.57859e-35	0.568628	0.461	0.345	4.01799e-31	2007-09-01
4	8.31695e-23	0.566645	0.157	0.082	2.11691e-18	TSPAN5
4	4.2238e-18	0.558294	0.146	0.081	1.07508e-13	REV3L
4	1.67235e-12	0.552406	0.15	0.096	4.25662e-08	CDKN1A
4	5.27404e-23	0.541978	0.176	0.096	1.3424e-18	KIF1A
4	9.37156e-18	0.540008	0.308	0.23	2.38534e-13	MAP1LC3B
4	6.44486e-12	0.534514	0.224	0.167	1.64041e-07	C6orf62
4	1.06903e-15	0.528889	0.253	0.181	2.721e-11	DBI
4	9.32792e-18	0.528805	0.319	0.242	2.37424e-13	HSPA9
4	2.03801e-20	0.524814	0.114	0.054	5.18734e-16	PPM1K
4	2.26101e-16	0.523535	0.198	0.128	5.75494e-12	HLA-B
4	4.12873e-17	0.523359	0.23	0.155	1.05089e-12	PSAT1
4	2.50469e-17	0.513577	0.19	0.118	6.37519e-13	RNF187
4	1.06494e-38	0.510697	0.193	0.086	2.71058e-34	NFIB
4	1.55122e-52	0.509859	0.572	0.41	3.94833e-48	B2M
4	3.94071e-12	0.509269	0.199	0.14	1.00303e-07	GOLM1
4	1.0142e-17	0.506496	0.114	0.058	2.58145e-13	ZMAT3
4	2.20491e-15	0.504276	0.149	0.088	5.61215e-11	CEBPG
5	0	2.38563	0.412	0.055	0	NEFM
5	2.01774e-228	1.86882	0.299	0.058	5.13575e-224	HES6
5	4.57456e-219	1.63828	0.4	0.111	1.16436e-214	NEFL
5	0	1.60108	0.852	0.427	0	CRABP1
5	0	1.53928	0.351	0.057	0	TAGLN3
5	1.96321e-294	1.53586	0.224	0.022	4.99695e-290	ONECUT2
5	2.52527e-273	1.28982	0.225	0.024	6.42757e-269	NHLH1
5	4.23974e-234	1.20277	0.65	0.268	1.07914e-229	STMN2
5	4.52681e-176	1.17967	0.254	0.051	1.15221e-171	DCX
5	2.95519e-125	1.12014	0.281	0.082	7.52184e-121	GADD45G
5	5.62128e-291	1.09321	0.134	0.005	1.43078e-286	PPP1R17
5	1.12661e-118	1.03907	0.146	0.025	2.86756e-114	DLL3
5	2.74111e-69	1.03491	0.112	0.024	6.97694e-65	MT1X
5	1.66915e-120	1.00989	0.181	0.037	4.24849e-116	ELAVL2
5	2.82965e-195	1.00719	0.118	0.008	7.2023e-191	NEUROG1
5	1.30225e-82	0.994241	0.245	0.086	3.31462e-78	MIAT
5	2.7343e-178	0.979072	0.124	0.01	6.95961e-174	SNCG
5	7.47289e-104	0.974283	0.176	0.04	1.90207e-99	PMEL
5	6.35653e-87	0.939848	0.195	0.054	1.61793e-82	STMN4
5	3.077e-110	0.922857	0.162	0.032	7.8319e-106	INA
5	1.9838e-80	0.915569	0.354	0.162	5.04936e-76	KIF5C
5	4.10001e-70	0.913114	0.336	0.16	1.04358e-65	RBP1
5	3.30913e-76	0.903093	0.243	0.088	8.42273e-72	SYT1
5	4.89838e-72	0.869922	0.137	0.033	1.24678e-67	ELAVL4
5	9.44706e-63	0.867942	0.2	0.071	2.40456e-58	CDKN1C
5	8.21788e-84	0.863637	0.381	0.178	2.0917e-79	MLLT11
5	4.6073e-63	0.857488	0.303	0.142	1.1727e-58	DAAM1
5	6.34958e-81	0.820765	0.161	0.041	1.61616e-76	ELAVL3
5	8.93477e-58	0.806583	0.109	0.026	2.27417e-53	THSD7A
5	1.18987e-63	0.803731	0.345	0.174	3.02856e-59	COTL1
5	3.22456e-145	0.784677	0.783	0.574	8.20748e-141	STMN1
5	3.75377e-61	0.773696	0.142	0.04	9.55448e-57	OLFM1
5	2.16614e-57	0.765872	0.144	0.043	5.51348e-53	NKAIN4
5	5.63983e-116	0.751608	0.755	0.568	1.43551e-111	MAP1B
5	7.11171e-59	0.741379	0.379	0.206	1.81014e-54	MAP2
5	3.53819e-61	0.736362	0.618	0.468	9.00576e-57	CKB
5	1.96335e-64	0.732017	0.572	0.406	4.99732e-60	CRABP2
5	4.48338e-153	0.72522	0.86	0.683	1.14116e-148	TUBA1A
5	7.15836e-49	0.710636	0.163	0.058	1.82202e-44	NCAM1
5	2.65228e-37	0.707563	0.211	0.101	6.75084e-33	MEIS2
5	9.50844e-33	0.685001	0.147	0.063	2.42018e-28	EPB41
5	2.02539e-24	0.649678	0.189	0.103	5.15523e-20	RBFOX2
5	1.48495e-25	0.625663	0.115	0.049	3.77963e-21	RASD1
5	7.01687e-37	0.620659	0.108	0.036	1.786e-32	PCBP4
5	2.4793e-30	0.620349	0.145	0.063	6.31057e-26	C20orf27
5	6.46038e-29	0.614115	0.259	0.148	1.64436e-24	GAP43
5	2.27686e-27	0.597587	0.111	0.044	5.7953e-23	PBX3
5	1.06249e-24	0.590846	0.121	0.053	2.70436e-20	MAP6
5	1.2749e-33	0.589911	0.244	0.128	3.24499e-29	IGDCC3
5	1.25478e-32	0.589694	0.107	0.037	3.19378e-28	C11orf96
5	2.91977e-47	0.583261	0.506	0.348	7.43168e-43	TUBB2B
5	5.28824e-14	0.565617	0.151	0.091	1.34602e-09	KCNQ1OT1
5	3.34973e-18	0.553943	0.149	0.081	8.52607e-14	BLCAP
5	6.81468e-24	0.538187	0.16	0.08	1.73454e-19	CRMP1
5	5.73034e-19	0.531893	0.133	0.068	1.45854e-14	GABRB3
5	1.70345e-19	0.526517	0.102	0.046	4.33579e-15	HOXB2
5	4.33415e-24	0.526311	0.311	0.207	1.10317e-19	TERF2IP
5	4.15302e-27	0.519624	0.367	0.251	1.05707e-22	SOX11
5	1.78126e-14	0.508976	0.184	0.118	4.53385e-10	DST
6	0	2.59119	0.24	0.008	0	NTS
6	0	2.51153	0.437	0.006	0	NEUROD6
6	0	2.04567	0.313	0.004	0	NEUROD2
6	0	1.97086	0.467	0.068	0	NFIB
6	0	1.96517	0.353	0.023	0	BCL11A
6	0	1.75318	0.244	0.006	0	BHLHE22
6	3.43904e-244	1.52218	0.446	0.111	8.75338e-240	TCF4
6	1.72166e-273	1.46556	0.297	0.041	4.38213e-269	RTN1
6	2.55577e-155	1.36577	0.288	0.066	6.5052e-151	NNAT
6	1.37942e-233	1.34696	0.22	0.025	3.51105e-229	ZBTB18
6	9.26108e-257	1.34611	0.242	0.027	2.35722e-252	ELAVL4
6	1.62055e-197	1.2976	0.46	0.135	4.12477e-193	GAP43
6	5.02579e-233	1.28913	0.738	0.365	1.27921e-228	SOX4
6	1.4986e-209	1.28472	0.291	0.051	3.81438e-205	DCX
6	5.41283e-193	1.24069	0.239	0.037	1.37773e-188	ELAVL3
6	6.83207e-171	1.22132	0.265	0.051	1.73897e-166	STMN4
6	4.17796e-219	1.21215	0.182	0.017	1.06342e-214	NSG2
6	2.212e-152	1.19211	0.543	0.24	5.6302e-148	SOX11
6	6.79881e-134	1.18755	0.329	0.096	1.7305e-129	CPE
6	1.07728e-254	1.17866	0.165	0.011	2.742e-250	FOXG1
6	1.56316e-150	1.16979	0.191	0.03	3.97872e-146	RUNX1T1
6	9.52237e-126	1.13426	0.368	0.124	2.42373e-121	GPM6A
6	1.37835e-105	1.13358	0.329	0.114	3.50831e-101	NFIA
6	8.45631e-198	1.13284	0.695	0.343	2.15238e-193	BASP1
6	1.1626e-135	1.10739	0.455	0.175	2.95916e-131	MLLT11
6	1.04846e-140	1.06672	0.154	0.02	2.66865e-136	SYT4
6	2.47344e-94	1.05398	0.179	0.04	6.29565e-90	TCEAL2
6	5.61912e-74	1.05083	0.295	0.119	1.43024e-69	CSRP2
6	9.61781e-105	1.03375	0.5	0.253	2.44802e-100	NREP
6	6.49045e-125	1.03175	0.174	0.03	1.65201e-120	NSG1
6	4.52014e-112	1.02595	0.15	0.024	1.15051e-107	THSD7A
6	4.13212e-95	1.02229	0.179	0.04	1.05175e-90	ZEB2
6	8.5917e-172	1.02022	0.117	0.008	2.18685e-167	BCL11B
6	6.79481e-147	0.995673	0.146	0.017	1.72948e-142	SCG3
6	4.00573e-84	0.992544	0.151	0.032	1.01958e-79	NHLH1
6	2.4651e-102	0.989341	0.259	0.074	6.27441e-98	CRMP1
6	3.40873e-140	0.988842	0.143	0.017	8.67624e-136	C14orf23
6	5.42244e-125	0.982668	0.155	0.023	1.38017e-120	MAPT
6	2.69701e-164	0.980324	0.126	0.011	6.8647e-160	NRXN1
6	4.85136e-156	0.968635	0.623	0.276	1.23482e-151	STMN2
6	5.11626e-123	0.960765	0.131	0.017	1.30224e-118	SNAP25
6	2.17427e-114	0.959584	0.136	0.02	5.53416e-110	GNAO1
6	1.61521e-70	0.951344	0.228	0.077	4.11121e-66	BEX2
6	1.97752e-87	0.945835	0.171	0.039	5.03337e-83	OLFM1
6	1.85124e-163	0.940998	0.805	0.567	4.71195e-159	MAP1B
6	1.92657e-63	0.909319	0.207	0.068	4.90369e-59	LINC00461
6	5.0155e-195	0.907002	0.881	0.664	1.2766e-190	TMSB10
6	4.50766e-74	0.901032	0.181	0.049	1.14733e-69	GNG4
6	4.35005e-115	0.900921	0.118	0.014	1.10722e-110	FAM49A
6	2.17826e-118	0.899595	0.105	0.011	5.54433e-114	SHISA2
6	2.16363e-48	0.89704	0.213	0.086	5.50708e-44	CELF2
6	1.38214e-80	0.891965	0.158	0.036	3.51795e-76	KIAA0408
6	5.51632e-194	0.882167	0.898	0.683	1.40407e-189	TUBA1A
6	2.3555e-66	0.881331	0.128	0.029	5.99546e-62	CCSAP
6	6.49914e-72	0.878547	0.409	0.202	1.65423e-67	TERF2IP
6	4.45632e-70	0.876762	0.433	0.225	1.13427e-65	JUN
6	3.24861e-55	0.86836	0.267	0.115	8.26869e-51	RUFY3
6	1.12267e-45	0.858397	0.211	0.088	2.85754e-41	PJA2
6	3.08384e-79	0.850154	0.44	0.208	7.8493e-75	FABP7
6	3.32828e-73	0.846973	0.115	0.022	8.47147e-69	SH3BP5
6	1.05651e-34	0.843932	0.263	0.143	2.68912e-30	CXADR
6	4.04843e-61	0.832118	0.114	0.025	1.03045e-56	SOX5
6	4.7107e-105	0.829897	0.113	0.014	1.19902e-100	CDK5R1
6	4.203e-50	0.826097	0.239	0.101	1.06979e-45	RBFOX2
6	3.34153e-63	0.817468	0.141	0.035	8.50521e-59	INA
6	3.90036e-56	0.813035	0.388	0.208	9.92758e-52	MAP2
6	1.04673e-119	0.804472	0.409	0.138	2.66425e-115	C1orf61
6	3.40938e-45	0.799768	0.22	0.091	8.67791e-41	SYT1
6	5.20974e-46	0.790975	0.126	0.037	1.32604e-41	C11orf96
6	6.3595e-51	0.781761	0.328	0.166	1.61868e-46	KIF5C
6	2.22954e-71	0.781406	0.102	0.018	5.67484e-67	NFIX
6	2.68749e-37	0.777346	0.129	0.044	6.84046e-33	NELL2
6	1.3157e-38	0.772668	0.197	0.085	3.34886e-34	CEP170
6	1.15968e-32	0.770268	0.133	0.049	2.95175e-28	ARL4D
6	4.36082e-66	0.768259	0.108	0.021	1.10996e-61	TMEM35
6	6.38388e-34	0.755185	0.17	0.072	1.62489e-29	SNCA
6	3.60286e-48	0.744629	0.107	0.027	9.17036e-44	PCSK1N
6	1.02145e-31	0.740864	0.196	0.091	2.59989e-27	GADD45G
6	5.65526e-60	0.740552	0.189	0.06	1.43943e-55	LHX2
6	2.57435e-42	0.74019	0.148	0.051	6.55249e-38	PKIA
6	1.23628e-36	0.733262	0.28	0.15	3.1467e-32	FNBP1L
6	6.95993e-44	0.730623	0.346	0.191	1.77151e-39	BEX1
6	1.77767e-34	0.729198	0.173	0.073	4.5247e-30	KIF3A
6	5.6672e-70	0.724897	0.555	0.346	1.44247e-65	TUBB2B
6	2.52622e-41	0.719708	0.279	0.139	6.42998e-37	TUBB2A
6	2.29631e-61	0.717812	0.542	0.356	5.84481e-57	UCHL1
6	3.57664e-30	0.710013	0.151	0.063	9.10362e-26	OCIAD2
6	8.87997e-31	0.695552	0.13	0.049	2.26022e-26	TMEM161B-AS1
6	8.90433e-44	0.688552	0.301	0.149	2.26642e-39	CNTNAP2
6	1.7338e-42	0.682718	0.101	0.027	4.41304e-38	BAIAP2-AS1
6	6.7093e-32	0.680707	0.139	0.054	1.70772e-27	KIDINS220
6	1.68848e-24	0.67937	0.143	0.064	4.29769e-20	CCDC112
6	3.9784e-24	0.678065	0.148	0.069	1.01262e-19	TSPO
6	9.15744e-34	0.661537	0.101	0.031	2.33084e-29	THRA
6	3.94859e-41	0.657887	0.111	0.032	1.00503e-36	KIF5A
6	8.72079e-35	0.654883	0.122	0.042	2.2197e-30	KIFAP3
6	5.59018e-19	0.651797	0.126	0.06	1.42287e-14	PPP3CA
6	3.88897e-28	0.6489	0.18	0.085	9.89861e-24	SEC11C
6	1.04208e-26	0.648434	0.28	0.169	2.65241e-22	FEZ1
6	3.19196e-27	0.647855	0.106	0.038	8.1245e-23	PPP2R2B
6	6.1154e-21	0.647092	0.168	0.087	1.55655e-16	APC
6	8.61449e-61	0.644626	0.629	0.465	2.19265e-56	NGFRAP1
6	2.86584e-35	0.643908	0.108	0.034	7.29442e-31	THY1
6	7.82095e-28	0.64331	0.103	0.036	1.99067e-23	CSRNP3
6	1.36113e-26	0.641114	0.143	0.061	3.46448e-22	NCAM1
6	1.18974e-26	0.638401	0.267	0.157	3.02825e-22	C4orf48
6	4.66018e-24	0.631717	0.261	0.155	1.18615e-19	IFI6
6	8.84464e-53	0.629233	0.56	0.393	2.25123e-48	RTN4
6	1.28914e-24	0.628216	0.26	0.156	3.28126e-20	YWHAG
6	2.95177e-19	0.6234	0.146	0.074	7.51314e-15	SYT11
6	3.99955e-17	0.620702	0.222	0.141	1.01801e-12	FXYD6
6	1.20498e-40	0.616511	0.46	0.311	3.06704e-36	RTN3
6	1.11617e-16	0.613414	0.112	0.053	2.84099e-12	RGS16
6	2.15662e-19	0.602959	0.157	0.081	5.48924e-15	GNG2
6	4.46683e-19	0.600079	0.178	0.099	1.13694e-14	SERINC1
6	6.85284e-23	0.599804	0.143	0.066	1.74425e-18	VAMP2
6	8.5402e-19	0.599288	0.176	0.098	2.17374e-14	KIF1A
6	2.04083e-18	0.598815	0.16	0.086	5.19452e-14	RNF11
6	8.99081e-16	0.598659	0.157	0.089	2.28843e-11	SPIN1
6	7.29254e-19	0.592202	0.125	0.059	1.85617e-14	RUFY2
6	6.01605e-26	0.590542	0.111	0.042	1.53127e-21	CAMK2N1
6	1.92143e-19	0.590447	0.237	0.149	4.89063e-15	EZR
6	1.38472e-17	0.589731	0.119	0.057	3.52452e-13	PPP1R1A
6	3.77816e-23	0.580828	0.103	0.04	9.61655e-19	ABHD6
6	3.02644e-47	0.575816	0.582	0.428	7.7032e-43	MARCKSL1
6	2.28277e-13	0.565284	0.197	0.129	5.81033e-09	LMO4
6	5.20798e-16	0.564591	0.243	0.163	1.32559e-11	NUDT3
6	1.21308e-18	0.562569	0.108	0.049	3.08766e-14	PRKAR2B
6	6.69709e-21	0.560954	0.152	0.075	1.70461e-16	MAP4K4
6	5.70335e-20	0.56064	0.108	0.046	1.45167e-15	AP1AR
6	7.54328e-17	0.559451	0.159	0.088	1.91999e-12	DBN1
6	1.66163e-13	0.559439	0.13	0.072	4.22936e-09	C16orf87
6	1.19447e-19	0.559144	0.239	0.149	3.04029e-15	DDAH2
6	9.41929e-14	0.556468	0.173	0.107	2.39749e-09	CRIP2
6	1.94645e-26	0.544854	0.45	0.34	4.95429e-22	TTC3
6	1.43383e-21	0.542874	0.379	0.279	3.64953e-17	HN1
6	1.11482e-12	0.537876	0.183	0.118	2.83755e-08	TRIM2
6	4.73649e-14	0.536686	0.209	0.137	1.20558e-09	YWHAH
6	1.2748e-14	0.533253	0.133	0.072	3.24474e-10	AES
6	1.30997e-14	0.53262	0.214	0.139	3.33427e-10	NDFIP1
6	1.24103e-19	0.530941	0.364	0.271	3.15879e-15	COX7A2
6	1.16462e-13	0.530831	0.257	0.184	2.96431e-09	GABARAPL2
6	4.32405e-15	0.530457	0.222	0.144	1.1006e-10	CCND2
6	4.86775e-16	0.529986	0.125	0.064	1.23899e-11	WSB2
6	6.36937e-11	0.529519	0.135	0.082	1.6212e-06	DUSP1
6	2.68941e-20	0.526474	0.108	0.046	6.84534e-16	LBH
6	8.74652e-14	0.52475	0.25	0.175	2.22625e-09	ATXN7L3B
6	1.34796e-12	0.522744	0.186	0.121	3.43095e-08	BEX4
6	2.19567e-13	0.51855	0.187	0.119	5.58863e-09	RNF187
6	4.09862e-08	0.50953	0.206	0.154	0.00104322	KIF21A
6	7.93342e-13	0.508817	0.105	0.054	2.01929e-08	CCNG2
6	2.97525e-58	0.506834	0.736	0.58	7.5729e-54	STMN1
7	0	1.99452	0.314	0.023	0	SPARCL1
7	0	1.96369	0.633	0.127	0	PTN
7	0	1.48586	0.368	0.047	0	EDNRB
7	0	1.42745	0.212	0.01	0	VCAM1
7	1.03746e-272	1.42402	0.29	0.036	2.64064e-268	NTRK2
7	3.36221e-301	1.42121	0.565	0.136	8.55783e-297	GPM6B
7	1.10204e-103	1.37303	0.185	0.037	2.80502e-99	CCL2
7	1.15289e-210	1.14178	0.285	0.045	2.93445e-206	LHFP
7	3.07261e-152	1.08778	0.399	0.114	7.82071e-148	MGST1
7	3.88514e-132	1.06319	0.486	0.183	9.88885e-128	ID3
7	4.58385e-138	1.04657	0.161	0.021	1.16673e-133	CDH6
7	9.56367e-170	1.03101	0.579	0.211	2.43424e-165	ID4
7	5.73364e-104	0.972534	0.297	0.088	1.45938e-99	WLS
7	2.53678e-125	0.971085	0.558	0.244	6.45686e-121	CLU
7	8.15475e-130	0.970735	0.242	0.051	2.07563e-125	S100B
7	9.53821e-192	0.95993	0.127	0.008	2.42776e-187	WNT7B
7	2.92325e-93	0.927318	0.206	0.049	7.44055e-89	LGALS3
7	1.50009e-109	0.923813	0.406	0.143	3.81817e-105	CNTNAP2
7	9.8609e-65	0.919568	0.232	0.079	2.50989e-60	TPBG
7	9.16326e-134	0.907608	0.174	0.026	2.33232e-129	LIX1
7	2.0736e-89	0.881555	0.351	0.126	5.27794e-85	NR2F1
7	1.92756e-86	0.867705	0.261	0.078	4.90622e-82	IFITM2
7	2.90029e-135	0.848862	0.171	0.025	7.3821e-131	ZIC1
7	1.44525e-125	0.843705	0.151	0.021	3.67859e-121	ZIC4
7	1.24434e-54	0.82844	0.169	0.051	3.16722e-50	IFITM1
7	6.58784e-72	0.814564	0.195	0.054	1.6768e-67	CD9
7	1.28737e-44	0.811068	0.255	0.11	3.27674e-40	IFITM3
7	1.40223e-60	0.80743	0.245	0.087	3.56909e-56	ATF3
7	1.08425e-85	0.804095	0.191	0.045	2.75973e-81	PTGDS
7	9.60038e-74	0.771846	0.212	0.06	2.44358e-69	CXCR4
7	1.73636e-49	0.763796	0.141	0.04	4.41956e-45	ZFP36
7	1.45127e-69	0.75915	0.267	0.092	3.69391e-65	PON2
7	4.46251e-53	0.75761	0.262	0.105	1.13584e-48	NQO1
7	1.99048e-110	0.755644	0.81	0.543	5.06636e-106	VIM
7	2.86411e-68	0.749222	0.189	0.052	7.29001e-64	BAALC
7	4.23857e-80	0.740977	0.463	0.208	1.07884e-75	FABP7
7	3.60882e-68	0.737974	0.222	0.068	9.18552e-64	PTPRZ1
7	9.01887e-70	0.73395	0.255	0.085	2.29557e-65	SOX9
7	1.39291e-59	0.714222	0.466	0.244	3.54537e-55	FOS
7	7.12832e-74	0.702044	0.161	0.037	1.81437e-69	PPAP2B
7	8.43945e-60	0.697175	0.258	0.093	2.14809e-55	DDIT3
7	3.08761e-59	0.653599	0.203	0.064	7.85888e-55	NR2F2
7	8.42141e-45	0.65024	0.272	0.119	2.1435e-40	NFIA
7	1.41522e-51	0.649447	0.252	0.099	3.60217e-47	SPATS2L
7	6.86731e-46	0.636712	0.418	0.224	1.74794e-41	EGR1
7	1.27585e-68	0.629951	0.564	0.316	3.24743e-64	CNN3
7	5.18089e-44	0.626827	0.393	0.211	1.31869e-39	HES1
7	5.24853e-56	0.626164	0.153	0.042	1.33591e-51	WWTR1
7	2.36261e-51	0.624099	0.118	0.029	6.01356e-47	PDLIM3
7	3.18375e-49	0.623092	0.154	0.046	8.10361e-45	MAF
7	2.94302e-60	0.622146	0.102	0.019	7.49087e-56	MASP1
7	2.38958e-54	0.619563	0.374	0.178	6.08221e-50	QKI
7	6.50996e-65	0.617582	0.103	0.019	1.65698e-60	PLAGL1
7	8.5119e-52	0.613532	0.113	0.027	2.16653e-47	HTRA1
7	2.27949e-48	0.61049	0.243	0.096	5.80198e-44	SQSTM1
7	1.78084e-47	0.597348	0.179	0.059	4.53277e-43	RHOBTB3
7	4.66164e-34	0.594046	0.271	0.134	1.18653e-29	SAT1
7	4.76866e-110	0.5867	0.927	0.805	1.21377e-105	FTL
7	6.89488e-45	0.582248	0.147	0.045	1.75495e-40	RAB7L1
7	1.80438e-39	0.577168	0.148	0.049	4.59268e-35	ATP1B2
7	7.38678e-47	0.576888	0.276	0.117	1.88016e-42	PEA15
7	2.29538e-47	0.57622	0.377	0.188	5.84244e-43	TTYH1
7	3.42385e-41	0.567476	0.147	0.047	8.71472e-37	GPRC5B
7	3.00006e-25	0.561174	0.167	0.075	7.63606e-21	SFRP2
7	5.75205e-27	0.560787	0.13	0.05	1.46407e-22	IGFBP5
7	4.33126e-36	0.551004	0.22	0.095	1.10244e-31	CYSTM1
7	2.48574e-33	0.550326	0.136	0.047	6.32695e-29	GADD45B
7	1.57084e-42	0.541541	0.142	0.044	3.99826e-38	NELL2
7	1.00249e-40	0.540481	0.218	0.088	2.55163e-36	ARL4A
7	6.84009e-32	0.536783	0.188	0.079	1.74101e-27	NLRP1
7	2.26532e-28	0.527072	0.188	0.085	5.76591e-24	GNG12
7	2.58842e-47	0.525853	0.12	0.031	6.58832e-43	RP11-166D19.1
7	7.36709e-30	0.523686	0.143	0.054	1.87514e-25	TMEM47
7	3.68159e-39	0.520645	0.311	0.151	9.37075e-35	HSPB1
7	4.9546e-27	0.518429	0.124	0.047	1.26109e-22	BAMBI
7	6.18778e-40	0.517806	0.353	0.181	1.57498e-35	SPARC
7	1.27607e-43	0.517019	0.101	0.025	3.24797e-39	NR2F1-AS1
7	3.04651e-25	0.516505	0.275	0.151	7.75429e-21	MEST
7	1.87445e-42	0.514561	0.122	0.034	4.77103e-38	ZFHX4
7	1.3265e-35	0.514002	0.366	0.203	3.37635e-31	TSPAN3
7	2.04849e-18	0.511688	0.313	0.204	5.21402e-14	APOE
7	2.29928e-32	0.507621	0.583	0.413	5.85235e-28	B2M
7	7.14232e-50	0.501094	0.219	0.08	1.81793e-45	TCF7L2
7	1.01533e-27	0.500856	0.151	0.061	2.58431e-23	UBL3
7	4.77845e-12	0.500715	0.113	0.06	1.21626e-07	FGFBP3
8	0	2.81202	0.937	0.088	0	IGFBP7
8	0	2.48364	0.997	0.332	0	TTR
8	0	2.31103	0.834	0.068	0	CA2
8	0	1.80225	0.524	0.02	0	KCNJ13
8	0	1.65534	0.447	0.029	0	ANXA1
8	0	1.64549	0.441	0.008	0	C1orf192
8	8.87011e-287	1.63672	0.486	0.075	2.25771e-282	PMCH
8	0	1.62304	0.568	0.045	0	TRPM3
8	0	1.55847	0.648	0.079	0	SERPINF1
8	0	1.53356	0.466	0.053	0	TPPP3
8	0	1.52859	0.454	0.039	0	CP
8	0	1.47498	0.718	0.101	0	PCP4
8	0	1.44212	0.435	0.04	0	GEM
8	0	1.42378	0.324	0.007	0	RSPH1
8	0	1.39483	0.458	0.038	0	HTR2C
8	0	1.38862	0.337	0.012	0	FOXJ1
8	0	1.3588	0.403	0.026	0	PIFO
8	0	1.31252	0.35	0.011	0	FOLR1
8	0	1.31191	0.461	0.05	0	GPNMB
8	0	1.28093	0.301	0.004	0	C9orf24
8	0	1.2495	0.273	0.005	0	C11orf88
8	0	1.23678	0.295	0.006	0	C1orf194
8	0	1.22652	0.369	0.027	0	KIF9
8	0	1.22644	0.178	0.003	0	CDC20B
8	4.4918e-284	1.20858	0.499	0.078	1.1433e-279	MLF1
8	0	1.19509	0.39	0.038	0	RBM47
8	0	1.19483	0.384	0.041	0	RARRES2
8	0	1.18919	0.239	0.004	0	STRIP2
8	0	1.18624	0.301	0.012	0	GRAMD3
8	0	1.155	0.299	0.008	0	EFCAB1
8	0	1.15178	0.394	0.04	0	MSX1
8	8.98443e-251	1.13326	0.531	0.097	2.28681e-246	SULF1
8	0	1.12805	0.353	0.029	0	DNALI1
8	0	1.11281	0.283	0.007	0	SPAG6
8	0	1.11162	0.264	0.003	0	FAM81B
8	0	1.09774	0.274	0.005	0	ARMC3
8	0	1.09678	0.245	0.006	0	FAM183A
8	9.68026e-209	1.09654	0.651	0.171	2.46392e-204	SPARC
8	1.81711e-227	1.0948	0.461	0.081	4.6251e-223	PRNP
8	7.56963e-252	1.08448	0.353	0.043	1.9267e-247	MORN2
8	0	1.07656	0.242	0.009	0	CCDC146
8	3.42946e-199	1.06431	0.492	0.103	8.729e-195	ZNF106
8	1.04644e-219	1.06092	0.606	0.139	2.66351e-215	MEST
8	3.94769e-294	1.05054	0.318	0.029	1.00481e-289	C14orf142
8	0	1.04265	0.285	0.013	0	CLIC6
8	4.78221e-271	1.04259	0.342	0.037	1.21722e-266	ABHD2
8	1.11417e-144	1.04247	0.48	0.127	2.8359e-140	SAT1
8	8.68801e-217	1.03923	0.429	0.073	2.21136e-212	TPBG
8	0	1.02578	0.206	0.003	0	OMG
8	0	1.02125	0.295	0.017	0	MITF
8	7.59699e-270	1.00033	0.301	0.028	1.93366e-265	ABLIM1
8	0	0.99849	0.26	0.016	0	SLC2A12
8	0	0.989844	0.215	0.002	0	CAPSL
8	1.95905e-200	0.98873	0.378	0.061	4.98636e-196	LAMB1
8	2.33824e-227	0.985946	0.375	0.054	5.95152e-223	CETN2
8	4.80367e-237	0.982154	0.235	0.019	1.22268e-232	RP4-665J23.1
8	0	0.973619	0.171	0.003	0	CCNO
8	8.22694e-202	0.967605	0.436	0.08	2.094e-197	OSBPL1A
8	0	0.96257	0.257	0.01	0	SLC13A4
8	3.15627e-256	0.953494	0.245	0.019	8.03366e-252	LRRIQ1
8	0	0.952191	0.229	0.006	0	C5orf49
8	2.43834e-234	0.948877	0.337	0.042	6.2063e-230	PHACTR2
8	0	0.944919	0.187	0.003	0	SPATA18
8	5.02063e-179	0.936306	0.435	0.087	1.2779e-174	CTNNAL1
8	6.8648e-247	0.930762	0.599	0.118	1.7473e-242	CXCL14
8	5.58377e-230	0.928698	0.337	0.043	1.42124e-225	S100A11
8	5.7726e-201	0.923475	0.458	0.087	1.4693e-196	CYSTM1
8	0	0.91651	0.2	0.004	0	SOSTDC1
8	9.22203e-204	0.911335	0.994	0.822	2.34728e-199	FTH1
8	0	0.906043	0.193	0.004	0	CAPS
8	7.28413e-143	0.905956	0.666	0.227	1.85403e-138	PKM
8	1.49965e-194	0.903582	0.345	0.052	3.81706e-190	SH3KBP1
8	1.8072e-136	0.894173	0.347	0.072	4.59986e-132	PSENEN
8	4.65403e-254	0.891184	0.285	0.027	1.18459e-249	NME5
8	0	0.889535	0.19	0.003	0	ROPN1L
8	3.96641e-234	0.88849	0.267	0.026	1.00957e-229	DDAH1
8	1.86322e-160	0.875723	0.291	0.045	4.74245e-156	FBLN1
8	0	0.869533	0.203	0.007	0	ENKUR
8	1.12543e-194	0.869353	0.289	0.037	2.86455e-190	SPA17
8	5.71401e-183	0.863167	0.293	0.041	1.45439e-178	OTX2
8	0	0.850976	0.199	0.009	0	SLC4A5
8	8.34175e-172	0.845104	0.328	0.053	2.12322e-167	RABL5
8	0	0.844613	0.165	0.002	0	FAM216B
8	2.75858e-124	0.844503	0.658	0.241	7.02142e-120	ALDOA
8	1.15454e-183	0.837073	0.378	0.065	2.93865e-179	TMEM98
8	0	0.831365	0.168	0.003	0	ZMYND10
8	0	0.828659	0.187	0.004	0	CCDC19
8	1.91824e-184	0.826346	0.264	0.033	4.8825e-180	KIAA1377
8	2.01796e-235	0.819463	0.204	0.014	5.13632e-231	PIP5K1B
8	8.33081e-136	0.818922	0.493	0.133	2.12044e-131	MRPS6
8	3.92339e-246	0.815883	0.218	0.015	9.9862e-242	SLC7A6
8	2.71367e-273	0.812459	0.225	0.014	6.9071e-269	C9orf116
8	1.09237e-166	0.81116	0.312	0.049	2.78041e-162	SPINT2
8	4.46542e-164	0.80349	0.302	0.047	1.13658e-159	RP11-620J15.3
8	1.38687e-177	0.800765	0.184	0.016	3.53001e-173	FHIT
8	1.80854e-182	0.793078	0.279	0.037	4.60327e-178	RAB11FIP1
8	5.52577e-161	0.792682	0.162	0.014	1.40647e-156	GBP1
8	1.4362e-173	0.790612	0.27	0.036	3.65556e-169	SLC5A3
8	6.91592e-235	0.784735	0.229	0.018	1.76031e-230	EFHC1
8	1.83788e-231	0.7836	0.194	0.013	4.67794e-227	MNS1
8	0	0.781798	0.158	0.003	0	SPAG17
8	4.7214e-187	0.777879	0.226	0.023	1.20174e-182	LPGAT1
8	5.76008e-187	0.772206	0.226	0.023	1.46611e-182	IQCG
8	1.05282e-159	0.77049	0.272	0.039	2.67975e-155	KLHDC8B
8	2.92379e-196	0.76718	0.19	0.015	7.44192e-192	MOK
8	1.09667e-127	0.764116	0.315	0.063	2.79135e-123	STIM2
8	1.92197e-210	0.76257	0.209	0.017	4.89199e-206	SPEF2
8	1.06679e-238	0.759294	0.191	0.012	2.71529e-234	SPATA17
8	1.8973e-155	0.756721	0.257	0.036	4.8292e-151	GCLM
8	7.55696e-166	0.756565	0.276	0.039	1.92347e-161	SLC31A1
8	8.01142e-124	0.756281	0.447	0.118	2.03915e-119	MSI2
8	5.9202e-184	0.755809	0.231	0.025	1.50687e-179	TPD52L1
8	1.96616e-137	0.755342	0.289	0.051	5.00447e-133	CD59
8	8.75295e-119	0.755261	0.298	0.06	2.22789e-114	PMAIP1
8	0	0.753184	0.178	0.005	0	RSPH4A
8	1.36353e-154	0.752785	0.228	0.029	3.4706e-150	SLC16A10
8	1.30743e-244	0.750629	0.168	0.008	3.3278e-240	GRM8
8	3.50197e-122	0.749919	0.409	0.101	8.91357e-118	NQO1
8	7.73007e-134	0.749549	0.279	0.048	1.96753e-129	DPCD
8	1.65195e-191	0.748611	0.188	0.015	4.2047e-187	COLEC12
8	4.23458e-271	0.744528	0.184	0.009	1.07783e-266	SPAG1
8	5.36423e-274	0.733376	0.174	0.007	1.36536e-269	NEK11
8	0	0.724588	0.161	0.004	0	CCDC170
8	1.65332e-151	0.720776	0.201	0.023	4.20821e-147	P4HTM
8	1.65616e-114	0.720043	0.276	0.054	4.21542e-110	SDC2
8	3.1514e-194	0.716168	0.207	0.018	8.02126e-190	NPHP1
8	0	0.713761	0.161	0.004	0	C4orf47
8	1.00782e-118	0.712518	0.327	0.07	2.56521e-114	MAP9
8	1.54576e-126	0.711929	0.218	0.032	3.93443e-122	NBPF10
8	9.77967e-173	0.700566	0.223	0.025	2.48922e-168	LZTFL1
8	4.00177e-94	0.700446	0.458	0.146	1.01857e-89	YBX3
8	1.73621e-93	0.699788	0.577	0.213	4.41917e-89	KTN1
8	0	0.698391	0.149	0.002	0	TCTEX1D1
8	1.07265e-98	0.696895	0.288	0.065	2.73021e-94	ADAMTS1
8	8.78282e-99	0.682432	0.553	0.191	2.23549e-94	DYNLT1
8	5.30488e-103	0.681753	0.345	0.085	1.35025e-98	HSD17B12
8	5.75963e-98	0.680514	0.372	0.1	1.466e-93	TPGS2
8	6.74731e-87	0.679627	0.736	0.35	1.71739e-82	HSBP1
8	7.70221e-295	0.678649	0.159	0.005	1.96044e-290	DRC1
8	1.86455e-197	0.678075	0.161	0.01	4.74583e-193	DAB2
8	2.2512e-219	0.677029	0.155	0.008	5.72999e-215	WDR78
8	6.25304e-87	0.674406	0.336	0.092	1.59159e-82	TUSC3
8	5.99428e-165	0.673977	0.187	0.018	1.52573e-160	PBXIP1
8	8.05033e-225	0.672704	0.166	0.009	2.04905e-220	CCDC176
8	2.46539e-103	0.671513	0.242	0.046	6.27516e-99	PLTP
8	1.03073e-110	0.67037	0.355	0.085	2.62351e-106	CCDC104
8	4.70821e-104	0.669397	0.346	0.085	1.19838e-99	ARL4A
8	1.45384e-92	0.664376	0.382	0.109	3.70045e-88	CAST
8	5.14479e-94	0.662476	0.371	0.102	1.3095e-89	CYR61
8	6.53998e-159	0.657178	0.199	0.021	1.66462e-154	DTNA
8	8.57629e-85	0.655474	0.55	0.208	2.18292e-80	HES1
8	1.44236e-136	0.655229	0.248	0.038	3.67123e-132	KIAA1598
8	6.47651e-149	0.652661	0.218	0.027	1.64847e-144	LCA5
8	7.34689e-77	0.651967	0.585	0.243	1.87001e-72	SEPW1
8	0	0.65024	0.118	0.001	0	RP11-356K23.1
8	3.96228e-91	0.647148	0.32	0.081	1.00852e-86	ZFP36L2
8	7.39247e-119	0.645504	0.21	0.032	1.8816e-114	SEPP1
8	0	0.645155	0.13	0.002	0	RP11-613D13.5
8	1.14798e-209	0.644371	0.146	0.007	2.92196e-205	AK7
8	1.14405e-102	0.64421	0.368	0.094	2.91195e-98	SPAG16
8	1.52803e-161	0.641303	0.145	0.01	3.8893e-157	BMP4
8	1.04332e-116	0.63895	0.177	0.023	2.65556e-112	GDF15
8	2.56316e-84	0.634603	0.419	0.133	6.52402e-80	ARL4C
8	5.75087e-90	0.633926	0.25	0.054	1.46377e-85	S100B
8	0	0.633736	0.128	0.002	0	AKAP14
8	1.22231e-99	0.632925	0.296	0.067	3.11116e-95	SMIM11
8	5.70238e-216	0.630539	0.162	0.009	1.45143e-211	PARM1
8	7.09663e-109	0.62929	0.263	0.051	1.80631e-104	CTXN1
8	4.08142e-157	0.629146	0.188	0.019	1.03884e-152	TEX9
8	2.12252e-80	0.62834	0.45	0.153	5.40245e-76	AKAP9
8	2.30677e-89	0.627946	0.328	0.086	5.87143e-85	PLD3
8	2.27544e-77	0.627932	0.242	0.057	5.79169e-73	INSIG1
8	6.13471e-131	0.626513	0.187	0.023	1.56147e-126	IFI30
8	4.64693e-92	0.62598	0.425	0.128	1.18278e-87	MINOS1
8	1.99066e-169	0.625767	0.147	0.01	5.06683e-165	CCDC173
8	2.53145e-268	0.624342	0.127	0.003	6.44331e-264	SLC39A12
8	1.38577e-87	0.619545	0.35	0.097	3.52721e-83	SPATS2L
8	8.65432e-144	0.615242	0.171	0.017	2.20278e-139	GCHFR
8	4.68205e-100	0.613999	0.253	0.051	1.19172e-95	CIB1
8	2.52136e-155	0.613522	0.133	0.009	6.41761e-151	DMKN
8	4.17872e-119	0.609412	0.289	0.056	1.06361e-114	FAM229B
8	8.87507e-79	0.605971	0.591	0.236	2.25897e-74	ITM2B
8	4.80129e-191	0.60568	0.158	0.01	1.22207e-186	TNFAIP8
8	1.03547e-140	0.605421	0.165	0.016	2.63559e-136	SULT1A1
8	1.02914e-193	0.604849	0.169	0.012	2.61948e-189	EFCAB2
8	6.51336e-112	0.603212	0.204	0.031	1.65784e-107	TCTN1
8	1.51151e-174	0.603138	0.178	0.015	3.84724e-170	SLC20A2
8	1.01311e-113	0.600479	0.232	0.039	2.57867e-109	RHOQ
8	2.48697e-173	0.59558	0.139	0.009	6.33009e-169	RPE65
8	1.86433e-255	0.595319	0.136	0.004	4.74528e-251	WDR96
8	4.3307e-130	0.591135	0.112	0.008	1.10229e-125	FGF12
8	1.52267e-77	0.589442	0.41	0.134	3.87566e-73	TMEM14B
8	1.25092e-88	0.589152	0.242	0.052	3.18395e-84	CTSD
8	4.67845e-94	0.586411	0.346	0.09	1.19081e-89	CDKN1A
8	9.84952e-197	0.585888	0.134	0.006	2.507e-192	LRRC6
8	1.21652e-207	0.58384	0.13	0.005	3.09641e-203	EFHC2
8	5.63692e-151	0.583533	0.143	0.011	1.43477e-146	C11orf70
8	3.74506e-76	0.582367	0.347	0.104	9.53231e-72	TRAM1
8	3.21737e-83	0.581685	0.248	0.057	8.18918e-79	VGLL4
8	5.50583e-43	0.579029	0.401	0.175	1.4014e-38	CTGF
8	2.87758e-80	0.577391	0.201	0.041	7.32431e-76	KRT18
8	1.57731e-202	0.575326	0.12	0.004	4.01472e-198	KCNE2
8	2.18959e-89	0.572772	0.223	0.045	5.57317e-85	BMP7
8	8.08967e-61	0.570603	0.355	0.122	2.05906e-56	MGST1
8	1.24782e-97	0.569962	0.328	0.081	3.17607e-93	IFT57
8	4.55093e-77	0.56888	0.165	0.029	1.15835e-72	NEDD9
8	2.73528e-148	0.568483	0.112	0.006	6.96211e-144	C9orf135
8	3.18595e-75	0.567255	0.572	0.229	8.10919e-71	TMEM66
8	2.19472e-90	0.566982	0.257	0.056	5.58621e-86	ZFYVE16
8	3.90451e-76	0.566975	0.248	0.06	9.93816e-72	ARL13B
8	8.94095e-135	0.566703	0.105	0.006	2.27574e-130	TM4SF1
8	6.82032e-81	0.564268	0.218	0.046	1.73598e-76	DAP
8	1.99822e-69	0.560792	0.191	0.041	5.08607e-65	LGALS3BP
8	1.45445e-96	0.558868	0.14	0.018	3.70201e-92	ECEL1
8	2.2927e-122	0.557993	0.153	0.016	5.8356e-118	CTC-503J8.6
8	2.07002e-152	0.555124	0.133	0.009	5.26882e-148	TMEM231
8	7.38589e-131	0.555012	0.178	0.021	1.87993e-126	VAT1L
8	1.37124e-100	0.550294	0.164	0.023	3.49023e-96	ZIC4
8	5.87464e-79	0.550263	0.396	0.124	1.49527e-74	TMEM59
8	8.27408e-70	0.549933	0.426	0.149	2.106e-65	CST3
8	3.51669e-98	0.549541	0.236	0.046	8.95104e-94	JAK1
8	0	0.548708	0.114	0.001	0	RP11-867G2.2
8	4.41351e-113	0.544423	0.102	0.007	1.12337e-108	NOV
8	0	0.541987	0.124	0.001	0	MAP3K19
8	2.33196e-116	0.54186	0.145	0.015	5.93553e-112	CCDC74A
8	6.67625e-73	0.539679	0.371	0.118	1.69931e-68	AP1S2
8	1.8593e-302	0.539076	0.115	0.001	4.73248e-298	LINC00488
8	1.76142e-118	0.537932	0.149	0.016	4.48334e-114	CTBS
8	6.5339e-192	0.537385	0.134	0.007	1.66307e-187	FANK1
8	2.94952e-62	0.537255	0.461	0.18	7.50741e-58	SYNE2
8	8.19439e-120	0.537158	0.147	0.015	2.08572e-115	CYB561
8	2.59111e-80	0.536407	0.391	0.12	6.59515e-76	POLR2L
8	1.40056e-120	0.533589	0.152	0.016	3.56485e-116	C6orf118
8	1.50674e-103	0.533551	0.172	0.024	3.8351e-99	SLC15A4
8	5.71862e-220	0.532148	0.128	0.005	1.45556e-215	ODF3B
8	1.79964e-74	0.531738	0.314	0.089	4.58063e-70	CASC4
8	4.03388e-76	0.5313	0.321	0.091	1.02674e-71	WRB
8	1.19282e-68	0.5312	0.426	0.15	3.03608e-64	NUCB2
8	1.60711e-83	0.530798	0.355	0.1	4.09057e-79	CRIP2
8	2.61046e-140	0.530409	0.13	0.01	6.6444e-136	CCDC30
8	5.11155e-158	0.530395	0.121	0.007	1.30104e-153	ZBBX
8	7.45739e-137	0.529855	0.145	0.013	1.89813e-132	SYNE1
8	1.18134e-81	0.529106	0.296	0.076	3.00687e-77	RAB3GAP2
8	1.54323e-123	0.523588	0.147	0.015	3.92797e-119	GALNT10
8	1.17331e-89	0.523069	0.215	0.041	2.98643e-85	LYPLA2
8	4.03968e-149	0.522608	0.13	0.009	1.02822e-144	AC007405.6
8	8.61226e-71	0.521965	0.26	0.068	2.19208e-66	RBMS1
8	2.05035e-83	0.51983	0.139	0.02	5.21877e-79	SLIT2
8	4.29337e-97	0.519648	0.184	0.029	1.09279e-92	CCDC181
8	8.72042e-64	0.51964	0.299	0.091	2.21961e-59	C21orf59
8	2.33263e-58	0.518964	0.19	0.046	5.93724e-54	LMNA
8	5.44723e-59	0.518866	0.234	0.065	1.38648e-54	TIMP1
8	3.29304e-66	0.51363	0.2	0.046	8.38178e-62	PDZD8
8	1.1442e-54	0.512083	0.55	0.249	2.91233e-50	APLP2
8	4.12997e-82	0.512072	0.225	0.048	1.0512e-77	FAM89A
8	3.57389e-52	0.511849	0.191	0.05	9.09662e-48	S100A6
8	5.2806e-70	0.509746	0.28	0.077	1.34407e-65	GCC2
8	1.90817e-66	0.509072	0.251	0.067	4.85687e-62	TSPAN6
8	1.25473e-64	0.508161	0.235	0.061	3.19365e-60	VCL
8	1.48882e-70	0.507926	0.431	0.149	3.78949e-66	HSPB1
8	1.41769e-184	0.507583	0.102	0.003	3.60844e-180	LEPREL1
8	3.31158e-62	0.507384	0.279	0.083	8.42897e-58	GNG12
8	2.84773e-68	0.5056	0.228	0.056	7.24833e-64	PPP1R7
8	1.47304e-77	0.505302	0.286	0.075	3.74932e-73	ACADVL
8	4.5956e-192	0.5046	0.104	0.003	1.16972e-187	CCDC39
8	2.41156e-88	0.504076	0.168	0.027	6.13813e-84	COL18A1
8	4.33255e-92	0.5038	0.235	0.047	1.10276e-87	GALNT11
8	2.6732e-162	0.500419	0.115	0.006	6.80411e-158	HSPB8
8	2.39712e-63	0.500142	0.309	0.096	6.10138e-59	SQSTM1
9	0	3.08912	0.61	0.007	0	COL3A1
9	0	2.11816	0.348	0.011	0	IGF2
9	0	1.96506	0.288	0.004	0	COL1A1
9	0	1.96349	0.314	0.011	0	H19
9	2.36095e-255	1.94267	0.359	0.029	6.00932e-251	DCN
9	0	1.88659	0.243	0.009	0	COL1A2
9	6.68629e-97	1.61385	0.288	0.049	1.70186e-92	IGFBP5
9	0	1.59404	0.183	0.003	0	LUM
9	1.8957e-61	1.58975	0.312	0.082	4.82512e-57	IFI27
9	1.1117e-282	1.55912	0.157	0.003	2.82961e-278	MGP
9	6.67488e-48	1.52483	0.398	0.156	1.69896e-43	IFI6
9	4.9882e-98	1.51231	0.215	0.027	1.26965e-93	IFI44L
9	0	1.46045	0.173	0.001	0	POSTN
9	8.95201e-74	1.42948	0.223	0.037	2.27855e-69	MX1
9	7.95346e-84	1.37804	0.186	0.024	2.02439e-79	CYP1B1
9	1.5212e-83	1.34814	0.419	0.112	3.87191e-79	IFITM3
9	1.58252e-58	1.3318	0.251	0.057	4.02798e-54	LGALS1
9	8.67198e-57	1.2848	0.23	0.049	2.20728e-52	IFIT1
9	1.75459e-49	1.251	0.257	0.067	4.46595e-45	BST2
9	1.89944e-43	1.18772	0.209	0.052	4.83464e-39	FBLN1
9	3.95948e-141	1.17942	0.128	0.006	1.00781e-136	LRRC17
9	0	1.15892	0.128	0.001	0	TGFBI
9	9.12765e-50	1.12105	0.139	0.021	2.32326e-45	IFIT3
9	1.7949e-67	1.10249	0.157	0.021	4.56856e-63	IFI44
9	1.72869e-235	1.09738	0.105	0.001	4.40005e-231	SULT1E1
9	6.0744e-103	1.08044	0.113	0.007	1.54612e-98	PDE5A
9	9.89778e-40	1.07471	0.427	0.186	2.51928e-35	SPARC
9	4.86819e-239	1.07458	0.115	0.002	1.2391e-234	TBX3
9	2.09259e-27	1.03609	0.212	0.071	5.32626e-23	HMGA2
9	5.62226e-68	1.02503	0.128	0.014	1.43103e-63	MFAP4
9	2.53391e-30	1.01867	0.38	0.176	6.44956e-26	ISG15
9	1.33433e-29	1.00191	0.17	0.047	3.39627e-25	STAT1
9	3.40065e-41	0.95792	0.654	0.418	8.65567e-37	B2M
9	1.27401e-23	0.929548	0.322	0.155	3.24274e-19	SERPINH1
9	6.2952e-29	0.924095	0.188	0.056	1.60232e-24	RRBP1
9	2.5191e-48	0.921277	0.131	0.02	6.41186e-44	COL6A2
9	1.44631e-19	0.916976	0.309	0.155	3.68129e-15	MEST
9	4.74087e-46	0.860978	0.102	0.013	1.20669e-41	IGFBP4
9	1.813e-47	0.855346	0.11	0.014	4.61464e-43	CCDC80
9	5.32576e-30	0.853061	0.128	0.028	1.35557e-25	PARP14
9	1.54734e-15	0.832247	0.233	0.109	3.93845e-11	CPE
9	1.52806e-20	0.79897	0.181	0.064	3.88938e-16	RHOBTB3
9	1.79598e-21	0.796033	0.162	0.053	4.57131e-17	S100A11
9	4.08297e-25	0.781293	0.123	0.03	1.03924e-20	LY6E
9	4.49815e-08	0.762443	0.178	0.1	0.00114491	NFKBIA
9	9.55154e-18	0.75067	0.144	0.049	2.43115e-13	TIMP3
9	3.89072e-17	0.748924	0.288	0.146	9.90304e-13	VCAN
9	7.29665e-13	0.733796	0.12	0.044	1.85722e-08	COL6A1
9	8.5644e-16	0.728917	0.115	0.036	2.1799e-11	DLK1
9	5.49315e-12	0.715581	0.257	0.142	1.39817e-07	AKAP12
9	3.38617e-10	0.682171	0.196	0.103	8.61881e-06	LIMA1
9	1.7636e-09	0.68122	0.194	0.106	4.48888e-05	SPATS2L
9	3.17694e-17	0.677949	0.123	0.038	8.08626e-13	PLSCR1
9	7.18021e-08	0.675764	0.178	0.1	0.00182758	PLK2
9	4.97326e-13	0.657408	0.102	0.034	1.26584e-08	GPC3
9	2.65076e-16	0.644869	0.118	0.037	6.74698e-12	CDH11
9	1.34139e-10	0.632441	0.147	0.066	3.41425e-06	EML4
9	2.47246e-10	0.62957	0.27	0.164	6.29315e-06	LAPTM4A
9	2.36521e-13	0.622169	0.353	0.22	6.02016e-09	ITM2C
9	2.86038e-05	0.622043	0.123	0.071	0.728053	TIMP1
9	1.17022e-07	0.620339	0.126	0.062	0.00297856	2006-09-01
9	4.63391e-12	0.609271	0.361	0.234	1.17947e-07	C6orf48
9	5.26486e-12	0.606843	0.173	0.078	1.34006e-07	SFRP2
9	1.64304e-10	0.593521	0.338	0.22	4.18203e-06	HES1
9	1.72391e-07	0.567552	0.199	0.118	0.00438787	LMAN1
9	1.92208e-05	0.559566	0.199	0.132	0.489226	HLA-B
9	6.65327e-26	0.559338	0.743	0.555	1.69346e-21	VIM
9	4.01947e-06	0.555176	0.175	0.107	0.102308	EIF2AK2
9	1.18641e-06	0.554123	0.149	0.084	0.0301977	CD164
9	2.0848e-07	0.553908	0.238	0.151	0.00530644	CALD1
9	1.08689e-07	0.551612	0.105	0.047	0.00276647	WWTR1
9	1.95477e-05	0.546083	0.128	0.073	0.497547	ADAMTS1
9	5.81678e-09	0.544711	0.102	0.042	0.000148054	NR4A1
9	1.49695e-05	0.521434	0.131	0.075	0.381019	RBMS1
9	0.000129315	0.516462	0.149	0.094	1	KCNQ1OT1
9	7.25459e-08	0.514786	0.118	0.055	0.00184651	IL6ST
10	0	2.93069	0.763	0.073	0	TCF7L2
10	0	1.89669	0.379	0.02	0	SCG2
10	2.84559e-199	1.68236	0.452	0.057	7.24288e-195	STMN4
10	3.44861e-221	1.67665	0.322	0.025	8.77775e-217	GNG3
10	5.99356e-135	1.66174	0.424	0.073	1.52554e-130	NNAT
10	3.36614e-141	1.5973	0.299	0.035	8.56784e-137	RUNX1T1
10	3.00267e-210	1.5746	0.297	0.022	7.64269e-206	NSG2
10	1.42331e-96	1.4613	0.525	0.149	3.62274e-92	GAP43
10	3.32478e-187	1.39691	0.127	0.003	8.46257e-183	TAC1
10	1.33929e-68	1.28704	0.438	0.134	3.40889e-64	GPM6A
10	4.58478e-104	1.28632	0.206	0.022	1.16696e-99	SCG3
10	8.08905e-82	1.24889	0.291	0.053	2.05891e-77	RTN1
10	1.01687e-49	1.23698	0.254	0.062	2.58825e-45	NCAM1
10	3.29428e-85	1.2164	0.743	0.359	8.38493e-81	BASP1
10	4.58585e-74	1.18778	0.54	0.186	1.16724e-69	MLLT11
10	4.45782e-40	1.17579	0.243	0.068	1.13465e-35	ZIC2
10	1.38664e-61	1.17105	0.175	0.026	3.5294e-57	SYT4
10	4.584e-56	1.16822	0.246	0.053	1.16676e-51	PKIA
10	1.83042e-64	1.15866	0.706	0.383	4.65896e-60	SOX4
10	1.38412e-75	1.15121	0.234	0.037	3.52299e-71	ELAVL4
10	7.30718e-33	1.14271	0.277	0.096	1.8599e-28	SYT1
10	1.16556e-56	1.11743	0.517	0.209	2.96671e-52	TERF2IP
10	4.87876e-53	1.11601	0.203	0.039	1.24179e-48	INA
10	5.329e-49	1.09613	0.181	0.034	1.35639e-44	FOXP1
10	3.01304e-31	1.09355	0.325	0.13	7.66908e-27	DPYSL3
10	9.78299e-34	1.08847	0.393	0.172	2.49006e-29	KIF5C
10	7.0716e-50	1.07461	0.534	0.233	1.79994e-45	JUN
10	2.86699e-46	1.05119	0.158	0.028	7.29736e-42	DNER
10	1.68079e-50	1.05043	0.158	0.026	4.27811e-46	ZIC4
10	2.22686e-44	1.04212	0.237	0.059	5.66802e-40	POU3F2
10	7.78238e-40	1.03481	0.198	0.046	1.98085e-35	TCEAL7
10	3.61686e-33	1.01593	0.277	0.094	9.20598e-29	MIAT
10	4.88883e-38	1.00427	0.39	0.154	1.24435e-33	CNTNAP2
10	2.73441e-52	1.00021	0.172	0.029	6.9599e-48	MAPT
10	3.11491e-123	0.996227	0.107	0.004	7.92837e-119	SLC17A6
10	1.37998e-38	0.992382	0.192	0.045	3.51247e-34	OLFM1
10	6.24569e-38	0.97807	0.133	0.024	1.58972e-33	PAK3
10	8.23139e-43	0.973819	0.531	0.254	2.09513e-38	SOX11
10	5.92768e-30	0.968378	0.195	0.055	1.50877e-25	MAP6
10	2.57707e-22	0.96568	0.379	0.2	6.55943e-18	ARF4
10	8.03572e-35	0.963737	0.308	0.108	2.04533e-30	CPE
10	3.45386e-27	0.941753	0.24	0.083	8.79111e-23	CRMP1
10	1.01452e-64	0.934498	0.831	0.578	2.58225e-60	MAP1B
10	1.06327e-50	0.930874	0.13	0.018	2.70634e-46	AMER2
10	1.04004e-20	0.928097	0.189	0.067	2.6472e-16	MAGEH1
10	2.37534e-30	0.903618	0.158	0.038	6.04594e-26	CSRNP3
10	2.84849e-22	0.88502	0.192	0.064	7.25026e-18	DCX
10	2.40943e-22	0.883693	0.316	0.145	6.13271e-18	TUBB2A
10	1.56093e-23	0.883046	0.22	0.078	3.97303e-19	INPP5F
10	1.76569e-20	0.878125	0.288	0.132	4.49422e-16	PEG10
10	2.38224e-68	0.87625	0.107	0.009	6.06352e-64	PPFIA2
10	3.43538e-29	0.866145	0.138	0.031	8.74408e-25	ZIC1
10	1.36411e-27	0.85836	0.124	0.027	3.47207e-23	CDKN2D
10	4.60603e-24	0.850704	0.124	0.03	1.17237e-19	PCSK1N
10	1.12366e-18	0.850492	0.209	0.083	2.86006e-14	DUSP1
10	5.92716e-22	0.842898	0.198	0.068	1.50864e-17	VAMP2
10	4.96707e-33	0.84242	0.13	0.025	1.26427e-28	GNAO1
10	3.31396e-19	0.830549	0.319	0.159	8.43503e-15	RND3
10	1.25721e-21	0.829079	0.26	0.106	3.19997e-17	FAM171B
10	6.96504e-20	0.825784	0.274	0.122	1.77281e-15	RUFY3
10	3.35247e-22	0.814842	0.113	0.027	8.53305e-18	NRN1
10	8.39883e-36	0.813263	0.568	0.293	2.13775e-31	STMN2
10	1.28125e-15	0.810467	0.178	0.071	3.26116e-11	GABRB3
10	4.46034e-20	0.807059	0.203	0.076	1.13529e-15	SYT11
10	6.70936e-36	0.79952	0.116	0.019	1.70773e-31	ATP6V1G2
10	2.82383e-18	0.797027	0.121	0.035	7.1875e-14	NEDD4L
10	2.1491e-15	0.796632	0.232	0.107	5.47011e-11	RBFOX2
10	8.40305e-29	0.786048	0.119	0.024	2.13883e-24	CNRIP1
10	2.58325e-35	0.783303	0.771	0.587	6.57514e-31	STMN1
10	1.12282e-12	0.781041	0.133	0.051	2.85791e-08	PRKAR2B
10	1.1089e-62	0.778077	0.907	0.692	2.82247e-58	TUBA1A
10	6.61875e-13	0.769331	0.195	0.09	1.68467e-08	CEP170
10	7.26659e-17	0.766278	0.285	0.141	1.84956e-12	NDFIP1
10	2.5985e-12	0.762745	0.105	0.035	6.61396e-08	RP11-166D19.1
10	1.53106e-13	0.762132	0.297	0.163	3.89701e-09	AKAP9
10	1.38548e-20	0.760131	0.492	0.317	3.52646e-16	RTN3
10	1.54134e-15	0.751622	0.133	0.044	3.92317e-11	PGM2L1
10	2.3138e-17	0.746812	0.398	0.24	5.88932e-13	TMEM66
10	1.13668e-11	0.742946	0.285	0.166	2.89318e-07	NUDT3
10	2.19355e-18	0.741205	0.291	0.137	5.58325e-14	NR2F1
10	9.03778e-12	0.738421	0.167	0.074	2.30039e-07	CASP3
10	2.38393e-26	0.733863	0.565	0.364	6.06782e-22	UCHL1
10	3.36814e-20	0.733057	0.133	0.037	8.57293e-16	NSG1
10	8.50759e-10	0.728461	0.136	0.06	2.16544e-05	ZFHX3
10	6.1293e-15	0.727197	0.136	0.047	1.56009e-10	ELAVL2
10	3.19411e-13	0.724385	0.136	0.051	8.12996e-09	PPAPDC1B
10	2.7763e-16	0.722358	0.308	0.159	7.06652e-12	YWHAG
10	4.45566e-16	0.721405	0.119	0.037	1.1341e-11	ZIC5
10	5.6339e-14	0.716032	0.192	0.084	1.434e-09	NLRP1
10	1.19167e-12	0.71537	0.138	0.053	3.03315e-08	SMAP2
10	2.62965e-29	0.714306	0.593	0.355	6.69324e-25	TUBB2B
10	1.02256e-21	0.712042	0.102	0.023	2.60273e-17	SNAP25
10	1.93007e-15	0.705619	0.201	0.085	4.91261e-11	BEX2
10	1.82076e-09	0.704121	0.215	0.12	4.63437e-05	MARCH6
10	4.18699e-10	0.703131	0.22	0.12	1.06571e-05	TRIM2
10	1.66364e-18	0.701054	0.367	0.197	4.23447e-14	BEX1
10	4.12173e-13	0.700498	0.198	0.09	1.0491e-08	APC
10	4.10712e-12	0.694066	0.11	0.038	1.04539e-07	CLASP2
10	3.92515e-11	0.69316	0.113	0.042	9.99067e-07	CMIP
10	1.86528e-12	0.693024	0.28	0.156	4.7477e-08	FNBP1L
10	3.92181e-10	0.690745	0.243	0.14	9.98218e-06	YWHAH
10	8.64723e-14	0.687695	0.133	0.048	2.20098e-09	NELL2
10	4.1201e-12	0.679063	0.181	0.082	1.04869e-07	FAM177A1
10	2.73635e-08	0.678641	0.178	0.094	0.000696483	KCNQ1OT1
10	1.94369e-15	0.669931	0.141	0.048	4.94727e-11	ELAVL3
10	1.74601e-29	0.667719	0.102	0.018	4.44411e-25	INSM1
10	5.10663e-10	0.667408	0.223	0.123	1.29979e-05	BEX4
10	5.27256e-18	0.666806	0.508	0.344	1.34203e-13	TTC3
10	5.82051e-17	0.659437	0.105	0.028	1.48149e-12	SRGAP1
10	2.84859e-16	0.65836	0.133	0.043	7.25052e-12	KIAA0408
10	7.66292e-18	0.655115	0.102	0.026	1.95044e-13	BEX5
10	3.69669e-11	0.653845	0.172	0.08	9.40918e-07	NDN
10	2.37431e-13	0.648712	0.147	0.056	6.04333e-09	GNG4
10	4.65998e-09	0.6466	0.13	0.059	0.00011861	TSPAN7
10	5.82864e-11	0.646418	0.147	0.063	1.48356e-06	ENC1
10	2.91764e-13	0.646346	0.11	0.036	7.42627e-09	REEP1
10	4.9522e-10	0.644094	0.263	0.153	1.26048e-05	DAAM1
10	6.57512e-09	0.636783	0.11	0.046	0.000167356	ANK3
10	4.98129e-15	0.634931	0.379	0.217	1.26789e-10	MAP2
10	6.92726e-13	0.634366	0.116	0.04	1.7632e-08	NDRG4
10	8.36276e-14	0.634239	0.133	0.047	2.12857e-09	PBX3
10	1.05631e-09	0.63225	0.113	0.045	2.68863e-05	CAMK2N1
10	6.13557e-12	0.626969	0.254	0.136	1.56169e-07	FAM127A
10	4.50537e-11	0.626451	0.102	0.036	1.14675e-06	KIF5A
10	6.19789e-08	0.626166	0.153	0.078	0.00157755	KIF3A
10	4.97182e-09	0.617	0.192	0.102	0.000126548	SERINC1
10	3.6038e-08	0.610699	0.121	0.055	0.000917276	TRIB2
10	8.03587e-10	0.609301	0.282	0.174	2.04537e-05	FEZ1
10	4.67176e-06	0.606062	0.138	0.077	0.11891	SNCA
10	8.15399e-05	0.600428	0.299	0.233	1	ID4
10	3.49261e-05	0.600084	0.209	0.143	0.888973	APP
10	1.39012e-07	0.599281	0.172	0.095	0.00353827	MXI1
10	2.74098e-07	0.598551	0.127	0.062	0.00697662	RUFY2
10	2.22718e-08	0.59702	0.169	0.088	0.000566884	PAFAH1B3
10	9.99627e-06	0.596769	0.164	0.099	0.254435	ACBD3
10	1.56802e-05	0.594255	0.325	0.256	0.399108	FOS
10	8.31677e-10	0.593414	0.102	0.039	2.11687e-05	ZFHX4
10	3.52718e-06	0.591763	0.158	0.092	0.0897772	SPIN1
10	8.41257e-09	0.589527	0.263	0.163	0.000214125	C4orf48
10	4.64428e-13	0.587983	0.184	0.079	1.18211e-08	TAGLN3
10	1.97204e-09	0.584923	0.254	0.149	5.01943e-05	CXADR
10	3.58269e-09	0.584154	0.28	0.177	9.11901e-05	ARL6IP5
10	1.08721e-12	0.581577	0.116	0.04	2.76728e-08	NCALD
10	4.13178e-32	0.579829	0.833	0.666	1.05166e-27	CALM1
10	1.29762e-07	0.578007	0.105	0.046	0.00330283	KIFAP3
10	3.08349e-05	0.574876	0.107	0.057	0.784841	CXXC4
10	1.01441e-08	0.572677	0.121	0.053	0.000258198	NOVA1
10	9.46433e-07	0.571784	0.116	0.056	0.0240896	EPM2AIP1
10	1.4039e-11	0.570752	0.119	0.044	3.57335e-07	TMEM57
10	2.98062e-08	0.567902	0.198	0.109	0.000758658	CRIP2
10	0.000392945	0.567198	0.237	0.178	1	ATRX
10	1.07725e-07	0.56689	0.161	0.085	0.00274192	GNG2
10	6.58e-05	0.562874	0.226	0.162	1	PAFAH1B1
10	5.64524e-08	0.560244	0.356	0.261	0.00143688	YWHAQ
10	7.38863e-06	0.560206	0.198	0.127	0.188063	AP1S2
10	7.92832e-14	0.55971	0.54	0.402	2.018e-09	CCNI
10	4.76261e-08	0.558459	0.291	0.194	0.00121223	RAB2A
10	2.16274e-07	0.555661	0.181	0.1	0.00550482	PLK2
10	5.82723e-09	0.544669	0.102	0.04	0.00014832	RAB11B
10	1.14134e-08	0.542821	0.119	0.051	0.000290505	FIGN
10	8.16762e-06	0.539298	0.15	0.086	0.207891	ARMCX3
10	3.33232e-10	0.538789	0.105	0.039	8.48177e-06	NHLH1
10	2.78008e-07	0.535475	0.144	0.074	0.00707614	MSANTD4
10	3.15729e-06	0.535457	0.102	0.049	0.0803624	PAM
10	8.08434e-08	0.53512	0.13	0.062	0.00205771	APLP1
10	4.40124e-06	0.534816	0.11	0.055	0.112025	HINT3
10	5.36747e-07	0.534482	0.212	0.127	0.0136618	TMSB15A
10	1.06217e-07	0.532261	0.11	0.049	0.00270353	NAGK
10	8.41427e-07	0.530313	0.127	0.064	0.0214168	SCARB2
10	6.35146e-07	0.527855	0.181	0.104	0.0161664	SLC38A1
10	1.53982e-05	0.527731	0.124	0.068	0.391931	OCIAD2
10	3.95618e-05	0.52538	0.232	0.162	1	ANKRD12
10	3.74773e-07	0.525255	0.169	0.093	0.00953909	CELF2
10	2.7007e-08	0.52451	0.127	0.058	0.000687409	KIDINS220
10	4.8836e-07	0.522667	0.319	0.229	0.0124302	CBX1
10	8.82746e-08	0.521696	0.11	0.049	0.00224685	NLN
10	3.7471e-06	0.515554	0.181	0.109	0.0953749	MAGEF1
10	0.00021111	0.514666	0.206	0.146	1	GNB1
10	3.2187e-05	0.51043	0.172	0.109	0.819255	SAT2
10	3.85608e-07	0.510139	0.331	0.234	0.00981487	MAP1LC3B
10	4.15387e-13	0.509011	0.528	0.402	1.05729e-08	RTN4
10	3.71661e-06	0.50671	0.164	0.094	0.0945989	PJA2
10	4.23615e-24	0.506402	0.797	0.676	1.07823e-19	TMSB10
10	2.1511e-06	0.50415	0.215	0.135	0.054752	USP22
10	9.01543e-07	0.500904	0.116	0.056	0.022947	JUND
11	0	2.38038	0.797	0.007	0	ACTC1
11	1.02258e-05	0.62474	0.211	0.098	0.260276	HELLS
11	8.09066e-11	0.62436	0.5	0.258	2.05932e-06	RPS4Y1
11	8.92045e-07	0.593718	0.344	0.184	0.0227052	CTGF
11	4.62566e-05	0.577367	0.219	0.11	1	KIAA0101
11	2.16718e-05	0.576821	0.164	0.069	0.551613	USP44
11	1.4366e-05	0.563132	0.148	0.059	0.365658	LUZP2
11	0.000337335	0.532746	0.18	0.091	1	MCM4
11	6.30082e-05	0.51682	0.359	0.22	1	IFI16
11	0.000317099	0.516255	0.336	0.217	1	SNRPF
11	0.00026521	0.510039	0.141	0.064	1	MRPS9
12	0	3.56032	0.421	0.002	0	S100A8
12	0	3.4039	0.474	0.004	0	S100A9
12	0	3.1872	0.763	0	0	KRT15
12	0	2.98575	0.553	0.001	0	KRT19
12	0	2.97565	0.342	0	0	KRT13
12	0	2.85514	0.579	0.001	0	KRT5
12	6.02661e-107	2.85099	0.789	0.047	1.53395e-102	PERP
12	0	2.74256	0.395	0.002	0	SPRR1B
12	4.69806e-20	2.68364	0.605	0.138	1.1958e-15	CXCL14
12	2.35866e-174	2.66986	0.132	0.001	6.00349e-170	FABP4
12	6.70732e-153	2.66926	0.605	0.018	1.70721e-148	DSP
12	0	2.632	0.395	0	0	KRT1
12	0	2.63064	0.579	0.001	0	S100A14
12	0	2.63011	0.579	0	0	KRT23
12	4.20631e-66	2.62749	0.395	0.018	1.07063e-61	H19
12	2.39768e-75	2.61681	0.711	0.054	6.10283e-71	S100A11
12	0	2.47142	0.474	0.002	0	SFN
12	0	2.45647	0.368	0.001	0	TACSTD2
12	0	2.3824	0.474	0.005	0	LYPD3
12	0	2.35774	0.5	0.005	0	AQP3
12	8.59355e-19	2.35451	0.579	0.136	2.18732e-14	KRT10
12	4.36209e-211	2.27281	0.421	0.006	1.11028e-206	CLDN4
12	0	2.25875	0.263	0	0	SERPINB2
12	0	2.23465	0.342	0	0	KRT6A
12	4.30318e-33	2.20773	0.579	0.079	1.09529e-28	BTG2
12	4.3035e-19	2.14616	0.5	0.099	1.09537e-14	FABP5
12	0	2.04937	0.395	0.002	0	MIR205HG
12	7.21999e-21	1.96007	0.658	0.162	1.8377e-16	RND3
12	0	1.9329	0.289	0	0	CSTA
12	1.06594e-21	1.79915	0.447	0.067	2.71313e-17	GPNMB
12	2.67301e-186	1.7947	0.211	0.001	6.80361e-182	KRTDAP
12	2.02362e-145	1.78938	0.105	0	5.15071e-141	SPRR3
12	3.73542e-283	1.7574	0.132	0	9.50776e-279	IVL
12	0	1.72231	0.368	0.001	0	FXYD3
12	0	1.70619	0.211	0	0	KRT16
12	0	1.69604	0.184	0	0	SPRR2D
12	2.25022e-54	1.68974	0.395	0.022	5.72748e-50	NCOA7
12	1.98908e-28	1.66176	0.421	0.046	5.06281e-24	ANXA1
12	3.82504e-22	1.65021	0.211	0.015	9.73587e-18	SPINK5
12	4.84163e-111	1.62969	0.289	0.005	1.23234e-106	CAV1
12	6.03371e-26	1.61333	0.5	0.069	1.53576e-21	PMAIP1
12	1.52883e-46	1.60493	0.342	0.019	3.89132e-42	NFKBIZ
12	0.000390062	1.59611	0.342	0.162	1	IFI6
12	1.28536e-18	1.58806	0.632	0.16	3.27163e-14	HSPB1
12	4.70361e-242	1.58132	0.105	0	1.19721e-237	APOBEC3A
12	4.44381e-06	1.57546	0.132	0.022	0.113108	IFIT2
12	0	1.56933	0.263	0.001	0	IGFL2
12	0.000412469	1.55333	0.184	0.053	1	NEAT1
12	9.47276e-13	1.50285	0.526	0.154	2.4111e-08	EZR
12	8.79385e-119	1.49557	0.237	0.003	2.2383e-114	TFAP2A
12	0	1.48713	0.211	0.001	0	COL17A1
12	9.83964e-102	1.45445	0.158	0.002	2.50448e-97	ELF3
12	2.61299e-16	1.44742	0.132	0.008	6.65084e-12	OAS1
12	1.14866e-10	1.44599	0.184	0.024	2.92369e-06	IFIT3
12	4.8863e-54	1.44593	0.342	0.016	1.24371e-49	KLF5
12	1.87602e-17	1.43989	0.211	0.019	4.77504e-13	IGF2
12	1.33373e-31	1.43811	0.289	0.02	3.39473e-27	SDC1
12	2.3573e-28	1.43705	0.368	0.035	6.00004e-24	IER3
12	9.48485e-23	1.41194	0.211	0.015	2.41418e-18	IGFBP6
12	1.57444e-16	1.40877	0.263	0.031	4.00741e-12	IFI44L
12	4.57267e-12	1.40381	0.447	0.11	1.16388e-07	PPP1R15A
12	0	1.38732	0.184	0	0	CLCA2
12	8.83934e-26	1.37981	0.474	0.062	2.24988e-21	CD9
12	0	1.37774	0.237	0	0	SERPINB13
12	8.71637e-10	1.35371	0.237	0.041	2.21858e-05	MX1
12	4.48595e-06	1.34768	0.289	0.087	0.114181	IFI27
12	2.53695e-28	1.33804	0.395	0.04	6.45731e-24	CTSC
12	8.71587e-24	1.32966	0.447	0.06	2.21845e-19	SPINT2
12	1.21089e-25	1.30199	0.184	0.01	3.08207e-21	HSPB8
12	4.63364e-158	1.29837	0.184	0.001	1.1794e-153	CDH1
12	2.02606e-14	1.28365	0.132	0.01	5.15692e-10	TES
12	6.82238e-09	1.27981	0.342	0.088	0.00017365	PDCD4
12	0	1.27511	0.289	0	0	SERPINB5
12	6.16508e-26	1.27192	0.184	0.01	1.5692e-21	SP100
12	9.33715e-17	1.26695	0.316	0.043	2.37658e-12	NR4A1
12	5.68139e-10	1.26561	0.263	0.049	1.44608e-05	FOSB
12	0	1.25924	0.184	0	0	KRT14
12	7.66357e-41	1.25675	0.184	0.006	1.95061e-36	TSTD1
12	2.91664e-17	1.25533	0.316	0.042	7.42373e-13	GLTP
12	3.30275e-20	1.24962	0.395	0.054	8.40649e-16	RAP2B
12	3.89942e-14	1.24186	0.289	0.043	9.9252e-10	MAFF
12	9.47829e-19	1.23428	0.184	0.014	2.41251e-14	DMKN
12	7.46522e-14	1.23338	0.447	0.096	1.90012e-09	ATF3
12	2.04634e-37	1.23208	0.263	0.014	5.20855e-33	S100A16
12	6.48663e-13	1.22832	0.447	0.101	1.65104e-08	NFKBIA
12	1.3164e-13	1.21644	0.263	0.037	3.35063e-09	DCN
12	2.28776e-19	1.19915	0.289	0.031	5.82304e-15	LY6E
12	4.6725e-06	1.19772	0.474	0.187	0.118929	DBI
12	2.84392e-29	1.19359	0.132	0.005	7.23862e-25	TFAP2B
12	4.17091e-25	1.19034	0.184	0.01	1.06162e-20	C9orf3
12	0.000241959	1.18946	0.184	0.053	1	IFIT1
12	1.04577e-21	1.18697	0.237	0.02	2.6618e-17	GBP1
12	1.61002e-17	1.17154	0.211	0.019	4.09799e-13	KRT8
12	8.60977e-11	1.16918	0.421	0.1	2.19144e-06	CDKN1A
12	6.42186e-07	1.16437	0.158	0.027	0.0163456	CD55
12	0	1.14472	0.132	0	0	WNT10A
12	2.05448e-127	1.14217	0.211	0.002	5.22926e-123	VSNL1
12	3.2257e-22	1.1402	0.105	0.004	8.21038e-18	WIF1
12	4.23534e-18	1.13172	0.237	0.023	1.07802e-13	MIR24-2
12	2.10221e-12	1.13003	0.447	0.102	5.35077e-08	KLF6
12	3.10107e-184	1.11896	0.184	0.001	7.89316e-180	LA16c-380H5.4
12	1.0216e-10	1.10837	0.526	0.159	2.60029e-06	YBX3
12	1.03239e-95	1.10221	0.184	0.002	2.62774e-91	RHOV
12	1.75206e-33	1.09914	0.237	0.013	4.45952e-29	ARHGAP29
12	6.76638e-57	1.09739	0.158	0.003	1.72225e-52	EPCAM
12	3.43915e-11	1.09262	0.316	0.06	8.75367e-07	HLA-E
12	4.26059e-283	1.0911	0.132	0	1.08445e-278	OVOL1
12	1.0215e-75	1.07668	0.237	0.005	2.60003e-71	PLAU
12	1.21179e-09	1.07557	0.395	0.101	3.08438e-05	PLK2
12	6.10239e-08	1.07537	0.158	0.024	0.00155324	IFI44
12	2.64122e-30	1.07361	0.158	0.006	6.7227e-26	TNFAIP3
12	1.50758e-13	1.0691	0.158	0.014	3.83724e-09	IFIH1
12	8.84078e-07	1.0663	0.184	0.036	0.0225024	LGALSL
12	5.21044e-11	1.06511	0.395	0.089	1.32621e-06	NFE2L2
12	9.62569e-05	1.05492	0.289	0.107	1	AKR1B1
12	6.67209e-13	1.05344	0.421	0.088	1.69825e-08	JUNB
12	0.0001682	1.05317	0.263	0.091	1	REEP5
12	2.75398e-10	1.05123	0.132	0.013	7.00969e-06	TMEM54
12	4.71731e-08	1.04931	0.211	0.039	0.0012007	SEPP1
12	1.47498e-14	1.04832	0.263	0.034	3.75428e-10	RNPEP
12	2.66473e-09	1.04504	0.737	0.357	6.78253e-05	YWHAZ
12	0	1.03612	0.158	0	0	RHCG
12	3.60057e-06	1.02539	0.263	0.071	0.0916453	CNN2
12	7.0755e-08	1.02082	0.211	0.04	0.00180093	PLSCR1
12	1.67076e-141	1.01792	0.158	0.001	4.2526e-137	CLDN7
12	2.88417e-07	1.01494	0.211	0.043	0.00734107	RNASEH2C
12	3.51285e-06	1.00145	0.158	0.03	0.0894126	PARP14
12	8.44612e-06	0.995609	0.158	0.032	0.214979	STK17A
12	0	0.989108	0.158	0	0	GJB2
12	2.08271e-30	0.982773	0.211	0.011	5.30113e-26	NR3C1
12	1.13791e-10	0.982669	0.105	0.008	2.89631e-06	SLC10A3
12	1.25074e-15	0.981368	0.132	0.009	3.18351e-11	DHRS3
12	1.70318e-108	0.97847	0.158	0.002	4.33511e-104	PRRG4
12	1.7654e-07	0.975602	0.263	0.061	0.00449348	GRN
12	1.58249e-07	0.970309	0.263	0.06	0.0040279	CTSD
12	1.27307e-10	0.965755	0.237	0.038	3.24033e-06	ALDH2
12	5.28424e-08	0.964404	0.158	0.024	0.001345	FZD6
12	5.41239e-242	0.963907	0.105	0	1.37762e-237	IL36G
12	2.90072e-19	0.956387	0.211	0.017	7.38319e-15	KIAA1217
12	2.96382e-290	0.954701	0.105	0	7.54381e-286	DSG3
12	4.91829e-15	0.947313	0.132	0.009	1.25185e-10	PLEKHF2
12	9.34766e-07	0.944687	0.105	0.013	0.0237926	LEF1
12	3.6874e-08	0.944269	0.237	0.047	0.000938554	PTBP3
12	4.70072e-15	0.94209	0.158	0.013	1.19647e-10	TAGLN
12	3.97035e-06	0.9399	0.211	0.05	0.101057	NAPA
12	5.93093e-07	0.93616	0.105	0.013	0.015096	MXD1
12	1.84256e-11	0.935162	0.526	0.14	4.68987e-07	DNAJB1
12	5.24234e-10	0.933017	0.184	0.025	1.33433e-05	PPIC
12	1.33446e-12	0.932845	0.105	0.007	3.3966e-08	SEMA3C
12	1.91383e-10	0.93084	0.263	0.046	4.87126e-06	ZFP36
12	2.84158e-290	0.927884	0.105	0	7.23267e-286	SERPINB3
12	8.68269e-06	0.92711	0.211	0.052	0.221	LMNA
12	0	0.919991	0.132	0	0	TP63
12	5.94488e-11	0.918267	0.132	0.012	1.51315e-06	COMTD1
12	0	0.914541	0.105	0	0	AC006262.5
12	5.35465e-17	0.910239	0.184	0.015	1.36292e-12	BCL11B
12	0.000311718	0.90702	0.132	0.031	1	FLRT3
12	1.21142e-64	0.902255	0.132	0.002	3.08344e-60	DSC3
12	3.33067e-06	0.898413	0.184	0.039	0.0847756	SETX
12	1.17916e-09	0.896368	0.158	0.02	3.00133e-05	ELL2
12	7.8044e-12	0.892935	0.158	0.016	1.98645e-07	FILIP1L
12	5.0147e-58	0.892278	0.132	0.002	1.27639e-53	PPP1R13L
12	0.000402862	0.889732	0.395	0.188	1	MYL12B
12	1.23796e-05	0.88961	0.289	0.088	0.315097	TIMMDC1
12	5.96732e-08	0.88918	0.132	0.017	0.00151886	PHLDA2
12	0	0.888254	0.158	0	0	ZNF750
12	0.000204908	0.882162	0.447	0.21	1	APOE
12	2.25154e-09	0.878243	0.263	0.05	5.73085e-05	FRMD4B
12	3.01052e-07	0.877685	0.316	0.085	0.00766268	CD164
12	9.83318e-08	0.872914	0.105	0.012	0.00250284	NR4A2
12	1.69796e-10	0.872534	0.237	0.037	4.32183e-06	GID8
12	5.46953e-08	0.869913	0.395	0.112	0.00139216	MCL1
12	3.69512e-11	0.868752	0.184	0.023	9.40518e-07	KCTD1
12	5.58267e-09	0.865383	0.5	0.155	0.000142096	GADD45A
12	2.28058e-29	0.860132	0.132	0.005	5.80477e-25	MYOF
12	1.4538e-05	0.856929	0.605	0.309	0.370037	ANXA2
12	6.40557e-05	0.8559	0.132	0.027	1	STAT2
12	1.1701e-06	0.855805	0.105	0.013	0.0297826	SP110
12	7.56766e-06	0.853797	0.263	0.072	0.19262	VMP1
12	0.000321984	0.852782	0.237	0.08	1	LAMP1
12	1.69668e-08	0.846325	0.132	0.016	0.000431856	PLP2
12	9.01091e-10	0.845218	0.289	0.056	2.29355e-05	ARID5B
12	2.32355e-09	0.843364	0.474	0.134	5.91414e-05	UBE2B
12	1.24173e-05	0.837458	0.158	0.033	0.316057	ITGA6
12	2.05288e-07	0.836953	0.237	0.05	0.00522519	BTBD10
12	2.01615e-12	0.832185	0.184	0.021	5.13172e-08	PLXDC2
12	1.00296e-251	0.831953	0.132	0	2.55283e-247	TMEM40
12	1.48866e-191	0.828241	0.158	0.001	3.78908e-187	RAB25
12	1.83329e-08	0.827099	0.158	0.022	0.000466627	SRRD
12	5.94401e-14	0.82586	0.132	0.01	1.51293e-09	WNT3
12	4.55023e-283	0.820626	0.132	0	1.15817e-278	KRT17
12	1.41239e-15	0.814748	0.158	0.012	3.59496e-11	DDX60
12	0.000272345	0.81243	0.105	0.021	1	CERS4
12	9.62474e-25	0.811841	0.105	0.003	2.44978e-20	SUSD4
12	9.84397e-11	0.806683	0.184	0.023	2.50559e-06	PLAGL1
12	8.23921e-89	0.802335	0.237	0.005	2.09713e-84	VAMP8
12	5.68963e-05	0.802143	0.158	0.037	1	DCAF6
12	0.000219891	0.79168	0.289	0.105	1	ABRACL
12	6.22116e-10	0.791216	0.158	0.019	1.58347e-05	REL
12	4.05387e-13	0.789928	0.211	0.025	1.03183e-08	BID
12	1.07049e-21	0.78245	0.158	0.009	2.72472e-17	F2RL1
12	1.74582e-10	0.781766	0.132	0.013	4.44364e-06	PARD6G
12	5.03954e-05	0.779007	0.211	0.058	1	SYPL1
12	6.28414e-23	0.777468	0.211	0.015	1.5995e-18	DSC2
12	7.7119e-05	0.775996	0.158	0.037	1	FOXP1
12	1.09472e-31	0.775803	0.132	0.004	2.78639e-27	KREMEN2
12	4.18233e-11	0.772949	0.263	0.042	1.06453e-06	SPPL3
12	3.28035e-08	0.772247	0.289	0.065	0.000834947	ERRFI1
12	2.04356e-12	0.771704	0.132	0.011	5.20147e-08	HTATIP2
12	1.24447e-12	0.770327	0.132	0.011	3.16754e-08	FRMD6
12	3.65957e-14	0.77009	0.158	0.014	9.3147e-10	ELF1
12	9.68643e-06	0.769193	0.211	0.051	0.246549	GAR1
12	3.73593e-15	0.768386	0.158	0.013	9.50905e-11	BHLHE40
12	5.39468e-06	0.764806	0.211	0.05	0.137311	SNX17
12	5.90208e-06	0.763975	0.105	0.015	0.150226	RNF217
12	2.41297e-20	0.763069	0.158	0.01	6.14174e-16	CSRNP1
12	0.000230432	0.756447	0.289	0.108	1	SPATS2L
12	3.01511e-06	0.754872	0.184	0.038	0.0767436	YTHDC2
12	5.6699e-18	0.754668	0.132	0.008	1.44316e-13	QPCT
12	3.32058e-33	0.754411	0.158	0.006	8.45188e-29	CLDN1
12	1.18896e-33	0.75425	0.132	0.004	3.02627e-29	EIF5AL1
12	3.15503e-121	0.752964	0.105	0.001	8.03049e-117	GBP2
12	4.79745e-08	0.751969	0.132	0.017	0.00122109	PTPN14
12	2.67593e-05	0.749672	0.5	0.216	0.681105	TPM4
12	3.35406e-11	0.749097	0.132	0.012	8.53709e-07	APOBEC3C
12	0	0.749038	0.158	0	0	LAD1
12	8.6354e-05	0.748707	0.237	0.072	1	C5orf15
12	3.83994e-132	0.745212	0.105	0	9.77381e-128	CASP1
12	1.77343e-40	0.743842	0.105	0.002	4.51391e-36	MX2
12	3.47332e-08	0.740481	0.132	0.016	0.000884064	C19orf66
12	2.8169e-06	0.737355	0.184	0.038	0.0716985	MTUS1
12	9.43683e-05	0.734465	0.237	0.071	1	DAZAP1
12	0.000405222	0.732734	0.105	0.022	1	ZFP30
12	2.42657e-06	0.729517	0.237	0.057	0.0617634	CHMP1B
12	0.000292258	0.72945	0.316	0.127	1	PHGDH
12	5.1387e-06	0.728451	0.158	0.03	0.130795	NAV2
12	3.33055e-05	0.726784	0.342	0.12	0.847725	CAST
12	1.36765e-181	0.726758	0.105	0	3.48109e-177	DAPP1
12	6.26661e-12	0.720949	0.158	0.016	1.59504e-07	PARP9
12	2.06175e-08	0.719224	0.105	0.011	0.000524777	ELK1
12	7.97817e-10	0.715341	0.105	0.009	2.03068e-05	RASSF7
12	0.000138285	0.713094	0.158	0.039	1	C1orf131
12	0.000137947	0.712397	0.105	0.02	1	CYLD
12	0	0.712086	0.132	0	0	KRT6B
12	7.74421e-07	0.710455	0.395	0.123	0.0197113	JTB
12	0	0.710449	0.158	0	0	IL1RN
12	1.25878e-08	0.709546	0.105	0.01	0.000320397	PTHLH
12	1.93905e-11	0.70841	0.132	0.012	4.93547e-07	IRS1
12	4.07556e-06	0.70836	0.263	0.069	0.103735	OCIAD2
12	5.37562e-05	0.705187	0.105	0.018	1	NCOA3
12	9.26838e-06	0.704224	0.711	0.368	0.235908	UBC
12	6.07082e-06	0.702691	0.263	0.071	0.15452	GJA1
12	4.74404e-11	0.702561	0.158	0.017	1.2075e-06	TRIM16
12	7.849e-09	0.701259	0.132	0.015	0.000199781	PARM1
12	7.66172e-07	0.700819	0.105	0.013	0.0195014	ATP11B
12	1.11234e-26	0.700715	0.132	0.005	2.83124e-22	VAV3
12	0.000258432	0.699892	0.368	0.153	1	CALD1
12	8.94369e-07	0.697283	0.158	0.027	0.0227644	MAP3K8
12	0.000354381	0.696572	0.184	0.054	1	HCFC1R1
12	5.76093e-10	0.693174	0.158	0.019	1.46633e-05	HSPA1A
12	1.59164e-09	0.692927	0.237	0.04	4.0512e-05	NET1
12	6.98628e-21	0.691905	0.132	0.006	1.77822e-16	EGFR
12	1.32846e-09	0.6911	0.211	0.033	3.38132e-05	NDFIP2
12	3.80861e-29	0.690462	0.132	0.005	9.69406e-25	CAPG
12	0.000215149	0.686157	0.447	0.21	1	DSTN
12	0.000114464	0.683504	0.105	0.019	1	ZNF143
12	8.79838e-07	0.67994	0.263	0.063	0.0223945	KLF3
12	0.000137453	0.679722	0.211	0.061	1	MAPK6
12	1.66375e-15	0.678464	0.105	0.006	4.23474e-11	VGLL3
12	5.92565e-10	0.678358	0.105	0.009	1.50825e-05	HIST1H2BD
12	4.68703e-06	0.67189	0.105	0.015	0.119299	NDRG2
12	2.79604e-07	0.670739	0.105	0.012	0.00711677	CXCL2
12	0.000333577	0.669937	0.184	0.053	1	PEF1
12	3.88994e-05	0.66865	0.105	0.018	0.990107	INADL
12	5.34617e-54	0.668489	0.105	0.001	1.36076e-49	MPZL2
12	0.000131637	0.667802	0.132	0.028	1	BSDC1
12	2.32609e-38	0.666251	0.105	0.002	5.9206e-34	SEMA3D
12	0.000383221	0.664064	0.132	0.031	1	BMPR2
12	6.8516e-05	0.66136	0.263	0.081	1	PSME2
12	0.000166273	0.661037	0.158	0.039	1	SLMAP
12	2.56126e-09	0.659691	0.105	0.01	6.51918e-05	HIST1H2AC
12	7.17268e-14	0.659345	0.105	0.006	1.82566e-09	TUFT1
12	0.000199965	0.65801	0.5	0.239	1	JUN
12	0.000163514	0.657573	0.132	0.029	1	N4BP1
12	2.05988e-07	0.657349	0.342	0.091	0.00524301	RNF11
12	2.70042e-06	0.656785	0.237	0.057	0.0687337	NT5C3A
12	4.29015e-06	0.654788	0.237	0.058	0.109197	MYLIP
12	4.24401e-22	0.646399	0.105	0.004	1.08023e-17	GRHL1
12	1.02082e-15	0.645791	0.105	0.006	2.59828e-11	KANK1
12	1.65956e-13	0.645632	0.105	0.007	4.22408e-09	BMP2
12	0.00020325	0.642162	0.105	0.02	1	NOTCH2NL
12	0.000193475	0.641549	0.105	0.02	1	DDX19B
12	2.80829e-05	0.640226	0.289	0.089	0.714795	CYB5A
12	4.18393e-05	0.638761	0.263	0.079	1	TMEM165
12	2.97397e-09	0.638328	0.158	0.02	7.56964e-05	TNFRSF19
12	2.95463e-09	0.634001	0.132	0.015	7.52042e-05	JUP
12	7.29273e-05	0.632742	0.579	0.278	1	RPL41
12	1.17293e-06	0.631123	0.184	0.036	0.0298547	PIM3
12	4.89114e-06	0.624061	0.184	0.039	0.124494	ETS2
12	0.000120451	0.622999	0.132	0.028	1	ROGDI
12	1.30087e-08	0.622354	0.105	0.01	0.00033111	MEX3D
12	2.09531e-06	0.620295	0.132	0.021	0.053332	CD82
12	0.000178596	0.619951	0.211	0.061	1	STT3B
12	1.80635e-05	0.617489	0.132	0.024	0.45977	TECR
12	0.000281792	0.616153	0.395	0.171	1	MYL12A
12	7.35549e-05	0.615793	0.237	0.07	1	MAPKAP1
12	8.6522e-06	0.614451	0.158	0.031	0.220225	UCK2
12	0.000125012	0.611544	0.132	0.028	1	NUDT4
12	4.66872e-11	0.611538	0.132	0.012	1.18833e-06	PIGG
12	2.55967e-06	0.61046	0.132	0.021	0.0651513	HOMER1
12	6.825e-112	0.608403	0.105	0.001	1.73717e-107	SYK
12	8.83237e-07	0.606567	0.105	0.013	0.022481	FHL2
12	0.000170259	0.603617	0.158	0.039	1	ZNF655
12	4.58977e-07	0.599231	0.105	0.013	0.0116823	IRF7
12	0.000467869	0.59854	0.132	0.032	1	RAB9A
12	1.15545e-06	0.597891	0.132	0.02	0.0294096	MASTL
12	8.20032e-07	0.596513	0.105	0.013	0.0208723	ADM
12	1.03446e-06	0.595471	0.132	0.02	0.0263302	TAPBP
12	4.39553e-05	0.594623	0.132	0.026	1	ZBED1
12	1.3566e-05	0.594299	0.342	0.11	0.345294	SETD5-AS1
12	0.000174593	0.592295	0.316	0.115	1	MIF
12	1.58168e-13	0.588553	0.132	0.01	4.02585e-09	SOX15
12	7.26471e-07	0.58849	0.158	0.027	0.0184909	CEBPD
12	2.84275e-10	0.573394	0.105	0.009	7.23566e-06	PVRL1
12	0.00018175	0.573172	0.132	0.029	1	EMG1
12	4.08292e-05	0.565647	0.105	0.017	1	APCDD1
12	3.18402e-06	0.564248	0.105	0.014	0.0810428	CXorf38
12	3.53929e-05	0.558943	0.211	0.054	0.900854	ARL8B
12	2.13633e-09	0.554349	0.132	0.014	5.43761e-05	TMEM45A
12	0.000447801	0.549369	0.184	0.054	1	DCAF10
12	2.85328e-11	0.545497	0.132	0.012	7.26246e-07	ZNF561
12	1.25308e-05	0.543286	0.132	0.023	0.318947	LDLR
12	4.02301e-06	0.542586	0.132	0.022	0.102398	FAM91A1
12	9.81936e-05	0.533777	0.105	0.019	1	WNT5A
12	1.16902e-05	0.531443	0.132	0.023	0.297549	ARHGAP1
12	9.652e-05	0.529439	0.158	0.037	1	RANGRF
12	7.89581e-81	0.521986	0.105	0.001	2.00972e-76	RP11-115D19.1
12	1.94637e-05	0.514781	0.158	0.032	0.49541	UTP14A
12	9.91535e-05	0.513975	0.132	0.027	1	TRAPPC6B
12	1.31638e-05	0.505316	0.105	0.016	0.335057	SLCO3A1
12	8.4602e-05	0.50229	0.158	0.036	1	TAF3
12	0.000160226	0.500312	0.132	0.028	1	COMMD9
13	0	4.44882	1	0.012	0	ACTC1
13	0	4.21245	0.893	0.002	0	MYLPF
13	0	3.67881	0.75	0.001	0	MYL1
13	0	3.57058	0.821	0.001	0	MYH3
13	0	3.2862	0.714	0.002	0	TNNI1
13	1.24113e-299	3.07181	0.571	0.006	3.15906e-295	TTN
13	0	2.92207	0.679	0.002	0	ACTA1
13	4.17345e-133	2.80181	0.643	0.018	1.06227e-128	H19
13	1.57853e-100	2.79114	0.571	0.019	4.01783e-96	IGF2
13	0	2.78564	0.607	0.001	0	TNNT3
13	7.07167e-73	2.76213	0.643	0.034	1.79995e-68	NEXN
13	0	2.68348	0.429	0.001	0	TNNC2
13	0	2.68068	0.464	0	0	MYBPH
13	0	2.63829	0.5	0.001	0	KLHL41
13	1.41432e-100	2.57677	0.607	0.021	3.59987e-96	TNNT1
13	0	2.45455	0.5	0.001	0	NEB
13	0	2.42013	0.393	0	0	MYOG
13	0	2.34842	0.25	0	0	MYH8
13	0	2.33851	0.429	0	0	MYL4
13	1.58646e-30	2.32375	0.679	0.093	4.03801e-26	TPM2
13	1.46782e-20	2.24812	0.643	0.119	3.73605e-16	ZNF106
13	0	2.16187	0.393	0	0	HSPB3
13	2.75651e-155	2.0003	0.393	0.005	7.01613e-151	ARPP21
13	1.04261e-106	1.99327	0.393	0.008	2.65375e-102	MEF2C
13	0	1.97871	0.393	0.002	0	ACTN2
13	1.46603e-191	1.90527	0.286	0.002	3.73148e-187	TNNC1
13	0	1.86996	0.321	0	0	DES
13	8.02407e-36	1.84524	0.321	0.017	2.04237e-31	KLF5
13	6.85134e-302	1.83491	0.286	0.001	1.74387e-297	TRDN
13	8.5576e-54	1.79796	0.393	0.016	2.17817e-49	SHISA2
13	9.56493e-17	1.75788	0.679	0.161	2.43456e-12	HSPB1
13	0	1.75425	0.286	0	0	SMPX
13	1.10486e-40	1.72076	0.429	0.026	2.81219e-36	ENO3
13	1.64408e-09	1.7082	0.286	0.048	4.18469e-05	WWTR1
13	0	1.69601	0.286	0.001	0	LINC00948
13	4.22777e-205	1.68686	0.179	0.001	1.07609e-200	TRIM55
13	0	1.68282	0.25	0	0	CDH15
13	4.7212e-100	1.64414	0.25	0.003	1.20169e-95	LMO7
13	3.56692e-19	1.63213	0.357	0.038	9.07888e-15	DLK1
13	2.90709e-17	1.61272	0.321	0.034	7.39941e-13	PDE4DIP
13	0	1.61188	0.25	0	0	MYOT
13	0	1.59482	0.214	0	0	TNNT2
13	1.014e-245	1.53457	0.214	0.001	2.58094e-241	CKM
13	1.11567e-51	1.52463	0.286	0.009	2.83972e-47	PITX2
13	0	1.52027	0.25	0	0	MYOD1
13	1.88208e-18	1.52013	0.357	0.039	4.79045e-14	BIN1
13	0	1.50889	0.214	0	0	IL17B
13	1.05657e-07	1.48685	0.536	0.199	0.00268929	PRDX6
13	2.95929e-06	1.46212	0.25	0.055	0.0753229	IGFBP5
13	4.26122e-06	1.44894	0.464	0.178	0.108461	TPM1
13	0	1.44171	0.179	0	0	TNNI2
13	3.17572e-10	1.43445	0.571	0.165	8.08317e-06	AKAP9
13	8.16695e-110	1.42664	0.143	0.001	2.07873e-105	LMOD3
13	0	1.38936	0.143	0	0	UNC45B
13	3.47697e-12	1.38767	0.214	0.022	8.84994e-08	NCOA7
13	5.77125e-13	1.36934	0.321	0.044	1.46896e-08	CAP2
13	0	1.34135	0.214	0	0	CTD-2545M3.8
13	2.10559e-60	1.33016	0.179	0.003	5.35937e-56	SGCD
13	2.07313e-09	1.32436	0.393	0.086	5.27674e-05	BLCAP
13	8.96884e-99	1.29995	0.143	0.001	2.28284e-94	SLN
13	1.57776e-05	1.29072	0.107	0.014	0.401589	IGFBP3
13	0	1.28657	0.179	0	0	ALPK2
13	3.41471e-07	1.275	0.679	0.331	0.00869147	CNN3
13	1.02788e-06	1.26316	0.214	0.039	0.0261625	JAM3
13	3.73091e-08	1.24593	0.357	0.08	0.000949629	NNAT
13	4.33955e-06	1.24281	0.357	0.108	0.110455	SPATS2L
13	3.15631e-09	1.24036	0.643	0.229	8.03376e-05	NES
13	4.11068e-11	1.23864	0.286	0.041	1.04629e-06	WRNIP1
13	0	1.2386	0.179	0	0	CAV3
13	3.42434e-185	1.22849	0.107	0	8.71598e-181	RAPSN
13	6.26643e-06	1.22506	0.25	0.058	0.159499	MYLIP
13	8.17941e-09	1.22478	0.179	0.022	0.00020819	MIR22HG
13	6.87376e-140	1.2232	0.179	0.001	1.74958e-135	AFAP1L1
13	0.000299201	1.22291	0.179	0.043	1	UBE2W
13	2.1226e-08	1.21706	0.464	0.131	0.000540266	KIF1B
13	2.4852e-05	1.21059	0.286	0.082	0.632559	MACF1
13	4.34655e-25	1.20635	0.179	0.007	1.10633e-20	CACNA2D1
13	6.10796e-10	1.1938	0.25	0.035	1.55466e-05	SVIL
13	2.22282e-07	1.19338	0.286	0.06	0.00565773	PDLIM5
13	4.63808e-128	1.18271	0.179	0.001	1.18053e-123	CHRNA1
13	8.40508e-13	1.1715	0.179	0.015	2.13935e-08	CCDC8
13	2.01856e-05	1.17122	0.179	0.034	0.513784	PDLIM3
13	9.42646e-12	1.16004	0.179	0.016	2.39932e-07	PARP9
13	0	1.15552	0.179	0	0	CASQ2
13	4.27535e-30	1.15449	0.143	0.004	1.08821e-25	SHD
13	5.00309e-06	1.14656	0.214	0.043	0.127344	FBXW7
13	0	1.13532	0.143	0	0	SRPK3
13	1.29716e-05	1.13224	0.321	0.095	0.330166	CELF2
13	0.000167124	1.13099	0.107	0.017	1	FNDC5
13	8.45406e-06	1.13068	0.25	0.057	0.215181	CCNG2
13	2.3338e-14	1.12937	0.143	0.009	5.94022e-10	PACSIN3
13	1.84992e-219	1.12494	0.179	0.001	4.70861e-215	MYH7B
13	1.02878e-06	1.12473	0.607	0.257	0.0261855	SEPW1
13	2.66156e-32	1.12266	0.107	0.002	6.77446e-28	RP4-792G4.2
13	0	1.11971	0.143	0	0	CHRND
13	0.000179197	1.1148	0.143	0.028	1	PACSIN2
13	5.90847e-219	1.10995	0.143	0	1.50388e-214	APOBEC2
13	7.12007e-62	1.10729	0.143	0.002	1.81227e-57	SGCA
13	5.83887e-17	1.10487	0.179	0.011	1.48617e-12	RHOBTB1
13	2.65134e-09	1.10181	0.286	0.047	6.74846e-05	FAM178A
13	4.49666e-11	1.09903	0.179	0.017	1.14454e-06	SLC35G1
13	4.82029e-05	1.0986	0.25	0.066	1	RHOBTB3
13	1.021e-07	1.08916	0.25	0.044	0.00259875	LRRN1
13	4.24178e-08	1.07693	0.143	0.015	0.00107966	PARM1
13	4.87214e-13	1.07617	0.143	0.009	1.24011e-08	RECK
13	0	1.06905	0.107	0	0	TRIM63
13	2.8048e-05	1.05919	0.25	0.062	0.713905	RPRM
13	1.78025e-05	1.02751	0.393	0.135	0.453127	PEG10
13	1.18016e-06	1.01855	0.107	0.011	0.0300386	LMCD1
13	0.000498283	1.00375	0.179	0.046	1	ATP2A2
13	1.02242e-11	0.995093	0.143	0.011	2.60236e-07	RBM24
13	0.000134236	0.995035	0.214	0.055	1	IAH1
13	1.06502e-33	0.992262	0.143	0.003	2.71079e-29	SOHLH2
13	2.76576e-10	0.976385	0.179	0.018	7.03969e-06	MCU
13	4.11341e-07	0.971286	0.107	0.01	0.0104699	PRR5
13	0.000465131	0.968815	0.143	0.031	1	SORBS2
13	2.57332e-82	0.966939	0.143	0.001	6.54986e-78	LA16c-380H5.4
13	3.1563e-40	0.965195	0.107	0.002	8.03373e-36	PPM1N
13	6.83885e-15	0.956828	0.107	0.005	1.74069e-10	HRC
13	1.98817e-18	0.955761	0.143	0.007	5.0605e-14	MYBPC1
13	3.88648e-07	0.954392	0.107	0.01	0.00989225	RBMS3
13	6.25219e-07	0.941481	0.286	0.061	0.0159137	ASH1L
13	4.75448e-12	0.934663	0.179	0.016	1.21016e-07	PPP2R3B
13	4.51775e-11	0.927227	0.179	0.017	1.1499e-06	HIPK3
13	6.77094e-06	0.916814	0.286	0.07	0.172341	PDLIM7
13	9.02061e-07	0.908393	0.107	0.011	0.0229602	GFRA1
13	0.000147819	0.90661	0.143	0.027	1	TRAPPC6B
13	1.98167e-24	0.895347	0.143	0.005	5.04395e-20	SIX1
13	1.91499e-08	0.886484	0.143	0.015	0.000487422	FGF9
13	1.14465e-24	0.881343	0.107	0.003	2.91347e-20	TCEA3
13	3.00475e-05	0.873009	0.143	0.024	0.7648	EFHD1
13	5.95646e-05	0.872186	0.536	0.237	1	C6orf48
13	0.000476556	0.860644	0.214	0.06	1	LHFP
13	0.000174253	0.857701	0.179	0.04	1	TMEM38B
13	2.95883e-277	0.856824	0.107	0	7.5311e-273	C1orf105
13	4.57374e-06	0.855242	0.107	0.012	0.116415	SP1
13	4.05111e-08	0.853169	0.143	0.015	0.00103113	RNF217
13	0.000165697	0.847924	0.5	0.241	1	HSPA5
13	0.000120152	0.846958	0.107	0.016	1	RPS6KB2
13	5.9364e-10	0.833833	0.143	0.012	1.51099e-05	TMEM38A
13	4.21007e-12	0.821801	0.107	0.006	1.07159e-07	SGCG
13	0.000302875	0.817929	0.107	0.018	1	HOMER2
13	0.000426789	0.816666	0.143	0.029	1	GDF15
13	6.54134e-06	0.815606	0.107	0.012	0.166497	FRMD3
13	4.2536e-38	0.807067	0.143	0.003	1.08267e-33	COL22A1
13	8.25097e-05	0.805649	0.107	0.015	1	DYM
13	9.64307e-06	0.803221	0.107	0.013	0.245445	ERBB2
13	4.99668e-15	0.787573	0.107	0.005	1.27181e-10	HOXA10
13	2.65988e-17	0.781764	0.107	0.004	6.77018e-13	COBL
13	5.95115e-20	0.772228	0.107	0.003	1.51475e-15	GPR37
13	7.59833e-06	0.762269	0.107	0.013	0.1934	SAMD11
13	2.7581e-09	0.752082	0.107	0.008	7.0202e-05	HEY2
13	0.000100056	0.744194	0.107	0.016	1	DYRK1A
13	2.65923e-19	0.739966	0.107	0.004	6.76854e-15	NPNT
13	0.000129465	0.713153	0.286	0.084	1	NEFM
13	8.11543e-15	0.680275	0.107	0.005	2.06562e-10	SOX8
13	0.000129161	0.674056	0.25	0.066	1	NCAM1
13	5.11571e-06	0.662394	0.107	0.012	0.13021	KIAA0922
13	0.000129919	0.650968	0.107	0.016	1	DNAJC5
13	0.000362542	0.647714	0.179	0.042	1	GLTP
13	3.90479e-05	0.626382	0.107	0.014	0.993885	UBE3B
13	8.76804e-07	0.589443	0.107	0.011	0.0223173	C9orf3
13	0.00047084	0.574303	0.107	0.018	1	SYNE1

## Sheet: quantification 2D
cluster_quantification
cluster	S2_Corr1_1	S2_Corr1_2	S1_1	S1_2	C1_1	C1_2	S2_Corr1_1_perc	S2_Corr1_2_perc	S1_1_perc	S1_2_perc	C1_1_perc	C1_2_perc	SURF1	CTL	SURF1_perc	CTL_perc	markers	tentative_identification
1	81	94	9	10	70	118	39.7	15.6	2.6	2.8	14.3	36.6	19	363	2.7	22.4	FBXO32, C1orf61, ITGB8, SLC1A3, CA2	Glia
4	7	111	18	18	92	7	3.4	18.4	5.1	5.1	18.9	2.2	36	217	5.1	13.4	TFPI2, GNG11, IFITM2, DLK1, IFITM1	Glia
2	11	157	15	5	135	12	5.4	26	4.3	1.4	27.7	3.7	20	315	2.8	19.5	NEFM, CRABP1, ROBO3, MEIS2, CNR1	Early neurons
3	86	13	0	0	10	153	42.2	2.2	0	0	2	47.5	0	262	0	16.2	MEG3, DCX, ROBO3, ANK2, SHOX2	Late neurons
5	0	129	3	1	104	2	0	21.4	0.9	0.3	21.3	0.6	4	235	0.6	14.5	NSG2, STMN2, RP11-82C23.2, RTN1, NNAT	Late neurons
0	7	40	180	171	38	8	3.4	6.6	51.4	48.3	7.8	2.5	351	93	49.9	5.8	SFRP2, RPS3, RPL27A, MYC, RPS4Y1	Progenitors
6	8	36	67	78	23	13	3.9	6	19.1	22	4.7	4	145	80	20.6	4.9	NUSAP1, TOP2A, CENPF, UBE2C, HMGB2	Proliferating cells
7	4	23	58	71	16	9	2	3.8	16.6	20.1	3.3	2.8	129	52	18.3	3.2	CRABP1, ST18, MIAT, HES6, CRABP2	Early neurons

## Sheet: quantification 3D
cluster_quantification
cluster	S2 (og009_1)	S2 (og009_2)	S2_Corr1 (og009_3)	S2_Corr1 (og009_4)	S2 (og009_1)	S2 (og009_2)	S2_Corr1 (og009_3)	S2_Corr1 (og009_4)	SURF1	CTL	SURF1_perc	CTL_perc	tentative_identification	markers
2	0	0	1324	630	0	0	29.2	33.6	0	1954	0	30.5	Choroid plexus	CXCL14, PMCH, CRYAB, TTR, RSPO3
8	0	1	440	244	0	0	9.7	13	1	684	0	10.7	Choroid plexus	IGFBP7, TTR, CA2, KCNJ13, ANXA1
5	414	756	96	18	12.1	12.7	2.1	1	1170	114	12.5	1.8	Early neurons	NEFM, CRABP1, TAGLN3, HES6, NEFL
6	6	24	779	270	0.2	0.4	17.2	14.4	30	1049	0.3	16.4	Early neurons	NTS, NEUROD6, NEUROD2, NFIB, BCL11A
10	4	17	239	94	0.1	0.3	5.3	5	21	333	0.2	5.2	Late neurons	TCF7L2, SCG2, GNG3, STMN4, NNAT
11	43	83	2	0	1.3	1.4	0	0	126	2	1.3	0	Mesenchymal	ACTC1, RPS4Y1, CTGF, HELLS, KIAA0101
13	6	20	2	0	0.2	0.3	0	0	26	2	0.3	0	Mesenchymal	ACTC1, MYLPF, MYL1, MYH3, TNNI1
12	0	0	24	14	0	0	0.5	0.7	0	38	0	0.6	Neuroepithelium	S100A8, S100A9, KRT15, KRT19, KRT13
9	127	240	10	5	3.7	4	0.2	0.3	367	15	3.9	0.2	Neuroepithelium	COL3A1, IGF2, COL1A1, H19, DCN
3	518	918	74	18	15.1	15.4	1.6	1	1436	92	15.3	1.4	Proliferating cells	UBE2C, TOP2A, CENPF, TPX2, HMGB2
0	1445	2426	100	28	42.2	40.7	2.2	1.5	3871	128	41.3	2	Radial glia/progenitor	RPS4Y1, SFRP1, PRTG, IGDCC3, SFRP2
1	734	1192	40	0	21.4	20	0.9	0	1926	40	20.5	0.6	Radial glia/progenitor	OLFML3, ESRG, CALB1, CTD-2354A18.1, UGP2
4	42	76	925	334	1.2	1.3	20.4	17.8	118	1259	1.3	19.6	Radial glia/progenitor	LHX2, C1orf61, PTN, FABP7, C14orf23
7	88	204	482	222	2.6	3.4	10.6	11.8	292	704	3.1	11	Radial glia/progenitor	SPARCL1, PTN, EDNRB, VCAM1, NTRK2

## Sheet: neuronal markers 
2D_expression_quantification_sample
renamed.ident	sample_total	SLC1A3	SLC1A3_perc	S100B	S100B_perc	SFRP2	SFRP2_perc	TOP2A	TOP2A_perc	MYC	MYC_perc	DCX	DCX_perc	NEFM	NEFM_perc	NSG2	NSG2_perc	SYT4	SYT4_perc
S2_Corr1_1	204	48	23.5	8	3.9	5	2.5	8	3.9	3	1.5	68	33.3	36	17.6	25	12.3	15	7.4
S2_Corr1_2	603	91	15.1	26	4.3	14	2.3	60	10	7	1.2	145	24	161	26.7	85	14.1	49	8.1
S1_1	350	22	6.3	5	1.4	153	43.7	46	13.1	154	44	40	11.4	56	16	13	3.7	7	2
S1_2	354	26	7.3	3	0.8	138	39	63	17.8	180	50.8	34	9.6	56	15.8	7	2	4	1.1
C1_1	488	68	13.9	19	3.9	6	1.2	38	7.8	3	0.6	113	23.2	136	27.9	93	19.1	36	7.4
C1_2	322	64	19.9	11	3.4	2	0.6	15	4.7	9	2.8	116	36	76	23.6	27	8.4	26	8.1
