# Supplementary material for: Defective metabolic programming impairs early neuronal morphogenesis in neural cultures and an organoid model of Leigh syndrome
Source: Nat Commun. 2021 Mar 26;12:1929. doi: 10.1038/s41467-021-22117-z (PMC7997884; doi:10.1038/s41467-021-22117-z)
Supplement: Supplementary file 7 — Supplementary Data 4 [file 41467_2021_22117_MOESM7_ESM.xlsx]

## Sheet: Community 1
Pathways Community 1
hsa01100 Metabolic pathways - Homo sapiens (human) (28)
hsa04151 PI3K-Akt signaling pathway - Homo sapiens (human) (18)
hsa04010 MAPK signaling pathway - Homo sapiens (human) (18)
hsa04144 Endocytosis - Homo sapiens (human) (9)
hsa04014 Ras signaling pathway - Homo sapiens (human) (8)
hsa04080 Neuroactive ligand-receptor interaction - Homo sapiens (human) (8)
hsa04910 Insulin signaling pathway - Homo sapiens (human) (8)
hsa04150 mTOR signaling pathway - Homo sapiens (human) (8)
hsa04024 cAMP signaling pathway - Homo sapiens (human) (8)
hsa04933 AGE-RAGE signaling pathway in diabetic complications - Homo sapiens (human) (7)
hsa04015 Rap1 signaling pathway - Homo sapiens (human) (7)
hsa04068 FoxO signaling pathway - Homo sapiens (human) (6)
hsa04062 Chemokine signaling pathway - Homo sapiens (human) (6)
hsa04152 AMPK signaling pathway - Homo sapiens (human) (6)
hsa04630 JAK-STAT signaling pathway - Homo sapiens (human) (5)
hsa04390 Hippo signaling pathway - Homo sapiens (human) (5)
hsa04722 Neurotrophin signaling pathway - Homo sapiens (human) (5)
hsa04072 Phospholipase D signaling pathway - Homo sapiens (human) (4)

## Sheet: Community 2
Pathways Community 2
hsa01100 Metabolic pathways - Homo sapiens (human) (80)
hsa05168 Herpes simplex virus 1 infection - Homo sapiens (human) (42)
hsa03013 RNA transport - Homo sapiens (human) (28)
hsa05200 Pathways in cancer - Homo sapiens (human) (27)
hsa03008 Ribosome biogenesis in eukaryotes - Homo sapiens (human) (19)
hsa04110 Cell cycle - Homo sapiens (human) (18)
hsa03040 Spliceosome - Homo sapiens (human) (18)
hsa05203 Viral carcinogenesis - Homo sapiens (human) (15)
hsa04530 Tight junction - Homo sapiens (human) (15)
hsa05169 Epstein-Barr virus infection - Homo sapiens (human) (14)
hsa05165 Human papillomavirus infection - Homo sapiens (human) (14)
hsa03440 Homologous recombination - Homo sapiens (human) (14)
hsa04114 Oocyte meiosis - Homo sapiens (human) (13)
hsa05166 Human T-cell leukemia virus 1 infection - Homo sapiens (human) (13)
hsa03460 Fanconi anemia pathway - Homo sapiens (human) (12)
hsa05205 Proteoglycans in cancer - Homo sapiens (human) (12)
hsa03010 Ribosome - Homo sapiens (human) (12)
hsa04218 Cellular senescence - Homo sapiens (human) (11)
hsa05202 Transcriptional misregulation in cancer - Homo sapiens (human) (10)
hsa00230 Purine metabolism - Homo sapiens (human) (9)

## Sheet: Community 3
Pathways Community 3
hsa01100 Metabolic pathways - Homo sapiens (human) (45)
hsa04728 Dopaminergic synapse - Homo sapiens (human) (14)
hsa04020 Calcium signaling pathway - Homo sapiens (human) (14)
hsa04080 Neuroactive ligand-receptor interaction - Homo sapiens (human) (14)
hsa05032 Morphine addiction - Homo sapiens (human) (14)
hsa04724 Glutamatergic synapse - Homo sapiens (human) (13)
hsa04360 Axon guidance - Homo sapiens (human) (13)
hsa04727 GABAergic synapse - Homo sapiens (human) (13)
hsa04723 Retrograde endocannabinoid signaling - Homo sapiens (human) (12)
hsa04726 Serotonergic synapse - Homo sapiens (human) (11)
hsa04144 Endocytosis - Homo sapiens (human) (11)
hsa05016 Huntington disease - Homo sapiens (human) (11)
hsa04725 Cholinergic synapse - Homo sapiens (human) (10)
hsa05012 Parkinson disease - Homo sapiens (human) (10)
hsa04530 Tight junction - Homo sapiens (human) (10)
hsa04810 Regulation of actin cytoskeleton - Homo sapiens (human) (8)
hsa04514 Cell adhesion molecules (CAMs) - Homo sapiens (human) (8)
hsa04510 Focal adhesion - Homo sapiens (human) (8)
