# Supplementary material for: Defective metabolic programming impairs early neuronal morphogenesis in neural cultures and an organoid model of Leigh syndrome
Source: Nat Commun. 2021 Mar 26;12:1929. doi: 10.1038/s41467-021-22117-z (PMC7997884; doi:10.1038/s41467-021-22117-z)
Supplement: Supplementary file 8 — Supplementary Data 5 [file 41467_2021_22117_MOESM8_ESM.xlsx]

## Sheet: S2 vs. S2_Corr1 8w DNs
id	S2_Corr1	S2	baseMean	log2FoldChange	lfcSE	stat	pvalue	padj	symbol	description
ENSG00000262655.3	8748.48	291.198	4519.84	-4.87315	0.130987	-37.2033	6.02747e-303	1.01659e-298	SPON1	spondin 1
ENSG00000152583.12	6361.64	115.364	3238.5	-5.70528	0.165783	-34.4143	1.543e-259	1.30121e-255	SPARCL1	SPARC like 1
ENSG00000136997.17	130.078	24835.9	12483	7.34959	0.244846	30.0172	5.85105e-198	3.28946e-194	MYC	MYC proto-oncogene, bHLH transcription factor
ENSG00000147588.6	6907.82	37.2001	3472.51	-7.22749	0.265811	-27.1904	8.44599e-163	3.56125e-159	PMP2	peripheral myelin protein 2
ENSG00000140092.14	10899.8	316.672	5608.24	-5.01966	0.191677	-26.1881	3.62673e-151	1.22337e-147	FBLN5	fibulin 5
ENSG00000162706.12	1755.06	25.5092	890.284	-5.96994	0.232718	-25.6531	3.90465e-145	1.0976e-141	CADM3	cell adhesion molecule 3
ENSG00000211445.11	1150.09	97.3182	623.703	-3.51295	0.160519	-21.8849	3.61904e-106	8.71981e-103	GPX3	glutathione peroxidase 3
ENSG00000179520.10	1103.74	42.3818	573.059	-4.61355	0.21448	-21.5104	1.24326e-102	2.6211e-99	SLC17A8	solute carrier family 17 member 8
ENSG00000106624.10	2109.8	346.178	1227.99	-2.58988	0.121143	-21.3788	2.10692e-101	3.94836e-98	AEBP1	AE binding protein 1
ENSG00000114115.9	2193.4	304.485	1248.94	-2.82566	0.132628	-21.3052	1.0155e-100	1.71274e-97	RBP1	retinol binding protein 1
ENSG00000197057.9	982.563	21.2124	501.888	-5.32383	0.252042	-21.1228	4.91219e-99	7.53173e-96	DTHD1	death domain containing 1
ENSG00000007237.18	2577.51	49.3983	1313.46	-5.48341	0.260859	-21.0206	4.24788e-98	5.9704e-95	GAS7	growth arrest specific 7
ENSG00000106571.12	434.621	2344.74	1389.68	2.41517	0.11591	20.8366	2.01555e-96	2.61494e-93	GLI3	GLI family zinc finger 3
ENSG00000154654.14	1207.71	95.5879	651.649	-3.60147	0.174835	-20.5993	2.78315e-94	3.3529e-91	NCAM2	neural cell adhesion molecule 2
ENSG00000125430.8	234.859	1938.19	1086.53	3.01248	0.146571	20.553	7.23711e-94	8.1374e-91	HS3ST3B1	heparan sulfate-glucosamine 3-sulfotransferase 3B1
ENSG00000254245.2	1.99489	860.973	431.484	7.91407	0.385663	20.5207	1.4067e-93	1.48284e-90	PCDHGA3	protocadherin gamma subfamily A, 3
ENSG00000184156.16	1093.12	21.2775	557.2	-5.44271	0.27125	-20.0653	1.48334e-89	1.47165e-86	KCNQ3	potassium voltage-gated channel subfamily Q member 3
ENSG00000172461.10	1340.1	93.0393	716.571	-3.77507	0.192702	-19.5902	1.87553e-85	1.75737e-82	FUT9	fucosyltransferase 9
ENSG00000166415.14	7.08434	644.282	325.683	6.15571	0.31621	19.4671	2.08616e-84	1.85185e-81	WDR72	WD repeat domain 72
ENSG00000053438.8	1626.33	29.723	828.025	-5.53486	0.290109	-19.0786	3.80562e-81	3.20928e-78	NNAT	neuronatin
ENSG00000047365.11	841.61	79.1321	460.371	-3.3691	0.17707	-19.027	1.01953e-80	8.18827e-78	ARAP2	ArfGAP with RhoGAP domain, ankyrin repeat and PH domain 2
ENSG00000134539.16	7.71579	440.747	224.231	5.55581	0.296261	18.7531	1.8262e-78	1.40003e-75	KLRD1	killer cell lectin like receptor D1
ENSG00000254656.1	1203.16	26.8512	615.005	-5.2384	0.279706	-18.7282	2.91422e-78	2.13701e-75	RTL1	retrotransposon Gag like 1
ENSG00000189056.13	1165.7	11.327	588.514	-6.25364	0.339075	-18.4432	5.90833e-76	4.15208e-73	RELN	reelin
ENSG00000196562.14	3545.2	615.538	2080.37	-2.50054	0.142241	-17.5797	3.52592e-69	2.37873e-66	SULF2	sulfatase 2
ENSG00000132334.16	808.19	63.1887	435.689	-3.62279	0.206403	-17.552	5.74559e-69	3.72712e-66	PTPRE	protein tyrosine phosphatase, receptor type E
ENSG00000213694.3	2281.37	158.74	1220.06	-3.76208	0.214466	-17.5416	6.89526e-69	4.30724e-66	S1PR3	sphingosine-1-phosphate receptor 3
ENSG00000084453.16	4.45499	312.83	158.643	5.7649	0.331535	17.3885	1.00813e-67	6.07257e-65	SLCO1A2	solute carrier organic anion transporter family member 1A2
ENSG00000080493.15	2154.88	107.616	1131.25	-4.18199	0.24275	-17.2276	1.64871e-66	9.58869e-64	SLC4A4	solute carrier family 4 member 4
ENSG00000115252.18	673.423	81.3743	377.399	-3.00016	0.176486	-16.9994	8.29498e-65	4.66344e-62	PDE1A	phosphodiesterase 1A
ENSG00000148942.14	2.71141	297.022	149.867	6.2264	0.375692	16.5731	1.08971e-61	5.92875e-59	SLC5A12	solute carrier family 5 member 12
ENSG00000115353.10	1748.16	138.451	943.306	-3.57643	0.21603	-16.5552	1.46744e-61	7.73432e-59	TACR1	tachykinin receptor 1
ENSG00000176907.4	1037.53	196.499	617.016	-2.37707	0.144087	-16.4975	3.82449e-61	1.95466e-58	C8orf4	chromosome 8 open reading frame 4
ENSG00000204531.17	0.657149	1155.22	577.941	8.42154	0.511624	16.4604	7.06035e-61	3.50235e-58	POU5F1	POU class 5 homeobox 1
ENSG00000136267.13	517.144	22.007	269.575	-4.3953	0.269214	-16.3264	6.4003e-60	3.08421e-57	DGKB	diacylglycerol kinase beta
ENSG00000251129.1	0.238839	452.256	226.247	8.11673	0.497989	16.299	1.00292e-59	4.69867e-57	LINC02506	long intergenic non-protein coding RNA 2506
ENSG00000157103.10	858.877	74.4759	466.676	-3.43824	0.211731	-16.2387	2.68438e-59	1.22364e-56	SLC6A1	solute carrier family 6 member 1
ENSG00000041982.15	1879.91	54.4681	967.189	-4.86287	0.299584	-16.2321	2.99285e-59	1.32835e-56	TNC	tenascin C
ENSG00000123243.14	944.199	45.0195	494.609	-4.23882	0.261812	-16.1903	5.90573e-59	2.554e-56	ITIH5	inter-alpha-trypsin inhibitor heavy chain family member 5
ENSG00000082556.10	58.0565	1042.8	550.429	4.03873	0.249479	16.1886	6.06582e-59	2.55765e-56	OPRK1	opioid receptor kappa 1
ENSG00000134121.9	3949.15	403.435	2176.29	-3.22216	0.199654	-16.1388	1.36254e-58	5.60503e-56	CHL1	cell adhesion molecule L1 like
ENSG00000135549.14	23.2303	386.383	204.807	3.94096	0.24441	16.1244	1.71992e-58	6.90671e-56	PKIB	cAMP-dependent protein kinase inhibitor beta
ENSG00000074211.13	585.885	31.7532	308.819	-4.04599	0.250985	-16.1205	1.83232e-58	7.18695e-56	PPP2R2C	protein phosphatase 2 regulatory subunit Bgamma
ENSG00000141338.13	1511.47	96.3091	803.891	-3.85822	0.23939	-16.1169	1.9413e-58	7.44136e-56	ABCA8	ATP binding cassette subfamily A member 8
ENSG00000163638.13	1715.94	328.436	1022.19	-2.36334	0.147098	-16.0664	4.38712e-58	1.64429e-55	ADAMTS9	ADAM metallopeptidase with thrombospondin type 1 motif 9
ENSG00000132164.9	621.896	16.9007	319.398	-4.91045	0.312308	-15.7231	1.05034e-55	3.85109e-53	SLC6A11	solute carrier family 6 member 11
ENSG00000124212.5	658.86	102.046	380.453	-2.65491	0.168979	-15.7115	1.26165e-55	4.52744e-53	PTGIS	prostaglandin I2 synthase
ENSG00000021826.14	68.8325	915.119	491.976	3.63084	0.23306	15.579	1.01098e-54	3.55234e-52	CPS1	carbamoyl-phosphate synthase 1
ENSG00000167588.12	541.584	5.16296	273.374	-6.1245	0.393781	-15.5531	1.51686e-54	5.2211e-52	GPD1	glycerol-3-phosphate dehydrogenase 1
ENSG00000156113.22	1116.97	194.95	655.959	-2.49498	0.160575	-15.5379	1.92297e-54	6.48656e-52	KCNMA1	potassium calcium-activated channel subfamily M alpha 1
ENSG00000152578.12	535.32	42.9223	289.121	-3.54284	0.22854	-15.502	3.36038e-54	1.1113e-51	GRIA4	glutamate ionotropic receptor AMPA type subunit 4
ENSG00000169851.15	746.622	105.259	425.94	-2.78118	0.180144	-15.4386	8.99777e-54	2.91839e-51	PCDH7	protocadherin 7
ENSG00000112852.6	866.152	82.2115	474.182	-3.30624	0.214495	-15.414	1.31721e-53	4.19172e-51	PCDHB2	protocadherin beta 2
ENSG00000165186.11	444.886	11.0576	227.972	-4.95331	0.321815	-15.3918	1.85716e-53	5.80052e-51	PTCHD1	patched domain containing 1
ENSG00000253953.2	515.554	43.5097	279.532	-3.49171	0.230133	-15.1726	5.37275e-52	1.64758e-49	PCDHGB4	protocadherin gamma subfamily B, 4
ENSG00000234444.9	0.227115	512.423	256.325	7.95804	0.527629	15.0827	2.10621e-51	6.34345e-49	ZNF736	zinc finger protein 736
ENSG00000069535.13	1868.6	254.065	1061.33	-2.83584	0.189934	-14.9306	2.08227e-50	6.16134e-48	MAOB	monoamine oxidase B
ENSG00000049130.14	1762.02	302.53	1032.28	-2.50559	0.170525	-14.6934	7.10872e-49	2.06717e-46	KITLG	KIT ligand
ENSG00000135903.18	233.089	1210.88	721.983	2.34671	0.159782	14.687	7.81513e-49	2.23407e-46	PAX3	paired box 3
ENSG00000101115.12	28.2121	1471.25	749.732	5.31266	0.362543	14.6539	1.27214e-48	3.576e-46	SALL4	spalt like transcription factor 4
ENSG00000259129.5	25.7146	288.101	156.908	3.39446	0.234484	14.4763	1.7109e-47	4.7305e-45	LINC00648	long intergenic non-protein coding RNA 648
ENSG00000109472.13	3875.76	992.395	2434.08	-1.95035	0.13509	-14.4374	3.01159e-47	8.19249e-45	CPE	carboxypeptidase E
ENSG00000140538.16	1566.97	351.414	959.193	-2.13513	0.148048	-14.4219	3.76986e-47	1.00925e-44	NTRK3	neurotrophic receptor tyrosine kinase 3
ENSG00000164125.15	817.275	52.2873	434.781	-3.82315	0.26672	-14.3339	1.34305e-46	3.53936e-44	FAM198B	family with sequence similarity 198 member B
ENSG00000050767.15	391.778	33.3826	212.58	-3.44176	0.24107	-14.277	3.04229e-46	7.89405e-44	COL23A1	collagen type XXIII alpha 1 chain
ENSG00000226476.3	15.1702	255.061	135.115	3.91707	0.275508	14.2176	7.12308e-46	1.82027e-43	LINC01748	long intergenic non-protein coding RNA 1748
ENSG00000004799.7	625.783	57.6451	341.714	-3.34212	0.235881	-14.1687	1.43225e-45	3.60541e-43	PDK4	pyruvate dehydrogenase kinase 4
ENSG00000153956.15	1183.09	154.534	668.81	-2.86986	0.203411	-14.1087	3.35852e-45	8.33011e-43	CACNA2D1	calcium voltage-gated channel auxiliary subunit alpha2delta 1
ENSG00000172260.14	590.47	58.0402	324.255	-3.2541	0.23091	-14.0925	4.22192e-45	1.03198e-42	NEGR1	neuronal growth regulator 1
ENSG00000156395.12	382.195	37.516	209.855	-3.26826	0.23354	-13.9944	1.68551e-44	4.06111e-42	SORCS3	sortilin related VPS10 domain containing receptor 3
ENSG00000116106.11	368.153	2069.53	1218.84	2.45395	0.175745	13.9632	2.61594e-44	6.21415e-42	EPHA4	EPH receptor A4
ENSG00000169432.14	479.831	50.9065	265.368	-3.14736	0.225489	-13.9579	2.81434e-44	6.5926e-42	SCN9A	sodium voltage-gated channel alpha subunit 9
ENSG00000136928.6	1308.77	141.813	725.291	-3.12703	0.224074	-13.9553	2.91996e-44	6.74631e-42	GABBR2	gamma-aminobutyric acid type B receptor subunit 2
ENSG00000151490.13	894.939	118.964	506.952	-2.85392	0.20477	-13.9372	3.76455e-44	8.58011e-42	PTPRO	protein tyrosine phosphatase, receptor type O
ENSG00000171951.4	7764.59	762.332	4263.46	-3.25764	0.233796	-13.9337	3.95429e-44	8.89242e-42	SCG2	secretogranin II
ENSG00000151690.14	440.262	61.8717	251.067	-2.77581	0.200042	-13.8762	8.83321e-44	1.96028e-41	MFSD6	major facilitator superfamily domain containing 6
ENSG00000117600.12	321.837	4.94292	163.39	-5.46024	0.393728	-13.8681	9.89162e-44	2.16665e-41	PLPPR4	phospholipid phosphatase related 4
ENSG00000262576.2	5.55465	184.696	95.1252	4.73443	0.34227	13.8325	1.62385e-43	3.51126e-41	PCDHGA4	protocadherin gamma subfamily A, 4
ENSG00000099260.10	428.969	30.9199	229.944	-3.66509	0.266774	-13.7386	5.96392e-43	1.27326e-40	PALMD	palmdelphin
ENSG00000179104.8	1837.39	418.274	1127.83	-2.10831	0.153663	-13.7203	7.67417e-43	1.61791e-40	TMTC2	transmembrane and tetratricopeptide repeat containing 2
ENSG00000019505.7	1139.51	162.652	651.079	-2.76392	0.202141	-13.6732	1.46719e-42	3.05501e-40	SYT13	synaptotagmin 13
ENSG00000018236.14	1284.15	195.106	739.628	-2.67442	0.196489	-13.6111	3.44246e-42	7.08055e-40	CNTN1	contactin 1
ENSG00000185664.14	1.74358	235.894	118.819	6.13186	0.451736	13.574	5.71081e-42	1.16047e-39	PMEL	premelanosome protein
ENSG00000139155.8	772.52	15.4186	393.969	-5.17467	0.382936	-13.5131	1.3083e-41	2.62688e-39	SLCO1C1	solute carrier organic anion transporter family member 1C1
ENSG00000110092.3	551.906	1737.55	1144.73	1.64171	0.121524	13.5093	1.37771e-41	2.7337e-39	CCND1	cyclin D1
ENSG00000170017.12	1194.55	224.127	709.338	-2.37593	0.17633	-13.4743	2.2148e-41	4.34359e-39	ALCAM	activated leukocyte cell adhesion molecule
ENSG00000123096.11	700.356	109.045	404.701	-2.63427	0.196067	-13.4355	3.74328e-41	7.2568e-39	SSPN	sarcospan
ENSG00000206557.5	103.536	3106.2	1604.87	4.60861	0.343761	13.4065	5.54276e-41	1.06232e-38	TRIM71	tripartite motif containing 71
ENSG00000139973.16	1161.69	291.519	726.603	-1.97611	0.148871	-13.274	3.27619e-40	6.20857e-38	SYT16	synaptotagmin 16
ENSG00000114450.9	7427.73	2175.09	4801.41	-1.75648	0.133142	-13.1925	9.69472e-40	1.81679e-37	GNB4	G protein subunit beta 4
ENSG00000168702.17	447.087	29.8414	238.464	-3.76092	0.285186	-13.1876	1.03399e-39	1.9164e-37	LRP1B	LDL receptor related protein 1B
ENSG00000128872.9	3769.6	1119.2	2444.4	-1.73828	0.131962	-13.1726	1.26239e-39	2.31428e-37	TMOD2	tropomodulin 2
ENSG00000165929.12	493.971	46.6433	270.307	-3.28526	0.251083	-13.0843	4.04676e-39	7.33899e-37	TC2N	tandem C2 domains, nuclear
ENSG00000119508.17	2421.06	200.576	1310.82	-3.47064	0.266287	-13.0335	7.89192e-39	1.41601e-36	NR4A3	nuclear receptor subfamily 4 group A member 3
ENSG00000092969.11	3576.07	616.79	2096.43	-2.48798	0.191079	-13.0207	9.33386e-39	1.6571e-36	TGFB2	transforming growth factor beta 2
ENSG00000157542.9	304.467	21.5674	163.017	-3.67414	0.283712	-12.9503	2.34175e-38	4.11416e-36	KCNJ6	potassium voltage-gated channel subfamily J member 6
ENSG00000132470.13	517.548	10.085	263.817	-5.14951	0.398063	-12.9364	2.80371e-38	4.87498e-36	ITGB4	integrin subunit beta 4
ENSG00000131849.11	1.36194	154.138	77.7502	5.89295	0.456442	12.9106	3.92165e-38	6.74924e-36	ZNF132	zinc finger protein 132
ENSG00000180287.16	292.055	2.41846	147.237	-5.88313	0.457988	-12.8456	9.10514e-38	1.55118e-35	PLD5	phospholipase D family member 5
ENSG00000129824.15	353.518	2279.73	1316.62	2.63337	0.2051	12.8395	9.85596e-38	1.66231e-35	RPS4Y1	ribosomal protein S4, Y-linked 1
ENSG00000112309.10	360.489	29.9988	195.244	-3.43788	0.268286	-12.8143	1.36434e-37	2.27831e-35	B3GAT2	beta-1,3-glucuronyltransferase 2
ENSG00000165973.18	282.759	9.29118	146.025	-4.56605	0.357732	-12.7639	2.60832e-37	4.31294e-35	NELL1	neural EGFL like 1
ENSG00000175426.10	1467.17	85.7298	776.448	-3.89762	0.305549	-12.7561	2.88194e-37	4.71911e-35	PCSK1	proprotein convertase subtilisin/kexin type 1
ENSG00000186417.13	10.9641	170.493	90.7286	3.77039	0.295873	12.7433	3.39786e-37	5.51042e-35	GLDN	gliomedin
ENSG00000164690.7	419.611	3.72987	211.67	-5.91068	0.465571	-12.6956	6.25738e-37	1.00511e-34	SHH	sonic hedgehog
ENSG00000124191.17	247.72	6.2415	126.981	-4.83181	0.380907	-12.685	7.15998e-37	1.13925e-34	TOX2	TOX high mobility group box family member 2
ENSG00000168675.18	799.082	133.277	466.179	-2.53964	0.200248	-12.6825	7.39529e-37	1.16569e-34	LDLRAD4	low density lipoprotein receptor class A domain containing 4
ENSG00000105976.14	39.2015	493.826	266.514	3.50944	0.27711	12.6644	9.31095e-37	1.45406e-34	MET	MET proto-oncogene, receptor tyrosine kinase
ENSG00000196159.11	1257.25	9280.26	5268.75	2.81362	0.222298	12.657	1.0234e-36	1.58355e-34	FAT4	FAT atypical cadherin 4
ENSG00000127955.15	1043.3	302.816	673.059	-1.76834	0.139784	-12.6505	1.11215e-36	1.69959e-34	GNAI1	G protein subunit alpha i1
ENSG00000171992.12	853.375	40.9231	447.149	-4.13722	0.327053	-12.65	1.11855e-36	1.69959e-34	SYNPO	synaptopodin
ENSG00000115461.4	6937.17	1660.11	4298.64	-2.03571	0.161403	-12.6126	1.80025e-36	2.71098e-34	IGFBP5	insulin like growth factor binding protein 5
ENSG00000113361.12	1236.15	190.493	713.322	-2.63306	0.209101	-12.5923	2.32833e-36	3.47519e-34	CDH6	cadherin 6
ENSG00000139910.19	2814.77	1132.39	1973.58	-1.30609	0.103908	-12.5696	3.10303e-36	4.59084e-34	NOVA1	NOVA alternative splicing regulator 1
ENSG00000069667.15	774.609	148.534	461.571	-2.33811	0.186051	-12.567	3.20464e-36	4.69995e-34	RORA	RAR related orphan receptor A
ENSG00000253910.2	7.69159	170.411	89.0513	4.19188	0.334622	12.5272	5.29796e-36	7.70305e-34	PCDHGB2	protocadherin gamma subfamily B, 2
ENSG00000166750.9	611.081	80.7274	345.904	-2.84685	0.22732	-12.5236	5.5488e-36	7.99881e-34	SLFN5	schlafen family member 5
ENSG00000109819.8	549.462	127.258	338.36	-2.08523	0.167056	-12.4822	9.33623e-36	1.33445e-33	PPARGC1A	PPARG coactivator 1 alpha
ENSG00000100918.12	64.2136	426.792	245.503	2.66943	0.213997	12.4742	1.03284e-35	1.45166e-33	REC8	REC8 meiotic recombination protein
ENSG00000164651.16	114.428	991.665	553.046	3.0267	0.242624	12.4748	1.02435e-35	1.45166e-33	SP8	Sp8 transcription factor
ENSG00000185742.6	264.579	23.6232	144.101	-3.35239	0.268898	-12.4671	1.12806e-35	1.57239e-33	C11orf87	chromosome 11 open reading frame 87
ENSG00000253731.2	4.18023	162.948	83.5643	4.82597	0.387904	12.4411	1.56265e-35	2.16031e-33	PCDHGA6	protocadherin gamma subfamily A, 6
ENSG00000164100.8	326.627	39.4096	183.018	-2.98142	0.240043	-12.4203	2.02709e-35	2.77958e-33	NDST3	N-deacetylase and N-sulfotransferase 3
ENSG00000172020.12	5423.87	1742.94	3583.4	-1.6252	0.130878	-12.4176	2.09694e-35	2.85218e-33	GAP43	growth associated protein 43
ENSG00000105088.8	813.539	166.845	490.192	-2.25887	0.182031	-12.4093	2.32721e-35	3.14005e-33	OLFM2	olfactomedin 2
ENSG00000107485.15	342.216	12.2477	177.232	-4.48525	0.363203	-12.3491	4.92299e-35	6.58978e-33	GATA3	GATA binding protein 3
ENSG00000107295.9	1697.59	461.312	1079.45	-1.86085	0.151106	-12.3149	7.53395e-35	1.00053e-32	SH3GL2	SH3 domain containing GRB2 like 2, endophilin A1
ENSG00000171724.2	4453.39	1641.27	3047.33	-1.43169	0.116338	-12.3063	8.37924e-35	1.1041e-32	VAT1L	vesicle amine transport 1 like
ENSG00000221866.9	1343.85	280.601	812.227	-2.22862	0.181221	-12.2978	9.30874e-35	1.21706e-32	PLXNA4	plexin A4
ENSG00000165995.18	472.906	75.0907	273.998	-2.58313	0.210227	-12.2873	1.05936e-34	1.3744e-32	CACNB2	calcium voltage-gated channel auxiliary subunit beta 2
ENSG00000162692.10	1150.23	74.6626	612.447	-3.74777	0.305074	-12.2848	1.09299e-34	1.4072e-32	VCAM1	vascular cell adhesion molecule 1
ENSG00000187391.19	934.686	121.558	528.122	-2.85302	0.232378	-12.2775	1.19705e-34	1.52951e-32	MAGI2	membrane associated guanylate kinase, WW and PDZ domain containing 2
ENSG00000134595.8	73.9554	676.41	375.183	3.09133	0.251888	12.2727	1.27001e-34	1.61053e-32	SOX3	SRY-box 3
ENSG00000120594.16	3509.98	286.321	1898.15	-3.46807	0.282818	-12.2626	1.43886e-34	1.81103e-32	PLXDC2	plexin domain containing 2
ENSG00000196141.13	2081.28	385.554	1233.42	-2.38913	0.194945	-12.2554	1.57147e-34	1.9633e-32	SPATS2L	spermatogenesis associated serine rich 2 like
ENSG00000185559.13	5574.16	255.716	2914.94	-4.17552	0.34127	-12.2352	2.01521e-34	2.49915e-32	DLK1	delta like non-canonical Notch ligand 1
ENSG00000143320.8	97.5747	1292.62	695.096	3.56808	0.292323	12.2059	2.88991e-34	3.55775e-32	CRABP2	cellular retinoic acid binding protein 2
ENSG00000162551.13	13.2807	407.334	210.307	4.57082	0.374708	12.1984	3.17144e-34	3.87605e-32	ALPL	alkaline phosphatase, liver/bone/kidney
ENSG00000137502.9	1428.27	515.239	971.755	-1.46174	0.120486	-12.1321	7.14045e-34	8.66408e-32	RAB30	RAB30, member RAS oncogene family
ENSG00000129244.8	5103.75	1133.02	3118.39	-2.13718	0.176183	-12.1305	7.28087e-34	8.77137e-32	ATP1B2	ATPase Na+/K+ transporting subunit beta 2
ENSG00000175356.12	75.7118	384.374	230.043	2.30148	0.190778	12.0637	1.64292e-33	1.96522e-31	SCUBE2	signal peptide, CUB domain and EGF like domain containing 2
ENSG00000166450.12	646.966	6677.44	3662.2	3.24548	0.269336	12.0499	1.94084e-33	2.30522e-31	PRTG	protogenin
ENSG00000118407.14	33.8004	533.371	283.586	3.78153	0.315829	11.9733	4.90186e-33	5.78145e-31	FILIP1	filamin A interacting protein 1
ENSG00000135048.13	935.7	3141.71	2038.71	1.729	0.144651	11.9529	6.26725e-33	7.34051e-31	TMEM2	transmembrane protein 2
ENSG00000184697.6	7.52459	242.607	125.066	4.60753	0.38586	11.9409	7.23916e-33	8.42039e-31	CLDN6	claudin 6
ENSG00000144290.16	232.938	1.40458	117.171	-5.90792	0.495247	-11.9292	8.33392e-33	9.62739e-31	SLC4A10	solute carrier family 4 member 10
ENSG00000080644.15	581.474	52.4179	316.946	-3.33878	0.280064	-11.9215	9.14474e-33	1.04922e-30	CHRNA3	cholinergic receptor nicotinic alpha 3 subunit
ENSG00000277738.1	0	148.196	74.0978	6.78125	0.569588	11.9055	1.10759e-32	1.2622e-30	AC126175.1
ENSG00000076641.4	2025.92	789.639	1407.78	-1.35148	0.113777	-11.8783	1.534e-32	1.73641e-30	PAG1	phosphoprotein membrane anchor with glycosphingolipid microdomains 1
ENSG00000144619.14	207.727	8.16326	107.945	-4.29312	0.363648	-11.8057	3.64741e-32	4.10115e-30	CNTN4	contactin 4
ENSG00000101958.13	315.976	19.8006	167.888	-3.79978	0.322362	-11.7873	4.53881e-32	5.06964e-30	GLRA2	glycine receptor alpha 2
ENSG00000176956.12	273.616	6.37601	139.996	-4.87099	0.413625	-11.7763	5.16878e-32	5.73531e-30	LY6H	lymphocyte antigen 6 family member H
ENSG00000184408.9	293.759	31.6937	162.726	-3.11301	0.264777	-11.7571	6.49055e-32	7.15488e-30	KCND2	potassium voltage-gated channel subfamily D member 2
ENSG00000148200.16	74.1443	1254.46	664.3	3.85541	0.329003	11.7184	1.02537e-31	1.12299e-29	NR6A1	nuclear receptor subfamily 6 group A member 1
ENSG00000132872.11	5393.9	1066.08	3229.99	-2.29671	0.196075	-11.7134	1.08809e-31	1.18398e-29	SYT4	synaptotagmin 4
ENSG00000187416.11	232.091	1.37607	116.733	-5.86447	0.502587	-11.6686	1.84522e-31	1.99497e-29	LHFPL3	LHFPL tetraspan subfamily member 3
ENSG00000155052.14	397.72	54.487	226.104	-2.79879	0.239904	-11.6663	1.89514e-31	2.03589e-29	CNTNAP5	contactin associated protein like 5
ENSG00000269994.1	33.9222	283.654	158.788	2.96719	0.254828	11.6439	2.46485e-31	2.63115e-29	AL513318.2
ENSG00000172915.18	2957.86	1239.79	2098.83	-1.24788	0.107447	-11.6139	3.50237e-31	3.71516e-29	NBEA	neurobeachin
ENSG00000140262.17	3419.26	7886.78	5653.02	1.19927	0.103344	11.6046	3.90677e-31	4.11823e-29	TCF12	transcription factor 12
ENSG00000107742.12	4353.72	589.878	2471.8	-2.80242	0.24175	-11.5922	4.51297e-31	4.72769e-29	SPOCK2	SPARC/osteonectin, cwcv and kazal like domains proteoglycan 2
ENSG00000165478.6	259.271	0.602705	129.937	-6.323	0.545977	-11.5811	5.14007e-31	5.31855e-29	HEPACAM	hepatic and glial cell adhesion molecule
ENSG00000179915.22	1816.78	288.33	1052.56	-2.59346	0.223939	-11.5811	5.13674e-31	5.31855e-29	NRXN1	neurexin 1
ENSG00000041353.9	312.425	44.104	178.265	-2.75631	0.238056	-11.5784	5.30083e-31	5.45145e-29	RAB27B	RAB27B, member RAS oncogene family
ENSG00000136826.14	39.3306	454.55	246.94	3.37998	0.291954	11.5771	5.38433e-31	5.50377e-29	KLF4	Kruppel like factor 4
ENSG00000105357.15	223.407	3.68853	113.548	-5.11611	0.442084	-11.5727	5.66544e-31	5.75623e-29	MYH14	myosin heavy chain 14
ENSG00000171435.13	253.624	24.6375	139.131	-3.24332	0.280392	-11.5671	6.05037e-31	6.11051e-29	KSR2	kinase suppressor of ras 2
ENSG00000170624.13	194.27	4.36872	99.3195	-4.86048	0.421469	-11.5322	9.07581e-31	9.11146e-29	SGCD	sarcoglycan delta
ENSG00000122012.13	3310.11	515.908	1913.01	-2.61618	0.227112	-11.5193	1.05413e-30	1.05201e-28	SV2C	synaptic vesicle glycoprotein 2C
ENSG00000136999.4	273.607	18.1061	145.857	-3.69683	0.321616	-11.4945	1.40517e-30	1.39409e-28	NOV	nephroblastoma overexpressed
ENSG00000136842.13	386.822	11.1559	198.989	-4.6342	0.403963	-11.4718	1.82743e-30	1.80242e-28	TMOD1	tropomodulin 1
ENSG00000087303.17	7.52385	198.064	102.794	4.35118	0.380009	11.4502	2.34618e-30	2.30062e-28	NID2	nidogen 2
ENSG00000130711.3	6.60529	159.318	82.9616	4.26444	0.372579	11.4457	2.46982e-30	2.40786e-28	PRDM12	PR/SET domain 12
ENSG00000125820.5	213.393	0.468194	106.931	-6.18786	0.540844	-11.4411	2.60471e-30	2.52477e-28	NKX2-2	NK2 homeobox 2
ENSG00000196090.12	195.7	4.51088	100.106	-4.76874	0.416952	-11.4371	2.72734e-30	2.62854e-28	PTPRT	protein tyrosine phosphatase, receptor type T
ENSG00000100234.11	2792.18	428.869	1610.53	-2.6337	0.230295	-11.4362	2.75648e-30	2.64152e-28	TIMP3	TIMP metallopeptidase inhibitor 3
ENSG00000152932.7	5053.44	1626.62	3340.03	-1.61983	0.141706	-11.4309	2.9304e-30	2.79232e-28	RAB3C	RAB3C, member RAS oncogene family
ENSG00000105784.15	307.024	31.3468	169.185	-3.15657	0.276182	-11.4293	2.984e-30	2.82742e-28	RUNDC3B	RUN domain containing 3B
ENSG00000162733.16	504.409	54.9219	279.665	-3.08668	0.270176	-11.4247	3.14814e-30	2.96629e-28	DDR2	discoidin domain receptor tyrosine kinase 2
ENSG00000154153.13	1291.19	227.657	759.426	-2.45063	0.214842	-11.4067	3.87342e-30	3.62939e-28	RETREG1	reticulophagy regulator 1
ENSG00000102452.15	239.414	18.5305	128.972	-3.54281	0.31072	-11.4019	4.08894e-30	3.81017e-28	NALCN	sodium leak channel, non-selective
ENSG00000141753.6	1091.15	151.339	621.246	-2.76379	0.242792	-11.3834	5.06102e-30	4.69006e-28	IGFBP4	insulin like growth factor binding protein 4
ENSG00000066032.18	813.184	245.164	529.174	-1.7144	0.151733	-11.2988	1.33033e-29	1.22608e-27	CTNNA2	catenin alpha 2
ENSG00000092847.11	3785.22	8888.37	6336.79	1.22435	0.108372	11.2977	1.34687e-29	1.23458e-27	AGO1	argonaute 1, RISC catalytic component
ENSG00000166821.8	185.334	1.95027	93.6422	-5.44576	0.483964	-11.2524	2.25366e-29	2.05461e-27	PEX11A	peroxisomal biogenesis factor 11 alpha
ENSG00000185565.11	2161.49	754.187	1457.84	-1.50376	0.133703	-11.247	2.3969e-29	2.17344e-27	LSAMP	limbic system-associated membrane protein
ENSG00000138650.8	1693.54	644.28	1168.91	-1.38479	0.123191	-11.2411	2.56252e-29	2.3112e-27	PCDH10	protocadherin 10
ENSG00000089199.9	1498.53	269.314	883.921	-2.42586	0.215825	-11.24	2.59492e-29	2.32797e-27	CHGB	chromogranin B
ENSG00000184672.11	184.447	3.65238	94.0494	-5.00092	0.445139	-11.2345	2.75969e-29	2.4627e-27	RALYL	RALY RNA binding protein like
ENSG00000109132.6	290.244	10.0846	150.164	-4.3729	0.390381	-11.2016	4.00281e-29	3.55323e-27	PHOX2B	paired like homeobox 2b
ENSG00000130055.13	1066.69	234.265	650.477	-2.15127	0.192262	-11.1893	4.60123e-29	4.06305e-27	GDPD2	glycerophosphodiester phosphodiesterase domain containing 2
ENSG00000102466.15	744.319	76.2423	410.28	-3.14623	0.28139	-11.181	5.0493e-29	4.4355e-27	FGF14	fibroblast growth factor 14
ENSG00000010818.9	1224.14	397.849	810.993	-1.60777	0.144042	-11.1618	6.26861e-29	5.47805e-27	HIVEP2	human immunodeficiency virus type I enhancer binding protein 2
ENSG00000185404.16	7.86956	164.989	86.4294	4.07105	0.364773	11.1605	6.36253e-29	5.50843e-27	SP140L	SP140 nuclear body protein like
ENSG00000226674.8	2.04254	104.628	53.3351	4.99762	0.447798	11.1604	6.36869e-29	5.50843e-27	TEX41	testis expressed 41 (non-protein coding)
ENSG00000171105.13	739.099	173.997	456.548	-2.04694	0.183598	-11.149	7.23988e-29	6.22999e-27	INSR	insulin receptor
ENSG00000145284.11	3354.05	1150.94	2252.5	-1.53062	0.137442	-11.1365	8.32965e-29	7.13137e-27	SCD5	stearoyl-CoA desaturase 5
ENSG00000164484.11	413.059	78.205	245.632	-2.33327	0.209544	-11.135	8.47601e-29	7.22002e-27	TMEM200A	transmembrane protein 200A
ENSG00000142541.16	3646.55	10231.8	6939.16	1.47577	0.13287	11.1069	1.16139e-28	9.84321e-27	RPL13A	ribosomal protein L13a
ENSG00000188803.14	919.846	89.2534	504.55	-3.21105	0.289126	-11.1061	1.17216e-28	9.88484e-27	SHISA6	shisa family member 6
ENSG00000198028.3	3.32017	159.034	81.1769	4.93586	0.444628	11.1011	1.23913e-28	1.03976e-26	ZNF560	zinc finger protein 560
ENSG00000151322.18	2211.61	887.213	1549.41	-1.31018	0.118056	-11.098	1.28301e-28	1.07125e-26	NPAS3	neuronal PAS domain protein 3
ENSG00000136478.7	4853.81	1288.57	3071.19	-1.88756	0.170351	-11.0804	1.56225e-28	1.29798e-26	TEX2	testis expressed 2
ENSG00000116675.15	1619.05	436.054	1027.55	-1.86839	0.168809	-11.0681	1.79242e-28	1.48191e-26	DNAJC6	DnaJ heat shock protein family (Hsp40) member C6
ENSG00000261308.2	41.2173	261.299	151.258	2.59535	0.234691	11.0586	1.99279e-28	1.63953e-26	FIGNL2	fidgetin like 2
ENSG00000187372.11	85.0234	539.709	312.366	2.59083	0.234411	11.0525	2.1312e-28	1.74489e-26	PCDHB13	protocadherin beta 13
ENSG00000205213.13	998.429	4002.72	2500.57	1.97253	0.17849	11.0512	2.16263e-28	1.76207e-26	LGR4	leucine rich repeat containing G protein-coupled receptor 4
ENSG00000107317.12	288.886	21.3554	155.12	-3.55663	0.322076	-11.0428	2.37463e-28	1.92551e-26	PTGDS	prostaglandin D2 synthase
ENSG00000154553.13	2043.46	588.716	1316.09	-1.77616	0.161282	-11.0128	3.31671e-28	2.67654e-26	PDLIM3	PDZ and LIM domain 3
ENSG00000262209.2	1.27763	114.98	58.1291	5.39747	0.490484	11.0044	3.64008e-28	2.92351e-26	PCDHGB3	protocadherin gamma subfamily B, 3
ENSG00000137727.12	178.848	3.73751	91.2929	-4.84078	0.44078	-10.9823	4.64914e-28	3.71623e-26	ARHGAP20	Rho GTPase activating protein 20
ENSG00000122584.12	320.829	37.3453	179.087	-2.99978	0.273572	-10.9652	5.6162e-28	4.46805e-26	NXPH1	neurexophilin 1
ENSG00000075275.16	1246.63	252.497	749.563	-2.25442	0.205841	-10.9523	6.48024e-28	5.13125e-26	CELSR1	cadherin EGF LAG seven-pass G-type receptor 1
ENSG00000159217.9	1541.71	7656.91	4599.31	2.26381	0.206711	10.9516	6.53029e-28	5.14673e-26	IGF2BP1	insulin like growth factor 2 mRNA binding protein 1
ENSG00000169330.8	448.335	61.2894	254.812	-2.77752	0.253742	-10.9463	6.92537e-28	5.43271e-26	KIAA1024	KIAA1024
ENSG00000177932.6	257.113	721.328	489.22	1.47335	0.134806	10.9294	8.33617e-28	6.50916e-26	ZNF354C	zinc finger protein 354C
ENSG00000162981.13	296.897	53.9774	175.437	-2.40884	0.220507	-10.9241	8.84114e-28	6.87165e-26	FAM84A	family with sequence similarity 84 member A
ENSG00000164197.11	314.073	48.8992	181.486	-2.59872	0.238011	-10.9185	9.40266e-28	7.27455e-26	RNF180	ring finger protein 180
ENSG00000131370.15	680.629	180.125	430.377	-1.88493	0.172788	-10.9089	1.04518e-27	8.04934e-26	SH3BP5	SH3 domain binding protein 5
ENSG00000099954.18	606.631	2465.82	1536.23	1.99103	0.182968	10.8819	1.40668e-27	1.07754e-25	CECR2	CECR2, histone acetyl-lysine reader
ENSG00000139146.13	199.062	687.041	443.051	1.76556	0.162253	10.8815	1.41193e-27	1.07754e-25	FAM60A	family with sequence similarity 60 member A
ENSG00000185052.11	482.346	48.6366	265.491	-3.1828	0.293466	-10.8455	2.09408e-27	1.59094e-25	SLC24A3	solute carrier family 24 member 3
ENSG00000188906.14	208.551	8.29777	108.424	-4.2381	0.391605	-10.8224	2.69629e-27	2.03927e-25	LRRK2	leucine rich repeat kinase 2
ENSG00000163453.11	206.646	16.1635	111.405	-3.44284	0.319153	-10.7874	3.94777e-27	2.97246e-25	IGFBP7	insulin like growth factor binding protein 7
ENSG00000115902.10	2553.35	667.659	1610.5	-1.90855	0.177251	-10.7675	4.90239e-27	3.67483e-25	SLC1A4	solute carrier family 1 member 4
ENSG00000131914.10	17.4472	3664.51	1840.98	6.09896	0.566847	10.7595	5.34878e-27	3.99171e-25	LIN28A	lin-28 homolog A
ENSG00000174059.16	384.281	6.61652	195.449	-5.08257	0.472664	-10.753	5.73444e-27	4.26066e-25	CD34	CD34 molecule
ENSG00000081803.15	860.387	126.008	493.197	-2.69531	0.252933	-10.6562	1.63108e-26	1.20657e-24	CADPS2	calcium dependent secretion activator 2
ENSG00000180447.6	36.5826	243.607	140.095	2.64341	0.248086	10.6552	1.64855e-26	1.21417e-24	GAS1	growth arrest specific 1
ENSG00000101746.15	258.124	40.1055	149.115	-2.61584	0.245526	-10.654	1.66994e-26	1.22458e-24	NOL4	nucleolar protein 4
ENSG00000185518.11	201.403	13.6675	107.535	-3.59893	0.338488	-10.6324	2.1066e-26	1.53809e-24	SV2B	synaptic vesicle glycoprotein 2B
ENSG00000141905.18	820.787	146.707	483.747	-2.42115	0.227787	-10.629	2.18374e-26	1.58754e-24	NFIC	nuclear factor I C
ENSG00000162595.5	212.483	0.439683	106.462	-5.98952	0.564424	-10.6117	2.62782e-26	1.90218e-24	DIRAS3	DIRAS family GTPase 3
ENSG00000175048.16	368.218	75.2702	221.744	-2.23205	0.210427	-10.6073	2.7574e-26	1.98745e-24	ZDHHC14	zinc finger DHHC-type containing 14
ENSG00000154265.15	513.92	137.139	325.529	-1.87713	0.177334	-10.5853	3.48694e-26	2.50258e-24	ABCA5	ATP binding cassette subfamily A member 5
ENSG00000123560.13	636.432	3611.63	2124.03	2.43881	0.230863	10.5639	4.38127e-26	3.13112e-24	PLP1	proteolipid protein 1
ENSG00000173805.15	796.027	113.284	454.655	-2.73214	0.258721	-10.5602	4.55764e-26	3.24342e-24	HAP1	huntingtin associated protein 1
ENSG00000138759.18	814.837	6513.11	3663.97	2.88636	0.273601	10.5495	5.10493e-26	3.61764e-24	FRAS1	Fraser extracellular matrix complex subunit 1
ENSG00000225614.2	248.588	13.1993	130.894	-3.88443	0.368456	-10.5425	5.50346e-26	3.88374e-24	ZNF469	zinc finger protein 469
ENSG00000182916.7	210.185	8.43992	109.312	-4.17713	0.397105	-10.5189	7.066e-26	4.96563e-24	TCEAL7	transcription elongation factor A like 7
ENSG00000159200.17	6371.82	757.508	3564.66	-2.95159	0.280885	-10.5082	7.91977e-26	5.54252e-24	RCAN1	regulator of calcineurin 1
ENSG00000168028.13	2523.52	6561.27	4542.4	1.3675	0.130177	10.5049	8.19789e-26	5.71346e-24	RPSA	ribosomal protein SA
ENSG00000247516.6	15.7071	143.614	79.6604	3.05057	0.290477	10.5019	8.46163e-26	5.873e-24	MIR4458HG	MIR4458 host gene
ENSG00000125675.17	208.043	12.483	110.263	-3.75208	0.357556	-10.4937	9.23366e-26	6.38257e-24	GRIA3	glutamate ionotropic receptor AMPA type subunit 3
ENSG00000181744.8	1473.77	239.031	856.401	-2.54141	0.242693	-10.4717	1.16524e-25	8.02161e-24	C3orf58	chromosome 3 open reading frame 58
ENSG00000132932.16	609.301	94.5576	351.929	-2.60098	0.24873	-10.4571	1.36024e-25	9.32595e-24	ATP8A2	ATPase phospholipid transporting 8A2
ENSG00000165633.12	1044.23	268.201	656.217	-1.93518	0.185161	-10.4513	1.44495e-25	9.86664e-24	VSTM4	V-set and transmembrane domain containing 4
ENSG00000187017.15	234.176	7.50353	120.84	-4.4095	0.421928	-10.4508	1.45231e-25	9.87685e-24	ESPN	espin
ENSG00000131095.12	5522.98	30.1337	2776.56	-5.92947	0.568482	-10.4304	1.80183e-25	1.22047e-23	GFAP	glial fibrillary acidic protein
ENSG00000150625.16	7353.16	3630.9	5492.03	-1.01371	0.0972367	-10.4252	1.90315e-25	1.28394e-23	GPM6A	glycoprotein M6A
ENSG00000106302.9	0	101.114	50.557	6.19635	0.594393	10.4247	1.91333e-25	1.28567e-23	HYAL4	hyaluronoglucosaminidase 4
ENSG00000134363.11	17.7941	294.074	155.934	3.76875	0.361633	10.4215	1.97852e-25	1.32419e-23	FST	follistatin
ENSG00000008441.16	1061.42	155.073	608.248	-2.68716	0.258184	-10.4079	2.28157e-25	1.52099e-23	NFIX	nuclear factor I X
ENSG00000249395.2	13.1027	140.172	76.6372	3.24907	0.312336	10.4025	2.4157e-25	1.60407e-23	CASC9	cancer susceptibility 9 (non-protein coding)
ENSG00000198142.4	1114.59	269.536	692.066	-2.00413	0.19347	-10.3589	3.81416e-25	2.52273e-23	SOWAHC	sosondowah ankyrin repeat domain family member C
ENSG00000164683.16	1031.19	273.307	652.247	-1.88791	0.182305	-10.3558	3.93981e-25	2.59566e-23	HEY1	hes related family bHLH transcription factor with YRPW motif 1
ENSG00000117598.11	162.309	6.84421	84.5767	-4.1364	0.400545	-10.3269	5.32407e-25	3.494e-23	PLPPR5	phospholipid phosphatase related 5
ENSG00000143947.13	4214.39	9474.19	6844.29	1.16159	0.112743	10.303	6.82845e-25	4.4639e-23	RPS27A	ribosomal protein S27a
ENSG00000141449.14	857.288	2011.54	1434.41	1.22288	0.118735	10.2992	7.10351e-25	4.62578e-23	GREB1L	growth regulation by estrogen in breast cancer 1 like
ENSG00000137309.19	529.413	3385.37	1957.39	2.59276	0.251842	10.2952	7.40822e-25	4.80565e-23	HMGA1	high mobility group AT-hook 1
ENSG00000197106.6	186.415	19.6946	103.055	-3.10941	0.302071	-10.2937	7.52669e-25	4.8638e-23	SLC6A17	solute carrier family 6 member 17
ENSG00000065320.8	4781.18	594.877	2688.03	-2.88837	0.281204	-10.2715	9.47684e-25	6.08143e-23	NTN1	netrin 1
ENSG00000113578.17	801.588	266.995	534.291	-1.57092	0.152942	-10.2714	9.48308e-25	6.08143e-23	FGF1	fibroblast growth factor 1
ENSG00000164796.17	295.259	35.7159	165.488	-2.92312	0.284602	-10.2709	9.53094e-25	6.08897e-23	CSMD3	CUB and Sushi multiple domains 3
ENSG00000182836.9	148.101	1.40458	74.7529	-5.29279	0.515446	-10.2684	9.78497e-25	6.22767e-23	PLCXD3	phosphatidylinositol specific phospholipase C X domain containing 3
ENSG00000163497.2	140.593	3.65238	72.1225	-4.63783	0.453227	-10.2329	1.41218e-24	8.95406e-23	FEV	FEV, ETS transcription factor
ENSG00000150907.7	717.087	251.595	484.341	-1.49522	0.146363	-10.2159	1.68352e-24	1.06346e-22	FOXO1	forkhead box O1
ENSG00000050030.13	1087.55	282.414	684.981	-1.91653	0.187679	-10.2117	1.75695e-24	1.1057e-22	NEXMIF	neurite extension and migration factor
ENSG00000198822.10	372.095	96.819	234.457	-1.91547	0.187697	-10.2051	1.88152e-24	1.17969e-22	GRM3	glutamate metabotropic receptor 3
ENSG00000253485.2	2.66452	105.826	54.2454	4.64823	0.455532	10.204	1.90331e-24	1.18893e-22	PCDHGA5	protocadherin gamma subfamily A, 5
ENSG00000091844.7	366.991	81.0462	224.019	-2.14305	0.210108	-10.1998	1.98741e-24	1.23689e-22	RGS17	regulator of G protein signaling 17
ENSG00000167553.15	402.888	2406.3	1404.59	2.50161	0.245294	10.1984	2.01561e-24	1.24982e-22	TUBA1C	tubulin alpha 1c
ENSG00000215217.6	175.026	18.7012	96.8634	-3.09409	0.303507	-10.1945	2.09878e-24	1.29663e-22	C5orf49	chromosome 5 open reading frame 49
ENSG00000163286.8	0.227115	175.896	88.0615	6.1429	0.60274	10.1916	2.16151e-24	1.33051e-22	ALPPL2	alkaline phosphatase, placental like 2
ENSG00000135272.10	514.467	142.131	328.299	-1.82806	0.179396	-10.1901	2.19641e-24	1.34708e-22	MDFIC	MyoD family inhibitor domain containing
ENSG00000174145.7	177.366	1.51058	89.4382	-5.39127	0.530924	-10.1545	3.164e-24	1.93348e-22	NWD2	NACHT and WD repeat domain containing 2
ENSG00000154864.11	1132.55	257.903	695.227	-2.09079	0.205992	-10.1499	3.31813e-24	2.02034e-22	PIEZO2	piezo type mechanosensitive ion channel component 2
ENSG00000009709.11	137.392	1416.55	776.971	3.19639	0.314995	10.1474	3.40195e-24	2.06393e-22	PAX7	paired box 7
ENSG00000158201.9	90.4519	343.628	217.04	1.88862	0.186288	10.1381	3.74183e-24	2.26199e-22	ABHD3	abhydrolase domain containing 3
ENSG00000169760.17	860.099	188.947	524.523	-2.13435	0.210689	-10.1304	4.05193e-24	2.44071e-22	NLGN1	neuroligin 1
ENSG00000171189.17	141.036	5.60264	73.3195	-4.21196	0.416233	-10.1192	4.53974e-24	2.72481e-22	GRIK1	glutamate ionotropic receptor kainate type subunit 1
ENSG00000172572.6	5974.57	2828.65	4401.61	-1.07289	0.106617	-10.0631	8.04613e-24	4.81227e-22	PDE3A	phosphodiesterase 3A
ENSG00000121898.12	223.734	7.75168	115.743	-4.27708	0.426958	-10.0176	1.27607e-23	7.60504e-22	CPXM2	carboxypeptidase X, M14 family member 2
ENSG00000272674.3	52.7195	384.234	218.477	2.75609	0.275144	10.0169	1.28491e-23	7.63072e-22	PCDHB16	protocadherin beta 16
ENSG00000115896.15	394.393	85.1463	239.769	-2.17055	0.21709	-9.99836	1.54947e-23	9.13752e-22	PLCL1	phospholipase C like 1 (inactive)
ENSG00000137441.7	159.662	0	79.8311	-5.92211	0.592292	-9.99863	1.54519e-23	9.13752e-22	FGFBP2	fibroblast growth factor binding protein 2
ENSG00000128245.14	5157.28	2081.14	3619.21	-1.29768	0.129815	-9.99638	1.58064e-23	9.28888e-22	YWHAH	tyrosine 3-monooxygenase/tryptophan 5-monooxygenase activation protein eta
ENSG00000240583.11	162.126	7.69506	84.9104	-3.97679	0.398413	-9.98158	1.83524e-23	1.07476e-21	AQP1	aquaporin 1 (Colton blood group)
ENSG00000083123.14	2809.22	850.063	1829.64	-1.70108	0.170959	-9.95022	2.51619e-23	1.46845e-21	BCKDHB	branched chain keto acid dehydrogenase E1 subunit beta
ENSG00000248874.5	0	75.7487	37.8744	5.93782	0.596814	9.94921	2.54203e-23	1.47841e-21	C5orf17	chromosome 5 open reading frame 17
ENSG00000213468.5	34.9904	627.722	331.356	3.83963	0.386923	9.92349	3.29038e-23	1.90707e-21	FIRRE	firre intergenic repeating RNA element
ENSG00000139287.12	194.837	11.482	103.159	-3.77073	0.3802	-9.91775	3.48529e-23	2.01311e-21	TPH2	tryptophan hydroxylase 2
ENSG00000148219.16	300.361	59.7861	180.073	-2.25746	0.227865	-9.90703	3.87995e-23	2.23342e-21	ASTN2	astrotactin 2
ENSG00000188001.9	3.29597	93.0947	48.1953	4.28568	0.43262	9.90634	3.90701e-23	2.24135e-21	TPRG1	tumor protein p63 regulated 1
ENSG00000166257.8	1578.8	400.444	989.62	-1.9437	0.196312	-9.90109	4.11749e-23	2.35409e-21	SCN3B	sodium voltage-gated channel beta subunit 3
ENSG00000179348.11	228.283	27.0973	127.69	-2.95952	0.299016	-9.89752	4.26704e-23	2.43135e-21	GATA2	GATA binding protein 2
ENSG00000189337.16	1101.36	398.253	749.807	-1.45234	0.146945	-9.88356	4.90571e-23	2.78585e-21	KAZN	kazrin, periplakin interacting protein
ENSG00000100296.13	356.846	1052.45	704.648	1.54325	0.156199	9.88007	5.07996e-23	2.87512e-21	THOC5	THO complex 5
ENSG00000130643.8	229.919	20.8378	125.378	-3.25118	0.329179	-9.87664	5.25648e-23	2.96508e-21	CALY	calcyon neuron specific vesicular protein
ENSG00000176490.4	604.347	156.824	380.586	-1.91997	0.194485	-9.87207	5.50175e-23	3.09308e-21	DIRAS1	DIRAS family GTPase 1
ENSG00000155380.11	182.213	613.268	397.741	1.72685	0.175012	9.86703	5.78538e-23	3.24174e-21	SLC16A1	solute carrier family 16 member 1
ENSG00000139970.16	2043.94	284.78	1164.36	-2.73612	0.277441	-9.862	6.08275e-23	3.39707e-21	RTN1	reticulon 1
ENSG00000268912.1	1.07471	75.1119	38.0933	5.00912	0.508243	9.85575	6.47317e-23	3.60318e-21	AC012313.5
ENSG00000040731.10	466.066	99.3829	282.725	-2.17513	0.220798	-9.85121	6.77223e-23	3.75478e-21	CDH10	cadherin 10
ENSG00000104413.15	0.895988	318.818	159.857	5.95839	0.604854	9.85095	6.79004e-23	3.75478e-21	ESRP1	epithelial splicing regulatory protein 1
ENSG00000166979.12	269.757	18.3828	144.07	-3.58506	0.365267	-9.81491	9.71237e-23	5.35323e-21	EVA1C	eva-1 homolog C
ENSG00000154027.18	229.535	22.1412	125.838	-3.18443	0.324881	-9.80185	1.10545e-22	6.07314e-21	AK5	adenylate kinase 5
ENSG00000164659.14	331.438	981.002	656.22	1.54727	0.158037	9.79056	1.23611e-22	6.7689e-21	KIAA1324L	KIAA1324 like
ENSG00000225548.5	8.21691	100.153	54.1851	3.37913	0.345307	9.78588	1.29459e-22	7.06621e-21	LINC01980	long intergenic non-protein coding RNA 1980
ENSG00000156475.18	1437.28	473.836	955.556	-1.5817	0.161919	-9.76842	1.53826e-22	8.36915e-21	PPP2R2B	protein phosphatase 2 regulatory subunit Bbeta
ENSG00000185274.11	1147.4	411.757	779.58	-1.46156	0.14983	-9.75475	1.76031e-22	9.54641e-21	GALNT17	polypeptide N-acetylgalactosaminyltransferase 17
ENSG00000146197.8	160.662	617.787	389.225	1.90802	0.195792	9.74515	1.93489e-22	1.04596e-20	SCUBE3	signal peptide, CUB domain and EGF like domain containing 3
ENSG00000109846.7	478.549	105.006	291.778	-2.13948	0.219581	-9.74347	1.96718e-22	1.06002e-20	CRYAB	crystallin alpha B
ENSG00000148730.6	3569.71	7460.06	5514.89	1.05732	0.108657	9.73081	2.2281e-22	1.19679e-20	EIF4EBP2	eukaryotic translation initiation factor 4E binding protein 2
ENSG00000063015.19	645.883	141.572	393.727	-2.14502	0.220506	-9.72773	2.29671e-22	1.22972e-20	SEZ6	seizure related 6 homolog
ENSG00000250682.5	2.50849	84.1039	43.3062	4.44974	0.457535	9.72545	2.34854e-22	1.2535e-20	LINC00491	long intergenic non-protein coding RNA 491
ENSG00000133083.14	6728.78	2314.83	4521.81	-1.52185	0.156528	-9.72252	2.41721e-22	1.28608e-20	DCLK1	doublecortin like kinase 1
ENSG00000173473.10	1962.7	5137.72	3550.21	1.37515	0.141466	9.72074	2.45997e-22	1.30471e-20	SMARCC1	SWI/SNF related, matrix associated, actin dependent regulator of chromatin subfamily c member 1
ENSG00000134198.9	201.081	24.9784	113.03	-2.85192	0.294565	-9.68179	3.60344e-22	1.90519e-20	TSPAN2	tetraspanin 2
ENSG00000134769.21	1189	316.073	752.536	-1.87972	0.194185	-9.68004	3.66583e-22	1.93212e-20	DTNA	dystrobrevin alpha
ENSG00000198879.11	649.697	225.68	437.689	-1.50948	0.155958	-9.67877	3.71151e-22	1.95011e-20	SFMBT2	Scm-like with four mbt domains 2
ENSG00000137261.13	141.046	11.376	76.211	-3.39166	0.35072	-9.67057	4.02148e-22	2.10641e-20	KIAA0319	KIAA0319
ENSG00000129514.5	182.462	0.439683	91.4509	-5.65738	0.585724	-9.65877	4.51253e-22	2.35629e-20	FOXA1	forkhead box A1
ENSG00000103888.16	155.096	2.28395	78.6901	-4.91468	0.509512	-9.64585	5.11834e-22	2.66438e-20	CEMIP	cell migration inducing hyaluronan binding protein
ENSG00000111799.20	404.135	7.24774	205.691	-4.89719	0.50772	-9.64545	5.1383e-22	2.66654e-20	COL12A1	collagen type XII alpha 1 chain
ENSG00000091664.7	331.763	16.5176	174.14	-3.91047	0.405832	-9.63569	5.65111e-22	2.92367e-20	SLC17A6	solute carrier family 17 member 6
ENSG00000235493.1	8.28801	117.421	62.8543	3.55308	0.368906	9.63138	5.89308e-22	3.03953e-20	LINC01967	long intergenic non-protein coding RNA 1967
ENSG00000123104.11	2740.36	384.538	1562.45	-2.71469	0.283968	-9.55982	1.17967e-21	6.06592e-20	ITPR2	inositol 1,4,5-trisphosphate receptor type 2
ENSG00000110700.6	1138.85	2887.39	2013.12	1.33008	0.139157	9.55812	1.19916e-21	6.14744e-20	RPS13	ribosomal protein S13
ENSG00000214944.9	125.204	6.3475	65.7757	-3.88069	0.40661	-9.54403	1.37392e-21	7.02198e-20	ARHGEF28	Rho guanine nucleotide exchange factor 28
ENSG00000034677.12	1735.34	714.693	1225.02	-1.26933	0.133244	-9.52632	1.62959e-21	8.30351e-20	RNF19A	ring finger protein 19A, RBR E3 ubiquitin protein ligase
ENSG00000154319.14	481.379	138.537	309.958	-1.77186	0.186698	-9.49056	2.298e-21	1.16391e-19	FAM167A	family with sequence similarity 167 member A
ENSG00000170485.16	299.914	70.149	185.031	-2.04727	0.215714	-9.49064	2.29611e-21	1.16391e-19	NPAS2	neuronal PAS domain protein 2
ENSG00000189229.10	2.03081	72.5305	37.2806	4.47043	0.471125	9.48885	2.33607e-21	1.17964e-19	AC069277.1
ENSG00000111783.12	9287.91	3900.05	6593.98	-1.2418	0.130916	-9.48546	2.41315e-21	1.214e-19	RFX4	regulatory factor X4
ENSG00000138119.16	589.172	79.5328	334.353	-2.77508	0.292569	-9.48523	2.41849e-21	1.214e-19	MYOF	myoferlin
ENSG00000157193.15	1648.27	544.035	1096.15	-1.57438	0.166059	-9.48086	2.52188e-21	1.26214e-19	LRP8	LDL receptor related protein 8
ENSG00000139800.8	8.23014	182.597	95.4134	4.03042	0.425804	9.46544	2.92331e-21	1.45871e-19	ZIC5	Zic family member 5
ENSG00000115183.14	652.369	131.254	391.811	-2.25329	0.238079	-9.46446	2.9509e-21	1.46814e-19	TANC1	tetratricopeptide repeat, ankyrin repeat and coiled-coil containing 1
ENSG00000183166.10	184.123	8.93662	96.5298	-3.90379	0.412594	-9.46156	3.03373e-21	1.50491e-19	CALN1	calneuron 1
ENSG00000183715.13	307.557	32.8361	170.196	-3.03364	0.32103	-9.4497	3.39791e-21	1.68062e-19	OPCML	opioid binding protein/cell adhesion molecule like
ENSG00000148948.7	433.104	138.587	285.845	-1.61451	0.171231	-9.42884	4.14664e-21	2.04495e-19	LRRC4C	leucine rich repeat containing 4C
ENSG00000075461.5	3223.67	979.402	2101.54	-1.69249	0.179891	-9.40842	5.03636e-21	2.47648e-19	CACNG4	calcium voltage-gated channel auxiliary subunit gamma 4
ENSG00000183853.17	382.524	942.861	662.692	1.28832	0.137204	9.38979	6.01176e-21	2.94751e-19	KIRREL1	kirre like nephrin family adhesion molecule 1
ENSG00000100427.15	3732.15	779.172	2255.66	-2.19939	0.234505	-9.37884	6.67029e-21	3.25215e-19	MLC1	megalencephalic leukoencephalopathy with subcortical cysts 1
ENSG00000174963.17	139.062	4.7799	71.9209	-4.23202	0.451231	-9.37882	6.67167e-21	3.25215e-19	ZIC4	Zic family member 4
ENSG00000188883.4	0.238839	102.443	51.3408	5.65963	0.605124	9.35284	8.53282e-21	4.14739e-19	KLRG2	killer cell lectin like receptor G2
ENSG00000138829.11	132.913	1789.45	961.182	3.47921	0.372211	9.34741	8.98209e-21	4.35322e-19	FBN2	fibrillin 2
ENSG00000099250.17	566.029	150.541	358.285	-1.87016	0.20013	-9.34473	9.2126e-21	4.45214e-19	NRP1	neuropilin 1
ENSG00000213088.9	108.762	0	54.3808	-5.57376	0.59649	-9.34425	9.2539e-21	4.45932e-19	ACKR1	atypical chemokine receptor 1 (Duffy blood group)
ENSG00000152092.15	1833.04	548.088	1190.56	-1.71475	0.183593	-9.33994	9.63873e-21	4.63153e-19	ASTN1	astrotactin 1
ENSG00000120907.17	157.143	4.61688	80.8797	-4.34928	0.466295	-9.32732	1.08584e-20	5.20279e-19	ADRA1A	adrenoceptor alpha 1A
ENSG00000064692.18	1682.79	699.994	1191.39	-1.25591	0.134756	-9.3199	1.16449e-20	5.56381e-19	SNCAIP	synuclein alpha interacting protein
ENSG00000204681.10	892.545	168.336	530.44	-2.33829	0.2511	-9.3122	1.25208e-20	5.9654e-19	GABBR1	gamma-aminobutyric acid type B receptor subunit 1
ENSG00000197410.12	147.338	12.1987	79.7685	-3.36548	0.361899	-9.29951	1.411e-20	6.70365e-19	DCHS2	dachsous cadherin-related 2
ENSG00000116017.10	47.7521	328.141	187.946	2.6693	0.287054	9.29897	1.41819e-20	6.71888e-19	ARID3A	AT-rich interaction domain 3A
ENSG00000138769.10	345.5	84.4232	214.962	-1.97929	0.21308	-9.28896	1.55808e-20	7.36096e-19	CDKL2	cyclin dependent kinase like 2
ENSG00000173452.13	479.965	131.533	305.749	-1.83516	0.197727	-9.28125	1.67509e-20	7.89165e-19	TMEM196	transmembrane protein 196
ENSG00000121207.11	241.493	38.6592	140.076	-2.53483	0.273621	-9.26401	1.96902e-20	9.25055e-19	LRAT	lecithin retinol acyltransferase (phosphatidylcholine--retinol O-acyltransferase)
ENSG00000082397.17	2186.33	663.717	1425.02	-1.69439	0.183023	-9.25777	2.08747e-20	9.77978e-19	EPB41L3	erythrocyte membrane protein band 4.1 like 3
ENSG00000129675.15	1800.91	799.903	1300.41	-1.16352	0.125702	-9.25617	2.11904e-20	9.90019e-19	ARHGEF6	Rac/Cdc42 guanine nucleotide exchange factor 6
ENSG00000179542.15	185.679	24.4613	105.07	-2.76433	0.298682	-9.2551	2.14034e-20	9.97211e-19	SLITRK4	SLIT and NTRK like family member 4
ENSG00000175832.12	44.5381	323.782	184.16	2.73734	0.296977	9.21736	3.04515e-20	1.41486e-18	ETV4	ETS variant 4
ENSG00000164756.12	0.202918	66.4013	33.3021	5.4382	0.590675	9.20677	3.361e-20	1.55733e-18	SLC30A8	solute carrier family 30 member 8
ENSG00000152137.6	812.218	204.438	508.328	-1.95308	0.212196	-9.20413	3.44437e-20	1.59158e-18	HSPB8	heat shock protein family B (small) member 8
ENSG00000104081.13	52.2045	317.126	184.665	2.51097	0.273031	9.19667	3.6923e-20	1.70148e-18	BMF	Bcl2 modifying factor
ENSG00000204131.9	326.756	1091.5	709.13	1.71198	0.186325	9.18814	3.99685e-20	1.83681e-18	NHSL2	NHS like 2
ENSG00000078725.12	237.968	33.8998	135.934	-2.68428	0.292313	-9.18289	4.19691e-20	1.92351e-18	BRINP1	BMP/retinoic acid inducible neural specific 1
ENSG00000143153.12	2548.28	1036	1792.14	-1.28821	0.140315	-9.18086	4.27681e-20	1.95482e-18	ATP1B1	ATPase Na+/K+ transporting subunit beta 1
ENSG00000149948.13	81.7981	867.13	474.464	3.19517	0.348118	9.17841	4.37484e-20	1.99422e-18	HMGA2	high mobility group AT-hook 2
ENSG00000007174.17	280.714	33.6601	157.187	-2.91044	0.317287	-9.1729	4.60459e-20	2.09329e-18	DNAH9	dynein axonemal heavy chain 9
ENSG00000139793.18	1201.26	288.53	744.897	-2.01257	0.219765	-9.15783	5.29489e-20	2.40064e-18	MBNL2	muscleblind like splicing regulator 2
ENSG00000149273.14	2107.86	8332.16	5220.01	1.9392	0.211818	9.15502	5.43488e-20	2.4575e-18	RPS3	ribosomal protein S3
ENSG00000187164.19	1316.32	370.556	843.439	-1.79493	0.196133	-9.15159	5.61014e-20	2.52996e-18	SHTN1	shootin 1
ENSG00000197712.11	320.31	78.3455	199.328	-1.98652	0.217155	-9.14795	5.80267e-20	2.60981e-18	FAM114A1	family with sequence similarity 114 member A1
ENSG00000090776.5	136.271	853.289	494.78	2.54448	0.278588	9.1335	6.63198e-20	2.9717e-18	EFNB1	ephrin B1
ENSG00000134602.15	83.6193	609.51	346.565	2.73798	0.299779	9.13333	6.64254e-20	2.9717e-18	STK26	serine/threonine kinase 26
ENSG00000152078.9	177.084	18.4113	97.7475	-3.05728	0.334903	-9.12885	6.9228e-20	3.08889e-18	TMEM56	transmembrane protein 56
ENSG00000185201.16	876.925	80.0148	478.47	-3.21983	0.352822	-9.12594	7.11196e-20	3.16491e-18	IFITM2	interferon induced transmembrane protein 2
ENSG00000167600.13	1.60078	233.164	117.382	5.37874	0.589444	9.12511	7.16612e-20	3.18063e-18	CYP2S1	cytochrome P450 family 2 subfamily S member 1
ENSG00000152049.6	108.056	1.48207	54.7692	-4.85287	0.532186	-9.11874	7.59994e-20	3.36432e-18	KCNE4	potassium voltage-gated channel subfamily E regulatory subunit 4
ENSG00000173894.10	155.892	520.145	338.018	1.70923	0.187557	9.11315	8.00245e-20	3.53323e-18	CBX2	chromobox 2
ENSG00000131378.13	397.31	39.4635	218.387	-3.10685	0.341215	-9.10525	8.60642e-20	3.78997e-18	RFTN1	raftlin, lipid raft linker 1
ENSG00000183454.16	1994.49	493.935	1244.21	-1.97021	0.216554	-9.09801	9.20021e-20	4.04091e-18	GRIN2A	glutamate ionotropic receptor NMDA type subunit 2A
ENSG00000162998.4	50.2371	221.233	135.735	2.08437	0.229132	9.09683	9.30058e-20	4.07438e-18	FRZB	frizzled-related protein
ENSG00000156574.9	0.644676	103.64	52.1422	5.31449	0.584415	9.09369	9.57377e-20	4.18319e-18	NODAL	nodal growth differentiation factor
ENSG00000067798.14	1005.07	254.82	629.947	-1.93945	0.213316	-9.0919	9.73222e-20	4.24144e-18	NAV3	neuron navigator 3
ENSG00000154721.14	4488.9	1597.95	3043.42	-1.47252	0.161981	-9.09074	9.83703e-20	4.27607e-18	JAM2	junctional adhesion molecule 2
ENSG00000171385.9	1360.96	404.684	882.821	-1.72359	0.190104	-9.06655	1.22842e-19	5.32612e-18	KCND3	potassium voltage-gated channel subfamily D member 3
ENSG00000196507.10	496.883	168.32	332.602	-1.54315	0.170208	-9.06627	1.23164e-19	5.32636e-18	TCEAL3	transcription elongation factor A like 3
ENSG00000197977.3	651.308	250.278	450.793	-1.36109	0.150216	-9.06091	1.29372e-19	5.58053e-18	ELOVL2	ELOVL fatty acid elongase 2
ENSG00000165102.14	715.017	302.524	508.77	-1.23223	0.136005	-9.06012	1.3031e-19	5.60666e-18	HGSNAT	heparan-alpha-glucosaminide N-acetyltransferase
ENSG00000142875.19	2372.59	931.693	1652.14	-1.33504	0.147427	-9.05561	1.35802e-19	5.82806e-18	PRKACB	protein kinase cAMP-activated catalytic subunit beta
ENSG00000172164.13	333.999	52.4431	193.221	-2.57271	0.284591	-9.04001	1.56653e-19	6.70587e-18	SNTB1	syntrophin beta 1
ENSG00000169047.5	979.633	228.716	604.174	-2.0451	0.226239	-9.03958	1.57279e-19	6.71562e-18	IRS1	insulin receptor substrate 1
ENSG00000136052.9	295.157	83.0322	189.095	-1.79825	0.199717	-9.00399	2.1766e-19	9.27035e-18	SLC41A2	solute carrier family 41 member 2
ENSG00000163689.19	9.86609	94.4367	52.1514	3.06684	0.340648	9.00296	2.19714e-19	9.33424e-18	C3orf67	chromosome 3 open reading frame 67
ENSG00000267284.1	0.227115	58.3827	29.3049	5.30451	0.59238	8.95458	3.41042e-19	1.44523e-17	AC022031.2
ENSG00000153822.13	157.386	5.35449	81.37	-4.26206	0.476854	-8.93788	3.96725e-19	1.67698e-17	KCNJ16	potassium voltage-gated channel subfamily J member 16
ENSG00000113580.14	302.86	80.5226	191.691	-1.86196	0.208673	-8.92286	4.54404e-19	1.916e-17	NR3C1	nuclear receptor subfamily 3 group C member 1
ENSG00000133985.2	564.1	203.612	383.856	-1.45189	0.162792	-8.9187	4.71802e-19	1.98439e-17	TTC9	tetratricopeptide repeat domain 9
ENSG00000101489.19	515.231	82.5487	298.89	-2.53965	0.285001	-8.911	5.05764e-19	2.12194e-17	CELF4	CUGBP Elav-like family member 4
ENSG00000136750.11	130.48	4.99994	67.7401	-4.10707	0.461598	-8.8975	5.71179e-19	2.39045e-17	GAD2	glutamate decarboxylase 2
ENSG00000275993.2	282.866	60.9276	171.897	-2.15669	0.24264	-8.88842	6.19836e-19	2.58766e-17	CU639417.2
ENSG00000259834.1	121.12	7.19072	64.1554	-3.70616	0.417045	-8.8867	6.29496e-19	2.6215e-17	AL365361.1
ENSG00000124140.13	316.689	43.8639	180.276	-2.72439	0.306594	-8.88599	6.33551e-19	2.63189e-17	SLC12A5	solute carrier family 12 member 5
ENSG00000144218.18	2642.05	877.028	1759.54	-1.56864	0.176667	-8.87907	6.7419e-19	2.79383e-17	AFF3	AF4/FMR2 family member 3
ENSG00000136014.11	20.8867	486.377	253.632	4.02781	0.453654	8.8786	6.77049e-19	2.7988e-17	USP44	ubiquitin specific peptidase 44
ENSG00000173376.13	331.36	2316.67	1324.02	2.67654	0.301954	8.86407	7.71453e-19	3.18125e-17	NDNF	neuron derived neurotrophic factor
ENSG00000136944.17	353.607	80.1179	216.862	-2.09288	0.236164	-8.86199	7.86005e-19	3.23336e-17	LMX1B	LIM homeobox transcription factor 1 beta
ENSG00000175567.8	88.9419	323.787	206.364	1.82765	0.206326	8.85803	8.14402e-19	3.34202e-17	UCP2	uncoupling protein 2
ENSG00000068615.17	1162.79	422.085	792.436	-1.44401	0.163057	-8.85588	8.30228e-19	3.39869e-17	REEP1	receptor accessory protein 1
ENSG00000119408.16	1639.23	633.406	1136.32	-1.35728	0.153695	-8.83096	1.0378e-18	4.23813e-17	NEK6	NIMA related kinase 6
ENSG00000137959.15	207.413	29.1825	118.298	-2.72741	0.309106	-8.82353	1.10907e-18	4.51826e-17	IFI44L	interferon induced protein 44 like
ENSG00000118707.9	282.077	730.345	506.211	1.35761	0.153953	8.81838	1.16124e-18	4.71941e-17	TGIF2	TGFB induced factor homeobox 2
ENSG00000141404.15	1979.98	726.849	1353.42	-1.42634	0.161757	-8.81783	1.16694e-18	4.73117e-17	GNAL	G protein subunit alpha L
ENSG00000185745.9	63.728	318.007	190.868	2.24109	0.254555	8.80393	1.32105e-18	5.34314e-17	IFIT1	interferon induced protein with tetratricopeptide repeats 1
ENSG00000157570.11	483.774	2792.21	1637.99	2.43233	0.276445	8.79859	1.38547e-18	5.59028e-17	TSPAN18	tetraspanin 18
ENSG00000153253.16	1868.77	714.852	1291.81	-1.37214	0.15604	-8.79353	1.44935e-18	5.83407e-17	SCN3A	sodium voltage-gated channel alpha subunit 3
ENSG00000134333.13	610.516	4400.33	2505.42	2.71222	0.308543	8.79042	1.48997e-18	5.98328e-17	LDHA	lactate dehydrogenase A
ENSG00000164080.13	1196.89	2216.85	1706.87	0.884845	0.100683	8.78843	1.5166e-18	6.07578e-17	RAD54L2	RAD54 like 2 (S. cerevisiae)
ENSG00000162490.6	415.522	1849.94	1132.73	2.09421	0.238438	8.78303	1.59124e-18	6.35967e-17	DRAXIN	dorsal inhibitory axon guidance protein
ENSG00000183196.8	852.645	205.115	528.88	-1.99493	0.227526	-8.76793	1.81987e-18	7.25625e-17	CHST6	carbohydrate sulfotransferase 6
ENSG00000129521.13	440.779	119.893	280.336	-1.82958	0.208732	-8.76524	1.86381e-18	7.41394e-17	EGLN3	egl-9 family hypoxia inducible factor 3
ENSG00000137869.14	91.5768	0.879367	46.2281	-4.86675	0.555311	-8.764	1.88445e-18	7.47839e-17	CYP19A1	cytochrome P450 family 19 subfamily A member 1
ENSG00000184500.14	682.775	175.03	428.903	-1.91872	0.219034	-8.75994	1.95347e-18	7.73411e-17	PROS1	protein S (alpha)
ENSG00000176533.12	375.729	112.857	244.293	-1.70833	0.195477	-8.73928	2.34594e-18	9.26619e-17	GNG7	G protein subunit gamma 7
ENSG00000071967.11	416.899	84.9689	250.934	-2.21595	0.253849	-8.72938	2.56082e-18	1.00913e-16	CYBRD1	cytochrome b reductase 1
ENSG00000043355.11	29.7884	401.544	215.666	3.44333	0.395234	8.71213	2.98206e-18	1.17239e-16	ZIC2	Zic family member 2
ENSG00000170743.16	111.847	2.31246	57.0795	-4.50215	0.5174	-8.70149	3.27541e-18	1.28472e-16	SYT9	synaptotagmin 9
ENSG00000077063.10	192.845	30.5397	111.692	-2.51772	0.289357	-8.70108	3.28736e-18	1.28642e-16	CTTNBP2	cortactin binding protein 2
ENSG00000187772.7	107.391	1135.28	621.335	3.16914	0.36425	8.70046	3.30547e-18	1.29051e-16	LIN28B	lin-28 homolog B
ENSG00000006468.13	617.132	1828.13	1222.63	1.54349	0.177773	8.68236	3.87655e-18	1.50998e-16	ETV1	ETS variant 1
ENSG00000088992.17	191.96	18.4968	105.228	-3.1317	0.360721	-8.68178	3.89613e-18	1.51062e-16	TESC	tescalcin
ENSG00000151834.15	98.6311	1.04239	49.8367	-4.88217	0.562341	-8.68188	3.89295e-18	1.51062e-16	GABRA2	gamma-aminobutyric acid type A receptor alpha2 subunit
ENSG00000128833.12	1082.46	176.67	629.564	-2.50111	0.28829	-8.67567	4.11135e-18	1.59041e-16	MYO5C	myosin VC
ENSG00000198467.13	59.9085	297.882	178.895	2.23743	0.257951	8.67386	4.17703e-18	1.61212e-16	TPM2	tropomyosin 2
ENSG00000104332.11	218.673	1663.37	941.022	2.77527	0.31998	8.67327	4.19887e-18	1.61685e-16	SFRP1	secreted frizzled related protein 1
ENSG00000162437.14	1397.82	487.145	942.482	-1.50034	0.173337	-8.65565	4.90122e-18	1.88301e-16	RAVER2	ribonucleoprotein, PTB binding 2
ENSG00000125144.13	0.693069	94.1288	47.411	5.12779	0.593081	8.64602	5.33247e-18	2.04403e-16	MT1G	metallothionein 1G
ENSG00000148908.14	2.90335	83.3467	43.125	4.17562	0.482983	8.64549	5.35759e-18	2.049e-16	RGS10	regulator of G protein signaling 10
ENSG00000103175.10	137.932	12.1132	75.0225	-3.2564	0.37689	-8.64018	5.61223e-18	2.14154e-16	WFDC1	WAP four-disulfide core domain 1
ENSG00000108439.10	68.7937	245.51	157.152	1.79151	0.20781	8.6209	6.64308e-18	2.52917e-16	PNPO	pyridoxamine 5'-phosphate oxidase
ENSG00000166596.14	92.4311	1.95027	47.1907	-4.48324	0.520152	-8.61911	6.74791e-18	2.56329e-16	CFAP52	cilia and flagella associated protein 52
ENSG00000101680.14	292.582	1171.95	732.266	1.95214	0.226696	8.61129	7.224e-18	2.73798e-16	LAMA1	laminin subunit alpha 1
ENSG00000135744.7	131.8	2.11329	66.9567	-4.71241	0.548229	-8.5957	8.27588e-18	3.12378e-16	AGT	angiotensinogen
ENSG00000142408.4	337.558	84.2337	210.896	-1.95832	0.227828	-8.59561	8.2825e-18	3.12378e-16	CACNG8	calcium voltage-gated channel auxiliary subunit gamma 8
ENSG00000160188.9	169.407	26.3681	97.8873	-2.57997	0.300157	-8.5954	8.29747e-18	3.12378e-16	RSPH1	radial spoke head 1 homolog
ENSG00000112379.8	952.409	166.522	559.465	-2.40901	0.280282	-8.59493	8.33122e-18	3.12949e-16	ARFGEF3	ARFGEF family member 3
ENSG00000100095.18	1894.7	326.835	1110.77	-2.42964	0.28324	-8.57802	9.65236e-18	3.61771e-16	SEZ6L	seizure related 6 homolog like
ENSG00000153815.16	3030	1461.83	2245.91	-1.04536	0.1219	-8.57555	9.86156e-18	3.68792e-16	CMIP	c-Maf inducing protein
ENSG00000183580.9	675.864	296.502	486.183	-1.17999	0.137685	-8.57017	1.03336e-17	3.85589e-16	FBXL7	F-box and leucine rich repeat protein 7
ENSG00000267413.1	0.895988	52.715	26.8055	4.6456	0.542302	8.56644	1.06736e-17	3.97398e-16	LINC01901	long intergenic non-protein coding RNA 1901
ENSG00000160352.15	315.956	991.337	653.646	1.62239	0.189468	8.56287	1.10096e-17	4.09004e-16	ZNF714	zinc finger protein 714
ENSG00000118785.13	5865.68	654.852	3260.27	-2.96539	0.346666	-8.55403	1.18863e-17	4.40603e-16	SPP1	secreted phosphoprotein 1
ENSG00000186094.16	7.51137	86.4726	46.992	3.24872	0.379928	8.5509	1.22134e-17	4.51735e-16	AGBL4	ATP/GTP binding protein like 4
ENSG00000120262.9	210.067	47.3533	128.71	-2.09895	0.245616	-8.54566	1.278e-17	4.71659e-16	CCDC170	coiled-coil domain containing 170
ENSG00000198785.4	86.0164	0	43.0082	-5.22691	0.612284	-8.53675	1.38046e-17	5.08359e-16	GRIN3A	glutamate ionotropic receptor NMDA type subunit 3A
ENSG00000178965.13	94.682	3.43234	49.0572	-4.08339	0.478505	-8.53365	1.41807e-17	5.21071e-16	ERICH3	glutamate rich 3
ENSG00000182901.16	139.099	12.7312	75.9148	-3.15332	0.370268	-8.51632	1.6471e-17	6.03912e-16	RGS7	regulator of G protein signaling 7
ENSG00000139220.16	570.427	130.166	350.297	-2.07376	0.243538	-8.51517	1.66346e-17	6.0859e-16	PPFIA2	PTPRF interacting protein alpha 2
ENSG00000162643.12	182.307	39.2904	110.799	-2.13903	0.251285	-8.51236	1.70429e-17	6.22176e-16	WDR63	WD repeat domain 63
ENSG00000107443.15	414.945	982.765	698.855	1.2325	0.144932	8.50403	1.83128e-17	6.67092e-16	CCNJ	cyclin J
ENSG00000113742.12	1949.99	970.264	1460.13	-1.00211	0.117845	-8.50365	1.83719e-17	6.67804e-16	CPEB4	cytoplasmic polyadenylation element binding protein 4
ENSG00000170961.6	870.65	300.85	585.75	-1.50757	0.177307	-8.50261	1.85383e-17	6.72401e-16	HAS2	hyaluronan synthase 2
ENSG00000278272.1	12.4447	343.687	178.066	4.13706	0.486773	8.49895	1.91314e-17	6.92426e-16	HIST1H3C	histone cluster 1 H3 family member c
ENSG00000163879.10	875.469	385.032	630.251	-1.1779	0.138846	-8.48352	2.18476e-17	7.89039e-16	DNALI1	dynein axonemal light intermediate chain 1
ENSG00000021300.13	443.391	157.995	300.693	-1.473	0.173648	-8.48267	2.20084e-17	7.9315e-16	PLEKHB1	pleckstrin homology domain containing B1
ENSG00000110880.10	1777.51	3382.91	2580.21	0.922698	0.108855	8.47641	2.32251e-17	8.35213e-16	CORO1C	coronin 1C
ENSG00000196083.9	440.967	57.6133	249.29	-2.7761	0.32814	-8.4601	2.67151e-17	9.58674e-16	IL1RAP	interleukin 1 receptor accessory protein
ENSG00000142937.11	2773.69	7078.14	4925.91	1.33536	0.158295	8.43588	3.28725e-17	1.17713e-15	RPS8	ribosomal protein S8
ENSG00000010810.17	2833.8	1498.17	2165.98	-0.91512	0.108486	-8.43536	3.30174e-17	1.17981e-15	FYN	FYN proto-oncogene, Src family tyrosine kinase
ENSG00000163596.16	532.415	215.513	373.964	-1.29082	0.153047	-8.43417	3.3356e-17	1.18939e-15	ICA1L	islet cell autoantigen 1 like
ENSG00000070081.15	1316.82	609.494	963.155	-1.10191	0.130776	-8.42597	3.57777e-17	1.27305e-15	NUCB2	nucleobindin 2
ENSG00000184588.17	3821.87	1886.53	2854.2	-1.01217	0.120242	-8.41784	3.83492e-17	1.36168e-15	PDE4B	phosphodiesterase 4B
ENSG00000179909.15	5.98468	79.8685	42.9266	3.4023	0.404621	8.4086	4.1495e-17	1.47028e-15	ZNF154	zinc finger protein 154
ENSG00000197933.12	62.6781	224.357	143.518	1.79558	0.213675	8.40334	4.33959e-17	1.53441e-15	ZNF823	zinc finger protein 823
ENSG00000259485.1	0.202918	49.2545	24.7287	5.06418	0.603591	8.39009	4.85762e-17	1.71399e-15	LINC02253	long intergenic non-protein coding RNA 2253
ENSG00000147408.14	111.066	8.21264	59.6395	-3.43811	0.409853	-8.38864	4.91795e-17	1.73165e-15	CSGALNACT1	chondroitin sulfate N-acetylgalactosaminyltransferase 1
ENSG00000007372.21	567.563	2155.94	1361.75	1.87803	0.224064	8.38168	5.21759e-17	1.83333e-15	PAX6	paired box 6
ENSG00000166508.17	642.514	1586.95	1114.73	1.29	0.153933	8.38028	5.28006e-17	1.85142e-15	MCM7	minichromosome maintenance complex component 7
ENSG00000104447.12	1188.07	450.748	819.41	-1.37743	0.164482	-8.37433	5.55375e-17	1.94335e-15	TRPS1	transcriptional repressor GATA binding 1
ENSG00000138814.16	1654.23	712.93	1183.58	-1.20122	0.143464	-8.37301	5.61666e-17	1.9613e-15	PPP3CA	protein phosphatase 3 catalytic subunit alpha
ENSG00000079482.12	877.313	372.89	625.101	-1.22	0.145912	-8.36121	6.20781e-17	2.16324e-15	OPHN1	oligophrenin 1
ENSG00000123307.3	40.6653	360.1	200.382	2.94765	0.352861	8.35358	6.62261e-17	2.30303e-15	NEUROD4	neuronal differentiation 4
ENSG00000095203.14	394.245	120.424	257.335	-1.67172	0.200248	-8.34824	6.92851e-17	2.40445e-15	EPB41L4B	erythrocyte membrane protein band 4.1 like 4B
ENSG00000182667.14	318.959	61.5644	190.262	-2.2999	0.275759	-8.34026	7.41245e-17	2.56711e-15	NTM	neurotrimin
ENSG00000101542.9	328.377	27.3961	177.886	-3.26303	0.391417	-8.33646	7.65469e-17	2.64557e-15	CDH20	cadherin 20
ENSG00000134419.15	507.233	1195.46	851.349	1.22451	0.14696	8.33225	7.9317e-17	2.73571e-15	RPS15A	ribosomal protein S15a
ENSG00000071082.10	1649.81	4349.95	2999.88	1.38017	0.165727	8.32801	8.22159e-17	2.8299e-15	RPL31	ribosomal protein L31
ENSG00000174453.9	99.2877	5.16296	52.2253	-3.78004	0.45392	-8.32756	8.25271e-17	2.83483e-15	VWC2L	von Willebrand factor C domain containing protein 2 like
ENSG00000169436.16	150.58	18.8152	84.6978	-2.83986	0.341341	-8.31973	8.81651e-17	3.02234e-15	COL22A1	collagen type XXII alpha 1 chain
ENSG00000186310.9	1118.4	483.149	800.774	-1.20093	0.144481	-8.31197	9.41269e-17	3.22017e-15	NAP1L3	nucleosome assembly protein 1 like 3
ENSG00000101638.13	189.431	38.3592	113.895	-2.2359	0.269217	-8.30521	9.96453e-17	3.40206e-15	ST8SIA5	ST8 alpha-N-acetyl-neuraminide alpha-2,8-sialyltransferase 5
ENSG00000166426.7	801.911	6707.34	3754.63	2.87532	0.346245	8.30427	1.00435e-16	3.42209e-15	CRABP1	cellular retinoic acid binding protein 1
ENSG00000179051.13	225.265	742.519	483.892	1.68804	0.203552	8.29293	1.10494e-16	3.75723e-15	RCC2	regulator of chromosome condensation 2
ENSG00000110675.12	403.438	71.9784	237.708	-2.36725	0.285634	-8.2877	1.15457e-16	3.91809e-15	ELMOD1	ELMO domain containing 1
ENSG00000140807.6	3024.59	1020.88	2022.73	-1.54163	0.186025	-8.28723	1.15921e-16	3.92594e-15	NKD1	naked cuticle homolog 1
ENSG00000183230.16	27.0871	303.448	165.267	3.20924	0.387319	8.28578	1.17341e-16	3.96607e-15	CTNNA3	catenin alpha 3
ENSG00000121570.12	20.4713	1525.41	772.942	4.84025	0.584315	8.28364	1.19464e-16	4.02975e-15	DPPA4	developmental pluripotency associated 4
ENSG00000171587.14	177.254	29.5523	103.403	-2.48692	0.300261	-8.2825	1.20615e-16	4.06047e-15	DSCAM	DS cell adhesion molecule
ENSG00000135540.11	1196.72	2382.96	1789.84	0.987688	0.119263	8.28159	1.21545e-16	4.08363e-15	NHSL1	NHS like 1
ENSG00000064787.13	79.7503	1.37607	40.5632	-4.4819	0.541907	-8.27061	1.33276e-16	4.46885e-15	BCAS1	breast carcinoma amplified sequence 1
ENSG00000125249.6	3942.31	1906.6	2924.45	-1.03979	0.125838	-8.26299	1.42067e-16	4.75417e-15	RAP2A	RAP2A, member of RAS oncogene family
ENSG00000119636.15	282.001	87.6776	184.839	-1.65363	0.200401	-8.25162	1.56262e-16	5.21882e-15	BBOF1	basal body orientation factor 1
ENSG00000044524.10	2134.71	5476.24	3805.48	1.3419	0.162656	8.24998	1.58425e-16	5.27093e-15	EPHA3	EPH receptor A3
ENSG00000171714.10	480.155	113.137	296.646	-2.01046	0.243694	-8.24996	1.58447e-16	5.27093e-15	ANO5	anoctamin 5
ENSG00000065609.14	870.994	184.482	527.738	-2.16929	0.263199	-8.24201	1.69347e-16	5.62246e-15	SNAP91	synaptosome associated protein 91
ENSG00000167037.18	277.317	82.8074	180.062	-1.7041	0.207013	-8.23186	1.84328e-16	6.1078e-15	SGSM1	small G protein signaling modulator 1
ENSG00000269067.1	0.202918	116.344	58.2736	5.29159	0.6434	8.22441	1.96153e-16	6.48691e-15	ZNF728	zinc finger protein 728
ENSG00000139219.17	21.869	200.252	111.061	2.97937	0.36239	8.22146	2.01043e-16	6.63558e-15	COL2A1	collagen type II alpha 1 chain
ENSG00000177098.8	118.532	11.7016	65.1166	-3.07611	0.374658	-8.21044	2.20379e-16	7.25958e-15	SCN4B	sodium voltage-gated channel beta subunit 4
ENSG00000138758.11	5045.59	9710.59	7378.09	0.938461	0.114511	8.19536	2.49842e-16	8.21412e-15	SEPT11	septin 11
ENSG00000078114.18	2249.13	531.622	1390.38	-2.0209	0.247153	-8.1767	2.91721e-16	9.57232e-15	NEBL	nebulette
ENSG00000114279.13	327.951	94.6065	211.279	-1.7481	0.21381	-8.17592	2.9361e-16	9.61559e-15	FGF12	fibroblast growth factor 12
ENSG00000165970.11	160.746	5.7448	83.2452	-4.05509	0.497183	-8.15612	3.45946e-16	1.13076e-14	SLC6A5	solute carrier family 6 member 5
ENSG00000117602.11	465.181	191.123	328.152	-1.26651	0.155393	-8.15033	3.62939e-16	1.18401e-14	RCAN3	RCAN family member 3
ENSG00000175161.13	921.582	341.078	631.33	-1.41073	0.173261	-8.14223	3.88065e-16	1.26353e-14	CADM2	cell adhesion molecule 2
ENSG00000263528.7	91.3725	4.91441	48.1434	-3.6928	0.453568	-8.14166	3.89883e-16	1.26701e-14	IKBKE	inhibitor of nuclear factor kappa B kinase subunit epsilon
ENSG00000172201.11	2264.21	1095.31	1679.76	-1.03975	0.127749	-8.139	3.98547e-16	1.29267e-14	ID4	inhibitor of DNA binding 4, HLH protein
ENSG00000151229.12	565.929	135.159	350.544	-2.0001	0.24607	-8.12819	4.35764e-16	1.41067e-14	SLC2A13	solute carrier family 2 member 13
ENSG00000164778.4	272.43	26.4609	149.446	-3.09963	0.381483	-8.12521	4.46599e-16	1.44298e-14	EN2	engrailed homeobox 2
ENSG00000164411.11	1.2659	53.9284	27.5972	4.33641	0.533766	8.12416	4.50453e-16	1.45265e-14	GJB7	gap junction protein beta 7
ENSG00000166394.14	4.46747	75.8508	40.1591	3.63456	0.447453	8.12277	4.55647e-16	1.46659e-14	CYB5R2	cytochrome b5 reductase 2
ENSG00000144908.13	81.7215	3.48936	42.6054	-3.89589	0.480176	-8.11347	4.91934e-16	1.58037e-14	ALDH1L1	aldehyde dehydrogenase 1 family member L1
ENSG00000173210.19	340.718	60.5791	200.649	-2.39703	0.295562	-8.11009	5.05826e-16	1.62191e-14	ABLIM3	actin binding LIM protein family member 3
ENSG00000171867.16	1654.06	734.008	1194.03	-1.16046	0.143269	-8.0999	5.50057e-16	1.76039e-14	PRNP	prion protein
ENSG00000128274.15	3.2124	163.722	83.4673	4.51956	0.558462	8.09287	5.82766e-16	1.86154e-14	A4GALT	alpha 1,4-galactosyltransferase (P blood group)
ENSG00000131724.10	611.411	119.49	365.45	-2.2646	0.280329	-8.07834	6.56527e-16	2.09319e-14	IL13RA1	interleukin 13 receptor subunit alpha 1
ENSG00000145147.19	537.243	168.101	352.672	-1.6373	0.2028	-8.07348	6.83198e-16	2.17412e-14	SLIT2	slit guidance ligand 2
ENSG00000198625.12	1483.09	2967.75	2225.42	0.992768	0.123016	8.07024	7.01605e-16	2.22849e-14	MDM4	MDM4, p53 regulator
ENSG00000184845.3	127.464	20.1058	73.7848	-2.54279	0.315177	-8.06782	7.15631e-16	2.26877e-14	DRD1	dopamine receptor D1
ENSG00000204065.2	82.3577	0.439683	41.3987	-4.82768	0.599319	-8.05528	7.92991e-16	2.5093e-14	TCEAL5	transcription elongation factor A like 5
ENSG00000130147.15	1123.75	2710.91	1917.33	1.25486	0.155935	8.04734	8.46122e-16	2.67241e-14	SH3BP4	SH3 domain binding protein 4
ENSG00000108176.14	284.283	80.7949	182.539	-1.76234	0.219374	-8.03351	9.47248e-16	2.98622e-14	DNAJC12	DnaJ heat shock protein family (Hsp40) member C12
ENSG00000147145.12	81.6827	282.61	182.147	1.75322	0.218349	8.02943	9.79235e-16	3.0813e-14	LPAR4	lysophosphatidic acid receptor 4
ENSG00000168418.7	70.4508	0	35.2254	-4.98479	0.621116	-8.02554	1.01084e-15	3.17483e-14	KCNG4	potassium voltage-gated channel modifier subfamily G member 4
ENSG00000169946.13	112.968	8.46079	60.7145	-3.37238	0.420255	-8.02461	1.01853e-15	3.19302e-14	ZFPM2	zinc finger protein, FOG family member 2
ENSG00000150672.16	194.069	33.3332	113.701	-2.40835	0.300217	-8.02202	1.04019e-15	3.25488e-14	DLG2	discs large MAGUK scaffold protein 2
ENSG00000079841.18	584.511	178.231	381.371	-1.67929	0.209495	-8.01588	1.0935e-15	3.41536e-14	RIMS1	regulating synaptic membrane exocytosis 1
ENSG00000136869.13	115.227	7.66655	61.4466	-3.46682	0.432822	-8.0098	1.14896e-15	3.58196e-14	TLR4	toll like receptor 4
ENSG00000205358.3	0.441757	68.6099	34.5258	4.91614	0.614554	7.99952	1.24904e-15	3.88679e-14	MT1H	metallothionein 1H
ENSG00000145425.9	3794.01	8342.19	6068.1	1.12598	0.140867	7.99318	1.31498e-15	4.07693e-14	RPS3A	ribosomal protein S3A
ENSG00000168959.14	255.232	20.6932	137.963	-3.31776	0.415063	-7.99338	1.31285e-15	4.07693e-14	GRM5	glutamate metabotropic receptor 5
ENSG00000117643.14	855.123	257.911	556.517	-1.68829	0.211236	-7.99241	1.32324e-15	4.09501e-14	MAN1C1	mannosidase alpha class 1C member 1
ENSG00000197958.12	2912.25	7361	5136.63	1.32021	0.165276	7.98789	1.37263e-15	4.24007e-14	RPL12	ribosomal protein L12
ENSG00000110660.14	34.099	238.85	136.474	2.6517	0.331989	7.98732	1.37903e-15	4.25205e-14	SLC35F2	solute carrier family 35 member F2
ENSG00000087266.15	875.674	292.399	584.037	-1.55596	0.194868	-7.98465	1.40919e-15	4.33712e-14	SH3BP2	SH3 domain binding protein 2
ENSG00000129625.12	2197.99	1164.85	1681.42	-0.911262	0.114224	-7.97786	1.4889e-15	4.57409e-14	REEP5	receptor accessory protein 5
ENSG00000137941.16	583.894	268.492	426.193	-1.11042	0.139247	-7.97443	1.53081e-15	4.6943e-14	TTLL7	tubulin tyrosine ligase like 7
ENSG00000260027.4	77.6181	1.81575	39.7169	-4.24287	0.532328	-7.97041	1.58154e-15	4.84107e-14	HOXB7	homeobox B7
ENSG00000083067.22	123.1	7.27585	65.1882	-3.58712	0.450183	-7.96812	1.61101e-15	4.92234e-14	TRPM3	transient receptor potential cation channel subfamily M member 3
ENSG00000006459.10	333.859	938.622	636.24	1.46809	0.184266	7.96727	1.62221e-15	4.9476e-14	KDM7A	lysine demethylase 7A
ENSG00000182103.4	658.063	295.916	476.99	-1.14385	0.143726	-7.9585	1.74144e-15	5.30164e-14	FAM181B	family with sequence similarity 181 member B
ENSG00000120156.20	6.55677	79.3494	42.9531	3.26227	0.41016	7.95365	1.81091e-15	5.5032e-14	TEK	TEK receptor tyrosine kinase
ENSG00000114473.13	613.161	253.176	433.169	-1.26274	0.15888	-7.94775	1.89924e-15	5.76127e-14	IQCG	IQ motif containing G
ENSG00000042286.14	132.088	20.5816	76.3347	-2.53388	0.319096	-7.94081	2.00859e-15	6.08202e-14	AIFM2	apoptosis inducing factor, mitochondria associated 2
ENSG00000115825.9	963.955	2054.93	1509.44	1.08116	0.136326	7.93067	2.17963e-15	6.58809e-14	PRKD3	protein kinase D3
ENSG00000123095.5	1076.15	310.053	693.101	-1.75769	0.221838	-7.92333	2.3124e-15	6.9769e-14	BHLHE41	basic helix-loop-helix family member e41
ENSG00000168779.19	954.464	188.74	571.602	-2.24511	0.283398	-7.92211	2.33521e-15	7.03315e-14	SHOX2	short stature homeobox 2
ENSG00000162434.11	1778.96	966.731	1372.85	-0.875874	0.110594	-7.91973	2.38024e-15	7.156e-14	JAK1	Janus kinase 1
ENSG00000168077.13	440.824	143.882	292.353	-1.58707	0.20043	-7.91834	2.40693e-15	7.22336e-14	SCARA3	scavenger receptor class A member 3
ENSG00000106484.14	8186.49	3485.75	5836.12	-1.21816	0.153921	-7.91421	2.48828e-15	7.45423e-14	MEST	mesoderm specific transcript
ENSG00000151067.21	473.877	144.889	309.383	-1.67762	0.212086	-7.91009	2.57204e-15	7.6915e-14	CACNA1C	calcium voltage-gated channel subunit alpha1 C
ENSG00000180875.4	46.8652	266.152	156.509	2.39062	0.30247	7.90368	2.70786e-15	8.08333e-14	GREM2	gremlin 2, DAN family BMP antagonist
ENSG00000173673.7	0.441757	57.3091	28.8754	4.80943	0.608596	7.9025	2.73362e-15	8.14579e-14	HES3	hes family bHLH transcription factor 3
ENSG00000049247.13	74.7217	0.439683	37.5807	-4.73771	0.59998	-7.89644	2.86976e-15	8.53641e-14	UTS2	urotensin 2
ENSG00000139289.13	2722.22	836.135	1779.18	-1.66639	0.211052	-7.89566	2.88794e-15	8.57537e-14	PHLDA1	pleckstrin homology like domain family A member 1
ENSG00000145743.15	771.956	380.916	576.436	-1.01062	0.128042	-7.89286	2.95344e-15	8.75445e-14	FBXL17	F-box and leucine rich repeat protein 17
ENSG00000096060.14	96.3956	424.102	260.249	2.06716	0.261974	7.89074	3.00407e-15	8.88889e-14	FKBP5	FK506 binding protein 5
ENSG00000118733.16	105.115	6.2415	55.6783	-3.56155	0.451413	-7.88978	3.0272e-15	8.94164e-14	OLFM3	olfactomedin 3
ENSG00000070182.19	94.1463	7.14938	50.6478	-3.31161	0.419934	-7.88603	3.11944e-15	9.19799e-14	SPTB	spectrin beta, erythrocytic
ENSG00000176641.10	1086.19	338.944	712.566	-1.64713	0.208921	-7.88398	3.17106e-15	9.33387e-14	RNF152	ring finger protein 152
ENSG00000197312.11	517.676	1197.07	857.371	1.19635	0.151762	7.88306	3.19448e-15	9.38643e-14	DDI2	DNA damage inducible 1 homolog 2
ENSG00000109452.12	76.3825	3.46085	39.9217	-3.80593	0.483318	-7.87459	3.41861e-15	1.00275e-13	INPP4B	inositol polyphosphate-4-phosphatase type II B
ENSG00000112306.7	1535.45	4634.36	3084.9	1.563	0.198556	7.87186	3.49419e-15	1.02314e-13	RPS12	ribosomal protein S12
ENSG00000076864.19	318.922	114.232	216.577	-1.45929	0.185418	-7.87025	3.53926e-15	1.03454e-13	RAP1GAP	RAP1 GTPase activating protein
ENSG00000075426.11	829.205	127.56	478.382	-2.56186	0.325738	-7.86479	3.69713e-15	1.07882e-13	FOSL2	FOS like 2, AP-1 transcription factor subunit
ENSG00000169635.9	111.75	480.597	296.174	2.0379	0.259224	7.86153	3.79475e-15	1.10539e-13	HIC2	HIC ZBTB transcriptional repressor 2
ENSG00000144451.18	1020.44	503.743	762.091	-1.01299	0.12889	-7.85938	3.86047e-15	1.1226e-13	SPAG16	sperm associated antigen 16
ENSG00000131398.13	70.6448	0.439683	35.5422	-4.70003	0.598312	-7.85549	3.98221e-15	1.15601e-13	KCNC3	potassium voltage-gated channel subfamily C member 3
ENSG00000179361.17	64.1513	366.812	215.481	2.40164	0.305818	7.85317	4.05663e-15	1.17545e-13	ARID3B	AT-rich interaction domain 3B
ENSG00000182481.8	1584.81	4253.72	2919.27	1.40243	0.178586	7.85297	4.06311e-15	1.17545e-13	KPNA2	karyopherin subunit alpha 2
ENSG00000158164.6	176.783	458.853	317.818	1.35519	0.172659	7.84892	4.19622e-15	1.21187e-13	TMSB15A	thymosin beta 15a
ENSG00000128045.6	22.968	133.41	78.189	2.42351	0.308797	7.84824	4.21929e-15	1.21645e-13	RASL11B	RAS like family 11 member B
ENSG00000164199.16	3925.82	7633.2	5779.51	0.952079	0.12135	7.84576	4.3034e-15	1.23859e-13	ADGRV1	adhesion G protein-coupled receptor V1
ENSG00000163840.9	471.111	99.5282	285.319	-2.1527	0.27451	-7.84196	4.43582e-15	1.27452e-13	DTX3L	deltex E3 ubiquitin ligase 3L
ENSG00000091592.15	4805.81	1240.52	3023.17	-1.89813	0.242265	-7.83496	4.69008e-15	1.34529e-13	NLRP1	NLR family pyrin domain containing 1
ENSG00000171476.21	470.253	113.773	292.013	-1.97375	0.252136	-7.82809	4.95328e-15	1.41837e-13	HOPX	HOP homeobox
ENSG00000071246.10	964.431	450.139	707.285	-1.08806	0.139032	-7.82591	5.03997e-15	1.44075e-13	VASH1	vasohibin 1
ENSG00000251026.1	0	39.0916	19.5458	4.98534	0.637484	7.82035	5.26772e-15	1.50331e-13	LINC02163	long intergenic non-protein coding RNA 2163
ENSG00000026508.17	1911.1	229.425	1070.26	-2.84586	0.364187	-7.81428	5.52773e-15	1.57484e-13	CD44	CD44 molecule (Indian blood group)
ENSG00000141441.15	838.46	402.937	620.698	-1.04544	0.133861	-7.8099	5.72318e-15	1.62778e-13	GAREM1	GRB2 associated regulator of MAPK1 subtype 1
ENSG00000131773.13	288.685	92.949	190.817	-1.59495	0.204231	-7.80955	5.73935e-15	1.62963e-13	KHDRBS3	KH RNA binding domain containing, signal transduction associated 3
ENSG00000184905.8	184.281	14.9504	99.6157	-3.26061	0.417636	-7.80731	5.84195e-15	1.65597e-13	TCEAL2	transcription elongation factor A like 2
ENSG00000101752.11	4190.48	7876.04	6033.26	0.904252	0.115986	7.79625	6.37755e-15	1.80476e-13	MIB1	mindbomb E3 ubiquitin protein ligase 1
ENSG00000135390.17	1115.18	2073.96	1594.57	0.889963	0.11419	7.79369	6.50791e-15	1.83857e-13	ATP5G2	ATP synthase, H+ transporting, mitochondrial Fo complex subunit C2 (subunit 9)
ENSG00000130813.17	101.822	12.9355	57.3785	-2.78061	0.356984	-7.78917	6.74484e-15	1.90232e-13	C19orf66	chromosome 19 open reading frame 66
ENSG00000125726.10	1.08718	75.2466	38.1669	4.57213	0.587027	7.78862	6.77437e-15	1.90745e-13	CD70	CD70 molecule
ENSG00000182601.6	147.005	28.6312	87.8182	-2.25833	0.290126	-7.78397	7.02813e-15	1.97561e-13	HS3ST4	heparan sulfate-glucosamine 3-sulfotransferase 4
ENSG00000159023.19	821.856	2701.7	1761.78	1.67763	0.21571	7.77725	7.41156e-15	2.07992e-13	EPB41	erythrocyte membrane protein band 4.1
ENSG00000183273.6	123.022	11.8935	67.4578	-3.10965	0.399883	-7.77639	7.46254e-15	2.09075e-13	CCDC60	coiled-coil domain containing 60
ENSG00000154678.16	244.996	33.1702	139.083	-2.691	0.346424	-7.76793	7.97816e-15	2.2315e-13	PDE1C	phosphodiesterase 1C
ENSG00000196104.10	150.465	19.7227	85.0936	-2.73729	0.352401	-7.76753	8.00296e-15	2.23473e-13	SPOCK3	SPARC/osteonectin, cwcv and kazal like domains proteoglycan 3
ENSG00000188523.8	89.1639	6.4535	47.8087	-3.37969	0.435334	-7.76345	8.26503e-15	2.3041e-13	CFAP77	cilia and flagella associated protein 77
ENSG00000137713.15	510.069	1524.45	1017.26	1.54912	0.199657	7.7589	8.56683e-15	2.38429e-13	PPP2R1B	protein phosphatase 2 scaffold subunit Abeta
ENSG00000206532.2	9.40014	99.0495	54.2248	3.10067	0.400294	7.74597	9.48547e-15	2.63562e-13	AC117402.1
ENSG00000125285.5	483.976	1101.73	792.854	1.1743	0.15175	7.73836	1.00711e-14	2.79373e-13	SOX21	SRY-box 21
ENSG00000107798.17	323.452	833.506	578.479	1.34283	0.17367	7.73206	1.05821e-14	2.93066e-13	LIPA	lipase A, lysosomal acid type
ENSG00000181541.5	600.635	55.8161	328.226	-3.12438	0.404122	-7.73127	1.06475e-14	2.94395e-13	MAB21L2	mab-21 like 2
ENSG00000074047.21	171.572	509.611	340.592	1.54297	0.199669	7.72761	1.09584e-14	3.0235e-13	GLI2	GLI family zinc finger 2
ENSG00000102007.10	179.417	39.0627	109.24	-2.1175	0.274022	-7.72746	1.09711e-14	3.0235e-13	PLP2	proteolipid protein 2
ENSG00000138207.13	189.105	10.7082	99.9066	-3.61342	0.467743	-7.72522	1.11659e-14	3.07216e-13	RBP4	retinol binding protein 4
ENSG00000106868.16	1091.38	502.96	797.168	-1.11011	0.143748	-7.7226	1.13977e-14	3.13083e-13	SUSD1	sushi domain containing 1
ENSG00000182985.17	3647.74	1936.55	2792.14	-0.907536	0.11753	-7.72171	1.14779e-14	3.14775e-13	CADM1	cell adhesion molecule 1
ENSG00000057657.15	1.76778	131.709	66.7383	4.62745	0.599337	7.72096	1.15459e-14	3.16126e-13	PRDM1	PR/SET domain 1
ENSG00000135447.16	151.152	1010.25	580.701	2.58407	0.334692	7.72074	1.15653e-14	3.16144e-13	PPP1R1A	protein phosphatase 1 regulatory inhibitor subunit 1A
ENSG00000174776.10	211.689	39.0266	125.358	-2.33381	0.302332	-7.71935	1.16924e-14	3.19099e-13	WDR49	WD repeat domain 49
ENSG00000130226.16	866.362	303.223	584.793	-1.48143	0.191921	-7.71893	1.17313e-14	3.19643e-13	DPP6	dipeptidyl peptidase like 6
ENSG00000011677.12	144.395	20.0564	82.2254	-2.66143	0.345202	-7.7098	1.26016e-14	3.42805e-13	GABRA3	gamma-aminobutyric acid type A receptor alpha3 subunit
ENSG00000135912.10	410.405	842.108	626.257	1.02867	0.133462	7.70759	1.28219e-14	3.48236e-13	TTLL4	tubulin tyrosine ligase like 4
ENSG00000101444.12	758.437	1652.08	1205.26	1.11288	0.14469	7.69151	1.45411e-14	3.94294e-13	AHCY	adenosylhomocysteinase
ENSG00000106823.12	88.13	1.48207	44.806	-4.40626	0.57296	-7.69034	1.46747e-14	3.97278e-13	ECM2	extracellular matrix protein 2
ENSG00000226792.7	0.693069	96.7818	48.7374	4.82378	0.627662	7.68531	1.52628e-14	4.12537e-13	C13orf42	chromosome 13 open reading frame 42
ENSG00000137142.4	125.129	404.433	264.781	1.65647	0.215604	7.68291	1.55516e-14	4.1967e-13	IGFBPL1	insulin like growth factor binding protein like 1
ENSG00000203995.9	7.78763	223.687	115.737	4.04446	0.526459	7.68238	1.56159e-14	4.2073e-13	ZYG11A	zyg-11 family member A, cell cycle regulator
ENSG00000134533.6	97.965	4.53939	51.2522	-3.72266	0.484627	-7.68151	1.5723e-14	4.2294e-13	RERG	RAS like estrogen regulated growth inhibitor
ENSG00000140470.13	158.05	17.54	87.7949	-2.91538	0.379741	-7.67731	1.6247e-14	4.3634e-13	ADAMTS17	ADAM metallopeptidase with thrombospondin type 1 motif 17
ENSG00000087116.14	183.63	13.3989	98.5144	-3.35223	0.437586	-7.66074	1.84864e-14	4.95694e-13	ADAMTS2	ADAM metallopeptidase with thrombospondin type 1 motif 2
ENSG00000125743.10	543.384	1211.83	877.606	1.14417	0.149403	7.65832	1.88387e-14	5.04338e-13	SNRPD2	small nuclear ribonucleoprotein D2 polypeptide
ENSG00000196581.10	2140.98	668.983	1404.98	-1.64283	0.214592	-7.65563	1.92374e-14	5.14195e-13	AJAP1	adherens junctions associated protein 1
ENSG00000116983.12	1023.22	245.937	634.577	-1.99364	0.26043	-7.65518	1.93044e-14	5.15171e-13	HPCAL4	hippocalcin like 4
ENSG00000065413.18	188.078	46.6518	117.365	-1.941	0.253603	-7.6537	1.95271e-14	5.20291e-13	ANKRD44	ankyrin repeat domain 44
ENSG00000186468.12	4837	11547.9	8192.45	1.23949	0.161988	7.65176	1.9824e-14	5.27369e-13	RPS23	ribosomal protein S23
ENSG00000269343.6	88.8037	314.218	201.511	1.77757	0.232663	7.64013	2.17009e-14	5.7639e-13	ZNF587B	zinc finger protein 587B
ENSG00000163818.16	732.318	338.729	535.524	-1.09914	0.143884	-7.63908	2.18775e-14	5.80168e-13	LZTFL1	leucine zipper transcription factor like 1
ENSG00000139211.6	251.312	37.5835	144.448	-2.56784	0.336407	-7.63311	2.29155e-14	6.0674e-13	AMIGO2	adhesion molecule with Ig like domain 2
ENSG00000080007.7	0	47.3256	23.6628	4.95438	0.64973	7.62528	2.43499e-14	6.43707e-13	DDX43	DEAD-box helicase 43
ENSG00000143473.12	73.1543	3.92904	38.5417	-3.62499	0.475424	-7.62475	2.44506e-14	6.45359e-13	KCNH1	potassium voltage-gated channel subfamily H member 1
ENSG00000165061.14	320.493	80.2286	200.361	-1.94603	0.255384	-7.62001	2.53656e-14	6.68464e-13	ZMAT4	zinc finger matrin-type 4
ENSG00000163285.7	58.1425	0	29.0712	-4.7789	0.627345	-7.61766	2.58322e-14	6.79697e-13	GABRG1	gamma-aminobutyric acid type A receptor gamma1 subunit
ENSG00000214688.5	147.26	22.9771	85.1185	-2.56192	0.336397	-7.61575	2.62169e-14	6.88746e-13	C10orf105	chromosome 10 open reading frame 105
ENSG00000022267.16	5822.31	2164.1	3993.2	-1.40463	0.18478	-7.60167	2.92329e-14	7.66785e-13	FHL1	four and a half LIM domains 1
ENSG00000180440.3	122.681	5.14209	63.9116	-3.82248	0.502999	-7.59937	2.97568e-14	7.79315e-13	SERTM1	serine rich and transmembrane domain containing 1
ENSG00000099994.10	4.2396	100.541	52.3905	3.86877	0.509527	7.59286	3.12921e-14	8.18253e-13	SUSD2	sushi domain containing 2
ENSG00000117450.13	1905.66	5680.29	3792.98	1.54377	0.203395	7.58999	3.19939e-14	8.35308e-13	PRDX1	peroxiredoxin 1
ENSG00000134107.4	563.416	148.014	355.715	-1.86266	0.245548	-7.58571	3.30675e-14	8.62004e-13	BHLHE40	basic helix-loop-helix family member e40
ENSG00000105699.16	3.07035	82.8974	42.9839	3.95636	0.52264	7.56994	3.7339e-14	9.71852e-13	LSR	lipolysis stimulated lipoprotein receptor
ENSG00000250421.5	2.9737	57.262	30.1179	3.68857	0.487573	7.56516	3.87377e-14	1.0067e-12	AC106798.1
ENSG00000105143.12	83.2893	5.41111	44.3502	-3.45217	0.456749	-7.55814	4.08872e-14	1.06093e-12	SLC1A6	solute carrier family 1 member 6
ENSG00000276410.3	12.2573	279.298	145.778	3.83632	0.508102	7.55028	4.34313e-14	1.12521e-12	HIST1H2BB	histone cluster 1 H2B family member b
ENSG00000155511.17	1511.53	403.812	957.67	-1.8511	0.24533	-7.54535	4.51071e-14	1.16684e-12	GRIA1	glutamate ionotropic receptor AMPA type subunit 1
ENSG00000066468.22	516.837	1559.58	1038.21	1.56075	0.206982	7.5405	4.68161e-14	1.20919e-12	FGFR2	fibroblast growth factor receptor 2
ENSG00000157110.15	25.4669	292.028	158.748	3.18401	0.422404	7.53783	4.77859e-14	1.23047e-12	RBPMS	RNA binding protein with multiple splicing
ENSG00000165475.13	242.761	64.3399	153.55	-1.86674	0.247649	-7.53784	4.77802e-14	1.23047e-12	CRYL1	crystallin lambda 1
ENSG00000142192.20	16694.5	9758.55	13226.5	-0.770544	0.102235	-7.53702	4.80844e-14	1.23627e-12	APP	amyloid beta precursor protein
ENSG00000272636.3	116.427	7.17025	61.7987	-3.52675	0.468856	-7.52203	5.39326e-14	1.38452e-12	DOC2B	double C2 domain beta
ENSG00000066117.14	873.463	1523.91	1198.69	0.799045	0.106245	7.52081	5.4436e-14	1.39531e-12	SMARCD1	SWI/SNF related, matrix associated, actin dependent regulator of chromatin, subfamily d, member 1
ENSG00000232023.2	0.405837	38.2689	19.3374	4.51315	0.600724	7.51286	5.78494e-14	1.48056e-12	LINC01807	long intergenic non-protein coding RNA 1807
ENSG00000138411.10	462.887	198.601	330.744	-1.19994	0.159895	-7.50454	6.16464e-14	1.57535e-12	HECW2	HECT, C2 and WW domain containing E3 ubiquitin protein ligase 2
ENSG00000148826.8	929.171	15.988	472.58	-4.46775	0.595395	-7.50384	6.19772e-14	1.5814e-12	NKX6-2	NK6 homeobox 2
ENSG00000178187.7	37.5741	163.17	100.372	2.04025	0.272088	7.49848	6.45645e-14	1.64493e-12	ZNF454	zinc finger protein 454
ENSG00000112139.14	336.214	71.2407	203.727	-2.14862	0.286911	-7.48878	6.95169e-14	1.76843e-12	MDGA1	MAM domain containing glycosylphosphatidylinositol anchor 1
ENSG00000122733.12	210.127	43.9438	127.036	-2.15452	0.287935	-7.48267	7.2827e-14	1.84985e-12	PHF24	PHD finger protein 24
ENSG00000134531.9	864.117	218.74	541.428	-1.91948	0.256771	-7.47544	7.69479e-14	1.95158e-12	EMP1	epithelial membrane protein 1
ENSG00000182253.14	2188.71	601.431	1395.07	-1.8111	0.242412	-7.47117	7.94869e-14	2.01295e-12	SYNM	synemin
ENSG00000079215.13	7497.86	4161.9	5829.88	-0.844144	0.113	-7.47032	7.99976e-14	2.02285e-12	SLC1A3	solute carrier family 1 member 3
ENSG00000197756.9	3457.17	8007.77	5732.47	1.19684	0.160285	7.46692	8.20918e-14	2.0727e-12	RPL37A	ribosomal protein L37a
ENSG00000274290.2	70.3163	296.937	183.627	2.0053	0.268684	7.4634	8.43171e-14	2.1257e-12	HIST1H2BE	histone cluster 1 H2B family member e
ENSG00000126878.12	407.538	806.227	606.882	0.974303	0.130554	7.46282	8.46919e-14	2.13196e-12	AIF1L	allograft inflammatory factor 1 like
ENSG00000196233.13	1970.14	4277.4	3123.77	1.10665	0.148339	7.46027	8.63447e-14	2.17033e-12	LCOR	ligand dependent nuclear receptor corepressor
ENSG00000141837.19	73.0731	3.98606	38.5296	-3.59899	0.482498	-7.45908	8.71296e-14	2.1868e-12	CACNA1A	calcium voltage-gated channel subunit alpha1 A
ENSG00000196776.14	2412.15	888.655	1650.4	-1.4165	0.189941	-7.45754	8.81499e-14	2.20912e-12	CD47	CD47 molecule
ENSG00000119471.14	1361.78	710.661	1036.22	-0.931378	0.124954	-7.45379	9.06957e-14	2.26954e-12	HSDL2	hydroxysteroid dehydrogenase like 2
ENSG00000169306.9	130.172	20.7936	75.483	-2.49252	0.334424	-7.45319	9.11095e-14	2.27652e-12	IL1RAPL1	interleukin 1 receptor accessory protein like 1
ENSG00000144857.14	323.669	787.18	555.424	1.26306	0.169557	7.44916	9.39352e-14	2.34365e-12	BOC	BOC cell adhesion associated, oncogene regulated
ENSG00000075945.12	1288.09	558.862	923.476	-1.19301	0.160206	-7.4467	9.57019e-14	2.37718e-12	KIFAP3	kinesin associated protein 3
ENSG00000160973.7	0.632952	51.3358	25.9844	4.49506	0.603621	7.44682	9.56182e-14	2.37718e-12	FOXH1	forkhead box H1
ENSG00000197043.13	2085.61	1009.35	1547.48	-1.03624	0.139148	-7.44706	9.54465e-14	2.37718e-12	ANXA6	annexin A6
ENSG00000198216.10	284.686	46.9394	165.813	-2.44201	0.327948	-7.44632	9.59788e-14	2.38056e-12	CACNA1E	calcium voltage-gated channel subunit alpha1 E
ENSG00000070770.8	1592.21	3000.5	2296.36	0.907101	0.121865	7.44348	9.80654e-14	2.42874e-12	CSNK2A2	casein kinase 2 alpha 2
ENSG00000154310.16	1743.86	674.08	1208.97	-1.35183	0.181692	-7.44025	1.00496e-13	2.48528e-12	TNIK	TRAF2 and NCK interacting kinase
ENSG00000133606.10	1360.92	2595	1977.96	0.924851	0.124419	7.43334	1.05892e-13	2.6149e-12	MKRN1	makorin ring finger protein 1
ENSG00000127418.14	772.242	320.457	546.349	-1.25104	0.168314	-7.43277	1.06348e-13	2.62231e-12	FGFRL1	fibroblast growth factor receptor like 1
ENSG00000105835.11	4923.02	889.374	2906.2	-2.34264	0.315341	-7.4289	1.09501e-13	2.69612e-12	NAMPT	nicotinamide phosphoribosyltransferase
ENSG00000080503.22	757.448	198.993	478.221	-1.86214	0.25084	-7.42362	1.13963e-13	2.8019e-12	SMARCA2	SWI/SNF related, matrix associated, actin dependent regulator of chromatin, subfamily a, member 2
ENSG00000268658.5	1.78025	62.8707	32.3255	4.10996	0.553969	7.41911	1.17913e-13	2.89478e-12	LINC00664	long intergenic non-protein coding RNA 664
ENSG00000104723.20	1634.53	803.873	1219.2	-1.01418	0.136748	-7.4164	1.20347e-13	2.95024e-12	TUSC3	tumor suppressor candidate 3
ENSG00000109475.16	1393.84	3273.02	2333.43	1.21613	0.163991	7.4158	1.20897e-13	2.95943e-12	RPL34	ribosomal protein L34
ENSG00000109738.10	168.099	37.2032	102.651	-2.10841	0.284594	-7.4085	1.27738e-13	3.12236e-12	GLRB	glycine receptor beta
ENSG00000137766.16	92.3037	8.34715	50.3254	-3.15868	0.426457	-7.40678	1.29403e-13	3.15849e-12	UNC13C	unc-13 homolog C
ENSG00000255690.2	147.993	23.9722	85.9826	-2.44186	0.330042	-7.39864	1.37587e-13	3.35339e-12	TRIL	TLR4 interactor with leucine rich repeats
ENSG00000162814.10	329.004	127.563	228.284	-1.34985	0.182497	-7.39656	1.39752e-13	3.40125e-12	SPATA17	spermatogenesis associated 17
ENSG00000178999.12	34.1732	200.102	117.137	2.41601	0.326687	7.39548	1.40901e-13	3.42334e-12	AURKB	aurora kinase B
ENSG00000187122.16	6046.93	1636.9	3841.92	-1.82856	0.247259	-7.39532	1.41066e-13	3.42334e-12	SLIT1	slit guidance ligand 1
ENSG00000145730.20	2610.49	923.198	1766.84	-1.4716	0.199093	-7.39154	1.45134e-13	3.517e-12	PAM	peptidylglycine alpha-amidating monooxygenase
ENSG00000225783.6	716.188	1329.12	1022.65	0.885521	0.119973	7.38102	1.57087e-13	3.80118e-12	MIAT	myocardial infarction associated transcript (non-protein coding)
ENSG00000112242.14	512.37	982.134	747.252	0.932312	0.126354	7.37855	1.60019e-13	3.86659e-12	E2F3	E2F transcription factor 3
ENSG00000154099.17	74.7451	5.73715	40.2411	-3.31571	0.449719	-7.37286	1.67012e-13	4.02979e-12	DNAAF1	dynein axonemal assembly factor 1
ENSG00000166582.9	374.96	779.056	577.008	1.04413	0.1417	7.36861	1.72422e-13	4.15438e-12	CENPV	centromere protein V
ENSG00000121904.17	54.4721	0	27.2361	-4.66686	0.633367	-7.36834	1.72762e-13	4.15663e-12	CSMD2	CUB and Sushi multiple domains 2
ENSG00000176842.14	112.94	346.046	229.493	1.58122	0.214639	7.36688	1.74663e-13	4.1964e-12	IRX5	iroquois homeobox 5
ENSG00000104450.12	281.338	62.8184	172.078	-2.09064	0.283849	-7.36534	1.76699e-13	4.23927e-12	SPAG1	sperm associated antigen 1
ENSG00000215475.4	64.1211	0	32.0605	-4.70841	0.639517	-7.36244	1.80579e-13	4.32619e-12	SIAH3	siah E3 ubiquitin protein ligase family member 3
ENSG00000256417.1	0.227115	41.8337	21.0304	4.64539	0.631285	7.35862	1.85825e-13	4.44558e-12	AC006206.2
ENSG00000163536.12	204.71	44.0546	124.382	-2.1228	0.288628	-7.35479	1.91229e-13	4.56837e-12	SERPINI1	serpin family I member 1
ENSG00000103154.9	400.442	120.594	260.518	-1.69352	0.230288	-7.3539	1.92507e-13	4.59239e-12	NECAB2	N-terminal EF-hand calcium binding protein 2
ENSG00000140945.16	109.691	13.8799	61.7856	-2.75829	0.375143	-7.35264	1.94333e-13	4.62941e-12	CDH13	cadherin 13
ENSG00000111057.10	22.8373	383.472	203.155	3.53813	0.481376	7.35002	1.98178e-13	4.71434e-12	KRT18	keratin 18
ENSG00000129654.7	616.669	174.406	395.538	-1.77621	0.241833	-7.34477	2.06106e-13	4.89603e-12	FOXJ1	forkhead box J1
ENSG00000144746.6	2085.5	1220.01	1652.75	-0.770216	0.104872	-7.34435	2.06767e-13	4.90483e-12	ARL6IP5	ADP ribosylation factor like GTPase 6 interacting protein 5
ENSG00000171316.11	2573.7	5976.54	4275.12	1.19967	0.163657	7.33043	2.29409e-13	5.43428e-12	CHD7	chromodomain helicase DNA binding protein 7
ENSG00000170075.8	88.5419	9.99988	49.2709	-2.88797	0.394099	-7.32804	2.33545e-13	5.52451e-12	GPR37L1	G protein-coupled receptor 37 like 1
ENSG00000112137.17	337.874	80.6391	209.257	-1.97864	0.270056	-7.32675	2.35796e-13	5.56994e-12	PHACTR1	phosphatase and actin regulator 1
ENSG00000154229.11	2012.48	889.493	1450.98	-1.16509	0.159176	-7.3195	2.48891e-13	5.87104e-12	PRKCA	protein kinase C alpha
ENSG00000178568.14	2316.81	1378.32	1847.56	-0.746037	0.101959	-7.31702	2.53544e-13	5.97246e-12	ERBB4	erb-b2 receptor tyrosine kinase 4
ENSG00000221869.4	177.447	14.1486	95.7976	-3.24211	0.443159	-7.31589	2.55677e-13	6.01428e-12	CEBPD	CCAAT/enhancer binding protein delta
ENSG00000173511.9	855.028	390.832	622.93	-1.11798	0.152855	-7.31395	2.59401e-13	6.09339e-12	VEGFB	vascular endothelial growth factor B
ENSG00000186188.10	88.1555	1.95027	45.0529	-4.17375	0.571783	-7.29953	2.88772e-13	6.77388e-12	FFAR4	free fatty acid receptor 4
ENSG00000152214.12	68.6143	3.79453	36.2044	-3.53028	0.484367	-7.28844	3.13553e-13	7.34498e-12	RIT2	Ras like without CAAX 2
ENSG00000106799.12	1655.69	2987.34	2321.52	0.845999	0.11618	7.2818	3.29383e-13	7.70511e-12	TGFBR1	transforming growth factor beta receptor 1
ENSG00000169247.11	2.24546	50.3876	26.3166	3.75051	0.515176	7.28006	3.33677e-13	7.79474e-12	SH3TC2	SH3 domain and tetratricopeptide repeats 2
ENSG00000177084.16	255.126	594.3	424.713	1.20541	0.165621	7.2781	3.38564e-13	7.89795e-12	POLE	DNA polymerase epsilon, catalytic subunit
ENSG00000143190.21	1284.32	2601.93	1943.12	1.00918	0.138769	7.27236	3.53257e-13	8.22934e-12	POU2F1	POU class 2 homeobox 1
ENSG00000124762.13	1586.19	627.826	1107.01	-1.31808	0.181259	-7.27179	3.54746e-13	8.25262e-12	CDKN1A	cyclin dependent kinase inhibitor 1A
ENSG00000148303.16	3541.12	9170.49	6355.81	1.34981	0.185653	7.27058	3.57941e-13	8.31547e-12	RPL7A	ribosomal protein L7a
ENSG00000221983.7	1382.71	2626.19	2004.45	0.91872	0.126378	7.26962	3.60507e-13	8.36356e-12	UBA52	ubiquitin A-52 residue ribosomal protein fusion product 1
ENSG00000153094.22	115.644	303.614	209.629	1.37289	0.188973	7.26502	3.72977e-13	8.64098e-12	BCL2L11	BCL2 like 11
ENSG00000213967.10	28.4633	115.147	71.8053	1.94789	0.26818	7.26335	3.77605e-13	8.7362e-12	ZNF726	zinc finger protein 726
ENSG00000141668.9	64.5757	1.97878	33.2772	-3.96224	0.546444	-7.25096	4.13822e-13	9.56099e-12	CBLN2	cerebellin 2 precursor
ENSG00000163947.11	349.355	122.457	235.906	-1.48161	0.204524	-7.24419	4.3503e-13	1.00372e-11	ARHGEF3	Rho guanine nucleotide exchange factor 3
ENSG00000105193.8	1297.92	3238.6	2268.26	1.29909	0.179341	7.2437	4.36604e-13	1.00598e-11	RPS16	ribosomal protein S16
ENSG00000165533.18	542.958	241.665	392.311	-1.15456	0.159522	-7.23761	4.56655e-13	1.05074e-11	TTC8	tetratricopeptide repeat domain 8
ENSG00000162975.4	137.671	13.2981	75.4845	-3.06008	0.423197	-7.23086	4.79944e-13	1.10282e-11	KCNF1	potassium voltage-gated channel modifier subfamily F member 1
ENSG00000077264.14	3299.13	1430.42	2364.77	-1.1913	0.164816	-7.22808	4.89853e-13	1.12406e-11	PAK3	p21 (RAC1) activated kinase 3
ENSG00000171132.13	295.178	94.2094	194.694	-1.61393	0.223326	-7.22678	4.94584e-13	1.13338e-11	PRKCE	protein kinase C epsilon
ENSG00000154975.13	54.8089	0	27.4044	-4.61252	0.638503	-7.22396	5.04967e-13	1.1556e-11	CA10	carbonic anhydrase 10
ENSG00000101544.8	821.941	1396.39	1109.17	0.760892	0.105501	7.21221	5.50515e-13	1.25813e-11	ADNP2	ADNP homeobox 2
ENSG00000088305.18	48.7284	3136.17	1592.45	4.44516	0.616859	7.20613	5.75659e-13	1.31381e-11	DNMT3B	DNA methyltransferase 3 beta
ENSG00000144583.4	244.933	41.8647	143.399	-2.40948	0.334516	-7.20288	5.89526e-13	1.34364e-11	MARCH4	membrane associated ring-CH-type finger 4
ENSG00000267696.6	0.238839	39.9931	20.116	4.5758	0.635351	7.202	5.93362e-13	1.35056e-11	ERVK-28	endogenous retrovirus group K member 28
ENSG00000010404.17	4651.34	2216.65	3433.99	-1.05899	0.147066	-7.20084	5.98446e-13	1.3603e-11	IDS	iduronate 2-sulfatase
ENSG00000153823.18	173.52	27.5961	100.558	-2.46655	0.342689	-7.19763	6.12691e-13	1.3908e-11	PID1	phosphotyrosine interaction domain containing 1
ENSG00000113368.11	592.284	1651.42	1121.85	1.45074	0.201565	7.19739	6.13766e-13	1.39137e-11	LMNB1	lamin B1
ENSG00000130208.9	0.657149	50.3624	25.5098	4.40288	0.611927	7.1951	6.24134e-13	1.41297e-11	APOC1	apolipoprotein C1
ENSG00000069431.11	290.452	57.6422	174.047	-2.22574	0.30949	-7.19164	6.40198e-13	1.4474e-11	ABCC9	ATP binding cassette subfamily C member 9
ENSG00000162512.15	7002.16	3287.58	5144.87	-1.07906	0.150321	-7.17837	7.05484e-13	1.59286e-11	SDC3	syndecan 3
ENSG00000147724.11	92.7231	10.5251	51.6241	-2.87451	0.400509	-7.17716	7.11763e-13	1.60489e-11	FAM135B	family with sequence similarity 135 member B
ENSG00000109099.13	591.226	173.001	382.114	-1.72885	0.240952	-7.17509	7.22595e-13	1.62714e-11	PMP22	peripheral myelin protein 22
ENSG00000174460.3	791.718	209.353	500.536	-1.86243	0.259818	-7.16821	7.59826e-13	1.7087e-11	ZCCHC12	zinc finger CCHC-type containing 12
ENSG00000173207.12	89.6008	416.703	253.152	2.12044	0.295846	7.16738	7.64445e-13	1.71679e-11	CKS1B	CDC28 protein kinase regulatory subunit 1B
ENSG00000113231.13	1586.17	543.138	1064.65	-1.51512	0.211685	-7.15743	8.22042e-13	1.84369e-11	PDE8B	phosphodiesterase 8B
ENSG00000188175.9	58.1641	1.04239	29.6032	-4.20049	0.586893	-7.15716	8.23657e-13	1.84486e-11	HEPACAM2	HEPACAM family member 2
ENSG00000169933.13	93.9526	8.00023	50.9764	-3.12916	0.437228	-7.15683	8.25664e-13	1.8469e-11	FRMPD4	FERM and PDZ domain containing 4
ENSG00000166250.11	303.795	76.5884	190.192	-1.90519	0.266218	-7.1565	8.27605e-13	1.84879e-11	CLMP	CXADR like membrane protein
ENSG00000109794.13	194.133	52.4452	123.289	-1.81599	0.253848	-7.15383	8.43909e-13	1.88272e-11	FAM149A	family with sequence similarity 149 member A
ENSG00000151131.10	1978.42	3746.36	2862.39	0.913176	0.127662	7.1531	8.48399e-13	1.89024e-11	C12orf45	chromosome 12 open reading frame 45
ENSG00000183117.18	167.391	43.9932	105.692	-1.8617	0.260347	-7.15085	8.6245e-13	1.91901e-11	CSMD1	CUB and Sushi multiple domains 1
ENSG00000133640.18	304.555	91.1453	197.85	-1.68578	0.236088	-7.14045	9.30233e-13	2.0671e-11	LRRIQ1	leucine rich repeats and IQ motif containing 1
ENSG00000258815.1	5.11139	55.651	30.3812	3.08534	0.43215	7.13951	9.36637e-13	2.07859e-11	AC131532.1
ENSG00000125772.12	382.414	787.681	585.047	1.03071	0.144446	7.13561	9.63623e-13	2.13385e-11	GPCPD1	glycerophosphocholine phosphodiesterase 1
ENSG00000206432.4	579.675	222.359	401.017	-1.3557	0.189993	-7.13554	9.64067e-13	2.13385e-11	TMEM200C	transmembrane protein 200C
ENSG00000116990.10	145.641	426.382	286.012	1.51682	0.212632	7.13353	9.78278e-13	2.16247e-11	MYCL	MYCL proto-oncogene, bHLH transcription factor
ENSG00000112964.13	73.2921	4.42575	38.8589	-3.46046	0.485761	-7.12378	1.05006e-12	2.31811e-11	GHR	growth hormone receptor
ENSG00000179046.8	0.465954	79.0796	39.7728	4.62214	0.649999	7.11099	1.15212e-12	2.54008e-11	TRIML2	tripartite motif family like 2
ENSG00000109255.11	13.9144	83.8582	48.8863	2.43088	0.342005	7.10774	1.17962e-12	2.59394e-11	NMU	neuromedin U
ENSG00000143603.18	4175.51	1561.19	2868.35	-1.39386	0.196101	-7.10788	1.17842e-12	2.59394e-11	KCNN3	potassium calcium-activated channel subfamily N member 3
ENSG00000206579.8	985.767	428.616	707.191	-1.18598	0.166973	-7.10285	1.2221e-12	2.68386e-11	XKR4	XK related 4
ENSG00000188730.4	76.7164	7.19072	41.9536	-3.0841	0.434344	-7.10059	1.24224e-12	2.72454e-11	VWC2	von Willebrand factor C domain containing 2
ENSG00000185352.8	640.514	189.701	415.107	-1.70153	0.239889	-7.09297	1.31268e-12	2.87529e-11	HS6ST3	heparan sulfate 6-O-sulfotransferase 3
ENSG00000131941.7	1020.7	441.967	731.332	-1.19199	0.168084	-7.09162	1.32553e-12	2.89967e-11	RHPN2	rhophilin Rho GTPase binding protein 2
ENSG00000115594.11	118.938	13.0002	65.9693	-2.88662	0.407256	-7.08798	1.36083e-12	2.97303e-11	IL1R1	interleukin 1 receptor type 1
ENSG00000147642.16	546.09	218.895	382.493	-1.30346	0.18393	-7.08669	1.37353e-12	2.99688e-11	SYBU	syntabulin
ENSG00000254221.2	12.7576	96.1444	54.451	2.6835	0.378986	7.08074	1.43391e-12	3.12459e-11	PCDHGB1	protocadherin gamma subfamily B, 1
ENSG00000143036.16	207.948	40.4665	124.207	-2.22907	0.314879	-7.07915	1.45041e-12	3.15646e-11	SLC44A3	solute carrier family 44 member 3
ENSG00000137449.15	1590.84	616.101	1103.47	-1.34576	0.190207	-7.07526	1.49173e-12	3.24221e-11	CPEB2	cytoplasmic polyadenylation element binding protein 2
ENSG00000197748.12	171.712	37.1567	104.434	-2.10252	0.297285	-7.0724	1.52275e-12	3.30536e-11	CFAP43	cilia and flagella associated protein 43
ENSG00000184117.11	842.93	1624.59	1233.76	0.937607	0.132696	7.06584	1.5965e-12	3.46099e-11	NIPSNAP1	nipsnap homolog 1
ENSG00000108679.12	1104.07	396.388	750.23	-1.44926	0.205185	-7.06321	1.62694e-12	3.52246e-11	LGALS3BP	galectin 3 binding protein
ENSG00000267313.7	84.9105	270.041	177.476	1.62663	0.230392	7.06025	1.66203e-12	3.59382e-11	KC6	keratoconus gene 6
ENSG00000136541.14	63.5658	2.88665	33.2262	-3.65443	0.517731	-7.05854	1.68266e-12	3.63378e-11	ERMN	ermin
ENSG00000155897.9	60.767	1.95027	31.3586	-3.88151	0.550327	-7.05311	1.74964e-12	3.77358e-11	ADCY8	adenylate cyclase 8
ENSG00000134057.14	270.811	1016.33	643.569	1.84338	0.261459	7.05036	1.78453e-12	3.84391e-11	CCNB1	cyclin B1
ENSG00000135205.14	210.339	70.438	140.388	-1.53806	0.218389	-7.04276	1.88471e-12	4.05453e-11	CCDC146	coiled-coil domain containing 146
ENSG00000152402.10	1780.12	552.914	1166.52	-1.64422	0.233701	-7.03555	1.9847e-12	4.2642e-11	GUCY1A2	guanylate cyclase 1 soluble subunit alpha 2
ENSG00000037965.5	55.0205	0	27.5103	-4.53788	0.645105	-7.03433	2.00218e-12	4.29628e-11	HOXC8	homeobox C8
ENSG00000215374.5	0.931908	38.0336	19.4827	4.0786	0.58002	7.03182	2.03852e-12	4.36869e-11	FAM66B	family with sequence similarity 66 member B
ENSG00000156253.6	69.1904	202.506	135.848	1.51114	0.214947	7.03029	2.06104e-12	4.41135e-11	RWDD2B	RWD domain containing 2B
ENSG00000074219.13	384.865	770.025	577.445	0.992322	0.141305	7.02257	2.1782e-12	4.65621e-11	TEAD2	TEA domain transcription factor 2
ENSG00000121316.10	0.668872	75.0655	37.8672	4.49143	0.639767	7.02042	2.21199e-12	4.72245e-11	PLBD1	phospholipase B domain containing 1
ENSG00000176153.11	0	45.3464	22.6732	4.67621	0.666167	7.01959	2.22524e-12	4.74474e-11	GPX2	glutathione peroxidase 2
ENSG00000273703.1	35.9538	396.061	216.007	3.09524	0.441013	7.01847	2.24309e-12	4.77677e-11	HIST1H2BM	histone cluster 1 H2B family member m
ENSG00000145423.4	120.74	2564.89	1342.82	3.69475	0.52667	7.01531	2.29448e-12	4.88003e-11	SFRP2	secreted frizzled related protein 2
ENSG00000156398.12	49.3378	184.214	116.776	1.83283	0.26191	6.99794	2.5976e-12	5.51778e-11	SFXN2	sideroflexin 2
ENSG00000173157.16	2.53194	60.6	31.566	3.77016	0.538888	6.99618	2.63042e-12	5.58046e-11	ADAMTS20	ADAM metallopeptidase with thrombospondin type 1 motif 20
ENSG00000140526.17	4046.97	1863.16	2955.07	-1.1063	0.158324	-6.98754	2.7974e-12	5.92725e-11	ABHD2	abhydrolase domain containing 2
ENSG00000148848.14	272.075	68.069	170.072	-1.92585	0.275657	-6.98638	2.8206e-12	5.96891e-11	ADAM12	ADAM metallopeptidase domain 12
ENSG00000121005.8	2870.52	1351.65	2111.09	-1.07546	0.154187	-6.97506	3.05742e-12	6.46196e-11	CRISPLD1	cysteine rich secretory protein LCCL domain containing 1
ENSG00000181274.6	74.014	580.8	327.407	2.73364	0.392162	6.9707	3.15375e-12	6.65722e-11	FRAT2	FRAT2, WNT signaling pathway regulator
ENSG00000232006.8	1.7795	43.1994	22.4894	3.74882	0.538083	6.96699	3.23792e-12	6.82634e-11	AC005537.1
ENSG00000165084.15	64.8195	4.80841	34.814	-3.24207	0.465782	-6.96049	3.39094e-12	7.14002e-11	C8orf34	chromosome 8 open reading frame 34
ENSG00000006128.11	143.262	12.4754	77.8689	-3.12712	0.449356	-6.95911	3.42437e-12	7.20143e-11	TAC1	tachykinin precursor 1
ENSG00000131469.12	1619.19	3646.55	2632.87	1.15606	0.166187	6.95639	3.49097e-12	7.33235e-11	RPL27	ribosomal protein L27
ENSG00000135046.13	916.354	177.654	547.004	-2.24613	0.32296	-6.95483	3.52988e-12	7.40485e-11	ANXA1	annexin A1
ENSG00000158710.14	1072.86	306.671	689.768	-1.74799	0.251474	-6.95097	3.62775e-12	7.60069e-11	TAGLN2	transgelin 2
ENSG00000105202.8	257.421	877.692	567.557	1.71767	0.247379	6.94348	3.82552e-12	8.00511e-11	FBL	fibrillarin
ENSG00000072315.3	60.5712	2.25544	31.4133	-3.73111	0.537393	-6.94299	3.83898e-12	8.02333e-11	TRPC5	transient receptor potential cation channel subfamily C member 5
ENSG00000170959.14	168.942	50.7928	109.867	-1.68206	0.242301	-6.94201	3.86549e-12	8.06873e-11	DCDC1	doublecortin domain containing 1
ENSG00000254535.3	7.72751	75.6264	41.6769	2.96841	0.427643	6.94132	3.88443e-12	8.09824e-11	PABPC4L	poly(A) binding protein cytoplasmic 4 like
ENSG00000100129.17	783.111	1782.18	1282.65	1.17098	0.168809	6.93673	4.01277e-12	8.35548e-11	EIF3L	eukaryotic translation initiation factor 3 subunit L
ENSG00000162552.14	154.329	26.3115	90.3205	-2.41542	0.348475	-6.93141	4.16661e-12	8.66512e-11	WNT4	Wnt family member 4
ENSG00000169604.19	2287.08	1262.83	1774.95	-0.850968	0.122796	-6.92995	4.2099e-12	8.74435e-11	ANTXR1	anthrax toxin receptor 1
ENSG00000166448.14	1119.71	295.681	707.695	-1.85691	0.26803	-6.92799	4.26858e-12	8.85533e-11	TMEM130	transmembrane protein 130
ENSG00000176979.12	0	54.7789	27.3895	4.65965	0.67287	6.92503	4.35872e-12	9.03124e-11	TRIM60	tripartite motif containing 60
ENSG00000140285.9	57.4616	1.64509	29.5534	-3.95587	0.571639	-6.92024	4.50894e-12	9.32325e-11	FGF7	fibroblast growth factor 7
ENSG00000203772.7	230.419	46.5598	138.489	-2.20264	0.318293	-6.92018	4.51071e-12	9.32325e-11	SPRN	shadow of prion protein
ENSG00000167526.13	1795.5	3899.96	2847.73	1.10545	0.159781	6.91854	4.56317e-12	9.42013e-11	RPL13	ribosomal protein L13
ENSG00000122406.12	3448.2	8331.75	5889.98	1.25253	0.181296	6.90876	4.88909e-12	1.00806e-10	RPL5	ribosomal protein L5
ENSG00000138496.16	356.983	79.2931	218.138	-2.06728	0.299439	-6.90384	5.06155e-12	1.04235e-10	PARP9	poly(ADP-ribose) polymerase family member 9
ENSG00000197061.4	551.459	1445.29	998.373	1.36389	0.197612	6.90187	5.13241e-12	1.05565e-10	HIST1H4C	histone cluster 1 H4 family member c
ENSG00000170802.15	395.656	859.989	627.823	1.10589	0.160298	6.89892	5.2398e-12	1.07642e-10	FOXN2	forkhead box N2
ENSG00000145362.17	8216.21	4567.04	6391.63	-0.84121	0.122106	-6.88916	5.61234e-12	1.15155e-10	ANK2	ankyrin 2
ENSG00000089157.15	5235.42	10943.8	8089.62	1.05173	0.152683	6.8883	5.64627e-12	1.15711e-10	RPLP0	ribosomal protein lateral stalk subunit P0
ENSG00000044115.20	7575.07	4229.02	5902.04	-0.834729	0.12128	-6.88267	5.87418e-12	1.20235e-10	CTNNA1	catenin alpha 1
ENSG00000176971.3	105.582	16.7433	61.1625	-2.51309	0.365249	-6.8805	5.96418e-12	1.2193e-10	FIBIN	fin bud initiation factor homolog (zebrafish)
ENSG00000225077.2	0.465954	34.6884	17.5772	4.2613	0.619538	6.87819	6.06187e-12	1.23777e-10	LINC00337	long intergenic non-protein coding RNA 337
ENSG00000186340.14	2505.59	1124.5	1815.05	-1.14076	0.165992	-6.87238	6.3138e-12	1.28765e-10	THBS2	thrombospondin 2
ENSG00000148053.15	44446.1	19783	32114.5	-1.15182	0.167639	-6.87083	6.3831e-12	1.30021e-10	NTRK2	neurotrophic receptor tyrosine kinase 2
ENSG00000171757.15	18.7884	126.487	72.6377	2.55648	0.372273	6.86721	6.54679e-12	1.33194e-10	LRRC34	leucine rich repeat containing 34
ENSG00000172638.12	422.764	140.306	281.535	-1.55068	0.225885	-6.8649	6.65367e-12	1.35206e-10	EFEMP2	EGF containing fibulin like extracellular matrix protein 2
ENSG00000112246.9	71.5269	1.04239	36.2846	-4.20478	0.613248	-6.85658	7.05284e-12	1.43145e-10	SIM1	single-minded family bHLH transcription factor 1
ENSG00000144369.12	2095.09	1052.81	1573.95	-0.984266	0.143565	-6.85587	7.08778e-12	1.43681e-10	FAM171B	family with sequence similarity 171 member B
ENSG00000136231.13	820.43	2507.49	1663.96	1.57053	0.229145	6.85386	7.18849e-12	1.45547e-10	IGF2BP3	insulin like growth factor 2 mRNA binding protein 3
ENSG00000100297.15	206.18	563.484	384.832	1.42289	0.20772	6.85001	7.38439e-12	1.49283e-10	MCM5	minichromosome maintenance complex component 5
ENSG00000129990.14	234.461	65.6437	150.052	-1.7884	0.261085	-6.84989	7.39068e-12	1.49283e-10	SYT5	synaptotagmin 5
ENSG00000274618.1	0.657149	67.3792	34.0182	4.39079	0.64128	6.84691	7.54628e-12	1.52243e-10	HIST1H4F	histone cluster 1 H4 family member f
ENSG00000153561.12	1074.77	1968.99	1521.88	0.866942	0.126643	6.84553	7.61917e-12	1.5353e-10	RMND5A	required for meiotic nuclear division 5 homolog A
ENSG00000160867.14	12.5416	90.5403	51.5409	2.63999	0.385699	6.84469	7.66403e-12	1.5425e-10	FGFR4	fibroblast growth factor receptor 4
ENSG00000171551.11	1177.42	178.042	677.729	-2.53278	0.370443	-6.83718	8.07645e-12	1.62357e-10	ECEL1	endothelin converting enzyme like 1
ENSG00000164342.12	58.4388	1.78724	30.113	-3.81969	0.559014	-6.83291	8.32109e-12	1.67076e-10	TLR3	toll like receptor 3
ENSG00000091428.17	139.081	29.1616	84.1215	-2.16098	0.31634	-6.83119	8.42104e-12	1.68881e-10	RAPGEF4	Rap guanine nucleotide exchange factor 4
ENSG00000198034.10	2588.04	6623.83	4605.94	1.3308	0.194942	6.82663	8.6933e-12	1.74134e-10	RPS4X	ribosomal protein S4, X-linked
ENSG00000178409.13	138.678	404.884	271.781	1.51211	0.221568	6.82458	8.81834e-12	1.7643e-10	BEND3	BEN domain containing 3
ENSG00000134352.19	4926.05	1997.41	3461.73	-1.27991	0.187581	-6.82325	8.90008e-12	1.77854e-10	IL6ST	interleukin 6 signal transducer
ENSG00000120068.6	47.0936	0.439683	23.7666	-4.20384	0.616271	-6.82141	9.01489e-12	1.79725e-10	HOXB8	homeobox B8
ENSG00000136943.10	27.2777	176.568	101.923	2.50798	0.367663	6.82141	9.015e-12	1.79725e-10	CTSV	cathepsin V
ENSG00000075891.21	72.2547	2.38995	37.3223	-3.81903	0.559892	-6.82101	9.04024e-12	1.80015e-10	PAX2	paired box 2
ENSG00000021762.19	465.504	130.661	298.082	-1.77234	0.259856	-6.82046	9.07472e-12	1.80488e-10	OSBPL5	oxysterol binding protein like 5
ENSG00000135541.20	533.66	272.873	403.267	-0.958457	0.140875	-6.80359	1.02043e-11	2.02716e-10	AHI1	Abelson helper integration site 1
ENSG00000144655.14	159.535	36.1969	97.8661	-2.05256	0.301772	-6.80171	1.03387e-11	2.05144e-10	CSRNP1	cysteine and serine rich nuclear protein 1
ENSG00000064666.14	517.625	1094.41	806.015	1.06628	0.156806	6.8	1.04617e-11	2.07341e-10	CNN2	calponin 2
ENSG00000145907.14	1788.2	4665.1	3226.65	1.35662	0.19959	6.79704	1.06791e-11	2.11401e-10	G3BP1	G3BP stress granule assembly factor 1
ENSG00000182263.13	1094.54	1940.31	1517.42	0.819672	0.120687	6.79171	1.10811e-11	2.19103e-10	FIGN	fidgetin, microtubule severing factor
ENSG00000177508.11	149.092	453.101	301.097	1.56398	0.230333	6.7901	1.12059e-11	2.21309e-10	IRX3	iroquois homeobox 3
ENSG00000104361.9	97.1593	7.19072	52.175	-3.27085	0.481843	-6.78821	1.13537e-11	2.23966e-10	NIPAL2	NIPA like domain containing 2
ENSG00000138134.11	183.246	46.2253	114.736	-1.91746	0.282659	-6.78365	1.17176e-11	2.30875e-10	STAMBPL1	STAM binding protein like 1
ENSG00000166033.11	1120.04	446.44	783.24	-1.30644	0.192791	-6.77644	1.23175e-11	2.42411e-10	HTRA1	HtrA serine peptidase 1
ENSG00000167670.15	190.435	466.163	328.299	1.27228	0.187766	6.7759	1.23636e-11	2.43035e-10	CHAF1A	chromatin assembly factor 1 subunit A
ENSG00000166181.12	1709.74	3104.28	2407.01	0.854013	0.126085	6.77333	1.25851e-11	2.47102e-10	API5	apoptosis inhibitor 5
ENSG00000169116.11	2910.41	884.465	1897.44	-1.66846	0.246408	-6.77113	1.27777e-11	2.50591e-10	PARM1	prostate androgen-regulated mucin-like protein 1
ENSG00000131018.22	2016.73	867.03	1441.88	-1.2017	0.17748	-6.77089	1.27988e-11	2.50715e-10	SYNE1	spectrin repeat containing nuclear envelope protein 1
ENSG00000197928.10	439.508	861.933	650.721	0.961135	0.141988	6.76913	1.29562e-11	2.53503e-10	ZNF677	zinc finger protein 677
ENSG00000278588.1	40.9498	344.063	192.506	2.79287	0.412744	6.76659	1.31855e-11	2.5769e-10	HIST1H2BI	histone cluster 1 H2B family member i
ENSG00000137166.14	99.7758	415.919	257.847	1.9748	0.291871	6.766	1.32393e-11	2.58443e-10	FOXP4	forkhead box P4
ENSG00000196172.9	175.324	486.29	330.807	1.44156	0.213223	6.76081	1.37225e-11	2.67565e-10	ZNF681	zinc finger protein 681
ENSG00000125827.8	1391.54	688.084	1039.81	-1.00715	0.1491	-6.75482	1.4301e-11	2.78524e-10	TMX4	thioredoxin related transmembrane protein 4
ENSG00000123496.7	234.584	29.1684	131.876	-2.73693	0.405484	-6.74979	1.48057e-11	2.8802e-10	IL13RA2	interleukin 13 receptor subunit alpha 2
ENSG00000165023.6	716.767	215.597	466.182	-1.6861	0.249846	-6.74856	1.4932e-11	2.90142e-10	DIRAS2	DIRAS family GTPase 2
ENSG00000127863.15	904.669	233.511	569.09	-1.87695	0.278182	-6.74718	1.50743e-11	2.9257e-10	TNFRSF19	TNF receptor superfamily member 19
ENSG00000170421.12	17.659	292.801	155.23	3.4434	0.510739	6.74199	1.56234e-11	3.02878e-10	KRT8	keratin 8
ENSG00000196782.12	741.529	260.528	501.029	-1.47051	0.218155	-6.74066	1.57665e-11	3.05301e-10	MAML3	mastermind like transcriptional coactivator 3
ENSG00000164114.18	1902.78	1062.6	1482.69	-0.83434	0.123784	-6.74028	1.58085e-11	3.05764e-10	MAP9	microtubule associated protein 9
ENSG00000157456.7	94.4677	398.68	246.574	1.98743	0.294972	6.73768	1.60935e-11	3.10919e-10	CCNB2	cyclin B2
ENSG00000162670.10	74.2832	6.64503	40.4641	-3.08645	0.458439	-6.73251	1.66756e-11	3.21798e-10	BRINP3	BMP/retinoic acid inducible neural specific 3
ENSG00000158156.7	9.41098	66.8303	38.1206	2.5986	0.38615	6.72949	1.70256e-11	3.28175e-10	XKR8	XK related 8
ENSG00000108370.16	180.784	23.3253	102.054	-2.68383	0.398943	-6.72735	1.72783e-11	3.32287e-10	RGS9	regulator of G protein signaling 9
ENSG00000110427.14	1161.7	471.144	816.422	-1.27932	0.190164	-6.72748	1.72623e-11	3.32287e-10	KIAA1549L	KIAA1549 like
ENSG00000116729.13	3581.38	1165.67	2373.53	-1.57618	0.234389	-6.72464	1.76033e-11	3.38151e-10	WLS	wntless Wnt ligand secretion mediator
ENSG00000091490.10	518.42	123.103	320.762	-1.98079	0.294985	-6.71489	1.88202e-11	3.61116e-10	SEL1L3	SEL1L family member 3
ENSG00000196781.14	282.854	641.535	462.195	1.16156	0.173017	6.71353	1.89965e-11	3.64085e-10	TLE1	transducin like enhancer of split 1
ENSG00000129151.8	104.484	17.6379	61.0608	-2.38971	0.3562	-6.70889	1.96104e-11	3.74999e-10	BBOX1	gamma-butyrobetaine hydroxylase 1
ENSG00000196208.13	347.829	868.51	608.17	1.29781	0.193444	6.70898	1.95984e-11	3.74999e-10	GREB1	growth regulation by estrogen in breast cancer 1
ENSG00000269473.1	98.3817	18.3675	58.3746	-2.29909	0.342744	-6.7079	1.9744e-11	3.77126e-10	AC012313.8
ENSG00000013293.5	191.943	35.3513	113.647	-2.31483	0.345122	-6.70726	1.98306e-11	3.78352e-10	SLC7A14	solute carrier family 7 member 14
ENSG00000058404.19	252.672	63.0622	157.867	-1.93044	0.288005	-6.70281	2.04445e-11	3.89623e-10	CAMK2B	calcium/calmodulin dependent protein kinase II beta
ENSG00000179399.14	59.8631	2.88665	31.3749	-3.54597	0.529174	-6.70095	2.07069e-11	3.94179e-10	GPC5	glypican 5
ENSG00000011258.15	496.122	1129.54	812.832	1.1705	0.174704	6.69991	2.08555e-11	3.9656e-10	MBTD1	mbt domain containing 1
ENSG00000005884.17	552.037	121.124	336.581	-2.08648	0.311554	-6.69701	2.12732e-11	4.04046e-10	ITGA3	integrin subunit alpha 3
ENSG00000102230.13	360.507	860.559	610.533	1.23183	0.183945	6.69675	2.13103e-11	4.04297e-10	PCYT1B	phosphate cytidylyltransferase 1, choline, beta
ENSG00000133056.13	483.091	1295.4	889.244	1.39295	0.20807	6.69466	2.16176e-11	4.09666e-10	PIK3C2B	phosphatidylinositol-4-phosphate 3-kinase catalytic subunit type 2 beta
ENSG00000177468.6	2.61537	337.092	169.854	4.44594	0.664809	6.68754	2.26948e-11	4.29114e-10	OLIG3	oligodendrocyte transcription factor 3
ENSG00000198796.6	122.115	11.3551	66.7349	-3.00978	0.450055	-6.68759	2.26877e-11	4.29114e-10	ALPK2	alpha kinase 2
ENSG00000184557.4	434.979	78.9832	256.981	-2.30597	0.344899	-6.68592	2.29486e-11	4.33428e-10	SOCS3	suppressor of cytokine signaling 3
ENSG00000189184.11	1235.85	3179.02	2207.43	1.33636	0.199897	6.68525	2.3053e-11	4.34912e-10	PCDH18	protocadherin 18
ENSG00000173930.8	1.13483	90.3118	45.7233	4.28123	0.640731	6.68179	2.36043e-11	4.44816e-10	SLCO4C1	solute carrier organic anion transporter family member 4C1
ENSG00000111912.19	572.279	223.474	397.876	-1.32657	0.198588	-6.68	2.38948e-11	4.49787e-10	NCOA7	nuclear receptor coactivator 7
ENSG00000256294.7	128.232	299.544	213.888	1.20792	0.180979	6.67436	2.48316e-11	4.66901e-10	ZNF225	zinc finger protein 225
ENSG00000020577.13	1116.3	338.127	727.212	-1.67327	0.250967	-6.66729	2.60574e-11	4.89331e-10	SAMD4A	sterile alpha motif domain containing 4A
ENSG00000263002.7	191.664	413.989	302.826	1.09522	0.164272	6.66715	2.60825e-11	4.89331e-10	ZNF234	zinc finger protein 234
ENSG00000145604.15	307.736	772.758	540.247	1.30526	0.19589	6.66322	2.67887e-11	5.0202e-10	SKP2	S-phase kinase associated protein 2
ENSG00000186854.10	6.80808	112.536	59.6719	3.42255	0.513751	6.66189	2.70328e-11	5.06033e-10	TRABD2A	TraB domain containing 2A
ENSG00000139915.19	333.073	70.2658	201.669	-2.12043	0.318353	-6.66062	2.72668e-11	5.09846e-10	MDGA2	MAM domain containing glycosylphosphatidylinositol anchor 2
ENSG00000188191.14	257.334	83.4126	170.373	-1.56946	0.235855	-6.65433	2.84593e-11	5.31555e-10	PRKAR1B	protein kinase cAMP-dependent type I regulatory subunit beta
ENSG00000110693.17	216.835	78.4724	147.654	-1.4402	0.216476	-6.65292	2.87339e-11	5.3609e-10	SOX6	SRY-box 6
ENSG00000106976.20	715.544	338.088	526.816	-1.07189	0.161149	-6.65155	2.90031e-11	5.40515e-10	DNM1	dynamin 1
ENSG00000033170.16	508.138	1027.95	768.046	1.00655	0.151365	6.6498	2.93492e-11	5.46362e-10	FUT8	fucosyltransferase 8
ENSG00000180155.19	201.596	53.9987	127.797	-1.84297	0.277395	-6.64384	3.05622e-11	5.68315e-10	LYNX1	Ly6/neurotoxin 1
ENSG00000145087.12	200.022	60.8012	130.412	-1.66777	0.251129	-6.64109	3.11379e-11	5.78384e-10	STXBP5L	syntaxin binding protein 5 like
ENSG00000273079.5	2177.61	1012.46	1595.03	-1.09164	0.164399	-6.64019	3.13281e-11	5.81275e-10	GRIN2B	glutamate ionotropic receptor NMDA type subunit 2B
ENSG00000166888.11	18.1399	128.229	73.1844	2.59499	0.390888	6.63871	3.16447e-11	5.86506e-10	STAT6	signal transducer and activator of transcription 6
ENSG00000172985.10	221.118	65.0511	143.085	-1.7045	0.25698	-6.63281	3.29365e-11	6.09777e-10	SH3RF3	SH3 domain containing ring finger 3
ENSG00000198755.10	1667.21	3988.01	2827.61	1.23721	0.18654	6.63241	3.30243e-11	6.10731e-10	RPL10A	ribosomal protein L10a
ENSG00000101438.3	66.0151	2.78065	34.3979	-3.60941	0.544364	-6.63051	3.3452e-11	6.17965e-10	SLC32A1	solute carrier family 32 member 1
ENSG00000125657.4	11.0609	104.186	57.6235	2.90297	0.437896	6.62935	3.37166e-11	6.22171e-10	TNFSF9	TNF superfamily member 9
ENSG00000168610.14	3877.08	1853.59	2865.34	-1.05125	0.158637	-6.62676	3.43135e-11	6.32494e-10	STAT3	signal transducer and activator of transcription 3
ENSG00000065361.14	6.68709	176.525	91.6061	3.76335	0.568257	6.62261	3.52907e-11	6.49796e-10	ERBB3	erb-b2 receptor tyrosine kinase 3
ENSG00000143171.12	69.32	6.7097	38.0149	-2.95585	0.446346	-6.62234	3.5355e-11	6.5027e-10	RXRG	retinoid X receptor gamma
ENSG00000246876.6	0	25.4675	12.7337	4.38501	0.663121	6.61269	3.77398e-11	6.93376e-10	LINC02466	long intergenic non-protein coding RNA 2466
ENSG00000155090.14	469.929	189.278	329.604	-1.28514	0.19438	-6.61147	3.80527e-11	6.98365e-10	KLF10	Kruppel like factor 10
ENSG00000180198.15	258.659	599.426	429.042	1.19474	0.181083	6.59776	4.17412e-11	7.65224e-10	RCC1	regulator of chromosome condensation 1
ENSG00000198883.11	59.041	4.99994	32.0205	-3.10277	0.470426	-6.59567	4.23327e-11	7.75226e-10	PNMA5	paraneoplastic Ma antigen family member 5
ENSG00000109458.8	3062.04	1185.19	2123.62	-1.34097	0.203544	-6.58811	4.45449e-11	8.14853e-10	GAB1	GRB2 associated binding protein 1
ENSG00000173660.11	701.126	1633.28	1167.2	1.20123	0.1824	6.58566	4.52855e-11	8.27504e-10	UQCRH	ubiquinol-cytochrome c reductase hinge protein
ENSG00000174444.14	4715.87	11984.7	8350.27	1.31917	0.200371	6.58364	4.59076e-11	8.37962e-10	RPL4	ribosomal protein L4
ENSG00000169762.16	527.474	260.533	394.003	-1.00746	0.15306	-6.58216	4.63667e-11	8.45428e-10	TAPT1	transmembrane anterior posterior transformation 1
ENSG00000197555.9	1626.24	605.562	1115.9	-1.39366	0.211768	-6.58107	4.67064e-11	8.50702e-10	SIPA1L1	signal induced proliferation associated 1 like 1
ENSG00000164588.6	78.7031	8.87196	43.7875	-2.82327	0.429277	-6.57679	4.80705e-11	8.74603e-10	HCN1	hyperpolarization activated cyclic nucleotide gated potassium channel 1
ENSG00000146648.17	755.241	274.895	515.068	-1.42316	0.216485	-6.57395	4.89964e-11	8.90488e-10	EGFR	epidermal growth factor receptor
ENSG00000145545.11	1021.58	453.315	737.447	-1.15729	0.176076	-6.57265	4.94291e-11	8.97386e-10	SRD5A1	steroid 5 alpha-reductase 1
ENSG00000154122.12	357.6	157.659	257.63	-1.16192	0.176804	-6.57179	4.97142e-11	9.0159e-10	ANKH	ANKH inorganic pyrophosphate transport regulator
ENSG00000187569.2	0.430033	476.568	238.499	4.56678	0.694965	6.57123	4.99023e-11	9.0403e-10	DPPA3	developmental pluripotency associated 3
ENSG00000196767.6	347.784	92.5736	220.179	-1.84297	0.28048	-6.57078	5.00534e-11	9.05794e-10	POU3F4	POU class 3 homeobox 4
ENSG00000188596.10	274.773	97.3025	186.038	-1.46144	0.222489	-6.56863	5.07813e-11	9.17983e-10	CFAP54	cilia and flagella associated protein 54
ENSG00000177807.8	237.861	63.3095	150.585	-1.8377	0.279866	-6.56635	5.15631e-11	9.31118e-10	KCNJ10	potassium voltage-gated channel subfamily J member 10
ENSG00000143815.14	491.532	1155.76	823.646	1.21345	0.184906	6.56254	5.29e-11	9.54237e-10	LBR	lamin B receptor
ENSG00000162105.17	954.459	412.403	683.431	-1.19386	0.181943	-6.56172	5.31909e-11	9.58459e-10	SHANK2	SH3 and multiple ankyrin repeat domains 2
ENSG00000138639.17	85.0615	14.6738	49.8677	-2.35323	0.358737	-6.55977	5.38904e-11	9.70026e-10	ARHGAP24	Rho GTPase activating protein 24
ENSG00000196116.7	286.352	121.075	203.714	-1.21635	0.185465	-6.55837	5.43988e-11	9.78135e-10	TDRD7	tudor domain containing 7
ENSG00000151693.10	1397.22	809.592	1103.4	-0.780468	0.119007	-6.55818	5.44698e-11	9.78369e-10	ASAP2	ArfGAP with SH3 domain, ankyrin repeat and PH domain 2
ENSG00000171444.17	648.883	355.241	502.062	-0.862163	0.131569	-6.55295	5.64117e-11	1.01217e-09	MCC	mutated in colorectal cancers
ENSG00000105854.12	2927.32	1101.53	2014.43	-1.37977	0.210726	-6.54771	5.84278e-11	1.04723e-09	PON2	paraoxonase 2
ENSG00000163110.14	1204.72	2299.05	1751.89	0.923114	0.141085	6.54295	6.03166e-11	1.07994e-09	PDLIM5	PDZ and LIM domain 5
ENSG00000047457.13	1663.76	296.477	980.12	-2.32368	0.355154	-6.54274	6.04036e-11	1.08035e-09	CP	ceruloplasmin
ENSG00000003137.8	190.368	1242.01	716.188	2.49935	0.382253	6.53847	6.215e-11	1.1104e-09	CYP26B1	cytochrome P450 family 26 subfamily B member 1
ENSG00000103740.9	93.6347	14.8653	54.25	-2.45588	0.375871	-6.53385	6.41017e-11	1.14406e-09	ACSBG1	acyl-CoA synthetase bubblegum family member 1
ENSG00000171492.14	1951.66	1142.79	1547.23	-0.76819	0.117632	-6.53045	6.55731e-11	1.16909e-09	LRRC8D	leucine rich repeat containing 8 family member D
ENSG00000108797.11	657.283	253.862	455.573	-1.3476	0.20643	-6.52812	6.65988e-11	1.18612e-09	CNTNAP1	contactin associated protein 1
ENSG00000267041.5	202.441	794.313	498.377	1.89013	0.28961	6.52647	6.73362e-11	1.19799e-09	ZNF850	zinc finger protein 850
ENSG00000169174.10	0.441757	72.3254	36.3836	4.34595	0.666139	6.52409	6.84156e-11	1.21591e-09	PCSK9	proprotein convertase subtilisin/kexin type 9
ENSG00000155980.11	3658.09	1867.97	2763.03	-0.96043	0.147227	-6.52348	6.86943e-11	1.21958e-09	KIF5A	kinesin family member 5A
ENSG00000108691.9	82.8749	4.83692	43.8559	-3.39314	0.520666	-6.51693	7.17592e-11	1.27265e-09	CCL2	C-C motif chemokine ligand 2
ENSG00000163623.9	527.817	185.972	356.895	-1.46587	0.22513	-6.51123	7.45375e-11	1.32054e-09	NKX6-1	NK6 homeobox 1
ENSG00000163328.13	446.519	182.739	314.629	-1.27029	0.195322	-6.50358	7.84302e-11	1.38804e-09	GPR155	G protein-coupled receptor 155
ENSG00000123240.16	811.845	441.06	626.453	-0.87504	0.134634	-6.4994	8.0641e-11	1.42567e-09	OPTN	optineurin
ENSG00000166006.12	43.2854	1.0709	22.1781	-3.86303	0.594769	-6.495	8.30313e-11	1.46639e-09	KCNC2	potassium voltage-gated channel subfamily C member 2
ENSG00000231500.6	2858.13	7852.75	5355.44	1.42367	0.219285	6.49232	8.45219e-11	1.49116e-09	RPS18	ribosomal protein S18
ENSG00000162244.10	1090.96	2803.65	1947.3	1.33376	0.205511	6.48997	8.58551e-11	1.51309e-09	RPL29	ribosomal protein L29
ENSG00000149972.10	48.0583	1.51058	24.7844	-3.75106	0.578241	-6.48702	8.75503e-11	1.54136e-09	CNTN5	contactin 5
ENSG00000112081.16	1884.46	3308.66	2596.56	0.80624	0.12446	6.47791	9.30021e-11	1.63564e-09	SRSF3	serine and arginine rich splicing factor 3
ENSG00000100316.15	3695.75	8943.38	6319.56	1.25172	0.193317	6.47493	9.48587e-11	1.66655e-09	RPL3	ribosomal protein L3
ENSG00000274840.4	5.46972	62.9971	34.2334	3.0798	0.475817	6.47266	9.6293e-11	1.68999e-09	AC132807.2
ENSG00000182256.12	1555.74	686.593	1121.17	-1.16375	0.179806	-6.47226	9.6548e-11	1.6927e-09	GABRG3	gamma-aminobutyric acid type A receptor gamma3 subunit
ENSG00000138792.9	15.5635	78.5422	47.0529	2.19159	0.33863	6.47193	9.67607e-11	1.69467e-09	ENPEP	glutamyl aminopeptidase
ENSG00000153113.23	1540.28	794.44	1167.36	-0.945701	0.14622	-6.46768	9.95221e-11	1.74122e-09	CAST	calpastatin
ENSG00000138735.15	32.7519	145.644	89.198	2.04808	0.316823	6.46443	1.01681e-10	1.77716e-09	PDE5A	phosphodiesterase 5A
ENSG00000250284.1	0	24.3476	12.1738	4.3053	0.666996	6.45476	1.08391e-10	1.89247e-09	AC109439.2
ENSG00000135919.12	1107.49	420.723	764.105	-1.36531	0.211709	-6.44899	1.12601e-10	1.96394e-09	SERPINE2	serpin family E member 2
ENSG00000075223.13	414.335	152.048	283.192	-1.41929	0.220126	-6.44762	1.13618e-10	1.97963e-09	SEMA3C	semaphorin 3C
ENSG00000008083.13	631.511	2117.86	1374.68	1.6869	0.261733	6.44512	1.15511e-10	2.01054e-09	JARID2	jumonji and AT-rich interaction domain containing 2
ENSG00000196639.6	49.7677	1.34756	25.5576	-3.77078	0.58554	-6.43984	1.19598e-10	2.07952e-09	HRH1	histamine receptor H1
ENSG00000152969.18	53.6748	2.44697	28.0609	-3.53196	0.548547	-6.43877	1.20447e-10	2.09213e-09	JAKMIP1	janus kinase and microtubule interacting protein 1
ENSG00000076356.6	1166.5	3387.99	2277.24	1.4967	0.232462	6.43846	1.20696e-10	2.09429e-09	PLXNA2	plexin A2
ENSG00000120949.14	0.943632	56.4361	28.6899	4.08101	0.63387	6.43825	1.20858e-10	2.09496e-09	TNFRSF8	TNF receptor superfamily member 8
ENSG00000156510.12	88.9697	13.8438	51.4068	-2.49576	0.387717	-6.43706	1.21808e-10	2.10925e-09	HKDC1	hexokinase domain containing 1
ENSG00000183837.9	101.168	14.8006	57.9844	-2.55848	0.397485	-6.43666	1.22129e-10	2.11264e-09	PNMA3	paraneoplastic Ma antigen 3
ENSG00000095637.21	3485.79	1676.95	2581.37	-1.04278	0.16206	-6.43455	1.23843e-10	2.13791e-09	SORBS1	sorbin and SH3 domain containing 1
ENSG00000155265.10	174.529	43.4037	108.967	-1.92675	0.299431	-6.43469	1.23723e-10	2.13791e-09	GOLGA7B	golgin A7 family member B
ENSG00000206527.9	1063.84	610.749	837.294	-0.797107	0.12398	-6.42933	1.28168e-10	2.21031e-09	HACD2	3-hydroxyacyl-CoA dehydratase 2
ENSG00000039139.9	101.017	11.8361	56.4263	-2.77406	0.431527	-6.42848	1.2889e-10	2.21823e-09	DNAH5	dynein axonemal heavy chain 5
ENSG00000114757.18	128.073	37.5521	82.8125	-1.70697	0.265527	-6.4286	1.28781e-10	2.21823e-09	PEX5L	peroxisomal biogenesis factor 5 like
ENSG00000248740.5	5.27914	46.396	25.8376	2.79863	0.435388	6.42789	1.29386e-10	2.2245e-09	LINC02428	long intergenic non-protein coding RNA 2428
ENSG00000121297.6	599.782	248.197	423.989	-1.25618	0.195489	-6.42581	1.31169e-10	2.25284e-09	TSHZ3	teashirt zinc finger homeobox 3
ENSG00000114126.17	1208.16	2093.48	1650.82	0.787635	0.122577	6.42562	1.31332e-10	2.25335e-09	TFDP2	transcription factor Dp-2
ENSG00000214595.11	295.557	80.9233	188.24	-1.79716	0.279788	-6.42329	1.33359e-10	2.28581e-09	EML6	echinoderm microtubule associated protein like 6
ENSG00000166573.5	95.4784	9.92199	52.7002	-2.86867	0.446818	-6.42022	1.36082e-10	2.3301e-09	GALR1	galanin receptor 1
ENSG00000166801.15	160.08	29.8129	94.9466	-2.27796	0.35518	-6.41353	1.42189e-10	2.43156e-09	FAM111A	family with sequence similarity 111 member A
ENSG00000168785.7	1746.49	1037.89	1392.19	-0.747611	0.11657	-6.41342	1.42295e-10	2.43156e-09	TSPAN5	tetraspanin 5
ENSG00000167693.16	431.269	1081.87	756.57	1.2993	0.202705	6.4098	1.45713e-10	2.48745e-09	NXN	nucleoredoxin
ENSG00000163283.6	0	36.7358	18.3679	4.3482	0.67842	6.4093	1.46191e-10	2.49309e-09	ALPP	alkaline phosphatase, placental
ENSG00000163001.11	805.697	447.097	626.397	-0.843389	0.13161	-6.40824	1.47206e-10	2.50785e-09	CFAP36	cilia and flagella associated protein 36
ENSG00000186439.12	0.895988	29.637	15.2665	3.78343	0.590451	6.4077	1.47733e-10	2.51429e-09	TRDN	triadin
ENSG00000186193.8	27.0186	114.059	70.5386	1.98089	0.30964	6.39739	1.58053e-10	2.68721e-09	SAPCD2	suppressor APC domain containing 2
ENSG00000024422.11	336.356	140.411	238.383	-1.23261	0.192747	-6.39499	1.60562e-10	2.72713e-09	EHD2	EH domain containing 2
ENSG00000102900.12	770.382	1355.31	1062.85	0.808708	0.126598	6.38802	1.68049e-10	2.85142e-09	NUP93	nucleoporin 93
ENSG00000188321.13	176.262	412.076	294.169	1.20469	0.188824	6.37994	1.77162e-10	3.00303e-09	ZNF559	zinc finger protein 559
ENSG00000147394.18	2113.23	520.348	1316.79	-1.93108	0.303026	-6.37265	1.85788e-10	3.14608e-09	ZNF185	zinc finger protein 185 with LIM domain
ENSG00000276368.1	25.6933	214.266	119.98	2.75452	0.432279	6.3721	1.86455e-10	3.15422e-09	HIST1H2AJ	histone cluster 1 H2A family member j
ENSG00000163219.11	11.3226	72.4457	41.8841	2.47316	0.388203	6.3708	1.88048e-10	3.17797e-09	ARHGAP25	Rho GTPase activating protein 25
ENSG00000138074.14	213.87	426.564	320.217	0.985768	0.154873	6.365	1.95292e-10	3.29709e-09	SLC5A6	solute carrier family 5 member 6
ENSG00000089009.15	3348.86	7987.11	5667.98	1.23116	0.193599	6.35934	2.02617e-10	3.41733e-09	RPL6	ribosomal protein L6
ENSG00000149577.15	594.469	296.108	445.288	-0.997076	0.15682	-6.3581	2.0427e-10	3.44178e-09	SIDT2	SID1 transmembrane family member 2
ENSG00000035499.12	63.8513	274.633	169.242	1.9993	0.31462	6.35465	2.08907e-10	3.51572e-09	DEPDC1B	DEP domain containing 1B
ENSG00000114654.7	631.059	241.628	436.343	-1.35856	0.213795	-6.35452	2.09075e-10	3.51572e-09	EFCC1	EF-hand and coiled-coil domain containing 1
ENSG00000163288.13	40.5269	0.439683	20.4833	-3.98706	0.627621	-6.35265	2.11638e-10	3.55526e-09	GABRB1	gamma-aminobutyric acid type A receptor beta1 subunit
ENSG00000146416.17	601.62	273.093	437.356	-1.12656	0.177364	-6.35169	2.12959e-10	3.57389e-09	AIG1	androgen induced 1
ENSG00000091656.15	3032.57	990.108	2011.34	-1.5666	0.246659	-6.35129	2.13523e-10	3.5798e-09	ZFHX4	zinc finger homeobox 4
ENSG00000164434.11	3606.23	1711.02	2658.62	-1.06015	0.166962	-6.34968	2.15758e-10	3.61368e-09	FABP7	fatty acid binding protein 7
ENSG00000198417.6	20.9355	105.297	63.1161	2.18663	0.344387	6.34935	2.16232e-10	3.61803e-09	MT1F	metallothionein 1F
ENSG00000149654.9	112.277	23.404	67.8407	-2.14752	0.338284	-6.34829	2.17727e-10	3.63944e-09	CDH22	cadherin 22
ENSG00000171502.14	71.0349	7.00723	39.0211	-2.93714	0.462755	-6.34706	2.19471e-10	3.66495e-09	COL24A1	collagen type XXIV alpha 1 chain
ENSG00000069020.18	897.149	420.731	658.94	-1.08078	0.170312	-6.34592	2.21099e-10	3.68848e-09	MAST4	microtubule associated serine/threonine kinase family member 4
ENSG00000124570.17	572.268	155.105	363.686	-1.79881	0.28347	-6.34569	2.21432e-10	3.69039e-09	SERPINB6	serpin family B member 6
ENSG00000145242.13	1293.19	489.901	891.547	-1.37128	0.216117	-6.34506	2.22332e-10	3.70173e-09	EPHA5	EPH receptor A5
ENSG00000113916.17	269.861	100.137	184.999	-1.40061	0.220918	-6.33994	2.29861e-10	3.82137e-09	BCL6	B-cell CLL/lymphoma 6
ENSG00000147400.8	1214.59	686.274	950.431	-0.818983	0.129181	-6.33982	2.30027e-10	3.82137e-09	CETN2	centrin 2
ENSG00000171004.18	221.263	545.668	383.466	1.27872	0.201699	6.33971	2.30198e-10	3.82137e-09	HS6ST2	heparan sulfate 6-O-sulfotransferase 2
ENSG00000143842.14	135.698	420.073	277.885	1.58194	0.24963	6.33712	2.34096e-10	3.88226e-09	SOX13	SRY-box 13
ENSG00000100604.12	142.046	44.5955	93.3207	-1.61062	0.25434	-6.33255	2.41147e-10	3.99527e-09	CHGA	chromogranin A
ENSG00000181885.18	0.465954	47.5115	23.9887	4.15593	0.656383	6.33156	2.42694e-10	4.01695e-09	CLDN7	claudin 7
ENSG00000095596.11	2.22201	69.2031	35.7126	3.76353	0.594912	6.32619	2.51284e-10	4.15506e-09	CYP26A1	cytochrome P450 family 26 subfamily A member 1
ENSG00000116478.11	395.546	793.227	594.386	0.993323	0.157103	6.32275	2.56944e-10	4.24449e-09	HDAC1	histone deacetylase 1
ENSG00000151952.15	347.678	97.2383	222.458	-1.75727	0.277966	-6.32189	2.58378e-10	4.26399e-09	TMEM132D	transmembrane protein 132D
ENSG00000106153.12	695.759	1363.6	1029.68	0.958784	0.151673	6.32138	2.59243e-10	4.27409e-09	CHCHD2	coiled-coil-helix-coiled-coil-helix domain containing 2
ENSG00000164440.14	68.4386	10.1344	39.2865	-2.53564	0.401226	-6.31972	2.62043e-10	4.31603e-09	TXLNB	taxilin beta
ENSG00000178921.13	381.388	919.941	650.665	1.24757	0.197434	6.31892	2.63391e-10	4.33401e-09	PFAS	phosphoribosylformylglycinamidine synthase
ENSG00000101057.15	194.529	786.951	490.74	1.92329	0.304591	6.31435	2.71303e-10	4.45985e-09	MYBL2	MYB proto-oncogene like 2
ENSG00000133962.7	50.0579	1.34756	25.7027	-3.73967	0.59246	-6.31211	2.75264e-10	4.52055e-09	CATSPERB	cation channel sperm associated auxiliary subunit beta
ENSG00000177272.8	53.3892	2.28395	27.8366	-3.51164	0.556636	-6.30868	2.8142e-10	4.61715e-09	KCNA3	potassium voltage-gated channel subfamily A member 3
ENSG00000177181.14	480.097	241.245	360.671	-0.982075	0.155761	-6.30501	2.88173e-10	4.72334e-09	RIMKLA	ribosomal modification protein rimK like family member A
ENSG00000161082.12	694.487	205.879	450.183	-1.69728	0.269359	-6.30119	2.95363e-10	4.83649e-09	CELF5	CUGBP Elav-like family member 5
ENSG00000165655.16	261.695	99.5017	180.598	-1.36665	0.216915	-6.30039	2.96895e-10	4.85687e-09	ZNF503	zinc finger protein 503
ENSG00000122679.8	47.7445	0.468194	24.1063	-4.02174	0.638367	-6.30004	2.97563e-10	4.86307e-09	RAMP3	receptor activity modifying protein 3
ENSG00000231925.11	207.335	76.9646	142.15	-1.39373	0.221411	-6.29476	3.07874e-10	5.02672e-09	TAPBP	TAP binding protein
ENSG00000198242.13	1066.28	2443.3	1754.79	1.17634	0.186921	6.29325	3.10894e-10	5.07112e-09	RPL23A	ribosomal protein L23a
ENSG00000173193.13	538.352	215.631	376.992	-1.29316	0.20571	-6.28631	3.25109e-10	5.29786e-09	PARP14	poly(ADP-ribose) polymerase family member 14
ENSG00000157445.14	238.944	48.4467	143.695	-2.15365	0.342987	-6.2791	3.40549e-10	5.53876e-09	CACNA2D3	calcium voltage-gated channel auxiliary subunit alpha2delta 3
ENSG00000171863.12	2147.39	4732.76	3440.08	1.12267	0.178793	6.27917	3.40382e-10	5.53876e-09	RPS7	ribosomal protein S7
ENSG00000166734.18	3257.68	1950.36	2604.02	-0.735639	0.117304	-6.27121	3.58258e-10	5.81661e-09	CASC4	cancer susceptibility 4
ENSG00000178573.6	426.424	162.311	294.368	-1.35775	0.216506	-6.27118	3.58322e-10	5.81661e-09	MAF	MAF bZIP transcription factor
ENSG00000182899.14	1711.31	3874.7	2793.01	1.15961	0.184934	6.27037	3.60182e-10	5.84118e-09	RPL35A	ribosomal protein L35a
ENSG00000152582.13	290.307	130.662	210.484	-1.13827	0.181561	-6.26935	3.62561e-10	5.87412e-09	SPEF2	sperm flagellar 2
ENSG00000278266.1	4.46747	48.5306	26.499	2.9891	0.477089	6.26528	3.72152e-10	6.02372e-09	AC079949.2
ENSG00000136783.9	396.524	160.282	278.403	-1.28062	0.204497	-6.26231	3.79314e-10	6.13376e-09	NIPSNAP3A	nipsnap homolog 3A
ENSG00000106263.17	957.773	1740.87	1349.32	0.85536	0.136652	6.25941	3.86441e-10	6.24302e-09	EIF3B	eukaryotic translation initiation factor 3 subunit B
ENSG00000170091.10	1822.7	524.648	1173.67	-1.73011	0.276419	-6.25902	3.87397e-10	6.25247e-09	HGNC:24955	Neuron-specific protein family member 2
ENSG00000172348.14	184.512	49.6994	117.106	-1.82926	0.292294	-6.25829	3.89229e-10	6.27604e-09	RCAN2	regulator of calcineurin 2
ENSG00000120885.21	16662.5	7865.78	12264.1	-1.06762	0.170719	-6.25367	4.00909e-10	6.45819e-09	CLU	clusterin
ENSG00000162599.15	5208.77	2781.21	3994.99	-0.896346	0.143391	-6.25106	4.07685e-10	6.56108e-09	NFIA	nuclear factor I A
ENSG00000204304.11	227.984	482.028	355.006	1.06787	0.170888	6.24898	4.13151e-10	6.63639e-09	PBX2	PBX homeobox 2
ENSG00000213988.10	50.1763	332.338	191.257	2.49959	0.399997	6.24903	4.13015e-10	6.63639e-09	ZNF90	zinc finger protein 90
ENSG00000004468.12	60.4762	2.41846	31.4473	-3.57004	0.571912	-6.24229	4.31197e-10	6.91967e-09	CD38	CD38 molecule
ENSG00000114739.13	2632.06	5681.27	4156.67	1.09347	0.175234	6.24005	4.37418e-10	7.01203e-09	ACVR2B	activin A receptor type 2B
ENSG00000205929.10	55.2751	1.37607	28.3256	-3.76804	0.603861	-6.23992	4.37784e-10	7.01203e-09	C21orf62	chromosome 21 open reading frame 62
ENSG00000141401.11	34.3745	180.342	107.358	2.23621	0.35847	6.23821	4.42614e-10	7.08267e-09	IMPA2	inositol monophosphatase 2
ENSG00000162520.14	132.905	22.78	77.8425	-2.34415	0.375845	-6.23703	4.45962e-10	7.12948e-09	SYNC	syncoilin, intermediate filament protein
ENSG00000117280.12	748.023	359.289	553.656	-1.04502	0.167611	-6.23481	4.52341e-10	7.22461e-09	RAB29	RAB29, member RAS oncogene family
ENSG00000134538.2	0.895988	27.7514	14.3237	3.70077	0.594133	6.22885	4.69859e-10	7.4973e-09	SLCO1B1	solute carrier organic anion transporter family member 1B1
ENSG00000137135.17	15.5408	88.6518	52.0963	2.33431	0.374944	6.22576	4.79232e-10	7.63241e-09	ARHGEF39	Rho guanine nucleotide exchange factor 39
ENSG00000180357.9	1656.49	3099	2377.74	0.894189	0.143627	6.22576	4.79213e-10	7.63241e-09	ZNF609	zinc finger protein 609
ENSG00000245694.9	151.272	455.7	303.486	1.53864	0.247266	6.22259	4.89008e-10	7.78076e-09	CRNDE	colorectal neoplasia differentially expressed
ENSG00000177954.11	2903.39	6835.9	4869.64	1.21256	0.194907	6.22121	4.93323e-10	7.84202e-09	RPS27	ribosomal protein S27
ENSG00000168411.13	510.928	1174.16	842.545	1.18019	0.189732	6.22027	4.96312e-10	7.88211e-09	RFWD3	ring finger and WD repeat domain 3
ENSG00000164112.12	3.70255	60.1463	31.9245	3.32346	0.53432	6.21997	4.97238e-10	7.88938e-09	TMEM155	transmembrane protein 155
ENSG00000117519.15	7321.49	3446.17	5383.83	-1.07172	0.172317	-6.21945	4.98891e-10	7.90817e-09	CNN3	calponin 3
ENSG00000198918.7	762.547	1992.91	1377.73	1.35338	0.217685	6.21714	5.0629e-10	8.01792e-09	RPL39	ribosomal protein L39
ENSG00000254122.2	175.658	58.9978	117.328	-1.53281	0.246592	-6.21599	5.10025e-10	8.0695e-09	PCDHGB7	protocadherin gamma subfamily B, 7
ENSG00000115041.12	81.853	15.5246	48.6888	-2.22056	0.357261	-6.2155	5.11604e-10	8.08689e-09	KCNIP3	potassium voltage-gated channel interacting protein 3
ENSG00000171786.5	135.166	701.581	418.374	2.21926	0.357774	6.20297	5.54063e-10	8.74984e-09	NHLH1	nescient helix-loop-helix 1
ENSG00000132329.10	100.236	16.7228	58.4794	-2.4119	0.388887	-6.20207	5.57265e-10	8.79217e-09	RAMP1	receptor activity modifying protein 1
ENSG00000183023.18	2459.59	1050.07	1754.83	-1.2069	0.194731	-6.19777	5.72687e-10	9.02704e-09	SLC8A1	solute carrier family 8 member A1
ENSG00000120549.17	53.0326	347.718	200.375	2.48452	0.400963	6.19639	5.7774e-10	9.09819e-09	KIAA1217	KIAA1217
ENSG00000007516.13	1165.69	244.385	705.039	-2.12164	0.34245	-6.19548	5.81083e-10	9.14231e-09	BAIAP3	BAI1 associated protein 3
ENSG00000213023.10	92.1501	16.4742	54.3122	-2.32655	0.375534	-6.19533	5.81628e-10	9.14234e-09	SYT3	synaptotagmin 3
ENSG00000140391.14	5264.06	3069.62	4166.84	-0.772935	0.124827	-6.19207	5.93782e-10	9.3247e-09	TSPAN3	tetraspanin 3
ENSG00000180318.3	0.680596	26.9989	13.8398	3.79231	0.612757	6.18893	6.05754e-10	9.50386e-09	ALX1	ALX homeobox 1
ENSG00000174498.13	357.704	1347.09	852.397	1.82955	0.295657	6.18806	6.09098e-10	9.53821e-09	IGDCC3	immunoglobulin superfamily DCC subclass member 3
ENSG00000184349.12	140.75	368.467	254.608	1.35806	0.21947	6.18792	6.0964e-10	9.53821e-09	EFNA5	ephrin A5
ENSG00000244731.7	47.0251	1.95027	24.4877	-3.52247	0.569238	-6.18805	6.09116e-10	9.53821e-09	C4A	complement C4A (Rodgers blood group)
ENSG00000069482.6	2.16189	49.8372	25.9996	3.55003	0.573741	6.18752	6.11187e-10	9.55355e-09	GAL	galanin and GMAP prepropeptide
ENSG00000184083.11	1127.48	554.237	840.859	-1.01475	0.164019	-6.18679	6.14012e-10	9.58882e-09	FAM120C	family with sequence similarity 120C
ENSG00000104419.14	197.16	61.6444	129.402	-1.62603	0.262931	-6.18425	6.23997e-10	9.73574e-09	NDRG1	N-myc downstream regulated 1
ENSG00000091127.13	137.352	390.152	263.752	1.46708	0.237253	6.1836	6.26542e-10	9.76642e-09	PUS7	pseudouridylate synthase 7 (putative)
ENSG00000149218.4	608.605	297.212	452.909	-1.02502	0.165897	-6.17869	6.46349e-10	1.00659e-08	ENDOD1	endonuclease domain containing 1
ENSG00000163491.16	117.228	34.4459	75.837	-1.70645	0.276222	-6.17783	6.49894e-10	1.01117e-08	NEK10	NIMA related kinase 10
ENSG00000154217.14	1915.88	1190.13	1553	-0.682147	0.110484	-6.17416	6.65182e-10	1.03401e-08	PITPNC1	phosphatidylinositol transfer protein, cytoplasmic 1
ENSG00000185215.8	27.2669	114.569	70.9182	1.96404	0.318538	6.16581	7.01226e-10	1.08903e-08	TNFAIP2	TNF alpha induced protein 2
ENSG00000164949.7	201.368	45.4251	123.397	-2.01599	0.327157	-6.16214	7.1768e-10	1.11356e-08	GEM	GTP binding protein overexpressed in skeletal muscle
ENSG00000280623.1	0.668872	673.995	337.332	4.31913	0.701129	6.16025	7.26284e-10	1.12587e-08	PCAT14	prostate cancer associated transcript 14 (non-protein coding)
ENSG00000086289.11	533.576	257.133	395.354	-1.04498	0.16964	-6.15999	7.27498e-10	1.12672e-08	EPDR1	ependymin related 1
ENSG00000147027.3	2621.41	1092.43	1856.92	-1.23881	0.201127	-6.15934	7.30505e-10	1.13034e-08	TMEM47	transmembrane protein 47
ENSG00000204514.9	146.578	410.666	278.622	1.44793	0.235211	6.15586	7.46724e-10	1.15438e-08	ZNF814	zinc finger protein 814
ENSG00000132341.11	2373.83	3932.56	3153.19	0.723784	0.117642	6.15242	7.63113e-10	1.17755e-08	RAN	RAN, member RAS oncogene family
ENSG00000206052.10	744.429	346.471	545.45	-1.08919	0.177034	-6.15243	7.63055e-10	1.17755e-08	DOK6	docking protein 6
ENSG00000147596.3	2.61612	284.227	143.421	4.15191	0.67504	6.15062	7.71829e-10	1.18992e-08	PRDM14	PR/SET domain 14
ENSG00000126368.5	94.218	20.8012	57.5096	-2.03758	0.33132	-6.14989	7.75361e-10	1.19318e-08	NR1D1	nuclear receptor subfamily 1 group D member 1
ENSG00000130396.20	2285.14	4067.9	3176.52	0.824821	0.134119	6.14992	7.75202e-10	1.19318e-08	AFDN	afadin, adherens junction formation factor
ENSG00000085840.12	59.2436	266.026	162.635	2.04733	0.332982	6.14847	7.82358e-10	1.20285e-08	ORC1	origin recognition complex subunit 1
ENSG00000103528.16	352.12	111.382	231.751	-1.61583	0.263146	-6.14043	8.23009e-10	1.2642e-08	SYT17	synaptotagmin 17
ENSG00000229921.6	2.20954	40.2946	21.2521	3.37428	0.549634	6.13913	8.29753e-10	1.27339e-08	KIF25-AS1	KIF25 antisense RNA 1
ENSG00000157796.17	685.991	363.669	524.83	-0.905913	0.147728	-6.13231	8.661e-10	1.32797e-08	WDR19	WD repeat domain 19
ENSG00000114315.3	234.28	66.8134	150.547	-1.7289	0.28196	-6.13172	8.69325e-10	1.3317e-08	HES1	hes family bHLH transcription factor 1
ENSG00000166860.2	317.377	653.758	485.568	1.03023	0.168051	6.13044	8.76371e-10	1.34128e-08	ZBTB39	zinc finger and BTB domain containing 39
ENSG00000237172.3	76.9425	12.1413	44.5419	-2.42548	0.395728	-6.12915	8.83502e-10	1.35096e-08	B3GNT9	UDP-GlcNAc:betaGal beta-1,3-N-acetylglucosaminyltransferase 9
ENSG00000186231.16	118.123	33.9078	76.0152	-1.72366	0.281276	-6.12801	8.89849e-10	1.35944e-08	KLHL32	kelch like family member 32
ENSG00000004487.15	2131.92	4199.6	3165.76	0.966618	0.15776	6.12713	8.94804e-10	1.36577e-08	KDM1A	lysine demethylase 1A
ENSG00000074410.13	896.542	393.41	644.976	-1.16639	0.190382	-6.12657	8.97919e-10	1.36929e-08	CA12	carbonic anhydrase 12
ENSG00000155906.16	207.773	547.529	377.651	1.36647	0.223096	6.12504	9.06591e-10	1.38126e-08	RMND1	required for meiotic nuclear division 1 homolog
ENSG00000154856.12	375.695	133.853	254.774	-1.43892	0.234993	-6.12323	9.16955e-10	1.39579e-08	APCDD1	APC down-regulated 1
ENSG00000256073.3	6.15106	58.1992	32.1751	2.85741	0.466718	6.12235	9.22055e-10	1.40229e-08	URB1-AS1	URB1 antisense RNA 1 (head to head)
ENSG00000112715.21	867.731	319.541	593.636	-1.40334	0.229317	-6.11968	9.37663e-10	1.42392e-08	VEGFA	vascular endothelial growth factor A
ENSG00000184144.11	662.053	3086.86	1874.45	2.08832	0.341249	6.11962	9.37967e-10	1.42392e-08	CNTN2	contactin 2
ENSG00000258405.9	140.583	432.402	286.493	1.56884	0.256409	6.11851	9.44521e-10	1.43258e-08	ZNF578	zinc finger protein 578
ENSG00000183775.10	277.568	106.856	192.212	-1.35051	0.220773	-6.1172	9.5235e-10	1.44316e-08	KCTD16	potassium channel tetramerization domain containing 16
ENSG00000049540.16	450.045	85.594	267.82	-2.2323	0.364973	-6.11633	9.57553e-10	1.44974e-08	ELN	elastin
ENSG00000112796.9	105.62	17.2625	61.4414	-2.36675	0.386969	-6.11612	9.588e-10	1.45032e-08	ENPP5	ectonucleotide pyrophosphatase/phosphodiesterase 5 (putative)
ENSG00000120094.6	0.227115	48.3665	24.2968	4.14502	0.677976	6.11382	9.72738e-10	1.47009e-08	HOXB1	homeobox B1
ENSG00000166501.12	612.792	115.868	364.33	-2.23054	0.364986	-6.11132	9.88123e-10	1.492e-08	PRKCB	protein kinase C beta
ENSG00000105372.6	1783.94	4324.66	3054.3	1.25112	0.204899	6.10605	1.02128e-09	1.54069e-08	RPS19	ribosomal protein S19
ENSG00000115758.12	3554.62	7610.76	5582.69	1.08121	0.1771	6.10509	1.02745e-09	1.54723e-08	ODC1	ornithine decarboxylase 1
ENSG00000138698.14	983.76	595.293	789.526	-0.72036	0.117991	-6.10519	1.0268e-09	1.54723e-08	RAP1GDS1	Rap1 GTPase-GDP dissociation stimulator 1
ENSG00000153558.13	324.142	149.441	236.791	-1.10502	0.181048	-6.10348	1.03787e-09	1.56152e-08	FBXL2	F-box and leucine rich repeat protein 2
ENSG00000117399.13	94.3011	417.626	255.963	2.02581	0.33198	6.10219	1.04626e-09	1.5717e-08	CDC20	cell division cycle 20
ENSG00000172175.12	675.724	323.057	499.391	-1.04728	0.171624	-6.10215	1.04649e-09	1.5717e-08	MALT1	MALT1 paracaspase
ENSG00000109084.13	316.051	736.502	526.277	1.19945	0.196626	6.10015	1.0597e-09	1.59011e-08	TMEM97	transmembrane protein 97
ENSG00000163362.10	16.1231	72.1273	44.1252	2.03786	0.334082	6.0999	1.06136e-09	1.59119e-08	INAVA	innate immunity activator
ENSG00000131981.15	259.672	68.5986	164.135	-1.83537	0.301063	-6.0963	1.08553e-09	1.62598e-08	LGALS3	galectin 3
ENSG00000095777.14	101.702	16.8642	59.2832	-2.3665	0.388444	-6.09225	1.11334e-09	1.66616e-08	MYO3A	myosin IIIA
ENSG00000214402.6	88.0281	18.078	53.0531	-2.14617	0.352538	-6.08778	1.14489e-09	1.71186e-08	LCNL1	lipocalin like 1
ENSG00000110318.13	412.926	212.44	312.683	-0.95194	0.156457	-6.08436	1.1696e-09	1.74726e-08	CEP126	centrosomal protein 126
ENSG00000167191.11	2103.16	1269.03	1686.09	-0.723169	0.118882	-6.08309	1.17886e-09	1.75952e-08	GPRC5B	G protein-coupled receptor class C group 5 member B
ENSG00000035862.12	6805.52	3005.77	4905.64	-1.15864	0.190565	-6.07999	1.20186e-09	1.79228e-08	TIMP2	TIMP metallopeptidase inhibitor 2
ENSG00000065427.14	1193.53	1898.04	1545.78	0.66553	0.10947	6.07958	1.205e-09	1.79537e-08	KARS	lysyl-tRNA synthetase
ENSG00000253846.2	489.164	906.229	697.697	0.87878	0.144616	6.07666	1.22712e-09	1.82671e-08	PCDHGA10	protocadherin gamma subfamily A, 10
ENSG00000102195.9	12.852	85.0407	48.9464	2.47216	0.407617	6.0649	1.32032e-09	1.96372e-08	GPR50	G protein-coupled receptor 50
ENSG00000243444.7	140.952	48.1547	94.5534	-1.50526	0.248209	-6.0645	1.32364e-09	1.96691e-08	PALM2	paralemmin 2
ENSG00000156298.12	540.173	182.19	361.182	-1.52746	0.252172	-6.05722	1.38496e-09	2.05442e-08	TSPAN7	tetraspanin 7
ENSG00000184486.9	1515.9	3249.99	2382.94	1.0832	0.178827	6.05725	1.38472e-09	2.05442e-08	POU3F2	POU class 3 homeobox 2
ENSG00000111052.7	494.675	243.494	369.085	-1.00477	0.1659	-6.05646	1.39146e-09	2.06225e-08	LIN7A	lin-7 homolog A, crumbs cell polarity complex component
ENSG00000108018.15	581.67	320.199	450.934	-0.855379	0.141335	-6.05215	1.42926e-09	2.11642e-08	SORCS1	sortilin related VPS10 domain containing receptor 1
ENSG00000106070.17	1430.08	2560.7	1995.39	0.831776	0.137527	6.0481	1.46566e-09	2.1684e-08	GRB10	growth factor receptor bound protein 10
ENSG00000222030.1	0.441757	23.9493	12.1955	3.82948	0.633215	6.04768	1.46946e-09	2.17212e-08	LINC01793	long intergenic non-protein coding RNA 1793
ENSG00000245662.3	0	21.3265	10.6632	4.08986	0.676583	6.04488	1.49523e-09	2.20828e-08	LINC02211	long intergenic non-protein coding RNA 2211
ENSG00000187123.14	219.04	88.6276	153.834	-1.28738	0.213023	-6.04337	1.50928e-09	2.22709e-08	LYPD6	LY6/PLAUR domain containing 6
ENSG00000084676.15	1972.79	1130.11	1551.45	-0.797194	0.131988	-6.0399	1.54206e-09	2.27305e-08	NCOA1	nuclear receptor coactivator 1
ENSG00000166046.10	161.048	58.3253	109.687	-1.4254	0.236002	-6.03979	1.54313e-09	2.27305e-08	TCP11L2	t-complex 11 like 2
ENSG00000115415.18	1314.8	783.835	1049.32	-0.739719	0.122502	-6.03844	1.55614e-09	2.29022e-08	STAT1	signal transducer and activator of transcription 1
ENSG00000183098.10	1068.45	394.952	731.698	-1.39513	0.23117	-6.03508	1.58879e-09	2.33623e-08	GPC6	glypican 6
ENSG00000130520.10	488.797	895.531	692.164	0.866124	0.143603	6.03137	1.62576e-09	2.38851e-08	LSM4	LSM4 homolog, U6 small nuclear RNA and mRNA degradation associated
ENSG00000122592.7	47.7517	2.38995	25.0708	-3.36924	0.558907	-6.02826	1.65734e-09	2.43279e-08	HOXA7	homeobox A7
ENSG00000106688.11	186.15	53.5036	119.827	-1.71567	0.28463	-6.02772	1.66288e-09	2.4388e-08	SLC1A1	solute carrier family 1 member 1
ENSG00000114698.14	134.015	23.2895	78.6521	-2.32732	0.386302	-6.02462	1.69509e-09	2.48387e-08	PLSCR4	phospholipid scramblase 4
ENSG00000145016.15	1246.35	719.279	982.812	-0.788991	0.13097	-6.0242	1.69949e-09	2.48816e-08	RUBCN	RUN and cysteine rich domain containing beclin 1 interacting protein
ENSG00000144713.12	2441.11	5471.93	3956.52	1.14421	0.190195	6.01599	1.78788e-09	2.6153e-08	RPL32	ribosomal protein L32
ENSG00000167088.10	667.619	1390.45	1029.03	1.04417	0.173679	6.01207	1.83166e-09	2.67701e-08	SNRPD1	small nuclear ribonucleoprotein D1 polypeptide
ENSG00000145246.13	696.116	241.491	468.803	-1.4882	0.2476	-6.01049	1.84958e-09	2.70087e-08	ATP10D	ATPase phospholipid transporting 10D (putative)
ENSG00000110906.12	446.276	778.363	612.32	0.79384	0.132099	6.00944	1.8617e-09	2.71622e-08	KCTD10	potassium channel tetramerization domain containing 10
ENSG00000124788.17	695.146	292.665	493.906	-1.22626	0.20415	-6.00664	1.89408e-09	2.76107e-08	ATXN1	ataxin 1
ENSG00000137494.13	304.406	136.2	220.303	-1.1447	0.190749	-6.0011	1.95984e-09	2.85446e-08	ANKRD42	ankyrin repeat domain 42
ENSG00000076770.14	43.8848	140.369	92.1267	1.62336	0.27052	6.0009	1.96231e-09	2.85559e-08	MBNL3	muscleblind like splicing regulator 3
ENSG00000158258.16	1821.73	702.594	1262.16	-1.34319	0.223861	-6.00008	1.97218e-09	2.86748e-08	CLSTN2	calsyntenin 2
ENSG00000189221.9	287.92	124.875	206.398	-1.18175	0.197062	-5.99681	2.0123e-09	2.9233e-08	MAOA	monoamine oxidase A
ENSG00000168672.3	1843.03	471.014	1157.02	-1.87317	0.312501	-5.99412	2.04584e-09	2.96947e-08	FAM84B	family with sequence similarity 84 member B
ENSG00000147041.11	68.4998	8.56679	38.5333	-2.67796	0.44683	-5.99324	2.05699e-09	2.98308e-08	SYTL5	synaptotagmin like 5
ENSG00000147246.9	4.51511	42.4329	23.474	2.83779	0.474141	5.98511	2.16246e-09	3.13065e-08	HTR2C	5-hydroxytryptamine receptor 2C
ENSG00000148843.13	807.663	1465.99	1136.83	0.85235	0.142412	5.98511	2.16246e-09	3.13065e-08	PDCD11	programmed cell death 11
ENSG00000249152.1	0.227115	53.1985	26.7128	4.09263	0.683916	5.98411	2.17577e-09	3.14721e-08	LNCPRESS2	lncRNA p53 regulated and ESC associated 2
ENSG00000197894.10	1659.43	2937.55	2298.49	0.816841	0.136638	5.97816	2.25671e-09	3.26149e-08	ADH5	alcohol dehydrogenase 5 (class III), chi polypeptide
ENSG00000076344.15	68.8575	10.0075	39.4325	-2.48765	0.416194	-5.97713	2.27102e-09	3.27937e-08	RGS11	regulator of G protein signaling 11
ENSG00000169231.13	201.64	493.939	347.79	1.26025	0.211025	5.97202	2.34337e-09	3.38094e-08	THBS3	thrombospondin 3
ENSG00000063046.17	4310.33	8515.33	6412.83	0.969826	0.162439	5.9704	2.36669e-09	3.40876e-08	EIF4B	eukaryotic translation initiation factor 4B
ENSG00000140937.13	1514.81	847.537	1181.17	-0.830603	0.139119	-5.97045	2.36596e-09	3.40876e-08	CDH11	cadherin 11
ENSG00000134569.9	256.009	914.287	585.148	1.75661	0.294372	5.96731	2.41192e-09	3.47094e-08	LRP4	LDL receptor related protein 4
ENSG00000136940.13	332.657	587.141	459.899	0.812431	0.136161	5.96671	2.42087e-09	3.48085e-08	PDCL	phosducin like
ENSG00000107242.17	94.412	10.6307	52.5213	-2.75693	0.462223	-5.9645	2.45386e-09	3.52528e-08	PIP5K1B	phosphatidylinositol-4-phosphate 5-kinase type 1 beta
ENSG00000164587.11	1464.13	3548.83	2506.48	1.24985	0.209596	5.96315	2.47414e-09	3.55139e-08	RPS14	ribosomal protein S14
ENSG00000054356.13	1672.78	544.048	1108.41	-1.56686	0.262845	-5.96114	2.50486e-09	3.59242e-08	PTPRN	protein tyrosine phosphatase, receptor type N
ENSG00000135218.17	226.106	49.6267	137.867	-2.0686	0.347166	-5.95854	2.54496e-09	3.64374e-08	CD36	CD36 molecule
ENSG00000176438.12	143.573	46.9574	95.2654	-1.55656	0.261232	-5.95854	2.54496e-09	3.64374e-08	SYNE3	spectrin repeat containing nuclear envelope family member 3
ENSG00000178053.17	675.456	351.476	513.466	-0.935983	0.15714	-5.95637	2.57895e-09	3.68928e-08	MLF1	myeloid leukemia factor 1
ENSG00000143768.12	34.375	264.047	149.211	2.63048	0.441675	5.95569	2.58975e-09	3.70158e-08	LEFTY2	left-right determination factor 2
ENSG00000119547.5	447.821	1647.75	1047.78	1.79341	0.301264	5.95297	2.6332e-09	3.7605e-08	ONECUT2	one cut homeobox 2
ENSG00000003402.19	344.247	665.872	505.06	0.941856	0.158231	5.95242	2.64205e-09	3.76995e-08	CFLAR	CASP8 and FADD like apoptosis regulator
ENSG00000169136.10	607.671	271.588	439.629	-1.14614	0.192603	-5.95076	2.66895e-09	3.80512e-08	ATF5	activating transcription factor 5
ENSG00000170921.15	2751.33	1225.05	1988.19	-1.14771	0.192886	-5.95021	2.678e-09	3.81479e-08	TANC2	tetratricopeptide repeat, ankyrin repeat and coiled-coil containing 2
ENSG00000128567.16	1628.94	4845.56	3237.25	1.52148	0.255753	5.94905	2.69701e-09	3.83864e-08	PODXL	podocalyxin like
ENSG00000147604.13	2686.64	6539.6	4613.12	1.25544	0.211161	5.94541	2.75769e-09	3.92169e-08	RPL7	ribosomal protein L7
ENSG00000132481.6	71.2378	6.40412	38.821	-2.92385	0.491888	-5.94414	2.77918e-09	3.94892e-08	TRIM47	tripartite motif containing 47
ENSG00000079385.21	0.430033	42.793	21.6115	3.96543	0.667262	5.94284	2.80125e-09	3.97692e-08	CEACAM1	carcinoembryonic antigen related cell adhesion molecule 1
ENSG00000100814.17	360.666	855.25	607.958	1.22129	0.205572	5.9409	2.83458e-09	4.02086e-08	CCNB1IP1	cyclin B1 interacting protein 1
ENSG00000181804.14	48.574	4.12057	26.3473	-3.02309	0.509135	-5.93769	2.89063e-09	4.09692e-08	SLC9A9	solute carrier family 9 member A9
ENSG00000153291.15	88.5639	16.4457	52.5048	-2.26729	0.381857	-5.93753	2.89357e-09	4.09764e-08	SLC25A27	solute carrier family 25 member 27
ENSG00000046653.14	10333.3	6649.11	8491.19	-0.632794	0.106599	-5.93622	2.9167e-09	4.12694e-08	GPM6B	glycoprotein M6B
ENSG00000100749.7	173.166	475.05	324.108	1.41771	0.238866	5.93516	2.93562e-09	4.14675e-08	VRK1	vaccinia related kinase 1
ENSG00000121774.17	2198.08	3298.91	2748.5	0.583397	0.0982939	5.93523	2.93431e-09	4.14675e-08	KHDRBS1	KH RNA binding domain containing, signal transduction associated 1
ENSG00000148841.15	218.99	68.1276	143.559	-1.60847	0.271126	-5.93256	2.98248e-09	4.20942e-08	ITPRIP	inositol 1,4,5-trisphosphate receptor interacting protein
ENSG00000198838.13	262.445	82.7607	172.603	-1.61258	0.271908	-5.93061	3.01819e-09	4.25626e-08	RYR3	ryanodine receptor 3
ENSG00000124575.6	252.175	1001.02	626.6	1.88748	0.318445	5.92717	3.08208e-09	4.34272e-08	HIST1H1D	histone cluster 1 H1 family member d
ENSG00000105370.7	0	37.2763	18.6382	4.09591	0.691134	5.92637	3.09714e-09	4.36029e-08	LIM2	lens intrinsic membrane protein 2
ENSG00000151575.14	543.743	277.799	410.771	-0.955512	0.161236	-5.92616	3.10108e-09	4.3622e-08	TEX9	testis expressed 9
ENSG00000184344.3	1.79123	209.783	105.787	4.04474	0.682561	5.92583	3.1072e-09	4.36717e-08	GDF3	growth differentiation factor 3
ENSG00000204264.8	36.5877	0	18.2938	-3.96792	0.669637	-5.92548	3.11385e-09	4.37287e-08	PSMB8	proteasome subunit beta 8
ENSG00000136531.15	857.052	221.641	539.347	-1.86005	0.314008	-5.92359	3.1498e-09	4.41967e-08	SCN2A	sodium voltage-gated channel alpha subunit 2
ENSG00000083828.15	95.5021	223.15	159.326	1.20227	0.203009	5.92225	3.17576e-09	4.4524e-08	ZNF586	zinc finger protein 586
ENSG00000128059.8	279.197	771.794	525.496	1.42646	0.240884	5.92177	3.18488e-09	4.46148e-08	PPAT	phosphoribosyl pyrophosphate amidotransferase
ENSG00000244462.7	1648.3	2722.4	2185.35	0.718525	0.121369	5.92015	3.21653e-09	4.50207e-08	RBM12	RNA binding motif protein 12
ENSG00000229131.1	0	20.6229	10.3115	4.02221	0.679427	5.92	3.21951e-09	4.50251e-08	AC016710.1
ENSG00000107719.8	89.6031	221.19	155.396	1.27232	0.214978	5.91837	3.25155e-09	4.53978e-08	PALD1	phosphatase domain containing, paladin 1
ENSG00000140795.12	200.544	69.8337	135.189	-1.49041	0.251825	-5.91843	3.2503e-09	4.53978e-08	MYLK3	myosin light chain kinase 3
ENSG00000167772.11	96.7118	18.2772	57.4945	-2.22319	0.375886	-5.91453	3.32815e-09	4.64289e-08	ANGPTL4	angiopoietin like 4
ENSG00000102003.10	941.917	301.819	621.868	-1.58674	0.268298	-5.91409	3.33705e-09	4.65147e-08	SYP	synaptophysin
ENSG00000184305.14	256.51	88.3454	172.428	-1.48999	0.252007	-5.91249	3.36975e-09	4.69317e-08	CCSER1	coiled-coil serine rich protein 1
ENSG00000140332.15	1633.69	893.629	1263.66	-0.85992	0.145503	-5.90998	3.42149e-09	4.76129e-08	TLE3	transducin like enhancer of split 3
ENSG00000156482.10	2161.23	4505.92	3333.58	1.04425	0.1768	5.9064	3.49675e-09	4.86137e-08	RPL30	ribosomal protein L30
ENSG00000170579.16	846.686	484.112	665.399	-0.800768	0.135579	-5.90628	3.49917e-09	4.86137e-08	DLGAP1	DLG associated protein 1
ENSG00000115468.11	205.694	80.9342	143.314	-1.30799	0.221485	-5.90554	3.5149e-09	4.8792e-08	EFHD1	EF-hand domain family member D1
ENSG00000177511.5	451.809	202.278	327.044	-1.14139	0.193404	-5.90155	3.601e-09	4.99461e-08	ST8SIA3	ST8 alpha-N-acetyl-neuraminide alpha-2,8-sialyltransferase 3
ENSG00000170162.13	61.4911	6.01382	33.7525	-2.8888	0.489896	-5.89675	3.70721e-09	5.1377e-08	VGLL2	vestigial like family member 2
ENSG00000151726.13	232.904	97.0599	164.982	-1.24538	0.21122	-5.8961	3.72202e-09	5.15399e-08	ACSL1	acyl-CoA synthetase long chain family member 1
ENSG00000187957.7	4484.76	1603.68	3044.22	-1.44078	0.244371	-5.89586	3.72726e-09	5.15701e-08	DNER	delta/notch like EGF repeat containing
ENSG00000164307.12	756.482	378.656	567.569	-0.987109	0.167453	-5.89485	3.7502e-09	5.1845e-08	ERAP1	endoplasmic reticulum aminopeptidase 1
ENSG00000184384.13	1341.45	749.365	1045.41	-0.831727	0.141187	-5.89096	3.8397e-09	5.30388e-08	MAML2	mastermind like transcriptional coactivator 2
ENSG00000182963.9	584.925	1280.31	932.617	1.11147	0.188687	5.89055	3.84922e-09	5.31267e-08	GJC1	gap junction protein gamma 1
ENSG00000196531.10	2352.48	4796.08	3574.28	1.01315	0.172067	5.88809	3.90685e-09	5.38781e-08	NACA	nascent polypeptide-associated complex alpha subunit
ENSG00000118946.11	1522.7	2880.57	2201.64	0.908214	0.154345	5.88433	3.9967e-09	5.50722e-08	PCDH17	protocadherin 17
ENSG00000143515.16	265.179	678.021	471.6	1.32277	0.224948	5.88035	4.09405e-09	5.63676e-08	ATP8B2	ATPase phospholipid transporting 8B2
ENSG00000137872.16	1912.4	1102.57	1507.49	-0.785772	0.133656	-5.87907	4.1259e-09	5.67597e-08	SEMA6D	semaphorin 6D
ENSG00000113300.11	1222.77	2018.75	1620.76	0.717486	0.122134	5.87459	4.23881e-09	5.82654e-08	CNOT6	CCR4-NOT transcription complex subunit 6
ENSG00000162545.5	1323.43	691.443	1007.44	-0.927254	0.157913	-5.87192	4.30787e-09	5.91666e-08	CAMK2N1	calcium/calmodulin dependent protein kinase II inhibitor 1
ENSG00000184515.10	76.3562	11.8518	44.104	-2.40787	0.41016	-5.87055	4.3435e-09	5.96074e-08	BEX5	brain expressed X-linked 5
ENSG00000143933.16	8829.88	5919.2	7374.54	-0.57409	0.0977963	-5.87027	4.35091e-09	5.96606e-08	CALM2	calmodulin 2
ENSG00000171408.13	84.9666	4.78794	44.8773	-3.28773	0.560835	-5.8622	4.5678e-09	6.25836e-08	PDE7B	phosphodiesterase 7B
ENSG00000070729.13	83.2002	16.8726	50.0364	-2.14129	0.36543	-5.85964	4.63859e-09	6.3502e-08	CNGB1	cyclic nucleotide gated channel beta 1
ENSG00000143858.11	70.284	310.034	190.159	2.01417	0.343791	5.85871	4.66481e-09	6.38091e-08	SYT2	synaptotagmin 2
ENSG00000109805.9	185.756	659.835	422.796	1.74744	0.298304	5.85792	4.68705e-09	6.40095e-08	NCAPG	non-SMC condensin I complex subunit G
ENSG00000197961.11	1525.87	2835.63	2180.75	0.884538	0.150997	5.85799	4.68499e-09	6.40095e-08	ZNF121	zinc finger protein 121
ENSG00000176601.12	39.8253	1.51058	20.6679	-3.47868	0.593938	-5.85696	4.71405e-09	6.43263e-08	MAP3K19	mitogen-activated protein kinase kinase kinase 19
ENSG00000105640.12	565.357	1491.71	1028.53	1.36268	0.23284	5.85246	4.8435e-09	6.60392e-08	RPL18A	ribosomal protein L18a
ENSG00000001561.6	350.755	174.983	262.869	-0.986319	0.168555	-5.8516	4.86875e-09	6.63299e-08	ENPP4	ectonucleotide pyrophosphatase/phosphodiesterase 4 (putative)
ENSG00000069966.18	526.288	226.683	376.485	-1.19818	0.204769	-5.85139	4.87468e-09	6.6357e-08	GNB5	G protein subunit beta 5
ENSG00000129534.13	121.908	524.672	323.29	1.98317	0.339013	5.84984	4.92052e-09	6.6927e-08	MIS18BP1	MIS18 binding protein 1
ENSG00000164116.16	131.091	26.0654	78.5782	-2.15038	0.367622	-5.84944	4.93241e-09	6.70347e-08	GUCY1A3	guanylate cyclase 1 soluble subunit alpha
ENSG00000204217.13	4838.94	2992.88	3915.91	-0.688925	0.117851	-5.8457	5.04428e-09	6.84999e-08	BMPR2	bone morphogenetic protein receptor type 2
ENSG00000250658.1	15.6098	83.7984	49.7041	2.24099	0.383384	5.8453	5.05662e-09	6.86122e-08	AC097652.1
ENSG00000144227.4	67.5681	3.46085	35.5145	-3.34476	0.57234	-5.844	5.0963e-09	6.9095e-08	NXPH2	neurexophilin 2
ENSG00000130204.12	304.343	625.925	465.134	1.02634	0.175634	5.84363	5.10756e-09	6.9192e-08	TOMM40	translocase of outer mitochondrial membrane 40
ENSG00000148482.11	41.0998	1.31905	21.2094	-3.50569	0.600179	-5.84108	5.18638e-09	7.02035e-08	SLC39A12	solute carrier family 39 member 12
ENSG00000276903.1	8.65942	69.0869	38.8732	2.66215	0.455783	5.84081	5.19462e-09	7.02586e-08	HIST1H2AL	histone cluster 1 H2A family member l
ENSG00000106536.19	85.4206	286.458	185.939	1.67684	0.287107	5.84047	5.20537e-09	7.03476e-08	POU6F2	POU class 6 homeobox 2
ENSG00000162627.16	207.086	83.0712	145.079	-1.27963	0.219108	-5.8402	5.21389e-09	7.04063e-08	SNX7	sorting nexin 7
ENSG00000102780.16	298.46	695.669	497.065	1.1957	0.20476	5.83956	5.23396e-09	7.05649e-08	DGKH	diacylglycerol kinase eta
ENSG00000136167.13	3.03368	46.1125	24.5731	3.1968	0.547449	5.83946	5.23714e-09	7.05649e-08	LCP1	lymphocyte cytosolic protein 1
ENSG00000253368.3	319.766	142.469	231.117	-1.14494	0.196071	-5.83942	5.23819e-09	7.05649e-08	TRNP1	TMF1-regulated nuclear protein 1
ENSG00000165152.8	623.915	310.984	467.449	-0.991573	0.169833	-5.83852	5.26678e-09	7.08934e-08	TMEM246	transmembrane protein 246
ENSG00000111704.10	1.38539	1032.91	517.147	4.11468	0.704872	5.83749	5.29939e-09	7.12755e-08	NANOG	Nanog homeobox
ENSG00000135241.16	950.305	570.558	760.431	-0.732608	0.125524	-5.83639	5.33433e-09	7.16883e-08	PNPLA8	patatin like phospholipase domain containing 8
ENSG00000196517.11	880.197	358.352	619.274	-1.26667	0.217097	-5.83457	5.39294e-09	7.24182e-08	SLC6A9	solute carrier family 6 member 9
ENSG00000177839.6	42.8994	179.026	110.963	1.94006	0.332528	5.83428	5.40221e-09	7.24851e-08	PCDHB9	protocadherin beta 9
ENSG00000198554.11	288.757	1469.24	878.999	2.17749	0.373234	5.83411	5.40782e-09	7.25026e-08	WDHD1	WD repeat and HMG-box DNA binding protein 1
ENSG00000140455.16	747.43	1415.79	1081.61	0.910586	0.156099	5.83339	5.43119e-09	7.27581e-08	USP3	ubiquitin specific peptidase 3
ENSG00000160310.17	1708.93	1054.43	1381.68	-0.693023	0.118874	-5.82991	5.54565e-09	7.42326e-08	PRMT2	protein arginine methyltransferase 2
ENSG00000140022.9	2497.46	1441.32	1969.39	-0.787552	0.135099	-5.82943	5.5616e-09	7.4387e-08	STON2	stonin 2
ENSG00000119147.9	38.4697	1.64509	20.0574	-3.44393	0.59082	-5.82907	5.57364e-09	7.44889e-08	C2orf40	chromosome 2 open reading frame 40
ENSG00000186868.15	585.919	150.982	368.45	-1.85891	0.318974	-5.82778	5.6168e-09	7.50063e-08	MAPT	microtubule associated protein tau
ENSG00000115963.13	1179.21	2321.09	1750.15	0.963382	0.165362	5.8259	5.68066e-09	7.57392e-08	RND3	Rho family GTPase 3
ENSG00000162849.15	259.373	95.0555	177.214	-1.40975	0.241977	-5.82598	5.67774e-09	7.57392e-08	KIF26B	kinesin family member 26B
ENSG00000110429.13	547.74	310.475	429.108	-0.81354	0.139762	-5.82089	5.85348e-09	7.79817e-08	FBXO3	F-box protein 3
ENSG00000182774.10	1453.39	3536.06	2494.73	1.25386	0.215566	5.81657	6.00659e-09	7.99583e-08	RPS17	ribosomal protein S17
ENSG00000164104.11	460.337	1656.74	1058.54	1.76257	0.303185	5.81352	6.11732e-09	8.13681e-08	HMGB2	high mobility group box 2
ENSG00000161381.13	75.6866	14.9713	45.329	-2.17121	0.373495	-5.81321	6.12862e-09	8.14542e-08	PLXDC1	plexin domain containing 1
ENSG00000071537.13	3430.59	2248.11	2839.35	-0.606988	0.104421	-5.81289	6.14031e-09	8.15453e-08	SEL1L	SEL1L ERAD E3 ligase adaptor subunit
ENSG00000170500.12	3368.37	1374.63	2371.5	-1.26432	0.217512	-5.81268	6.14821e-09	8.1586e-08	LONRF2	LON peptidase N-terminal domain and ring finger 2
ENSG00000144868.13	443.05	183.587	313.319	-1.24203	0.213696	-5.81215	6.1674e-09	8.17762e-08	TMEM108	transmembrane protein 108
ENSG00000221890.3	925.046	335.03	630.038	-1.42505	0.245262	-5.81032	6.23526e-09	8.26111e-08	NPTXR	neuronal pentraxin receptor
ENSG00000198121.13	676.861	197.276	437.068	-1.70132	0.292826	-5.81	6.24712e-09	8.27033e-08	LPAR1	lysophosphatidic acid receptor 1
ENSG00000112305.14	1203.45	722.56	963.003	-0.732424	0.126088	-5.80883	6.29119e-09	8.31561e-08	SMAP1	small ArfGAP 1
ENSG00000181072.11	69.2132	6.51052	37.8619	-2.90808	0.500622	-5.80893	6.28726e-09	8.31561e-08	CHRM2	cholinergic receptor muscarinic 2
ENSG00000109501.13	335.575	134.835	235.205	-1.28761	0.221775	-5.80595	6.40039e-09	8.45332e-08	WFS1	wolframin ER transmembrane glycoprotein
ENSG00000127928.12	4.99191	42.5393	23.7656	2.7046	0.465932	5.80471	6.4477e-09	8.50915e-08	GNGT1	G protein subunit gamma transducin 1
ENSG00000034533.11	18.189	78.835	48.512	1.97837	0.340865	5.80397	6.47633e-09	8.54025e-08	ASTE1	asteroid homolog 1
ENSG00000118777.10	2.17362	50.346	26.2598	3.45552	0.595584	5.80191	6.55636e-09	8.63902e-08	ABCG2	ATP binding cassette subfamily G member 2 (Junior blood group)
ENSG00000121152.9	117.539	323.898	220.718	1.42177	0.24506	5.8017	6.56446e-09	8.64295e-08	NCAPH	non-SMC condensin I complex subunit H
ENSG00000182870.12	44.2255	1.84427	23.0349	-3.3944	0.58542	-5.79823	6.70202e-09	8.81718e-08	GALNT9	polypeptide N-acetylgalactosaminyltransferase 9
ENSG00000242021.2	0	20.5659	10.283	3.96062	0.683141	5.79766	6.72462e-09	8.84002e-08	AC112493.1
ENSG00000069812.11	103.092	17.7307	60.4115	-2.29169	0.395296	-5.7974	6.73519e-09	8.84702e-08	HES2	hes family bHLH transcription factor 2
ENSG00000126787.12	226.059	1032.33	629.192	2.05016	0.353745	5.79558	6.80851e-09	8.92942e-08	DLGAP5	DLG associated protein 5
ENSG00000160208.12	725.656	1360.03	1042.84	0.896852	0.154745	5.79566	6.80524e-09	8.92942e-08	RRP1B	ribosomal RNA processing 1B
ENSG00000197329.11	974.44	1534.75	1254.59	0.651582	0.112561	5.78873	7.09222e-09	9.29428e-08	PELI1	pellino E3 ubiquitin protein ligase 1
ENSG00000120693.13	255.821	94.5584	175.19	-1.39414	0.240915	-5.78688	7.17044e-09	9.3895e-08	SMAD9	SMAD family member 9
ENSG00000065328.16	218.725	607.123	412.924	1.42979	0.247125	5.7857	7.22112e-09	9.44852e-08	MCM10	minichromosome maintenance 10 replication initiation factor
ENSG00000154529.14	110.213	19.681	64.9471	-2.25309	0.389522	-5.78424	7.28415e-09	9.5236e-08	CNTNAP3B	contactin associated protein like 3B
ENSG00000254349.5	3.60665	40.6713	22.139	2.96118	0.512351	5.77959	7.48811e-09	9.78268e-08	MIR2052HG	MIR2052 host gene
ENSG00000157152.16	115.825	19.5545	67.6898	-2.3117	0.400003	-5.7792	7.50565e-09	9.798e-08	SYN2	synapsin II
ENSG00000132437.17	54.3591	4.23421	29.2967	-3.01936	0.522493	-5.77876	7.52543e-09	9.81624e-08	DDC	dopa decarboxylase
ENSG00000248329.5	0.405837	238.922	119.664	4.05753	0.70314	5.77059	7.89965e-09	1.02964e-07	APELA	apelin receptor early endogenous ligand
ENSG00000250049.5	1.33774	27.4049	14.3713	3.3649	0.583229	5.76944	7.95365e-09	1.03588e-07	AC114316.2
ENSG00000105825.11	18517.3	4646.07	11581.7	-1.88598	0.327154	-5.76481	8.17477e-09	1.06386e-07	TFPI2	tissue factor pathway inhibitor 2
ENSG00000066135.12	924.33	1542.5	1233.41	0.733898	0.127373	5.76179	8.3225e-09	1.08225e-07	KDM4A	lysine demethylase 4A
ENSG00000106086.18	802.596	1354.83	1078.71	0.74889	0.129995	5.76092	8.36558e-09	1.08701e-07	PLEKHA8	pleckstrin homology domain containing A8
ENSG00000164106.7	92.2921	11.6526	51.9724	-2.62707	0.456041	-5.7606	8.38167e-09	1.08826e-07	SCRG1	stimulator of chondrogenesis 1
ENSG00000147526.19	1155.51	551.037	853.275	-1.05034	0.182371	-5.75936	8.44322e-09	1.09541e-07	TACC1	transforming acidic coiled-coil containing protein 1
ENSG00000213741.9	822.113	1888.59	1355.35	1.1749	0.204067	5.75743	8.54062e-09	1.10719e-07	RPS29	ribosomal protein S29
ENSG00000164045.11	210.982	625.516	418.249	1.51577	0.263422	5.75413	8.70912e-09	1.12817e-07	CDC25A	cell division cycle 25A
ENSG00000197472.14	16.9498	148.726	82.838	2.74354	0.476813	5.75392	8.71995e-09	1.12871e-07	ZNF695	zinc finger protein 695
ENSG00000183036.10	50.4049	5.70864	28.0568	-2.75864	0.479616	-5.75177	8.83147e-09	1.14227e-07	PCP4	Purkinje cell protein 4
ENSG00000164128.6	95.4609	9.18477	52.3228	-2.85222	0.495908	-5.7515	8.84562e-09	1.14322e-07	NPY1R	neuropeptide Y receptor Y1
ENSG00000174469.19	159.159	38.8138	98.9863	-1.91055	0.332377	-5.74813	9.02352e-09	1.16532e-07	CNTNAP2	contactin associated protein like 2
ENSG00000143476.17	312.491	935.477	623.984	1.52685	0.265868	5.74288	9.30789e-09	1.20112e-07	DTL	denticleless E3 ubiquitin protein ligase homolog
ENSG00000118257.16	761.272	335.222	548.247	-1.162	0.202401	-5.74108	9.40733e-09	1.21303e-07	NRP2	neuropilin 2
ENSG00000198598.6	121.456	22.4676	71.9616	-2.25249	0.392367	-5.74077	9.42474e-09	1.21434e-07	MMP17	matrix metallopeptidase 17
ENSG00000242828.1	0	18.9778	9.48892	3.92099	0.683071	5.74024	9.45428e-09	1.21722e-07	AC068756.1
ENSG00000116679.15	1068.45	1819.93	1444.19	0.762187	0.132787	5.73993	9.47174e-09	1.21854e-07	IVNS1ABP	influenza virus NS1A binding protein
ENSG00000114646.9	1688.11	794.073	1241.09	-1.06962	0.186362	-5.73948	9.49683e-09	1.22062e-07	CSPG5	chondroitin sulfate proteoglycan 5
ENSG00000204711.8	0.441757	57.5464	28.9941	3.92019	0.683034	5.73938	9.50241e-09	1.22062e-07	C9orf135	chromosome 9 open reading frame 135
ENSG00000051825.14	411.213	897.479	654.346	1.10699	0.19298	5.73628	9.67766e-09	1.24219e-07	MPHOSPH9	M-phase phosphoprotein 9
ENSG00000175063.16	111.753	401.774	256.763	1.75942	0.306736	5.73592	9.69832e-09	1.24389e-07	UBE2C	ubiquitin conjugating enzyme E2 C
ENSG00000130182.7	0.668872	38.2983	19.4836	3.76359	0.656274	5.73479	9.76361e-09	1.25131e-07	ZSCAN10	zinc finger and SCAN domain containing 10
ENSG00000224957.5	1.33774	25.8995	13.6186	3.3159	0.578283	5.73404	9.80645e-09	1.25585e-07	LINC01266	long intergenic non-protein coding RNA 1266
ENSG00000152779.13	61.7929	4.03504	32.914	-3.17238	0.553373	-5.7328	9.87854e-09	1.26412e-07	SLC16A12	solute carrier family 16 member 12
ENSG00000101846.6	362.731	170.264	266.498	-1.08035	0.188457	-5.73259	9.89072e-09	1.26472e-07	STS	steroid sulfatase
ENSG00000101447.14	47.3239	211.735	129.529	2.02395	0.353111	5.73176	9.93921e-09	1.26996e-07	FAM83D	family with sequence similarity 83 member D
ENSG00000151917.17	255.758	101.576	178.667	-1.30891	0.228388	-5.73107	9.97964e-09	1.27416e-07	BEND6	BEN domain containing 6
ENSG00000088808.16	195.972	57.6664	126.819	-1.69223	0.295288	-5.73077	9.9977e-09	1.2755e-07	PPP1R13B	protein phosphatase 1 regulatory subunit 13B
ENSG00000166851.14	79.3372	323.187	201.262	1.91171	0.333605	5.73046	1.00161e-08	1.27688e-07	PLK1	polo like kinase 1
ENSG00000251138.6	0.477678	24.0272	12.2524	3.70189	0.646048	5.73006	1.00397e-08	1.27893e-07	AC090502.1
ENSG00000142188.16	177.093	72.5722	124.833	-1.26048	0.220026	-5.72877	1.0116e-08	1.28767e-07	TMEM50B	transmembrane protein 50B
ENSG00000113790.10	89.9153	206.355	148.135	1.17561	0.205277	5.72694	1.02259e-08	1.30068e-07	EHHADH	enoyl-CoA hydratase and 3-hydroxyacyl CoA dehydrogenase
ENSG00000135476.11	52.0051	200.521	126.263	1.84363	0.322179	5.72238	1.0504e-08	1.33504e-07	ESPL1	extra spindle pole bodies like 1, separase
ENSG00000166562.8	1108.87	600.981	854.924	-0.876296	0.15314	-5.72219	1.05159e-08	1.33555e-07	SEC11C	SEC11 homolog C, signal peptidase complex subunit
ENSG00000184702.18	460.281	183.658	321.969	-1.2948	0.226391	-5.71933	1.06947e-08	1.35723e-07	SEPT5	septin 5
ENSG00000132780.16	1341.18	3751.36	2546.27	1.43765	0.251381	5.719	1.07151e-08	1.35881e-07	NASP	nuclear autoantigenic sperm protein
ENSG00000111602.11	503.98	982.051	743.016	0.951275	0.16636	5.71818	1.0767e-08	1.36436e-07	TIMELESS	timeless circadian clock
ENSG00000184058.13	1.56486	29.9659	15.7654	3.31622	0.580003	5.71758	1.08049e-08	1.36814e-07	TBX1	T-box 1
ENSG00000118729.11	5.35098	63.3058	34.3284	2.98195	0.521706	5.71578	1.09203e-08	1.38171e-07	CASQ2	calsequestrin 2
ENSG00000015171.19	2285.99	1285.45	1785.72	-0.822275	0.143883	-5.71488	1.09783e-08	1.38801e-07	ZMYND11	zinc finger MYND-type containing 11
ENSG00000145592.13	3023.29	6240.59	4631.94	1.0293	0.180119	5.71457	1.09983e-08	1.3895e-07	RPL37	ribosomal protein L37
ENSG00000175874.9	179.054	55.6506	117.352	-1.61938	0.283634	-5.7094	1.13375e-08	1.43128e-07	CREG2	cellular repressor of E1A stimulated genes 2
ENSG00000242265.5	59893.9	24458.2	42176.1	-1.26097	0.220914	-5.70798	1.14322e-08	1.44215e-07	PEG10	paternally expressed 10
ENSG00000196968.10	538.341	264.929	401.635	-1.00628	0.176347	-5.70623	1.15504e-08	1.45598e-07	FUT11	fucosyltransferase 11
ENSG00000168778.11	456.113	228.144	342.129	-0.988361	0.173409	-5.69961	1.2008e-08	1.51253e-07	TCTN2	tectonic family member 2
ENSG00000164093.15	0.477678	35.514	17.9959	3.79995	0.66706	5.69657	1.22242e-08	1.53861e-07	PITX2	paired like homeodomain 2
ENSG00000170345.9	225.877	68.9483	147.413	-1.64246	0.288345	-5.69617	1.2253e-08	1.54108e-07	FOS	Fos proto-oncogene, AP-1 transcription factor subunit
ENSG00000165164.13	178.071	62.6209	120.346	-1.45768	0.255967	-5.69478	1.23528e-08	1.55248e-07	CFAP47	cilia and flagella associated protein 47
ENSG00000166349.9	13.0769	66.1392	39.608	2.15253	0.378034	5.69403	1.24076e-08	1.55821e-07	RAG1	recombination activating 1
ENSG00000100485.11	1257.84	768.523	1013.18	-0.705606	0.123924	-5.69387	1.24188e-08	1.55845e-07	SOS2	SOS Ras/Rho guanine nucleotide exchange factor 2
ENSG00000164048.13	299.198	853.018	576.108	1.46343	0.257117	5.69168	1.25792e-08	1.5774e-07	ZNF589	zinc finger protein 589
ENSG00000100979.14	1737.95	813.471	1275.71	-1.07705	0.189316	-5.68917	1.27656e-08	1.59808e-07	PLTP	phospholipid transfer protein
ENSG00000129295.8	168.407	63.6946	116.051	-1.35221	0.237686	-5.68908	1.27725e-08	1.59808e-07	LRRC6	leucine rich repeat containing 6
ENSG00000168280.16	9282.52	5710.08	7496.3	-0.696263	0.122381	-5.68931	1.27556e-08	1.59808e-07	KIF5C	kinesin family member 5C
ENSG00000131153.8	170.85	352.034	261.442	1.02745	0.180735	5.68483	1.30943e-08	1.63713e-07	GINS2	GINS complex subunit 2
ENSG00000065833.8	586.406	238.773	412.589	-1.26403	0.222645	-5.67736	1.36786e-08	1.70891e-07	ME1	malic enzyme 1
ENSG00000158528.11	1380.24	867.664	1123.95	-0.66586	0.117472	-5.66824	1.44272e-08	1.8011e-07	PPP1R9A	protein phosphatase 1 regulatory subunit 9A
ENSG00000105997.22	69.4173	11.6088	40.5131	-2.38054	0.420021	-5.66765	1.44766e-08	1.80594e-07	HOXA3	homeobox A3
ENSG00000106462.10	290.402	584.92	437.661	0.99659	0.175982	5.66303	1.48727e-08	1.85398e-07	EZH2	enhancer of zeste 2 polycomb repressive complex 2 subunit
ENSG00000050628.20	37.3241	1.78724	19.5557	-3.26355	0.576375	-5.6622	1.49443e-08	1.86152e-07	PTGER3	prostaglandin E receptor 3
ENSG00000152763.16	512.814	251.53	382.172	-1.01799	0.179813	-5.66141	1.50134e-08	1.86875e-07	WDR78	WD repeat domain 78
ENSG00000107331.16	619.117	231.489	425.303	-1.38055	0.244003	-5.65792	1.53221e-08	1.90577e-07	ABCA2	ATP binding cassette subfamily A member 2
ENSG00000160584.15	1193.05	764.044	978.545	-0.639407	0.113046	-5.65618	1.54784e-08	1.92237e-07	SIK3	SIK family kinase 3
ENSG00000164953.15	676.896	379.979	528.437	-0.824252	0.145723	-5.65629	1.54678e-08	1.92237e-07	TMEM67	transmembrane protein 67
ENSG00000132122.11	993.968	508.425	751.196	-0.955067	0.168868	-5.65571	1.55202e-08	1.92615e-07	SPATA6	spermatogenesis associated 6
ENSG00000066923.17	3.21165	68.6175	35.9146	3.37483	0.596886	5.65407	1.56695e-08	1.94325e-07	STAG3	stromal antigen 3
ENSG00000153048.10	574.413	1065.17	819.79	0.880198	0.155707	5.65293	1.57738e-08	1.95474e-07	CARHSP1	calcium regulated heat stable protein 1
ENSG00000135116.9	245.078	90.4201	167.749	-1.40612	0.248835	-5.65083	1.59678e-08	1.97733e-07	HRK	harakiri, BCL2 interacting protein
ENSG00000165568.17	5.02871	46.5152	25.772	2.7727	0.490913	5.64804	1.62286e-08	2.00815e-07	AKR1E2	aldo-keto reductase family 1 member E2
ENSG00000134757.4	0	46.2611	23.1306	3.95235	0.699941	5.64669	1.63565e-08	2.0225e-07	DSG3	desmoglein 3
ENSG00000083720.12	1039.01	604.053	821.534	-0.772721	0.13686	-5.64607	1.64157e-08	2.02834e-07	OXCT1	3-oxoacid CoA-transferase 1
ENSG00000142676.12	2443.22	7059.47	4751.34	1.47853	0.261975	5.64379	1.66351e-08	2.05393e-07	RPL11	ribosomal protein L11
ENSG00000102174.8	87.8775	18.1346	53.0061	-2.1049	0.373145	-5.64097	1.69097e-08	2.08632e-07	PHEX	phosphate regulating endopeptidase homolog X-linked
ENSG00000117791.15	70.78	14.4176	42.5988	-2.1275	0.377189	-5.6404	1.69657e-08	2.09169e-07	MARC2	mitochondrial amidoxime reducing component 2
ENSG00000170689.9	45.742	1.87278	23.8074	-3.36827	0.597243	-5.6397	1.70342e-08	2.0986e-07	HOXB9	homeobox B9
ENSG00000111859.16	1423.39	569.773	996.582	-1.28965	0.228722	-5.63852	1.71516e-08	2.11153e-07	NEDD9	neural precursor cell expressed, developmentally down-regulated 9
ENSG00000165521.15	177.186	67.9911	122.589	-1.34026	0.237756	-5.63712	1.72916e-08	2.12721e-07	EML5	echinoderm microtubule associated protein like 5
ENSG00000173258.12	226.38	611.919	419.15	1.39317	0.247246	5.63477	1.75294e-08	2.15489e-07	ZNF483	zinc finger protein 483
ENSG00000072571.19	142.805	513.258	328.032	1.75643	0.31199	5.62978	1.80438e-08	2.21651e-07	HMMR	hyaluronan mediated motility receptor
ENSG00000215866.7	2.05426	87.5878	44.821	3.67195	0.652322	5.62905	1.81206e-08	2.22432e-07	LINC01356	long intergenic non-protein coding RNA 1356
ENSG00000231768.1	46.8936	1.34756	24.1206	-3.50041	0.622533	-5.62285	1.87838e-08	2.30405e-07	LINC01354	long intergenic non-protein coding RNA 1354
ENSG00000054654.16	1303.82	3420.19	2362	1.35185	0.240543	5.62001	1.90946e-08	2.33877e-07	SYNE2	spectrin repeat containing nuclear envelope protein 2
ENSG00000140534.13	84.1688	362.151	223.16	1.9733	0.35112	5.62001	1.90943e-08	2.33877e-07	TICRR	TOPBP1 interacting checkpoint and replication regulator
ENSG00000163116.9	6.0675	45.4797	25.7736	2.57358	0.458036	5.61873	1.92362e-08	2.35441e-07	STPG2	sperm tail PG-rich repeat containing 2
ENSG00000100219.16	1868.62	871.254	1369.94	-1.07983	0.192219	-5.6177	1.93515e-08	2.36681e-07	XBP1	X-box binding protein 1
ENSG00000008283.15	300.174	118.081	209.127	-1.3151	0.234111	-5.61743	1.93822e-08	2.36884e-07	CYB561	cytochrome b561
ENSG00000146250.6	196.34	40.4312	118.385	-2.1144	0.37647	-5.61639	1.94986e-08	2.38134e-07	PRSS35	protease, serine 35
ENSG00000076108.11	1382.99	2287.95	1835.47	0.720651	0.128357	5.61445	1.9719e-08	2.40652e-07	BAZ2A	bromodomain adjacent to zinc finger domain 2A
ENSG00000140323.5	529.458	197.58	363.519	-1.38638	0.247112	-5.61034	2.01933e-08	2.46262e-07	DISP2	dispatched RND transporter family member 2
ENSG00000115109.13	1365.63	2119.05	1742.34	0.630627	0.112425	5.60933	2.03114e-08	2.47523e-07	EPB41L5	erythrocyte membrane protein band 4.1 like 5
ENSG00000080823.22	279.856	132.45	206.153	-1.06556	0.190008	-5.60797	2.04714e-08	2.49113e-07	MOK	MOK protein kinase
ENSG00000170419.10	351.81	124.999	238.404	-1.44601	0.257843	-5.60809	2.04577e-08	2.49113e-07	VSTM2A	V-set and transmembrane domain containing 2A
ENSG00000161970.12	264.735	699.036	481.885	1.36215	0.243027	5.60491	2.08368e-08	2.53377e-07	RPL26	ribosomal protein L26
ENSG00000158623.14	270.916	638.613	454.764	1.21	0.215912	5.60415	2.09283e-08	2.54306e-07	COPG2	coatomer protein complex subunit gamma 2
ENSG00000101109.11	780.98	1238.99	1009.99	0.66181	0.118105	5.60356	2.09998e-08	2.54992e-07	STK4	serine/threonine kinase 4
ENSG00000137269.14	122.541	288.523	205.532	1.20617	0.215287	5.60261	2.1115e-08	2.56205e-07	LRRC1	leucine rich repeat containing 1
ENSG00000081479.12	4241.77	1828.48	3035.12	-1.18812	0.212244	-5.59792	2.1694e-08	2.63042e-07	LRP2	LDL receptor related protein 2
ENSG00000175879.8	35.9622	1.81575	18.889	-3.22265	0.575724	-5.59756	2.17384e-08	2.63391e-07	HOXD8	homeobox D8
ENSG00000134690.10	83.3774	283.115	183.246	1.68526	0.301167	5.59576	2.19662e-08	2.65959e-07	CDCA8	cell division cycle associated 8
ENSG00000147862.15	3594.61	1754.89	2674.75	-1.01799	0.18194	-5.59521	2.20352e-08	2.66604e-07	NFIB	nuclear factor I B
ENSG00000268628.2	2.47257	74.8494	38.661	3.53062	0.631423	5.59153	2.25072e-08	2.7212e-07	AL121761.2
ENSG00000163624.5	405.54	144.023	274.781	-1.44114	0.257757	-5.59108	2.25665e-08	2.72641e-07	CDS1	CDP-diacylglycerol synthase 1
ENSG00000073111.13	356.057	741.506	548.782	1.04116	0.186305	5.58849	2.29058e-08	2.76542e-07	MCM2	minichromosome maintenance complex component 2
ENSG00000170214.4	245.568	74.8027	160.185	-1.65689	0.296601	-5.58625	2.32021e-08	2.79919e-07	ADRA1B	adrenoceptor alpha 1B
ENSG00000144354.13	129.354	399.439	264.396	1.5643	0.280178	5.58325	2.3607e-08	2.846e-07	CDCA7	cell division cycle associated 7
ENSG00000116830.11	221.242	596.204	408.723	1.38797	0.248673	5.58148	2.38478e-08	2.87298e-07	TTF2	transcription termination factor 2
ENSG00000168079.16	0.238839	40.8099	20.5244	3.84333	0.688626	5.58115	2.38932e-08	2.8764e-07	SCARA5	scavenger receptor class A member 5
ENSG00000185585.19	1003.17	285.871	644.521	-1.72743	0.309854	-5.57498	2.47554e-08	2.97806e-07	OLFML2A	olfactomedin like 2A
ENSG00000169871.12	908.231	398.772	653.502	-1.16591	0.209208	-5.57299	2.50408e-08	3.01025e-07	TRIM56	tripartite motif containing 56
ENSG00000164109.13	190.344	682.062	436.203	1.75052	0.31412	5.57278	2.507e-08	3.01161e-07	MAD2L1	mitotic arrest deficient 2 like 1
ENSG00000156970.12	178.491	646.314	412.403	1.76339	0.316443	5.57254	2.51048e-08	3.01365e-07	BUB1B	BUB1 mitotic checkpoint serine/threonine kinase B
ENSG00000163479.13	912.922	1428.67	1170.8	0.642611	0.115341	5.5714	2.52701e-08	3.03134e-07	SSR2	signal sequence receptor subunit 2
ENSG00000125691.12	2271.19	5824.62	4047.9	1.32108	0.237263	5.56801	2.57669e-08	3.08873e-07	RPL23	ribosomal protein L23
ENSG00000162433.14	602.479	1510.37	1056.43	1.29123	0.231912	5.56776	2.58038e-08	3.09096e-07	AK4	adenylate kinase 4
ENSG00000114491.13	288.8	535.852	412.326	0.881652	0.158388	5.5664	2.60057e-08	3.11294e-07	UMPS	uridine monophosphate synthetase
ENSG00000185737.12	272.397	127.411	199.904	-1.07128	0.192472	-5.56592	2.60778e-08	3.11935e-07	NRG3	neuregulin 3
ENSG00000173542.8	1840.32	3208.91	2524.61	0.7938	0.142645	5.56486	2.62366e-08	3.13611e-07	MOB1B	MOB kinase activator 1B
ENSG00000129422.14	592.238	1207.9	900.071	1.01264	0.181995	5.56407	2.63557e-08	3.14812e-07	MTUS1	microtubule associated scaffold protein 1
ENSG00000101349.16	401.22	110.454	255.837	-1.77183	0.318523	-5.56264	2.65727e-08	3.1718e-07	PAK5	p21 (RAC1) activated kinase 5
ENSG00000114770.16	326.604	609.297	467.95	0.886142	0.159362	5.56056	2.68912e-08	3.20754e-07	ABCC5	ATP binding cassette subfamily C member 5
ENSG00000171858.17	571.939	1260.5	916.219	1.11745	0.201036	5.55847	2.72146e-08	3.24382e-07	RPS21	ribosomal protein S21
ENSG00000126583.10	11.5849	81.4426	46.5137	2.50792	0.451459	5.55514	2.77391e-08	3.30401e-07	PRKCG	protein kinase C gamma
ENSG00000118855.18	556.068	301.033	428.551	-0.876269	0.15775	-5.55479	2.77942e-08	3.30824e-07	MFSD1	major facilitator superfamily domain containing 1
ENSG00000154175.16	37.268	1.81575	19.5419	-3.23282	0.582213	-5.55264	2.81394e-08	3.34696e-07	ABI3BP	ABI family member 3 binding protein
ENSG00000133980.4	0.430033	27.8029	14.1165	3.68535	0.663841	5.55155	2.8314e-08	3.36536e-07	VRTN	vertebrae development associated
ENSG00000270607.1	67.8926	10.3051	39.0988	-2.42654	0.437204	-5.55012	2.85471e-08	3.39067e-07	AC009549.1
ENSG00000156535.13	605.142	145.997	375.57	-1.9189	0.345762	-5.54978	2.86031e-08	3.39493e-07	CD109	CD109 molecule
ENSG00000185129.5	618.023	292.769	455.396	-1.06046	0.191098	-5.5493	2.86824e-08	3.40195e-07	PURA	purine rich element binding protein A
ENSG00000087250.8	99.2549	15.4399	57.3474	-2.42307	0.436934	-5.54563	2.92906e-08	3.47164e-07	MT3	metallothionein 3
ENSG00000248588.1	0.238839	37.5205	18.8797	3.81311	0.687711	5.54463	2.94571e-08	3.48892e-07	AC008517.1
ENSG00000148541.12	213.684	89.2018	151.443	-1.23938	0.223538	-5.54437	2.95012e-08	3.4917e-07	FAM13C	family with sequence similarity 13 member C
ENSG00000163346.16	1678.07	721.086	1199.58	-1.19298	0.215228	-5.54284	2.97613e-08	3.52002e-07	PBXIP1	PBX homeobox interacting protein 1
ENSG00000107897.18	1214.79	759.521	987.156	-0.6732	0.121553	-5.53833	3.05367e-08	3.6092e-07	ACBD5	acyl-CoA binding domain containing 5
ENSG00000136261.14	310.71	708.779	509.744	1.16611	0.210712	5.53413	3.12775e-08	3.69207e-07	BZW2	basic leucine zipper and W2 domains 2
ENSG00000219445.2	0	36.6817	18.3408	3.8724	0.699748	5.53398	3.13036e-08	3.69207e-07	AC019155.2
ENSG00000266524.2	100.598	7.7368	54.1673	-3.0507	0.551266	-5.53399	3.13028e-08	3.69207e-07	GDF10	growth differentiation factor 10
ENSG00000185306.12	0.907711	22.4463	11.677	3.38523	0.612032	5.53113	3.1817e-08	3.75e-07	C12orf56	chromosome 12 open reading frame 56
ENSG00000113140.10	10941.2	4894.82	7918.01	-1.13674	0.205573	-5.52961	3.20946e-08	3.78008e-07	SPARC	secreted protein acidic and cysteine rich
ENSG00000152455.15	266.76	513.442	390.101	0.933606	0.168914	5.52709	3.25577e-08	3.83195e-07	SUV39H2	suppressor of variegation 3-9 homolog 2
ENSG00000153820.12	56.8378	8.00023	32.419	-2.46996	0.44692	-5.52662	3.26457e-08	3.83962e-07	SPHKAP	SPHK1 interactor, AKAP domain containing
ENSG00000118997.13	419.883	172.965	296.424	-1.25502	0.227137	-5.52542	3.287e-08	3.86331e-07	DNAH7	dynein axonemal heavy chain 7
ENSG00000129195.15	89.3189	275.158	182.239	1.55957	0.282443	5.52171	3.35726e-08	3.94314e-07	PIMREG	PICALM interacting mitotic regulator
ENSG00000173726.10	2657.33	4407.71	3532.52	0.724201	0.131167	5.52122	3.36654e-08	3.9513e-07	TOMM20	translocase of outer mitochondrial membrane 20
ENSG00000157087.17	258.86	86.885	172.873	-1.52193	0.275663	-5.52097	3.37139e-08	3.95423e-07	ATP2B2	ATPase plasma membrane Ca2+ transporting 2
ENSG00000123360.11	106.386	480.237	293.312	2.02365	0.36658	5.52036	3.38299e-08	3.96508e-07	PDE1B	phosphodiesterase 1B
ENSG00000176406.22	449.756	203.603	326.68	-1.11355	0.201745	-5.5196	3.39776e-08	3.97963e-07	RIMS2	regulating synaptic membrane exocytosis 2
ENSG00000125851.9	81.5988	9.2422	45.4205	-2.69605	0.488521	-5.5188	3.41316e-08	3.99489e-07	PCSK2	proprotein convertase subtilisin/kexin type 2
ENSG00000070756.15	3972.38	10485.3	7228.84	1.35825	0.246124	5.51856	3.41787e-08	3.99763e-07	PABPC1	poly(A) binding protein cytoplasmic 1
ENSG00000116251.9	1861.86	3825.57	2843.71	1.0219	0.18525	5.51637	3.46078e-08	4.04501e-07	RPL22	ribosomal protein L22
ENSG00000183741.11	2033.03	801.095	1417.06	-1.30789	0.237242	-5.51291	3.52952e-08	4.12249e-07	CBX6	chromobox 6
ENSG00000142227.10	280.467	82.3721	181.42	-1.68409	0.305661	-5.50968	3.59477e-08	4.19581e-07	EMP3	epithelial membrane protein 3
ENSG00000166145.14	7.33353	115.994	61.6639	3.16974	0.575424	5.50853	3.61852e-08	4.2206e-07	SPINT1	serine peptidase inhibitor, Kunitz type 1
ENSG00000111218.11	24.1228	165.562	94.8423	2.47518	0.449428	5.5074	3.64164e-08	4.24464e-07	PRMT8	protein arginine methyltransferase 8
ENSG00000137473.17	28.8074	0.468194	14.6378	-3.55463	0.6455	-5.50678	3.65462e-08	4.25682e-07	TTC29	tetratricopeptide repeat domain 29
ENSG00000175183.9	599.776	343.691	471.733	-0.796198	0.144595	-5.50642	3.662e-08	4.26248e-07	CSRP2	cysteine and glycine rich protein 2
ENSG00000165821.11	2024.5	3458.05	2741.28	0.764979	0.138963	5.50491	3.69358e-08	4.29627e-07	SALL2	spalt like transcription factor 2
ENSG00000162714.12	414.357	715.762	565.06	0.779552	0.141645	5.50356	3.72193e-08	4.32626e-07	ZNF496	zinc finger protein 496
ENSG00000120278.15	1146.89	2277.51	1712.2	0.973426	0.177003	5.49948	3.80911e-08	4.42455e-07	PLEKHG1	pleckstrin homology and RhoGEF domain containing G1
ENSG00000100426.6	524.112	912.041	718.076	0.790147	0.143708	5.49829	3.83489e-08	4.45143e-07	ZBED4	zinc finger BED-type containing 4
ENSG00000087586.17	131.257	435.307	283.282	1.65221	0.300523	5.49777	3.84629e-08	4.46159e-07	AURKA	aurora kinase A
ENSG00000156531.16	1378.99	2349.56	1864.28	0.761769	0.138615	5.49558	3.89427e-08	4.51414e-07	PHF6	PHD finger protein 6
ENSG00000147481.14	224.677	94.7679	159.722	-1.22525	0.22303	-5.49367	3.93662e-08	4.5601e-07	SNTG1	syntrophin gamma 1
ENSG00000123975.4	194.078	512.075	353.076	1.35828	0.247328	5.49184	3.97778e-08	4.60461e-07	CKS2	CDC28 protein kinase regulatory subunit 2
ENSG00000164530.13	55.4793	1.34756	28.4134	-3.52289	0.641501	-5.49164	3.98229e-08	4.60667e-07	PI16	peptidase inhibitor 16
ENSG00000158402.18	28.8083	109.249	69.0285	1.82264	0.332022	5.48953	4.02999e-08	4.65865e-07	CDC25C	cell division cycle 25C
ENSG00000116254.17	399.74	165.441	282.59	-1.24908	0.227598	-5.48808	4.06321e-08	4.69384e-07	CHD5	chromodomain helicase DNA binding protein 5
ENSG00000129354.11	0.860067	61.8986	31.3793	3.71623	0.677245	5.48728	4.08172e-08	4.71199e-07	AP1M2	adaptor related protein complex 1 mu 2 subunit
ENSG00000172568.4	38.6365	1.40458	20.0205	-3.36032	0.612494	-5.48629	4.10466e-08	4.73524e-07	FNDC9	fibronectin type III domain containing 9
ENSG00000088205.12	870.299	1478.34	1174.32	0.7573	0.13808	5.48449	4.14674e-08	4.78052e-07	DDX18	DEAD-box helicase 18
ENSG00000203667.9	1018.14	594.645	806.395	-0.771373	0.140691	-5.48273	4.18807e-08	4.82486e-07	COX20	COX20, cytochrome c oxidase assembly factor
ENSG00000150594.6	44.4041	3.76602	24.0851	-2.89541	0.528165	-5.48202	4.20505e-08	4.84112e-07	ADRA2A	adrenoceptor alpha 2A
ENSG00000111846.16	151.811	588.546	370.179	1.84383	0.336579	5.47813	4.29834e-08	4.94514e-07	GCNT2	glucosaminyl (N-acetyl) transferase 2, I-branching enzyme (I blood group)
ENSG00000159423.16	442.441	99.9908	271.216	-1.99926	0.364981	-5.4777	4.30886e-08	4.95387e-07	ALDH4A1	aldehyde dehydrogenase 4 family member A1
ENSG00000105612.8	365.453	164.104	264.779	-1.12999	0.206498	-5.47216	4.44573e-08	5.10774e-07	DNASE2	deoxyribonuclease 2, lysosomal
ENSG00000147403.16	2242.92	4608.57	3425.74	1.02147	0.186697	5.47127	4.4683e-08	5.13018e-07	RPL10	ribosomal protein L10
ENSG00000187607.15	265.518	490.826	378.172	0.878622	0.160599	5.4709	4.47753e-08	5.13728e-07	ZNF286A	zinc finger protein 286A
ENSG00000172493.20	1652.16	2810.47	2231.31	0.75951	0.138855	5.46981	4.50514e-08	5.16544e-07	AFF1	AF4/FMR2 family member 1
ENSG00000159210.9	308.168	514.785	411.477	0.733873	0.134181	5.46928	4.51876e-08	5.17754e-07	SNF8	SNF8, ESCRT-II complex subunit
ENSG00000167634.12	0.202918	1033.39	516.797	3.88805	0.711129	5.46743	4.56595e-08	5.22806e-07	NLRP7	NLR family pyrin domain containing 7
ENSG00000151929.9	487.203	253.115	370.159	-0.932927	0.170658	-5.46663	4.58664e-08	5.24819e-07	BAG3	BCL2 associated athanogene 3
ENSG00000198963.10	83.5962	8.8796	46.2379	-2.73098	0.499716	-5.46506	4.62744e-08	5.29128e-07	RORB	RAR related orphan receptor B
ENSG00000163520.13	286.077	48.8479	167.462	-2.29581	0.420187	-5.4638	4.66059e-08	5.32558e-07	FBLN2	fibulin 2
ENSG00000164929.16	1480.32	598.267	1039.29	-1.27343	0.233195	-5.46079	4.74008e-08	5.41274e-07	BAALC	BAALC, MAP3K1 and KLF4 binding
ENSG00000101311.15	1.2901	239.406	120.348	3.82712	0.700897	5.46031	4.75305e-08	5.42388e-07	FERMT1	fermitin family member 1
ENSG00000157423.17	362.612	161.993	262.302	-1.14129	0.20909	-5.45837	4.80513e-08	5.4796e-07	HYDIN	HYDIN, axonemal central pair apparatus protein
ENSG00000267260.1	14.1759	70.3911	42.2835	2.13344	0.390939	5.45723	4.83631e-08	5.51144e-07	AC020928.1
ENSG00000113161.15	2225.62	3458.56	2842.09	0.631804	0.115784	5.45675	4.8492e-08	5.52239e-07	HMGCR	3-hydroxy-3-methylglutaryl-CoA reductase
ENSG00000102265.11	546.312	231.238	388.775	-1.21224	0.222186	-5.45596	4.87079e-08	5.54323e-07	TIMP1	TIMP metallopeptidase inhibitor 1
ENSG00000185532.15	243.179	66.9057	155.043	-1.75033	0.320874	-5.45489	4.90025e-08	5.57301e-07	PRKG1	protein kinase, cGMP-dependent, type I
ENSG00000126003.6	485.947	846.479	666.213	0.791512	0.145134	5.45366	4.93425e-08	5.60789e-07	PLAGL2	PLAG1 like zinc finger 2
ENSG00000112320.11	793.198	402.165	597.682	-0.966088	0.177241	-5.4507	5.01715e-08	5.6906e-07	SOBP	sine oculis binding protein homolog
ENSG00000153093.18	0	25.2338	12.6169	3.79782	0.696755	5.45072	5.01659e-08	5.6906e-07	ACOXL	acyl-CoA oxidase like
ENSG00000198673.10	98.139	27.4254	62.7822	-1.72599	0.316648	-5.45081	5.01411e-08	5.6906e-07	FAM19A2	family with sequence similarity 19 member A2, C-C motif chemokine like
ENSG00000196353.11	1709.39	940.981	1325.18	-0.850749	0.156089	-5.4504	5.02562e-08	5.69638e-07	CPNE4	copine 4
ENSG00000128641.18	419.971	1111.94	765.956	1.3625	0.250009	5.44981	5.04247e-08	5.7078e-07	MYO1B	myosin IB
ENSG00000197296.5	339.46	155.989	247.724	-1.10666	0.203063	-5.44984	5.04165e-08	5.7078e-07	FITM2	fat storage inducing transmembrane protein 2
ENSG00000283567.1	0.238839	21.9649	11.1019	3.67883	0.675205	5.44847	5.08059e-08	5.7471e-07	AC008735.6
ENSG00000147274.14	2653.56	4912.62	3783.09	0.877693	0.161107	5.44788	5.0973e-08	5.76213e-07	RBMX	RNA binding motif protein, X-linked
ENSG00000186815.12	209.46	93.7276	151.594	-1.13482	0.208385	-5.44579	5.1576e-08	5.82639e-07	TPCN1	two pore segment channel 1
ENSG00000137312.14	879.371	540.72	710.045	-0.697847	0.128161	-5.44508	5.17827e-08	5.84583e-07	FLOT1	flotillin 1
ENSG00000228623.5	121.497	299.36	210.429	1.26832	0.232947	5.44466	5.19048e-08	5.8557e-07	ZNF883	zinc finger protein 883
ENSG00000177432.6	479.301	256.26	367.781	-0.897009	0.164845	-5.44153	5.28237e-08	5.95538e-07	NAP1L5	nucleosome assembly protein 1 like 5
ENSG00000138400.12	116.616	37.1277	76.8719	-1.56527	0.287687	-5.44089	5.30161e-08	5.97308e-07	MDH1B	malate dehydrogenase 1B
ENSG00000056487.15	225.56	615.708	420.634	1.39948	0.257274	5.43967	5.33793e-08	6.00998e-07	PHF21B	PHD finger protein 21B
ENSG00000100216.5	412.489	718.645	565.567	0.793194	0.145854	5.43827	5.3799e-08	6.05319e-07	TOMM22	translocase of outer mitochondrial membrane 22
ENSG00000156486.7	53.9469	7.19072	30.5688	-2.56424	0.472025	-5.43243	5.55906e-08	6.2506e-07	KCNS2	potassium voltage-gated channel modifier subfamily S member 2
ENSG00000119865.8	616.594	310.561	463.578	-0.978787	0.180318	-5.42811	5.69555e-08	6.39981e-07	CNRIP1	cannabinoid receptor interacting protein 1
ENSG00000145623.12	461.295	18.4185	239.857	-3.39569	0.625622	-5.4277	5.70842e-08	6.40408e-07	OSMR	oncostatin M receptor
ENSG00000154162.14	42.6706	3.46085	23.0657	-2.9411	0.541876	-5.42763	5.71074e-08	6.40408e-07	CDH12	cadherin 12
ENSG00000167771.5	187.252	579.558	383.405	1.56291	0.28795	5.42772	5.70773e-08	6.40408e-07	RCOR2	REST corepressor 2
ENSG00000231689.2	4.8491	36.1267	20.4879	2.54085	0.468174	5.42716	5.72593e-08	6.41685e-07	LINC01090	long intergenic non-protein coding RNA 1090
ENSG00000026103.21	162.408	37.0346	99.7214	-1.97946	0.364815	-5.42592	5.76562e-08	6.45704e-07	FAS	Fas cell surface death receptor
ENSG00000151208.16	2427.33	1380.18	1903.76	-0.80626	0.148737	-5.42071	5.93613e-08	6.64358e-07	DLG5	discs large MAGUK scaffold protein 5
ENSG00000172995.16	44.134	3.603	23.8685	-2.88974	0.53315	-5.42013	5.95564e-08	6.66099e-07	ARPP21	cAMP regulated phosphoprotein 21
ENSG00000100439.10	632.414	337.92	485.167	-0.89595	0.165333	-5.41906	5.99132e-08	6.69646e-07	ABHD4	abhydrolase domain containing 4
ENSG00000170396.7	125.349	27.9486	76.6486	-2.02775	0.374293	-5.41753	6.04264e-08	6.74935e-07	ZNF804A	zinc finger protein 804A
ENSG00000134376.15	885.536	523.339	704.437	-0.753488	0.139107	-5.41659	6.07458e-08	6.78054e-07	CRB1	crumbs 1, cell polarity complex component
ENSG00000067082.14	1117.02	568.593	842.807	-0.956111	0.176544	-5.4157	6.10499e-08	6.80998e-07	KLF6	Kruppel like factor 6
ENSG00000142405.21	0.895988	32.5743	16.7352	3.50371	0.647273	5.41304	6.19635e-08	6.90731e-07	NLRP12	NLR family pyrin domain containing 12
ENSG00000278041.1	27.7334	0.439683	14.0866	-3.50799	0.648218	-5.41175	6.24123e-08	6.95275e-07	AL133325.3
ENSG00000085276.17	48.25	266.341	157.296	2.24393	0.41471	5.41084	6.27299e-08	6.98351e-07	MECOM	MDS1 and EVI1 complex locus
ENSG00000128335.13	258.641	115.678	187.159	-1.13827	0.210476	-5.40807	6.37076e-08	7.08768e-07	APOL2	apolipoprotein L2
ENSG00000169860.6	291.087	83.9004	187.494	-1.69624	0.313769	-5.406	6.44477e-08	7.16529e-07	P2RY1	purinergic receptor P2Y1
ENSG00000111319.12	0.202918	34.1006	17.1518	3.7325	0.690672	5.40416	6.51138e-08	7.23458e-07	SCNN1A	sodium channel epithelial 1 alpha subunit
ENSG00000163682.15	3594.03	7711.63	5652.83	1.08004	0.199905	5.40275	6.56254e-08	7.28662e-07	RPL9	ribosomal protein L9
ENSG00000165675.16	112.344	227.324	169.834	1.00008	0.185148	5.4015	6.60857e-08	7.3329e-07	ENOX2	ecto-NOX disulfide-thiol exchanger 2
ENSG00000076382.16	166.036	515.93	340.983	1.56738	0.290211	5.40081	6.63412e-08	7.35641e-07	SPAG5	sperm associated antigen 5
ENSG00000077782.19	1331.47	2734.71	2033.09	1.02059	0.189142	5.39589	6.81835e-08	7.55574e-07	FGFR1	fibroblast growth factor receptor 1
ENSG00000179222.17	13626.6	6340.35	9983.5	-1.08219	0.200599	-5.39482	6.85918e-08	7.59599e-07	MAGED1	MAGE family member D1
ENSG00000156508.17	27680.9	57939.5	42810.2	1.04599	0.193902	5.39445	6.87322e-08	7.60655e-07	EEF1A1	eukaryotic translation elongation factor 1 alpha 1
ENSG00000111834.12	191.131	74.6654	132.898	-1.32309	0.245279	-5.39422	6.88222e-08	7.61151e-07	RSPH4A	radial spoke head 4 homolog A
ENSG00000185414.19	385.45	660.575	523.012	0.771052	0.142995	5.39216	6.9614e-08	7.69404e-07	MRPL30	mitochondrial ribosomal protein L30
ENSG00000108511.9	24.6897	0	12.3448	-3.6462	0.676228	-5.39197	6.96897e-08	7.69736e-07	HOXB6	homeobox B6
ENSG00000110395.6	2836.4	4717.2	3776.8	0.726874	0.13485	5.39023	7.03693e-08	7.76733e-07	CBL	Cbl proto-oncogene
ENSG00000112038.17	24.8436	0	12.4218	-3.64613	0.676471	-5.38993	7.04861e-08	7.77514e-07	OPRM1	opioid receptor mu 1
ENSG00000135842.16	208.341	62.8221	135.582	-1.63402	0.303285	-5.38773	7.13516e-08	7.86546e-07	FAM129A	family with sequence similarity 129 member A
ENSG00000113621.14	966.644	602.261	784.453	-0.678402	0.125992	-5.38448	7.26528e-08	8.00368e-07	TXNDC15	thioredoxin domain containing 15
ENSG00000167695.14	343.304	142.417	242.86	-1.23119	0.228722	-5.38291	7.32903e-08	8.06864e-07	FAM57A	family with sequence similarity 57 member A
ENSG00000122026.10	1657.5	3480.69	2569.09	1.05085	0.195249	5.38209	7.36246e-08	8.10014e-07	RPL21	ribosomal protein L21
ENSG00000197837.3	30.5525	134.993	82.7727	1.9924	0.37021	5.3818	7.37447e-08	8.10807e-07	HIST4H4	histone cluster 4 H4
ENSG00000143772.9	2104.42	890.266	1497.34	-1.21157	0.225147	-5.38122	7.39815e-08	8.12352e-07	ITPKB	inositol-trisphosphate 3-kinase B
ENSG00000250120.6	106.351	275.07	190.711	1.32466	0.246159	5.38133	7.39362e-08	8.12352e-07	PCDHA10	protocadherin alpha 10
ENSG00000186479.4	30.875	1.51058	16.1928	-3.20969	0.596569	-5.38026	7.43798e-08	8.16194e-07	RGS7BP	regulator of G protein signaling 7 binding protein
ENSG00000070814.17	379.41	944.873	662.141	1.28121	0.238164	5.37955	7.46731e-08	8.18879e-07	TCOF1	treacle ribosome biogenesis factor 1
ENSG00000001497.16	264.925	528.993	396.959	0.983554	0.182873	5.37835	7.51727e-08	8.23479e-07	LAS1L	LAS1 like, ribosome biogenesis factor
ENSG00000139865.16	38.8558	2.41846	20.6371	-3.0857	0.57373	-5.37831	7.51902e-08	8.23479e-07	TTC6	tetratricopeptide repeat domain 6
ENSG00000140988.15	4600.21	9423.21	7011.71	1.0166	0.189055	5.3773	7.56131e-08	8.27573e-07	RPS2	ribosomal protein S2
ENSG00000145431.10	318.995	108.116	213.556	-1.49786	0.278596	-5.37646	7.59666e-08	8.30903e-07	PDGFC	platelet derived growth factor C
ENSG00000198286.9	0	23.9228	11.9614	3.74938	0.697864	5.37265	7.75884e-08	8.48092e-07	CARD11	caspase recruitment domain family member 11
ENSG00000146409.10	499.681	176.34	338.011	-1.44789	0.269591	-5.37067	7.84456e-08	8.56907e-07	SLC18B1	solute carrier family 18 member B1
ENSG00000171793.13	490.088	962.205	726.147	0.959931	0.178797	5.36884	7.92464e-08	8.65094e-07	CTPS1	CTP synthase 1
ENSG00000171503.11	247.697	122.62	185.158	-0.999788	0.186235	-5.36843	7.94247e-08	8.6648e-07	ETFDH	electron transfer flavoprotein dehydrogenase
ENSG00000141433.12	60.4461	8.85109	34.6486	-2.41183	0.449476	-5.36588	8.05565e-08	8.78259e-07	ADCYAP1	adenylate cyclase activating polypeptide 1
ENSG00000205268.10	222.559	530.683	376.621	1.22425	0.22819	5.36507	8.09183e-08	8.81633e-07	PDE7A	phosphodiesterase 7A
ENSG00000170561.12	359.973	649.351	504.662	0.841763	0.156925	5.36411	8.13509e-08	8.85774e-07	IRX2	iroquois homeobox 2
ENSG00000082805.19	2643.95	1588.3	2116.13	-0.729221	0.135959	-5.36352	8.1615e-08	8.87768e-07	ERC1	ELKS/RAB6-interacting/CAST family member 1
ENSG00000188580.14	102.61	32.9842	67.7971	-1.57356	0.293384	-5.36347	8.16393e-08	8.87768e-07	NKAIN2	sodium/potassium transporting ATPase interacting 2
ENSG00000132463.13	1784.3	2964.4	2374.35	0.725551	0.135302	5.36245	8.20984e-08	8.92186e-07	GRSF1	G-rich RNA sequence binding factor 1
ENSG00000058091.16	1614.52	1051.72	1333.12	-0.615411	0.114804	-5.36055	8.29676e-08	9.01051e-07	CDK14	cyclin dependent kinase 14
ENSG00000070159.13	113.687	27.1359	70.4116	-1.90853	0.356057	-5.36018	8.31412e-08	9.02355e-07	PTPN3	protein tyrosine phosphatase, non-receptor type 3
ENSG00000147677.10	1231.31	2277.27	1754.29	0.876425	0.163558	5.35849	8.39221e-08	9.10022e-07	EIF3H	eukaryotic translation initiation factor 3 subunit H
ENSG00000152217.16	1833.64	3131.89	2482.76	0.764282	0.142632	5.35841	8.39555e-08	9.10022e-07	SETBP1	SET binding protein 1
ENSG00000259240.1	0.441757	19.0995	9.77064	3.49146	0.651673	5.35769	8.42907e-08	9.13068e-07	MIR4713HG	MIR4713 host gene
ENSG00000178445.9	805.012	1598.34	1201.68	0.974702	0.181938	5.35733	8.44615e-08	9.14331e-07	GLDC	glycine decarboxylase
ENSG00000172465.13	187.122	66.1026	126.613	-1.4494	0.270609	-5.35609	8.50425e-08	9.2003e-07	TCEAL1	transcription elongation factor A like 1
ENSG00000118307.18	136.991	50.2837	93.6375	-1.39433	0.260564	-5.35119	8.73769e-08	9.44679e-07	CASC1	cancer susceptibility 1
ENSG00000066382.16	101.682	14.9785	58.3303	-2.42036	0.452379	-5.35029	8.78115e-08	9.48174e-07	MPPED2	metallophosphoesterase domain containing 2
ENSG00000145451.12	40.7991	3.29783	22.0485	-2.90277	0.542544	-5.35029	8.78126e-08	9.48174e-07	GLRA3	glycine receptor alpha 3
ENSG00000181378.13	88.6497	25.2764	56.963	-1.7169	0.321036	-5.34799	8.89362e-08	9.59692e-07	CFAP65	cilia and flagella associated protein 65
ENSG00000239305.6	564.488	300.235	432.362	-0.90324	0.169139	-5.34021	9.28374e-08	1.00115e-06	RNF103	ring finger protein 103
ENSG00000143641.9	1837.04	1077.25	1457.14	-0.763696	0.143026	-5.33958	9.31637e-08	1.00402e-06	GALNT2	polypeptide N-acetylgalactosaminyltransferase 2
ENSG00000197406.7	239.646	71.0525	155.349	-1.66582	0.312133	-5.33689	9.45566e-08	1.01838e-06	DIO3	iodothyronine deiodinase 3
ENSG00000197496.5	316.41	141.391	228.9	-1.14101	0.213853	-5.33549	9.52854e-08	1.02558e-06	SLC2A10	solute carrier family 2 member 10
ENSG00000101974.14	230.094	607.702	418.898	1.35843	0.254633	5.33484	9.56309e-08	1.02864e-06	ATP11C	ATPase phospholipid transporting 11C
ENSG00000135486.17	5401.83	12836.7	9119.25	1.21672	0.228106	5.33403	9.60592e-08	1.03259e-06	HNRNPA1	heterogeneous nuclear ribonucleoprotein A1
ENSG00000013810.18	176.694	480.637	328.665	1.39581	0.26171	5.3334	9.63889e-08	1.03547e-06	TACC3	transforming acidic coiled-coil containing protein 3
ENSG00000131876.16	215.494	437.995	326.745	1.00727	0.188888	5.33264	9.67952e-08	1.03918e-06	SNRPA1	small nuclear ribonucleoprotein polypeptide A'
ENSG00000117724.12	1333.91	3990.08	2662	1.51647	0.284696	5.32663	1.00051e-07	1.07345e-06	CENPF	centromere protein F
ENSG00000177600.8	900.951	2040.85	1470.9	1.15268	0.216479	5.32466	1.01143e-07	1.08448e-06	RPLP2	ribosomal protein lateral stalk subunit P2
ENSG00000154978.12	1113.4	540.554	826.976	-1.02583	0.192754	-5.32197	1.02651e-07	1.09994e-06	VOPP1	vesicular, overexpressed in cancer, prosurvival protein 1
ENSG00000026025.15	35823.6	20287.3	28055.5	-0.811098	0.152409	-5.32184	1.02725e-07	1.10004e-06	VIM	vimentin
ENSG00000160345.12	120.158	43.468	81.813	-1.41395	0.265698	-5.32166	1.02824e-07	1.1004e-06	C9orf116	chromosome 9 open reading frame 116
ENSG00000215021.8	800.437	1424.15	1112.29	0.822651	0.15459	5.32151	1.02909e-07	1.10061e-06	PHB2	prohibitin 2
ENSG00000155846.16	45.7432	210.807	128.275	2.03947	0.383333	5.32037	1.03559e-07	1.10686e-06	PPARGC1B	PPARG coactivator 1 beta
ENSG00000232790.2	0	20.4101	10.2051	3.70383	0.696766	5.31575	1.0622e-07	1.13459e-06	LINC01162	long intergenic non-protein coding RNA 1162
ENSG00000152503.9	656.597	304.701	480.649	-1.08183	0.203532	-5.31529	1.06489e-07	1.13673e-06	TRIM36	tripartite motif containing 36
ENSG00000186603.5	1.09891	23.6722	12.3856	3.2485	0.611492	5.31241	1.08184e-07	1.1541e-06	HPDL	4-hydroxyphenylpyruvate dioxygenase like
ENSG00000180448.10	1.08718	23.6879	12.3875	3.25341	0.612475	5.31191	1.08485e-07	1.15657e-06	ARHGAP45	Rho GTPase activating protein 45
ENSG00000115207.13	559.991	1001.13	780.561	0.829573	0.156212	5.31057	1.09281e-07	1.16433e-06	GTF3C2	general transcription factor IIIC subunit 2
ENSG00000124225.15	778.296	305.534	541.915	-1.31176	0.247024	-5.31024	1.09478e-07	1.16569e-06	PMEPA1	prostate transmembrane protein, androgen induced 1
ENSG00000167858.12	24.5225	0	12.2613	-3.60538	0.678991	-5.30991	1.09678e-07	1.16709e-06	TEKT1	tektin 1
ENSG00000130558.19	1806.37	672.36	1239.36	-1.37853	0.259635	-5.3095	1.09926e-07	1.16899e-06	OLFM1	olfactomedin 1
ENSG00000010292.12	565.496	1249.25	907.373	1.11961	0.210888	5.30904	1.10206e-07	1.17122e-06	NCAPD2	non-SMC condensin I complex subunit D2
ENSG00000165802.22	2604.88	1129.11	1867	-1.17781	0.221861	-5.30879	1.10356e-07	1.17209e-06	NSMF	NMDA receptor synaptonuclear signaling and neuronal migration factor
ENSG00000005022.5	935.804	1751.7	1343.75	0.893028	0.168233	5.30828	1.10666e-07	1.17463e-06	SLC25A5	solute carrier family 25 member 5
ENSG00000065923.9	1301.02	740.892	1020.96	-0.805934	0.151838	-5.30786	1.10922e-07	1.17588e-06	SLC9A7	solute carrier family 9 member A7
ENSG00000204628.11	3108.31	6759.02	4933.67	1.09737	0.206741	5.30795	1.10868e-07	1.17588e-06	RACK1	receptor for activated C kinase 1
ENSG00000130303.12	12.8146	105.342	59.0782	2.62027	0.493747	5.30691	1.11498e-07	1.18123e-06	BST2	bone marrow stromal cell antigen 2
ENSG00000166833.19	3631.08	2009.85	2820.46	-0.843189	0.158924	-5.30561	1.12297e-07	1.18895e-06	NAV2	neuron navigator 2
ENSG00000121931.15	348.939	621.672	485.305	0.824917	0.155491	5.30524	1.12525e-07	1.18987e-06	LRIF1	ligand dependent nuclear receptor interacting factor 1
ENSG00000123485.11	86.693	313.192	199.942	1.75298	0.330423	5.30526	1.12515e-07	1.18987e-06	HJURP	Holliday junction recognition protein
ENSG00000145819.15	281.167	126.918	204.042	-1.11705	0.210636	-5.30322	1.13775e-07	1.20159e-06	ARHGAP26	Rho GTPase activating protein 26
ENSG00000188859.6	123.188	40.4051	81.7965	-1.52307	0.287195	-5.30327	1.13749e-07	1.20159e-06	FAM78B	family with sequence similarity 78 member B
ENSG00000136159.3	141.563	464.873	303.218	1.6356	0.308551	5.30089	1.15242e-07	1.21631e-06	NUDT15	nudix hydrolase 15
ENSG00000072778.19	1152.69	586.09	869.392	-0.961344	0.181448	-5.29818	1.16964e-07	1.23371e-06	ACADVL	acyl-CoA dehydrogenase, very long chain
ENSG00000119771.14	158.455	44.149	101.302	-1.75103	0.330555	-5.29723	1.17574e-07	1.23938e-06	KLHL29	kelch like family member 29
ENSG00000142166.12	2274.69	1438.72	1856.71	-0.656893	0.124099	-5.29329	1.20133e-07	1.26518e-06	IFNAR1	interferon alpha and beta receptor subunit 1
ENSG00000146904.8	0.405837	25.4824	12.9441	3.55283	0.671209	5.29318	1.20205e-07	1.26518e-06	EPHA1	EPH receptor A1
ENSG00000223802.7	195.667	60.3904	128.029	-1.62185	0.306408	-5.29312	1.20247e-07	1.26518e-06	CERS1	ceramide synthase 1
ENSG00000103187.7	2777.66	1594.42	2186.04	-0.793123	0.149854	-5.29265	1.20557e-07	1.26686e-06	COTL1	coactosin like F-actin binding protein 1
ENSG00000152495.10	691.027	341.375	516.201	-1.00295	0.189495	-5.29274	1.20497e-07	1.26686e-06	CAMK4	calcium/calmodulin dependent protein kinase IV
ENSG00000080608.9	337.229	745.557	541.393	1.12031	0.211696	5.29207	1.20937e-07	1.27007e-06	PUM3	pumilio RNA binding family member 3
ENSG00000138061.11	562.219	27.7539	294.986	-3.2495	0.614207	-5.29055	1.21947e-07	1.27987e-06	CYP1B1	cytochrome P450 family 1 subfamily B member 1
ENSG00000119900.7	1060.77	519.776	790.274	-1.01152	0.191283	-5.28806	1.23621e-07	1.29664e-06	OGFRL1	opioid growth factor receptor like 1
ENSG00000151883.17	352.608	164.072	258.34	-1.08056	0.204584	-5.28177	1.27944e-07	1.34115e-06	PARP8	poly(ADP-ribose) polymerase family member 8
ENSG00000185304.14	1.81542	25.1419	13.4786	3.01166	0.570354	5.28033	1.2895e-07	1.35085e-06	RGPD2	RANBP2-like and GRIP domain containing 2
ENSG00000132970.12	1008.42	1865.32	1436.87	0.874657	0.165712	5.27817	1.30477e-07	1.36513e-06	WASF3	WAS protein family member 3
ENSG00000168216.10	590.437	331.305	460.871	-0.824845	0.156278	-5.27806	1.30556e-07	1.36513e-06	LMBRD1	LMBR1 domain containing 1
ENSG00000174437.16	6521.52	4622.97	5572.24	-0.494346	0.0936565	-5.27829	1.30399e-07	1.36513e-06	ATP2A2	ATPase sarcoplasmic/endoplasmic reticulum Ca2+ transporting 2
ENSG00000145526.11	96.6357	22.8137	59.7247	-1.94865	0.369264	-5.27712	1.31227e-07	1.3713e-06	CDH18	cadherin 18
ENSG00000139508.14	51.3579	6.44586	28.9019	-2.61968	0.496801	-5.2731	1.34139e-07	1.40086e-06	SLC46A3	solute carrier family 46 member 3
ENSG00000119139.17	114.927	436.415	275.671	1.81099	0.34347	5.27262	1.34493e-07	1.40369e-06	TJP2	tight junction protein 2
ENSG00000241973.10	907.939	575.305	741.622	-0.65544	0.124324	-5.27202	1.34932e-07	1.40739e-06	PI4KA	phosphatidylinositol 4-kinase alpha
ENSG00000144554.10	266.773	775.982	521.378	1.48078	0.280917	5.27124	1.35503e-07	1.41248e-06	FANCD2	Fanconi anemia complementation group D2
ENSG00000176697.18	57.7895	8.46843	33.129	-2.4067	0.456738	-5.26931	1.36939e-07	1.42657e-06	BDNF	brain derived neurotrophic factor
ENSG00000136286.14	0.693069	26.4473	13.5702	3.45281	0.655442	5.26791	1.37985e-07	1.43658e-06	MYO1G	myosin IG
ENSG00000102547.18	454.544	258.3	356.422	-0.805303	0.152914	-5.26637	1.39148e-07	1.44779e-06	CAB39L	calcium binding protein 39 like
ENSG00000160688.18	210.297	396.401	303.349	0.90031	0.170976	5.26572	1.39639e-07	1.45201e-06	FLAD1	flavin adenine dinucleotide synthetase 1
ENSG00000101298.13	255.361	114.885	185.123	-1.13276	0.215129	-5.26547	1.39833e-07	1.45311e-06	SNPH	syntaphilin
ENSG00000137124.7	268.159	457.969	363.064	0.765427	0.14537	5.26536	1.39917e-07	1.45311e-06	ALDH1B1	aldehyde dehydrogenase 1 family member B1
ENSG00000184226.14	3216.03	1670.05	2443.04	-0.931917	0.177206	-5.25896	1.44874e-07	1.50366e-06	PCDH9	protocadherin 9
ENSG00000108515.17	15.0242	70.4967	42.7605	2.05811	0.391459	5.25753	1.46004e-07	1.51446e-06	ENO3	enolase 3
ENSG00000110492.15	662.97	1344.18	1003.58	1.00241	0.19071	5.25621	1.47055e-07	1.52442e-06	MDK	midkine (neurite growth-promoting factor 2)
ENSG00000113569.15	1296.72	2485.07	1890.89	0.924488	0.175942	5.25452	1.48412e-07	1.53754e-06	NUP155	nucleoporin 155
ENSG00000083845.8	937.731	2149.89	1543.81	1.16791	0.222349	5.2526	1.49966e-07	1.55269e-06	RPS5	ribosomal protein S5
ENSG00000008056.13	338.634	119.351	228.993	-1.44908	0.275926	-5.25171	1.50693e-07	1.55926e-06	SYN1	synapsin I
ENSG00000004864.13	436.878	720.041	578.46	0.7157	0.136297	5.25105	1.51235e-07	1.56391e-06	SLC25A13	solute carrier family 25 member 13
ENSG00000159167.11	219.077	53.9064	136.492	-1.88039	0.358125	-5.25064	1.51569e-07	1.5664e-06	STC1	stanniocalcin 1
ENSG00000136379.11	426.476	228.68	327.578	-0.886878	0.169024	-5.24704	1.5456e-07	1.59633e-06	ABHD17C	abhydrolase domain containing 17C
ENSG00000168004.9	5.97221	101.007	53.4897	3.13855	0.598283	5.24593	1.55497e-07	1.60503e-06	HRASLS5	HRAS like suppressor family member 5
ENSG00000266709.1	7.26169	50.0536	28.6576	2.44879	0.466852	5.24533	1.56e-07	1.60924e-06	AC005224.4
ENSG00000116604.17	561.722	327.747	444.734	-0.770762	0.146951	-5.24502	1.56264e-07	1.61097e-06	MEF2D	myocyte enhancer factor 2D
ENSG00000204519.10	133.923	314.658	224.291	1.20281	0.229773	5.23479	1.6517e-07	1.70174e-06	ZNF551	zinc finger protein 551
ENSG00000112530.11	107.569	35.1831	71.3761	-1.55247	0.296722	-5.23208	1.67614e-07	1.72587e-06	PACRG	parkin coregulated
ENSG00000036565.14	36.5	3.32634	19.9132	-2.79443	0.534411	-5.22899	1.7044e-07	1.75283e-06	SLC18A1	solute carrier family 18 member A1
ENSG00000122756.14	414.676	1032.47	723.571	1.27667	0.24415	5.22904	1.70389e-07	1.75283e-06	CNTFR	ciliary neurotrophic factor receptor
ENSG00000155657.26	178.15	41.8434	109.997	-1.93736	0.370637	-5.2271	1.72188e-07	1.76972e-06	TTN	titin
ENSG00000108604.15	72.9879	263.341	168.165	1.74865	0.334691	5.22465	1.74481e-07	1.79002e-06	SMARCD2	SWI/SNF related, matrix associated, actin dependent regulator of chromatin, subfamily d, member 2
ENSG00000125885.13	321.052	622.384	471.718	0.942329	0.180356	5.22484	1.74305e-07	1.79002e-06	MCM8	minichromosome maintenance 8 homologous recombination repair factor
ENSG00000184357.4	370.498	1337.98	854.239	1.74714	0.334403	5.22466	1.74474e-07	1.79002e-06	HIST1H1B	histone cluster 1 H1 family member b
ENSG00000135338.13	475.11	216.124	345.617	-1.11154	0.212815	-5.22302	1.76031e-07	1.80483e-06	LCA5	LCA5, lebercilin
ENSG00000142945.12	126.76	454.969	290.865	1.73997	0.333177	5.22234	1.76673e-07	1.81031e-06	KIF2C	kinesin family member 2C
ENSG00000088325.15	513.071	1434.02	973.546	1.42801	0.273507	5.22112	1.77849e-07	1.82125e-06	TPX2	TPX2, microtubule nucleation factor
ENSG00000197147.13	1012.8	590.286	801.543	-0.767822	0.147078	-5.22052	1.78425e-07	1.82604e-06	LRRC8B	leucine rich repeat containing 8 family member B
ENSG00000089327.14	23.3414	182.848	103.095	2.56577	0.492014	5.21484	1.83976e-07	1.88171e-06	FXYD5	FXYD domain containing ion transport regulator 5
ENSG00000143337.18	805.114	496.468	650.791	-0.691476	0.132655	-5.21258	1.86237e-07	1.90368e-06	TOR1AIP1	torsin 1A interacting protein 1
ENSG00000120658.13	128.547	44.7641	86.6554	-1.47788	0.283662	-5.21001	1.8883e-07	1.92901e-06	ENOX1	ecto-NOX disulfide-thiol exchanger 1
ENSG00000206053.12	891.32	1571.25	1231.28	0.809322	0.155348	5.20973	1.8912e-07	1.93081e-06	JPT2	Jupiter microtubule associated homolog 2
ENSG00000147488.11	252.747	809.277	531.012	1.59905	0.306962	5.20929	1.89564e-07	1.93418e-06	ST18	ST18, C2H2C-type zinc finger
ENSG00000155629.14	47.3343	311.999	179.667	2.40435	0.461612	5.20861	1.90265e-07	1.94015e-06	PIK3AP1	phosphoinositide-3-kinase adaptor protein 1
ENSG00000203780.10	151.29	59.4247	105.357	-1.30688	0.250985	-5.20702	1.91897e-07	1.95561e-06	FANK1	fibronectin type III and ankyrin repeat domains 1
ENSG00000162878.12	43.727	129.349	86.5381	1.49849	0.287826	5.20624	1.92709e-07	1.9627e-06	PKDCC	protein kinase domain containing, cytoplasmic
ENSG00000104324.15	60.7622	10.0284	35.3953	-2.32144	0.445932	-5.2058	1.93161e-07	1.96612e-06	CPQ	carboxypeptidase Q
ENSG00000176978.13	176.897	43.3628	110.13	-1.89477	0.364183	-5.20278	1.96324e-07	1.99711e-06	DPP7	dipeptidyl peptidase 7
ENSG00000159111.12	228.509	388.828	308.668	0.758256	0.145784	5.20124	1.97961e-07	2.01254e-06	MRPL10	mitochondrial ribosomal protein L10
ENSG00000164038.14	362.177	191.745	276.961	-0.908987	0.174815	-5.1997	1.99606e-07	2.02805e-06	SLC9B2	solute carrier family 9 member B2
ENSG00000095539.15	329.912	183.6	256.756	-0.835596	0.16074	-5.19844	2.00966e-07	2.0394e-06	SEMA4G	semaphorin 4G
ENSG00000213699.8	1726.89	843.934	1285.41	-1.01413	0.195081	-5.19849	2.00914e-07	2.0394e-06	SLC35F6	solute carrier family 35 member F6
ENSG00000143924.18	861.043	1460.59	1160.82	0.755598	0.145402	5.19661	2.0295e-07	2.0583e-06	EML4	echinoderm microtubule associated protein like 4
ENSG00000188846.13	2991.91	5391.62	4191.77	0.839176	0.161522	5.19542	2.04263e-07	2.07037e-06	RPL14	ribosomal protein L14
ENSG00000104408.9	1517.17	3674.27	2595.72	1.24041	0.238848	5.19331	2.06589e-07	2.09269e-06	EIF3E	eukaryotic translation initiation factor 3 subunit E
ENSG00000115380.19	141.957	19.9576	80.9575	-2.45363	0.47259	-5.19187	2.0819e-07	2.10764e-06	EFEMP1	EGF containing fibulin like extracellular matrix protein 1
ENSG00000186409.14	274.649	143.797	209.223	-0.924755	0.178164	-5.19047	2.09769e-07	2.12235e-06	CCDC30	coiled-coil domain containing 30
ENSG00000171033.12	1921.75	970.562	1446.15	-0.97035	0.187173	-5.18424	2.169e-07	2.19318e-06	PKIA	cAMP-dependent protein kinase inhibitor alpha
ENSG00000185904.11	0	15.6025	7.80126	3.60464	0.695469	5.18303	2.18305e-07	2.20607e-06	LINC00839	long intergenic non-protein coding RNA 839
ENSG00000165646.11	51.4949	5.05656	28.2757	-2.72939	0.526701	-5.18204	2.19469e-07	2.2165e-06	SLC18A2	solute carrier family 18 member A2
ENSG00000167723.14	9.7451	48.0692	28.9072	2.09906	0.405138	5.1811	2.20577e-07	2.22636e-06	TRPV3	transient receptor potential cation channel subfamily V member 3
ENSG00000136111.12	82.629	224.009	153.319	1.39268	0.268874	5.17966	2.22295e-07	2.24236e-06	TBC1D4	TBC1 domain family member 4
ENSG00000137337.14	121.697	233.109	177.403	0.925243	0.17865	5.17907	2.22994e-07	2.24807e-06	MDC1	mediator of DNA damage checkpoint 1
ENSG00000219438.8	342.781	133.52	238.15	-1.31821	0.254823	-5.17302	2.3034e-07	2.32074e-06	FAM19A5	family with sequence similarity 19 member A5, C-C motif chemokine like
ENSG00000183346.6	27.1833	1.04239	14.1128	-3.23723	0.626105	-5.17043	2.33555e-07	2.35173e-06	C10orf107	chromosome 10 open reading frame 107
ENSG00000018408.14	2366.66	1119.11	1742.89	-1.05948	0.204967	-5.16905	2.35287e-07	2.36775e-06	WWTR1	WW domain containing transcription regulator 1
ENSG00000156273.15	953.269	1514.18	1233.73	0.661884	0.128053	5.16884	2.35552e-07	2.369e-06	BACH1	BTB domain and CNC homolog 1
ENSG00000055163.19	3195.69	1918.76	2557.23	-0.73001	0.141277	-5.16724	2.37581e-07	2.38799e-06	CYFIP2	cytoplasmic FMR1 interacting protein 2
ENSG00000115504.14	1324.68	748.97	1036.83	-0.813254	0.157527	-5.16264	2.43492e-07	2.44594e-06	EHBP1	EH domain binding protein 1
ENSG00000163964.14	697.08	391.58	544.33	-0.822112	0.159322	-5.16006	2.46866e-07	2.47835e-06	PIGX	phosphatidylinositol glycan anchor biosynthesis class X
ENSG00000080224.17	85.9729	23.722	54.8474	-1.77343	0.343781	-5.15862	2.48779e-07	2.49608e-06	EPHA6	EPH receptor A6
ENSG00000130363.11	494.41	290.709	392.559	-0.761829	0.147751	-5.15617	2.52047e-07	2.52736e-06	RSPH3	radial spoke head 3 homolog
ENSG00000146221.9	65.8917	12.8865	39.3891	-2.13507	0.414162	-5.15516	2.5342e-07	2.53962e-06	TCTE1	t-complex-associated-testis-expressed 1
ENSG00000160190.13	203.188	99.2893	151.239	-1.01305	0.196532	-5.15467	2.54079e-07	2.54472e-06	SLC37A1	solute carrier family 37 member 1
ENSG00000276043.4	131.964	320.808	226.386	1.24727	0.242063	5.15267	2.56806e-07	2.5705e-06	UHRF1	ubiquitin like with PHD and ring finger domains 1
ENSG00000078399.17	26.8862	0.468194	13.6772	-3.3893	0.657927	-5.15149	2.58427e-07	2.58519e-06	HOXA9	homeobox A9
ENSG00000063177.12	963.795	2148.56	1556.18	1.12958	0.219328	5.15019	2.60222e-07	2.6016e-06	RPL18	ribosomal protein L18
ENSG00000268089.2	905.88	214.231	560.056	-1.92446	0.373845	-5.14774	2.63644e-07	2.63425e-06	GABRQ	gamma-aminobutyric acid type A receptor theta subunit
ENSG00000171766.15	1093.04	477.274	785.158	-1.16775	0.226867	-5.14728	2.64285e-07	2.6391e-06	GATM	glycine amidinotransferase
ENSG00000140057.8	203.185	81.0173	142.101	-1.29129	0.250905	-5.14654	2.65337e-07	2.64803e-06	AK7	adenylate kinase 7
ENSG00000114446.4	590.287	343.496	466.892	-0.770232	0.149671	-5.14616	2.65874e-07	2.65182e-06	IFT57	intraflagellar transport 57
ENSG00000250337.5	122.188	260.684	191.436	1.07007	0.207975	5.1452	2.6724e-07	2.66387e-06	LINC01021	long intergenic non-protein coding RNA 1021
ENSG00000076685.18	1380.15	880.039	1130.09	-0.644423	0.125258	-5.14477	2.67848e-07	2.66751e-06	NT5C2	5'-nucleotidase, cytosolic II
ENSG00000132507.17	1412.41	2525.34	1968.88	0.827597	0.160863	5.14472	2.67921e-07	2.66751e-06	EIF5A	eukaryotic translation initiation factor 5A
ENSG00000160072.19	70.2375	200.16	135.199	1.45254	0.28242	5.14318	2.70124e-07	2.68785e-06	ATAD3B	ATPase family, AAA domain containing 3B
ENSG00000119705.9	344.381	851.015	597.698	1.26763	0.246517	5.14217	2.71584e-07	2.70079e-06	SLIRP	SRA stem-loop interacting RNA binding protein
ENSG00000277157.1	221.284	675.47	448.377	1.53905	0.299311	5.14199	2.71843e-07	2.70177e-06	HIST1H4D	histone cluster 1 H4 family member d
ENSG00000165309.13	202.296	71.6567	136.977	-1.44469	0.280984	-5.14155	2.72481e-07	2.70652e-06	ARMC3	armadillo repeat containing 3
ENSG00000142798.17	136.34	378.614	257.477	1.41589	0.275471	5.13989	2.74897e-07	2.7289e-06	HSPG2	heparan sulfate proteoglycan 2
ENSG00000259306.2	0	15.8145	7.90726	3.57959	0.696958	5.13601	2.80626e-07	2.78414e-06	AC020891.2
ENSG00000126785.12	59.0139	7.50393	33.2589	-2.55263	0.497047	-5.1356	2.81245e-07	2.78864e-06	RHOJ	ras homolog family member J
ENSG00000213085.9	30.338	1.95027	16.1441	-2.99639	0.583529	-5.13494	2.82229e-07	2.79675e-06	CFAP45	cilia and flagella associated protein 45
ENSG00000185621.11	423.801	246.122	334.961	-0.774446	0.150868	-5.13328	2.84735e-07	2.81993e-06	LMLN	leishmanolysin like peptidase
ENSG00000139329.4	329.954	76.0319	202.993	-1.95591	0.381055	-5.13289	2.8532e-07	2.82406e-06	LUM	lumican
ENSG00000137054.15	164.116	303.208	233.662	0.874857	0.170502	5.13106	2.88122e-07	2.85012e-06	POLR1E	RNA polymerase I subunit E
ENSG00000165566.12	814.746	410.883	612.814	-0.970049	0.189064	-5.1308	2.8852e-07	2.85239e-06	AMER2	APC membrane recruitment protein 2
ENSG00000163281.11	346.161	194.189	270.175	-0.820795	0.160015	-5.1295	2.90506e-07	2.87035e-06	GNPDA2	glucosamine-6-phosphate deaminase 2
ENSG00000112494.9	0.895988	22.1279	11.512	3.25086	0.633926	5.12814	2.92618e-07	2.88952e-06	UNC93A	unc-93 homolog A (C. elegans)
ENSG00000168875.2	24.256	0	12.128	-3.51257	0.684987	-5.12793	2.92944e-07	2.89104e-06	SOX14	SRY-box 14
ENSG00000136378.14	45.4145	142.102	93.7581	1.56828	0.305901	5.12677	2.94759e-07	2.90725e-06	ADAMTS7	ADAM metallopeptidase with thrombospondin type 1 motif 7
ENSG00000113328.18	1183.82	2485.03	1834.43	1.04845	0.204526	5.12625	2.95565e-07	2.9135e-06	CCNG1	cyclin G1
ENSG00000047932.13	471.582	815.101	643.342	0.782124	0.15266	5.12332	3.00205e-07	2.95751e-06	GOPC	golgi associated PDZ and coiled-coil motif containing
ENSG00000163618.17	1382.42	671.53	1026.97	-1.02404	0.199907	-5.12256	3.01415e-07	2.9677e-06	CADPS	calcium dependent secretion activator
ENSG00000102934.9	3.54728	29.9294	16.7383	2.61529	0.510618	5.12182	3.02608e-07	2.97771e-06	PLLP	plasmolipin
ENSG00000109991.8	56.3442	380.83	218.587	2.41936	0.472391	5.12153	3.03067e-07	2.98048e-06	P2RX3	purinergic receptor P2X 3
ENSG00000128266.8	1015.41	522.423	768.918	-0.945374	0.18462	-5.12065	3.04491e-07	2.99274e-06	GNAZ	G protein subunit alpha z
ENSG00000135905.18	250.944	94.5937	172.769	-1.35404	0.264446	-5.12029	3.05062e-07	2.9966e-06	DOCK10	dedicator of cytokinesis 10
ENSG00000164649.19	288.114	808.925	548.519	1.43207	0.279717	5.1197	3.06025e-07	3.00432e-06	CDCA7L	cell division cycle associated 7 like
ENSG00000013573.16	147.418	293.251	220.335	0.978183	0.191104	5.1186	3.07814e-07	3.02012e-06	DDX11	DEAD/H-box helicase 11
ENSG00000117122.13	42.4235	136.58	89.5016	1.60846	0.314305	5.11751	3.09592e-07	3.0358e-06	MFAP2	microfibril associated protein 2
ENSG00000128050.8	2518.08	5473.22	3995.65	1.09497	0.214134	5.11346	3.16318e-07	3.09995e-06	PAICS	phosphoribosylaminoimidazole carboxylase and phosphoribosylaminoimidazolesuccinocarboxamide synthase
ENSG00000175745.11	2523.17	4188.3	3355.74	0.723733	0.141577	5.11194	3.1887e-07	3.12315e-06	NR2F1	nuclear receptor subfamily 2 group F member 1
ENSG00000164611.12	155.353	427.965	291.659	1.40893	0.275728	5.10986	3.22397e-07	3.15586e-06	PTTG1	pituitary tumor-transforming 1
ENSG00000114942.13	820.717	1826.1	1323.41	1.12716	0.220602	5.1095	3.23018e-07	3.1601e-06	EEF1B2	eukaryotic translation elongation factor 1 beta 2
ENSG00000182326.14	57.605	12.858	35.2315	-1.98793	0.389114	-5.10887	3.24091e-07	3.16876e-06	C1S	complement C1s
ENSG00000026559.13	102.082	31.9214	67.0017	-1.59836	0.312989	-5.10677	3.27714e-07	3.20233e-06	KCNG1	potassium voltage-gated channel modifier subfamily G member 1
ENSG00000145506.13	62.6041	10.4681	36.5361	-2.29526	0.449531	-5.1059	3.29223e-07	3.21521e-06	NKD2	naked cuticle homolog 2
ENSG00000070404.9	142.155	43.8639	93.0097	-1.62019	0.317333	-5.10564	3.29669e-07	3.21584e-06	FSTL3	follistatin like 3
ENSG00000100285.9	56.9932	305.049	181.021	2.18537	0.42803	5.10566	3.29646e-07	3.21584e-06	NEFH	neurofilament heavy
ENSG00000044574.7	13055.5	6331.21	9693.35	-1.02322	0.200439	-5.10491	3.30948e-07	3.22646e-06	HSPA5	heat shock protein family A (Hsp70) member 5
ENSG00000228933.7	0.202918	19.1638	9.68335	3.49281	0.684271	5.10443	3.31793e-07	3.23283e-06	AC107419.1
ENSG00000171606.17	288.096	501.791	394.944	0.788504	0.15449	5.10392	3.32682e-07	3.23789e-06	ZNF274	zinc finger protein 274
ENSG00000183765.20	68.2033	259.422	163.813	1.80546	0.35374	5.10392	3.32697e-07	3.23789e-06	CHEK2	checkpoint kinase 2
ENSG00000174099.10	157.51	48.7285	103.119	-1.60628	0.314747	-5.10341	3.33596e-07	3.24477e-06	MSRB3	methionine sulfoxide reductase B3
ENSG00000126821.7	287.745	126.484	207.114	-1.15635	0.22663	-5.10235	3.35453e-07	3.26095e-06	SGPP1	sphingosine-1-phosphate phosphatase 1
ENSG00000152910.18	76.289	11.9501	44.1196	-2.35645	0.462205	-5.09828	3.42747e-07	3.32994e-06	CNTNAP4	contactin associated protein like 4
ENSG00000106018.13	36.8753	2.91516	19.8952	-2.87455	0.563843	-5.09814	3.43008e-07	3.33055e-06	VIPR2	vasoactive intestinal peptide receptor 2
ENSG00000108298.9	3107.05	5615.87	4361.46	0.842952	0.165447	5.09501	3.48719e-07	3.38406e-06	RPL19	ribosomal protein L19
ENSG00000123977.9	39.6543	3.65238	21.6533	-2.80855	0.5515	-5.09256	3.53254e-07	3.42609e-06	DAW1	dynein assembly factor with WD repeats 1
ENSG00000187079.16	3951.6	6193.08	5072.34	0.642907	0.126307	5.09004	3.57989e-07	3.47002e-06	TEAD1	TEA domain transcription factor 1
ENSG00000198844.10	0.227115	26.7115	13.4693	3.52787	0.693168	5.08948	3.59039e-07	3.4782e-06	ARHGEF15	Rho guanine nucleotide exchange factor 15
ENSG00000064601.16	880.374	449.324	664.849	-0.954767	0.187643	-5.08822	3.61442e-07	3.49947e-06	CTSA	cathepsin A
ENSG00000141738.13	1.08718	28.3405	14.7138	3.26046	0.640814	5.088	3.61855e-07	3.50146e-06	GRB7	growth factor receptor bound protein 7
ENSG00000151789.10	253.3	84.8403	169.07	-1.51027	0.296868	-5.08734	3.63114e-07	3.51162e-06	ZNF385D	zinc finger protein 385D
ENSG00000106605.10	283.834	148.959	216.397	-0.917485	0.180371	-5.08667	3.64412e-07	3.52216e-06	BLVRA	biliverdin reductase A
ENSG00000111879.18	1141.33	551.544	846.438	-1.02876	0.20227	-5.08605	3.65598e-07	3.5316e-06	FAM184A	family with sequence similarity 184 member A
ENSG00000180354.15	1824.7	1064.03	1444.36	-0.771604	0.151715	-5.08588	3.65931e-07	3.5328e-06	MTURN	maturin, neural progenitor differentiation regulator homolog
ENSG00000184164.14	321.38	135.34	228.36	-1.21559	0.239069	-5.08467	3.68259e-07	3.55324e-06	CRELD2	cysteine rich with EGF like domains 2
ENSG00000183439.7	0	27.7009	13.8504	3.58826	0.705922	5.08308	3.71354e-07	3.58105e-06	TRIM61	tripartite motif containing 61
ENSG00000064763.10	51.503	6.40412	28.9536	-2.5178	0.495472	-5.08161	3.74243e-07	3.60685e-06	FAR2	fatty acyl-CoA reductase 2
ENSG00000111801.15	91.3923	28.7372	60.0647	-1.58858	0.312686	-5.08044	3.76561e-07	3.62711e-06	BTN3A3	butyrophilin subfamily 3 member A3
ENSG00000163617.10	292.849	153.274	223.062	-0.917008	0.180571	-5.07837	3.80689e-07	3.66478e-06	CCDC191	coiled-coil domain containing 191
ENSG00000164010.13	152.753	56.1008	104.427	-1.37898	0.271598	-5.07729	3.82859e-07	3.68357e-06	ERMAP	erythroblast membrane associated protein (Scianna blood group)
ENSG00000188064.9	65.1939	1239.58	652.386	3.15661	0.621776	5.07676	3.83929e-07	3.69176e-06	WNT7B	Wnt family member 7B
ENSG00000163082.9	79.8073	17.3123	48.5598	-2.01959	0.397829	-5.07653	3.84396e-07	3.69414e-06	SGPP2	sphingosine-1-phosphate phosphatase 2
ENSG00000112759.16	151.824	391.568	271.696	1.32435	0.261003	5.07408	3.89371e-07	3.73982e-06	SLC29A1	solute carrier family 29 member 1 (Augustine blood group)
ENSG00000107104.18	443.751	222.15	332.951	-0.981746	0.193504	-5.07352	3.90526e-07	3.74878e-06	KANK1	KN motif and ankyrin repeat domains 1
ENSG00000140044.12	346.946	169.074	258.01	-1.02019	0.201094	-5.07321	3.91159e-07	3.75272e-06	JDP2	Jun dimerization protein 2
ENSG00000135525.18	559.034	224.521	391.777	-1.2691	0.250236	-5.07163	3.94432e-07	3.78198e-06	MAP7	microtubule associated protein 7
ENSG00000186777.11	9.08945	73.8134	41.4514	2.57976	0.508759	5.0707	3.96354e-07	3.79825e-06	ZNF732	zinc finger protein 732
ENSG00000181163.13	4847.74	12495.1	8671.43	1.31976	0.260599	5.06434	4.09819e-07	3.92505e-06	NPM1	nucleophosmin
ENSG00000138778.11	293.89	1033.88	663.884	1.70947	0.337758	5.06122	4.16572e-07	3.98746e-06	CENPE	centromere protein E
ENSG00000103257.8	1861.46	960.095	1410.78	-0.939747	0.185734	-5.05963	4.20068e-07	4.01864e-06	SLC7A5	solute carrier family 7 member 5
ENSG00000180537.12	402.16	163.069	282.614	-1.26549	0.250142	-5.05909	4.21267e-07	4.02783e-06	RNF182	ring finger protein 182
ENSG00000144596.12	91.9114	22.8005	57.356	-1.85646	0.367034	-5.05799	4.23694e-07	4.04874e-06	GRIP2	glutamate receptor interacting protein 2
ENSG00000176884.14	146.516	29.5655	88.0405	-2.11506	0.418177	-5.05781	4.24092e-07	4.05024e-06	GRIN1	glutamate ionotropic receptor NMDA type subunit 1
ENSG00000132768.13	170.283	310.31	240.297	0.849999	0.168083	5.05701	4.25879e-07	4.06501e-06	DPH2	DPH2 homolog
ENSG00000161671.16	1110.36	455.546	782.955	-1.24883	0.247024	-5.05551	4.29231e-07	4.09469e-06	EMC10	ER membrane protein complex subunit 10
ENSG00000135052.16	3720.29	2317.12	3018.7	-0.677775	0.134102	-5.05416	4.32282e-07	4.11914e-06	GOLM1	golgi membrane protein 1
ENSG00000177453.7	110.647	40.9717	75.8094	-1.37066	0.271189	-5.05427	4.32043e-07	4.11914e-06	NIM1K	NIM1 serine/threonine protein kinase
ENSG00000205707.10	401.563	230.093	315.828	-0.793256	0.156971	-5.05352	4.33742e-07	4.13071e-06	ETFRF1	electron transfer flavoprotein regulatory factor 1
ENSG00000203685.9	321.728	133.385	227.556	-1.24255	0.245897	-5.05312	4.34644e-07	4.13697e-06	STUM	stum, mechanosensory transduction mediator homolog
ENSG00000105373.18	225.341	557.214	391.278	1.26765	0.250948	5.05146	4.38447e-07	4.17081e-06	NOP53	NOP53 ribosome biogenesis factor
ENSG00000249803.5	0.227115	16.7019	8.46452	3.43363	0.679849	5.05057	4.40488e-07	4.18787e-06	AC112178.1
ENSG00000117748.9	385.856	726.47	556.163	0.900939	0.178388	5.05044	4.40793e-07	4.1884e-06	RPA2	replication protein A2
ENSG00000184675.9	323.968	594.756	459.362	0.863181	0.170927	5.04999	4.41829e-07	4.19589e-06	AMER1	APC membrane recruitment protein 1
ENSG00000081014.10	268.947	470.409	369.678	0.799147	0.158267	5.04935	4.43319e-07	4.20766e-06	AP4E1	adaptor related protein complex 4 epsilon 1 subunit
ENSG00000108384.14	162.939	305.416	234.178	0.894204	0.177121	5.04854	4.45189e-07	4.22304e-06	RAD51C	RAD51 paralog C
ENSG00000169855.19	1688.37	2543.79	2116.08	0.587914	0.116537	5.04489	4.53789e-07	4.3022e-06	ROBO1	roundabout guidance receptor 1
ENSG00000140600.16	53.372	7.72357	30.5478	-2.40573	0.476896	-5.04457	4.54549e-07	4.30698e-06	SH3GL3	SH3 domain containing GRB2 like 3, endophilin A3
ENSG00000196431.3	0.716517	39.9919	20.3542	3.44522	0.68309	5.04358	4.56899e-07	4.32682e-06	CRYBA4	crystallin beta A4
ENSG00000121871.3	163.604	30.8689	97.2366	-2.18459	0.433224	-5.04265	4.5914e-07	4.34316e-06	SLITRK3	SLIT and NTRK like family member 3
ENSG00000124571.17	1187.2	1792.93	1490.06	0.591054	0.117209	5.04273	4.58946e-07	4.34316e-06	XPO5	exportin 5
ENSG00000112394.16	29.8012	120.497	75.1491	1.87929	0.372781	5.04126	4.62487e-07	4.37237e-06	SLC16A10	solute carrier family 16 member 10
ENSG00000171811.13	123.9	42.9556	83.4277	-1.46971	0.291595	-5.04025	4.64919e-07	4.3929e-06	CFAP46	cilia and flagella associated protein 46
ENSG00000122870.11	134.939	54.4737	94.7064	-1.26791	0.251727	-5.03684	4.73277e-07	4.46937e-06	BICC1	BicC family RNA binding protein 1
ENSG00000164330.16	224.484	389.03	306.757	0.781044	0.155105	5.03559	4.76382e-07	4.49617e-06	EBF1	early B-cell factor 1
ENSG00000092445.11	785.573	406.275	595.924	-0.932082	0.185218	-5.03236	4.84475e-07	4.56922e-06	TYRO3	TYRO3 protein tyrosine kinase
ENSG00000188010.12	343.129	192.42	267.775	-0.827866	0.164511	-5.03229	4.84663e-07	4.56922e-06	MORN2	MORN repeat containing 2
ENSG00000166897.14	270.948	79.7617	175.355	-1.67566	0.333012	-5.03184	4.85803e-07	4.5774e-06	ELFN2	extracellular leucine rich repeat and fibronectin type III domain containing 2
ENSG00000188112.8	0.202918	28.9505	14.5767	3.50904	0.6974	5.0316	4.86401e-07	4.58048e-06	C6orf132	chromosome 6 open reading frame 132
ENSG00000185480.11	52.6369	192.175	122.406	1.75504	0.348828	5.03127	4.8725e-07	4.58592e-06	PARPBP	PARP1 binding protein
ENSG00000143217.8	0.895988	28.4461	14.6711	3.30468	0.656922	5.03055	4.89085e-07	4.60062e-06	NECTIN4	nectin cell adhesion molecule 4
ENSG00000205084.10	494.628	271.463	383.045	-0.85737	0.170446	-5.03015	4.90087e-07	4.60747e-06	TMEM231	transmembrane protein 231
ENSG00000165637.13	915.776	1360.84	1138.31	0.567931	0.112944	5.02843	4.94522e-07	4.64657e-06	VDAC2	voltage dependent anion channel 2
ENSG00000162775.14	351.082	568.719	459.9	0.688406	0.136929	5.02748	4.96974e-07	4.66702e-06	RBM15	RNA binding motif protein 15
ENSG00000143184.4	1.86382	26.7584	14.3111	2.97671	0.59224	5.0262	5.00301e-07	4.69565e-06	XCL1	X-C motif chemokine ligand 1
ENSG00000079459.12	982.426	1517.07	1249.75	0.622799	0.124031	5.02131	5.13204e-07	4.81407e-06	FDFT1	farnesyl-diphosphate farnesyltransferase 1
ENSG00000184661.13	137.888	435.202	286.545	1.57621	0.314029	5.01934	5.18505e-07	4.86109e-06	CDCA2	cell division cycle associated 2
ENSG00000112118.18	559.565	1129.64	844.602	0.995089	0.198371	5.0163	5.26752e-07	4.93567e-06	MCM3	minichromosome maintenance complex component 3
ENSG00000145725.19	914.952	1565.1	1240.02	0.767061	0.152964	5.01466	5.31269e-07	4.97523e-06	PPIP5K2	diphosphoinositol pentakisphosphate kinase 2
ENSG00000163468.14	2323.65	3706.57	3015.11	0.668392	0.133333	5.01296	5.35995e-07	5.0167e-06	CCT3	chaperonin containing TCP1 subunit 3
ENSG00000164176.12	1185.77	403.403	794.589	-1.48397	0.296068	-5.01226	5.37957e-07	5.03227e-06	EDIL3	EGF like repeats and discoidin domains 3
ENSG00000253304.1	11.1452	57.1757	34.1604	2.13682	0.426363	5.01175	5.39372e-07	5.04271e-06	TMEM200B	transmembrane protein 200B
ENSG00000165140.9	1.55239	56.5815	29.0669	3.35095	0.668798	5.0104	5.43157e-07	5.07528e-06	FBP1	fructose-bisphosphatase 1
ENSG00000198517.9	134.349	32.3045	83.3267	-1.9083	0.380971	-5.00903	5.47049e-07	5.10882e-06	MAFK	MAF bZIP transcription factor K
ENSG00000133256.12	72.2913	15.0356	43.6635	-2.03079	0.405494	-5.0082	5.49417e-07	5.12809e-06	PDE6B	phosphodiesterase 6B
ENSG00000136891.13	333.465	615.124	474.294	0.871697	0.174097	5.00696	5.52975e-07	5.1556e-06	TEX10	testis expressed 10
ENSG00000166526.16	434.539	689.402	561.97	0.66104	0.132022	5.00703	5.52774e-07	5.1556e-06	ZNF3	zinc finger protein 3
ENSG00000143033.17	422.687	866.437	644.562	1.01681	0.203141	5.00544	5.57349e-07	5.1935e-06	MTF2	metal response element binding transcription factor 2
ENSG00000158301.18	694.314	437.677	565.996	-0.659231	0.13172	-5.00481	5.59181e-07	5.2077e-06	GPRASP2	G protein-coupled receptor associated sorting protein 2
ENSG00000101255.10	372.306	176.51	274.408	-1.0526	0.210332	-5.00447	5.60163e-07	5.21397e-06	TRIB3	tribbles pseudokinase 3
ENSG00000168394.10	110.166	17.0693	63.6179	-2.37947	0.47552	-5.00393	5.61719e-07	5.22557e-06	TAP1	transporter 1, ATP binding cassette subfamily B member
ENSG00000100968.13	155.389	64.1837	109.786	-1.23272	0.246372	-5.00352	5.62931e-07	5.23396e-06	NFATC4	nuclear factor of activated T-cells 4
ENSG00000127561.14	157.703	60.0487	108.876	-1.35231	0.270305	-5.00288	5.6479e-07	5.24835e-06	SYNGR3	synaptogyrin 3
ENSG00000188153.12	781.204	337.135	559.17	-1.17787	0.235453	-5.00259	5.65663e-07	5.25356e-06	COL4A5	collagen type IV alpha 5 chain
ENSG00000177469.12	930.714	304.083	617.398	-1.53809	0.307599	-5.0003	5.72405e-07	5.31325e-06	CAVIN1	caveolae associated protein 1
ENSG00000170011.13	43.9885	7.38989	25.6892	-2.27077	0.454355	-4.99778	5.79937e-07	5.38021e-06	MYRIP	myosin VIIA and Rab interacting protein
ENSG00000187672.12	428.568	194.395	311.482	-1.11455	0.223055	-4.99676	5.83002e-07	5.40566e-06	ERC2	ELKS/RAB6-interacting/CAST family member 2
ENSG00000107796.13	382.792	161.895	272.343	-1.20148	0.240492	-4.99591	5.8559e-07	5.42668e-06	ACTA2	actin, alpha 2, smooth muscle, aorta
ENSG00000182107.6	0.202918	31.1123	15.6576	3.49383	0.699789	4.99269	5.95429e-07	5.51483e-06	TMEM30B	transmembrane protein 30B
ENSG00000117461.14	819.224	1288.66	1053.94	0.647422	0.129688	4.99214	5.97125e-07	5.5275e-06	PIK3R3	phosphoinositide-3-kinase regulatory subunit 3
ENSG00000169752.16	22.898	0	11.449	-3.43385	0.688082	-4.99047	6.0231e-07	5.57245e-06	NRG4	neuregulin 4
ENSG00000105792.19	72.2978	17.7154	45.0066	-1.87578	0.375903	-4.99008	6.03545e-07	5.58081e-06	CFAP69	cilia and flagella associated protein 69
ENSG00000115268.9	712.967	1425.96	1069.46	0.982241	0.196875	4.98916	6.06421e-07	5.60433e-06	RPS15	ribosomal protein S15
ENSG00000088899.14	396.571	198.011	297.291	-0.987109	0.197899	-4.98793	6.10287e-07	5.63697e-06	LZTS3	leucine zipper tumor suppressor family member 3
ENSG00000124766.6	3249.93	4904.93	4077.43	0.589672	0.11823	4.98749	6.11679e-07	5.64673e-06	SOX4	SRY-box 4
ENSG00000175352.10	175.223	355.69	265.457	0.998921	0.200305	4.98699	6.13269e-07	5.65831e-06	NRIP3	nuclear receptor interacting protein 3
ENSG00000143799.12	2389.94	4871.16	3630.55	1.00707	0.201998	4.98558	6.17762e-07	5.69665e-06	PARP1	poly(ADP-ribose) polymerase 1
ENSG00000135723.13	27.7429	84.9854	56.3641	1.5365	0.308218	4.98511	6.19276e-07	5.70749e-06	FHOD1	formin homology 2 domain containing 1
ENSG00000166707.10	161.415	65.0691	113.242	-1.27844	0.256469	-4.98477	6.20355e-07	5.71431e-06	ZCCHC18	zinc finger CCHC-type containing 18
ENSG00000120254.15	458.13	732.837	595.483	0.670577	0.134541	4.98418	6.2225e-07	5.72864e-06	MTHFD1L	methylenetetrahydrofolate dehydrogenase (NADP+ dependent) 1 like
ENSG00000173868.11	0	18.1784	9.08921	3.50488	0.703277	4.98364	6.24007e-07	5.74168e-06	PHOSPHO1	phosphoethanolamine/phosphocholine phosphatase
ENSG00000251363.2	3.46297	31.2697	17.3663	2.63315	0.528375	4.98348	6.24522e-07	5.74329e-06	LINC02315	long intergenic non-protein coding RNA 2315
ENSG00000161011.19	1093.51	507.716	800.611	-1.08301	0.21735	-4.98281	6.26686e-07	5.76005e-06	SQSTM1	sequestosome 1
ENSG00000167065.13	281.826	119.74	200.783	-1.2097	0.242958	-4.97904	6.39002e-07	5.87005e-06	DUSP18	dual specificity phosphatase 18
ENSG00000149571.11	377.676	107.041	242.358	-1.71391	0.344237	-4.97888	6.39528e-07	5.87168e-06	KIRREL3	kirre like nephrin family adhesion molecule 3
ENSG00000166862.6	55.5975	5.00758	30.3025	-2.75282	0.553043	-4.97759	6.43819e-07	5.90786e-06	CACNG2	calcium voltage-gated channel auxiliary subunit gamma 2
ENSG00000176463.13	339.936	163.472	251.704	-1.03994	0.209042	-4.97481	6.531e-07	5.98977e-06	SLCO3A1	solute carrier organic anion transporter family member 3A1
ENSG00000024526.16	118.432	383.444	250.938	1.60671	0.322989	4.9745	6.54176e-07	5.99638e-06	DEPDC1	DEP domain containing 1
ENSG00000130741.10	1466.84	2560.12	2013.48	0.794099	0.159653	4.9739	6.56194e-07	6.01161e-06	EIF2S3	eukaryotic translation initiation factor 2 subunit gamma
ENSG00000119969.14	560.573	2000.35	1280.46	1.72251	0.346344	4.97341	6.57848e-07	6.02349e-06	HELLS	helicase, lymphoid specific
ENSG00000169679.14	264.348	812.307	538.328	1.54185	0.310082	4.9724	6.61302e-07	6.05183e-06	BUB1	BUB1 mitotic checkpoint serine/threonine kinase
ENSG00000164761.8	97.9446	12.9355	55.4401	-2.49801	0.502522	-4.97095	6.66271e-07	6.09399e-06	TNFRSF11B	TNF receptor superfamily member 11b
ENSG00000161714.11	428.606	170.617	299.612	-1.28251	0.258036	-4.97026	6.68628e-07	6.11224e-06	PLCD3	phospholipase C delta 3
ENSG00000163530.4	0.238839	125.044	62.6414	3.54005	0.712368	4.96941	6.71576e-07	6.13586e-06	DPPA2	developmental pluripotency associated 2
ENSG00000089094.18	410.827	720.317	565.572	0.802202	0.161544	4.96584	6.84034e-07	6.2463e-06	KDM2B	lysine demethylase 2B
ENSG00000259527.2	4.12025	57.5815	30.8509	2.94324	0.592754	4.96536	6.85734e-07	6.25843e-06	LINC00052	long intergenic non-protein coding RNA 52
ENSG00000176049.15	1834.48	1051.59	1443.04	-0.79397	0.159943	-4.96408	6.90277e-07	6.29649e-06	JAKMIP2	janus kinase and microtubule interacting protein 2
ENSG00000231217.1	0	14.8159	7.40796	3.47761	0.700793	4.96239	6.96309e-07	6.34808e-06	AC097347.1
ENSG00000250374.3	0	35.8143	17.9072	3.52326	0.710047	4.96201	6.97658e-07	6.35694e-06	TRIM75P	tripartite motif containing 75, pseudogene
ENSG00000007350.16	96.6822	29.7643	63.2232	-1.62918	0.32846	-4.96004	7.04772e-07	6.41829e-06	TKTL1	transketolase like 1
ENSG00000107560.10	948.694	534.099	741.397	-0.815413	0.164405	-4.95979	7.0571e-07	6.42337e-06	RAB11FIP2	RAB11 family interacting protein 2
ENSG00000135439.11	250.961	90.3254	170.643	-1.41933	0.286203	-4.95918	7.0791e-07	6.43992e-06	AGAP2	ArfGAP with GTPase domain, ankyrin repeat and PH domain 2
ENSG00000239887.4	156.579	319.359	237.969	1.00238	0.202376	4.95308	7.30496e-07	6.6418e-06	C1orf226	chromosome 1 open reading frame 226
ENSG00000166226.12	2510.17	3781.47	3145.82	0.586918	0.11852	4.95204	7.34395e-07	6.67366e-06	CCT2	chaperonin containing TCP1 subunit 2
ENSG00000108984.13	299.157	600.123	449.64	0.98435	0.1988	4.95146	7.36578e-07	6.68989e-06	MAP2K6	mitogen-activated protein kinase kinase 6
ENSG00000158825.5	0	32.0363	16.0181	3.51157	0.709509	4.9493	7.44792e-07	6.76085e-06	CDA	cytidine deaminase
ENSG00000090932.10	74.262	194.898	134.58	1.34455	0.2717	4.94865	7.47313e-07	6.78009e-06	DLL3	delta like canonical Notch ligand 3
ENSG00000213390.10	164.295	399.031	281.663	1.24175	0.251089	4.94546	7.59661e-07	6.88841e-06	ARHGAP19	Rho GTPase activating protein 19
ENSG00000067182.7	599.719	281.339	440.529	-1.0682	0.216024	-4.9448	7.62222e-07	6.90792e-06	TNFRSF1A	TNF receptor superfamily member 1A
ENSG00000104356.10	97.0394	221.062	159.05	1.15981	0.234574	4.94431	7.64146e-07	6.9194e-06	POP1	POP1 homolog, ribonuclease P/MRP subunit
ENSG00000119638.12	656.946	1119.19	888.068	0.760514	0.153817	4.94427	7.6431e-07	6.9194e-06	NEK9	NIMA related kinase 9
ENSG00000164542.12	539.822	280.974	410.398	-0.932392	0.188597	-4.94385	7.65961e-07	6.93063e-06	KIAA0895	KIAA0895
ENSG00000136828.18	738.63	392.808	565.719	-0.895382	0.181184	-4.94183	7.73931e-07	6.99899e-06	RALGPS1	Ral GEF with PH domain and SH3 binding motif 1
ENSG00000226686.7	11.7884	52.5861	32.1872	1.96638	0.398039	4.94017	7.80529e-07	7.05488e-06	LINC01535	long intergenic non-protein coding RNA 1535
ENSG00000177054.13	375.814	205.095	290.454	-0.864719	0.175058	-4.93963	7.82728e-07	7.07097e-06	ZDHHC13	zinc finger DHHC-type containing 13
ENSG00000173848.18	244.981	528.918	386.95	1.08684	0.220032	4.93949	7.8329e-07	7.07225e-06	NET1	neuroepithelial cell transforming 1
ENSG00000117139.16	3077.13	5101.39	4089.26	0.721996	0.146194	4.93862	7.86784e-07	7.1e-06	KDM5B	lysine demethylase 5B
ENSG00000260916.7	350.727	162.266	256.496	-1.0803	0.218852	-4.93621	7.96551e-07	7.18429e-06	CCPG1	cell cycle progression 1
ENSG00000281406.1	13.867	65.7586	39.8128	2.05204	0.415721	4.9361	7.96988e-07	7.18439e-06	BLACAT1	bladder cancer associated transcript 1 (non-protein coding)
ENSG00000186469.8	5835.62	3621.04	4728.33	-0.682331	0.138261	-4.93508	8.01164e-07	7.21818e-06	GNG2	G protein subunit gamma 2
ENSG00000007314.12	1.2659	24.1641	12.715	3.06881	0.622136	4.9327	8.10998e-07	7.30288e-06	SCN4A	sodium voltage-gated channel alpha subunit 4
ENSG00000123684.12	917.582	542.025	729.804	-0.751341	0.152335	-4.93217	8.13195e-07	7.31875e-06	LPGAT1	lysophosphatidylglycerol acyltransferase 1
ENSG00000266578.1	34.0767	3.46085	18.7688	-2.67842	0.543095	-4.93178	8.14844e-07	7.32968e-06	AP001025.3
ENSG00000159403.15	62.7555	12.4183	37.5869	-2.10783	0.427644	-4.92893	8.26792e-07	7.43319e-06	C1R	complement C1r
ENSG00000140265.12	615.289	1007.11	811.2	0.702079	0.142468	4.92798	8.30852e-07	7.46571e-06	ZSCAN29	zinc finger and SCAN domain containing 29
ENSG00000141384.12	16.1841	125.649	70.9164	2.52021	0.511555	4.92656	8.36906e-07	7.51611e-06	TAF4B	TATA-box binding protein associated factor 4b
ENSG00000106261.16	2603.43	4118.78	3361.1	0.655654	0.133096	4.92616	8.3863e-07	7.52759e-06	ZKSCAN1	zinc finger with KRAB and SCAN domains 1
ENSG00000120733.13	2341.57	3436.2	2888.88	0.549831	0.111617	4.92602	8.39193e-07	7.52864e-06	KDM3B	lysine demethylase 3B
ENSG00000151327.12	642.931	395.877	519.404	-0.690593	0.140198	-4.92582	8.40055e-07	7.53236e-06	FAM177A1	family with sequence similarity 177 member A1
ENSG00000139117.13	231.435	393.422	312.429	0.753936	0.15315	4.92286	8.52898e-07	7.64345e-06	CPNE8	copine 8
ENSG00000113205.5	172.567	352.56	262.563	1.00707	0.204661	4.92068	8.62457e-07	7.72501e-06	PCDHB3	protocadherin beta 3
ENSG00000186472.19	1902.35	910.033	1406.19	-1.04104	0.211667	-4.91829	8.73039e-07	7.81565e-06	PCLO	piccolo presynaptic cytomatrix protein
ENSG00000089169.14	42.3972	3.15567	22.7764	-2.8985	0.589771	-4.91463	8.89518e-07	7.95514e-06	RPH3A	rabphilin 3A
ENSG00000129351.17	3259.96	4844.31	4052.14	0.568191	0.115613	4.91462	8.89564e-07	7.95514e-06	ILF3	interleukin enhancer binding factor 3
ENSG00000248131.5	0	13.7374	6.86869	3.44239	0.700791	4.91215	9.00823e-07	8.05155e-06	LINC01194	long intergenic non-protein coding RNA 1194
ENSG00000137962.12	853.52	234.151	543.836	-1.74373	0.355374	-4.90676	9.25928e-07	8.27156e-06	ARHGAP29	Rho GTPase activating protein 29
ENSG00000038274.16	377.076	694.98	536.028	0.870011	0.177393	4.90441	9.37063e-07	8.3666e-06	MAT2B	methionine adenosyltransferase 2B
ENSG00000102181.20	1132.33	663.211	897.77	-0.764162	0.155838	-4.90356	9.41163e-07	8.39876e-06	CD99L2	CD99 molecule like 2
ENSG00000269893.6	236.198	406.19	321.194	0.771307	0.157299	4.90343	9.41783e-07	8.39985e-06	SNHG8	small nucleolar RNA host gene 8
ENSG00000145864.12	103.284	12.0795	57.6818	-2.56759	0.5239	-4.90093	9.53864e-07	8.5031e-06	GABRB2	gamma-aminobutyric acid type A receptor beta2 subunit
ENSG00000171450.5	109.402	29.3817	69.392	-1.78557	0.364507	-4.8986	9.65227e-07	8.59985e-06	CDK5R2	cyclin dependent kinase 5 regulatory subunit 2
ENSG00000122641.10	39.8089	4.0997	21.9543	-2.62793	0.537086	-4.89295	9.93351e-07	8.84575e-06	INHBA	inhibin beta A subunit
ENSG00000109436.7	1079.9	627.293	853.595	-0.776779	0.158832	-4.89056	1.00549e-06	8.94914e-06	TBC1D9	TBC1 domain family member 9
ENSG00000198131.13	226.306	418.784	322.545	0.870783	0.178063	4.8903	1.00685e-06	8.95648e-06	ZNF544	zinc finger protein 544
ENSG00000188848.15	112.793	484.841	298.817	1.93293	0.39551	4.88718	1.02291e-06	9.09454e-06	BEND4	BEN domain containing 4
ENSG00000116127.17	1814.51	2898.72	2356.62	0.669628	0.13712	4.88352	1.04208e-06	9.26017e-06	ALMS1	ALMS1, centrosome and basal body associated protein
ENSG00000148123.14	68.4957	12.6018	40.5487	-2.18287	0.447151	-4.88172	1.05165e-06	9.34028e-06	PLPPR1	phospholipid phosphatase related 1
ENSG00000135766.8	986.014	635.034	810.524	-0.629081	0.129062	-4.87424	1.09231e-06	9.69624e-06	EGLN1	egl-9 family hypoxia inducible factor 1
ENSG00000109158.10	28.2505	0	14.1253	-3.39532	0.696753	-4.87306	1.09882e-06	9.74888e-06	GABRA4	gamma-aminobutyric acid type A receptor alpha4 subunit
ENSG00000123908.11	2465.49	3694.89	3080.19	0.579069	0.118837	4.87281	1.10019e-06	9.75598e-06	AGO2	argonaute 2, RISC catalytic component
ENSG00000152954.11	149.083	55.496	102.29	-1.37315	0.281889	-4.87123	1.10908e-06	9.82962e-06	NRSN1	neurensin 1
ENSG00000110911.14	1093.53	583.45	838.49	-0.888591	0.182429	-4.87089	1.11097e-06	9.84117e-06	SLC11A2	solute carrier family 11 member 2
ENSG00000114948.12	552.352	319.521	435.937	-0.775867	0.159314	-4.87006	1.11564e-06	9.87733e-06	ADAM23	ADAM metallopeptidase domain 23
ENSG00000169902.13	547.908	269.691	408.799	-1.00008	0.205357	-4.86993	1.11636e-06	9.87858e-06	TPST1	tyrosylprotein sulfotransferase 1
ENSG00000267506.5	3.00962	32.9791	17.9943	2.77437	0.569864	4.86847	1.12463e-06	9.94653e-06	AC021683.2
ENSG00000135002.11	788.631	473.939	631.285	-0.728091	0.149594	-4.86712	1.13238e-06	1.00098e-05	RFK	riboflavin kinase
ENSG00000164742.14	714.983	386.585	550.784	-0.871362	0.179081	-4.86575	1.14024e-06	1.0074e-05	ADCY1	adenylate cyclase 1
ENSG00000138363.14	649.972	1451.5	1050.74	1.12923	0.232094	4.86543	1.14211e-06	1.00853e-05	ATIC	5-aminoimidazole-4-carboxamide ribonucleotide formyltransferase/IMP cyclohydrolase
ENSG00000112742.9	134.629	480.148	307.388	1.7181	0.353159	4.86494	1.14493e-06	1.01049e-05	TTK	TTK protein kinase
ENSG00000124532.14	375.82	1003.71	689.764	1.36284	0.280268	4.86262	1.1584e-06	1.02184e-05	MRS2	MRS2, magnesium transporter
ENSG00000182004.12	461.868	885.953	673.91	0.924059	0.190044	4.86234	1.16008e-06	1.02279e-05	SNRPE	small nuclear ribonucleoprotein polypeptide E
ENSG00000150995.18	239.876	82.1593	161.018	-1.46986	0.302306	-4.86217	1.16108e-06	1.02313e-05	ITPR1	inositol 1,4,5-trisphosphate receptor type 1
ENSG00000177875.4	636.931	275.378	456.155	-1.18036	0.242772	-4.86202	1.16193e-06	1.02335e-05	CCDC184	coiled-coil domain containing 184
ENSG00000169071.14	11.4318	73.273	42.3524	2.34484	0.482316	4.86162	1.1643e-06	1.02445e-05	ROR2	receptor tyrosine kinase like orphan receptor 2
ENSG00000186265.9	2.14942	76.7499	39.4496	3.28112	0.674904	4.8616	1.1644e-06	1.02445e-05	BTLA	B and T lymphocyte associated
ENSG00000169282.17	61.1062	9.13334	35.1198	-2.40348	0.494505	-4.86038	1.17162e-06	1.03026e-05	KCNAB1	potassium voltage-gated channel subfamily A member regulatory beta subunit 1
ENSG00000112319.17	741.449	379.939	560.694	-0.950862	0.195719	-4.8583	1.184e-06	1.04061e-05	EYA4	EYA transcriptional coactivator and phosphatase 4
ENSG00000153814.11	475.102	241.389	358.246	-0.959172	0.197499	-4.85658	1.19428e-06	1.0491e-05	JAZF1	JAZF zinc finger 1
ENSG00000112984.11	94.0458	407.941	250.993	1.93935	0.399368	4.85604	1.19756e-06	1.05144e-05	KIF20A	kinesin family member 20A
ENSG00000198739.10	98.0671	27.9426	63.0048	-1.68258	0.346583	-4.85476	1.20535e-06	1.05773e-05	LRRTM3	leucine rich repeat transmembrane neuronal 3
ENSG00000082996.19	1054.44	705.647	880.043	-0.574976	0.118458	-4.85383	1.21099e-06	1.06212e-05	RNF13	ring finger protein 13
ENSG00000220205.8	1363.97	676.005	1019.99	-0.993723	0.204766	-4.85297	1.21624e-06	1.06617e-05	VAMP2	vesicle associated membrane protein 2
ENSG00000183421.11	2.41245	27.1929	14.8027	2.77556	0.571988	4.85249	1.21924e-06	1.06824e-05	RIPK4	receptor interacting serine/threonine kinase 4
ENSG00000181234.9	122.831	25.9671	74.3991	-2.01379	0.415149	-4.85076	1.2299e-06	1.07702e-05	TMEM132C	transmembrane protein 132C
ENSG00000180011.6	485.518	244.499	365.008	-0.966323	0.199292	-4.84878	1.24224e-06	1.08727e-05	ZADH2	zinc binding alcohol dehydrogenase domain containing 2
ENSG00000140280.13	42.2097	6.37601	24.2928	-2.3492	0.484523	-4.84848	1.24409e-06	1.08832e-05	LYSMD2	LysM domain containing 2
ENSG00000164675.10	120.302	41.4583	80.8801	-1.48416	0.306148	-4.84787	1.24796e-06	1.09114e-05	IQUB	IQ motif and ubiquitin domain containing
ENSG00000171735.18	1729.83	1084.46	1407.14	-0.668526	0.137957	-4.8459	1.26038e-06	1.10142e-05	CAMTA1	calmodulin binding transcription activator 1
ENSG00000171368.11	602.001	303.507	452.754	-0.971475	0.20048	-4.84574	1.26139e-06	1.10174e-05	TPPP	tubulin polymerization promoting protein
ENSG00000138160.5	461.25	1138.04	799.645	1.25986	0.260167	4.8425	1.28216e-06	1.1193e-05	KIF11	kinesin family member 11
ENSG00000145990.10	319.747	146.327	233.037	-1.10544	0.228304	-4.84196	1.28566e-06	1.12177e-05	GFOD1	glucose-fructose oxidoreductase domain containing 1
ENSG00000130713.15	317.233	570.079	443.656	0.835454	0.172607	4.8402	1.29706e-06	1.13114e-05	EXOSC2	exosome component 2
ENSG00000096063.15	860.563	1696.42	1278.49	0.961148	0.19859	4.83985	1.29936e-06	1.13255e-05	SRPK1	SRSF protein kinase 1
ENSG00000125841.12	614.844	343.984	479.414	-0.8273	0.170964	-4.83904	1.30466e-06	1.13659e-05	NRSN2	neurensin 2
ENSG00000149260.15	626.695	253.325	440.01	-1.26036	0.26064	-4.83564	1.32719e-06	1.15562e-05	CAPN5	calpain 5
ENSG00000135454.13	416.909	187.041	301.975	-1.13198	0.234216	-4.83306	1.3445e-06	1.17009e-05	B4GALNT1	beta-1,4-N-acetyl-galactosaminyltransferase 1
ENSG00000060709.14	430.019	196.17	313.094	-1.11041	0.229792	-4.83225	1.34998e-06	1.17425e-05	RIMBP2	RIMS binding protein 2
ENSG00000170889.13	591.314	1383.89	987.604	1.19031	0.246351	4.83177	1.35321e-06	1.17646e-05	RPS9	ribosomal protein S9
ENSG00000076043.9	290.068	136.136	213.102	-1.06217	0.219857	-4.83119	1.3572e-06	1.17932e-05	REXO2	RNA exonuclease 2
ENSG00000258289.8	1161.05	728.12	944.583	-0.66823	0.138473	-4.82571	1.39506e-06	1.21159e-05	CHURC1	churchill domain containing 1
ENSG00000188641.12	62.677	14.5678	38.6224	-1.91521	0.397012	-4.82406	1.40665e-06	1.22103e-05	DPYD	dihydropyrimidine dehydrogenase
ENSG00000108179.13	285.864	491.446	388.655	0.771301	0.159956	4.82196	1.42157e-06	1.23335e-05	PPIF	peptidylprolyl isomerase F
ENSG00000113356.11	37.3203	620.277	328.799	3.00596	0.623445	4.82154	1.42456e-06	1.2353e-05	POLR3G	RNA polymerase III subunit G
ENSG00000183850.13	116.534	342.602	229.568	1.48447	0.30789	4.82142	1.42539e-06	1.23538e-05	ZNF730	zinc finger protein 730
ENSG00000100503.23	1679.55	2574.56	2127.05	0.611548	0.126846	4.8212	1.42697e-06	1.23612e-05	NIN	ninein
ENSG00000096433.10	21.1767	170.634	95.9054	2.53182	0.525336	4.81944	1.43962e-06	1.2458e-05	ITPR3	inositol 1,4,5-trisphosphate receptor type 3
ENSG00000233954.6	42.2934	102.147	72.2202	1.23249	0.255733	4.81945	1.43952e-06	1.2458e-05	UQCRHL	ubiquinol-cytochrome c reductase hinge protein like
ENSG00000109606.12	1372.03	2215.38	1793.7	0.684698	0.142145	4.8169	1.45804e-06	1.26109e-05	DHX15	DEAH-box helicase 15
ENSG00000162408.10	783.234	1231.27	1007.25	0.645635	0.134056	4.81614	1.46362e-06	1.26527e-05	NOL9	nucleolar protein 9
ENSG00000099337.4	3.58245	50.8664	27.2244	2.91458	0.605789	4.81121	1.50021e-06	1.29624e-05	KCNK6	potassium two pore domain channel subfamily K member 6
ENSG00000169840.4	7.77666	43.9133	25.845	2.20043	0.457392	4.81081	1.50317e-06	1.2968e-05	GSX1	GS homeobox 1
ENSG00000182580.2	131.56	414.095	272.827	1.5641	0.325111	4.81098	1.50193e-06	1.2968e-05	EPHB3	EPH receptor B3
ENSG00000237713.1	1.05051	20.7161	10.8833	3.03326	0.630503	4.81087	1.50277e-06	1.2968e-05	AC011287.2
ENSG00000197308.9	20.3176	0	10.1588	-3.32419	0.691035	-4.81045	1.50588e-06	1.29847e-05	GATA3-AS1	GATA3 antisense RNA 1
ENSG00000254934.5	0.202918	236.025	118.114	3.4422	0.715651	4.80989	1.51016e-06	1.3015e-05	LINC00678	long intergenic non-protein coding RNA 678
ENSG00000145708.10	215.296	46.4225	130.859	-2.01699	0.419582	-4.80714	1.53101e-06	1.3188e-05	CRHBP	corticotropin releasing hormone binding protein
ENSG00000120647.9	111.472	269.918	190.695	1.239	0.257754	4.80689	1.53296e-06	1.31922e-05	CCDC77	coiled-coil domain containing 77
ENSG00000175087.9	649.465	401.08	525.273	-0.689904	0.143524	-4.80688	1.53307e-06	1.31922e-05	PDIK1L	PDLIM1 interacting kinase 1 like
ENSG00000111897.6	6165.77	4085.4	5125.59	-0.59005	0.122758	-4.8066	1.53517e-06	1.32035e-05	SERINC1	serine incorporator 1
ENSG00000171160.17	597.531	360.931	479.231	-0.721619	0.150151	-4.80596	1.5401e-06	1.32392e-05	MORN4	MORN repeat containing 4
ENSG00000004838.13	77.7134	14.9432	46.3283	-2.14073	0.445496	-4.80526	1.54548e-06	1.32787e-05	ZMYND10	zinc finger MYND-type containing 10
ENSG00000139163.15	2230.67	1453.08	1841.88	-0.612933	0.127567	-4.8048	1.5491e-06	1.3303e-05	ETNK1	ethanolamine kinase 1
ENSG00000164574.15	745.833	398.826	572.33	-0.887638	0.185016	-4.79762	1.60562e-06	1.37814e-05	GALNT10	polypeptide N-acetylgalactosaminyltransferase 10
ENSG00000165072.9	208.687	65.9605	137.324	-1.57448	0.328652	-4.79072	1.66187e-06	1.42569e-05	MAMDC2	MAM domain containing 2
ENSG00000116285.12	285.421	532.092	408.756	0.882559	0.184243	4.79018	1.66628e-06	1.42875e-05	ERRFI1	ERBB receptor feedback inhibitor 1
ENSG00000120251.18	428.445	139.898	284.172	-1.53824	0.321254	-4.78823	1.68255e-06	1.44197e-05	GRIA2	glutamate ionotropic receptor AMPA type subunit 2
ENSG00000100354.20	5131.85	7735.26	6433.56	0.587372	0.122679	4.78788	1.68552e-06	1.44378e-05	TNRC6B	trinucleotide repeat containing 6B
ENSG00000172936.12	41.0305	112.723	76.8768	1.40123	0.292669	4.78776	1.68651e-06	1.44389e-05	MYD88	myeloid differentiation primary response 88
ENSG00000119522.16	366.187	175.693	270.94	-1.04309	0.217942	-4.7861	1.70056e-06	1.45518e-05	DENND1A	DENN domain containing 1A
ENSG00000075142.13	1286.63	824.33	1055.48	-0.63665	0.133063	-4.78456	1.71362e-06	1.46562e-05	SRI	sorcin
ENSG00000267194.1	197.636	398.25	297.943	0.987465	0.206454	4.78297	1.72721e-06	1.47649e-05	AC002546.1
ENSG00000145476.15	345.973	170.935	258.454	-1.00113	0.209328	-4.78256	1.73075e-06	1.47876e-05	CYP4V2	cytochrome P450 family 4 subfamily V member 2
ENSG00000053254.15	1394.23	2504.62	1949.42	0.833216	0.174336	4.77937	1.75847e-06	1.50169e-05	FOXN3	forkhead box N3
ENSG00000137154.12	3740	8873.71	6306.85	1.20705	0.252646	4.77763	1.77373e-06	1.51396e-05	RPS6	ribosomal protein S6
ENSG00000225087.1	0.202918	14.1771	7.19	3.27531	0.685602	4.77727	1.77692e-06	1.51591e-05	AL583808.1
ENSG00000138658.15	151.447	384.397	267.922	1.29664	0.271435	4.77699	1.7794e-06	1.51726e-05	ZGRF1	zinc finger GRF-type containing 1
ENSG00000258053.1	0	13.3547	6.67736	3.36166	0.703824	4.77629	1.78561e-06	1.52179e-05	AC025575.2
ENSG00000111727.11	400.77	225.873	313.321	-0.820999	0.171909	-4.77579	1.79005e-06	1.5248e-05	HCFC2	host cell factor C2
ENSG00000032742.17	470.748	265.585	368.167	-0.814381	0.170553	-4.77494	1.79759e-06	1.53045e-05	IFT88	intraflagellar transport 88
ENSG00000132639.12	719.374	276.87	498.122	-1.32854	0.278335	-4.77316	1.81358e-06	1.54328e-05	SNAP25	synaptosome associated protein 25
ENSG00000180891.12	653.094	309.317	481.205	-1.05475	0.221024	-4.77211	1.82308e-06	1.5498e-05	CUEDC1	CUE domain containing 1
ENSG00000250899.3	20.507	88.9229	54.715	1.93861	0.406232	4.77218	1.8224e-06	1.5498e-05	AC125807.2
ENSG00000106804.7	153.252	67.4944	110.373	-1.14638	0.240252	-4.77156	1.82803e-06	1.55323e-05	C5	complement C5
ENSG00000186471.12	32.964	2.52446	17.7443	-2.82519	0.592163	-4.77096	1.83346e-06	1.55706e-05	AKAP14	A-kinase anchoring protein 14
ENSG00000163808.16	156.92	407.334	282.127	1.32539	0.277871	4.7698	1.84406e-06	1.56527e-05	KIF15	kinesin family member 15
ENSG00000164867.10	0.919435	25.5474	13.2334	3.15454	0.662282	4.76314	1.90606e-06	1.61709e-05	NOS3	nitric oxide synthase 3
ENSG00000144580.13	722.605	1065.09	893.85	0.555942	0.116726	4.76278	1.90945e-06	1.61915e-05	CNOT9	CCR4-NOT transcription complex subunit 9
ENSG00000141179.13	65.3081	139.572	102.44	1.07119	0.224958	4.76173	1.91936e-06	1.62673e-05	PCTP	phosphatidylcholine transfer protein
ENSG00000115525.17	546.265	246.514	396.389	-1.12319	0.235893	-4.76146	1.92193e-06	1.62809e-05	ST3GAL5	ST3 beta-galactoside alpha-2,3-sialyltransferase 5
ENSG00000088538.12	1047.93	631.746	839.839	-0.724687	0.152208	-4.76116	1.92487e-06	1.62954e-05	DOCK3	dedicator of cytokinesis 3
ENSG00000243660.9	142.909	64.9623	103.936	-1.10882	0.232893	-4.76108	1.92558e-06	1.62954e-05	ZNF487	zinc finger protein 487
ENSG00000204611.6	314.024	566.23	440.127	0.838858	0.176197	4.76091	1.92718e-06	1.63008e-05	ZNF616	zinc finger protein 616
ENSG00000106004.4	19.8368	0	9.91841	-3.29486	0.692136	-4.76042	1.93188e-06	1.63161e-05	HOXA5	homeobox A5
ENSG00000134250.19	3641.11	2192.04	2916.57	-0.724584	0.152208	-4.76047	1.93139e-06	1.63161e-05	NOTCH2	notch 2
ENSG00000146151.12	190.198	63.7191	126.959	-1.51315	0.317857	-4.76048	1.93133e-06	1.63161e-05	HMGCLL1	3-hydroxymethyl-3-methylglutaryl-CoA lyase like 1
ENSG00000107819.13	403.496	172.399	287.948	-1.19584	0.251241	-4.75972	1.93858e-06	1.63644e-05	SFXN3	sideroflexin 3
ENSG00000005812.10	699.851	399.547	549.699	-0.7968	0.167454	-4.75832	1.95213e-06	1.64623e-05	FBXL3	F-box and leucine rich repeat protein 3
[truncated: 25,336 more rows]

## Sheet: GO
query.number	significant	p.value	term.size	query.size	overlap.size	precision	recall	term.id	domain	subgraph.number	term.name	relative.depth	intersection
1	TRUE	7.68e-27	80	1215	77	0.063	0.963	CORUM:306	cor	8	Ribosome, cytoplasmic	1	RPS20,RPL18,RPL31,RPS5,RPL6,RPLP0,RPL3,RPS16,RPS19,RPL18A,RPL28,RPL19,RPL34,RPS13,RPS12,RPL24,RPS15,RPL22,RPS25,RPL21,RPL5,RPL23,RPS4Y1,RPL36,RPL27,RPS15A,RPL35,RPS6,RPLP1,RPS24,RPS2,RPS11,RPL13A,RPL11,RPS8,RPS27A,RPL32,RPS3A,RPL37,RPL10,RPL7,RPL7A,RPS3,FAU,RPL30,RPL8,RPL26,RPL29,RPL9,RPS14,RPL27A,RPL13,RPSA,RPS9,RPS21,RPS7,RPL38,RPL4,RPL15,RPLP2,RPS27,RPS17,RPL35A,RPS23,RPL14,RPS26,RPL37A,RPL12,…
1	TRUE	1.21e-25	92	3253	83	0.026	0.902	REAC:R-HSA-156842	rea	62	Eukaryotic Translation Elongation	2	RPS20,RPL18,RPL31,RPS5,RPL6,RPLP0,RPL3,EEF1A2,RPS16,RPS19,RPL18A,RPL28,RPL19,RPL34,RPS13,RPS12,RPL24,EEF1B2,RPS15,RPL22,RPS25,RPL21,RPL5,RPL23,RPS4Y1,RPL36,RPL27,RPS15A,RPL35,RPS6,RPLP1,RPS24,RPS2,RPS11,RPL13A,RPL11,RPS8,RPS27A,RPL32,RPS3A,RPL37,RPL10,RPL7,RPL7A,RPS3,FAU,RPL30,EEF1A1,RPL8,RPL26,RPL29,RPL22L1,RPL9,RPS14,RPL10L,RPL27A,RPL13,EEF2,RPSA,RPS9,RPS21,RPS7,RPL38,RPL4,RPL15,RPLP2,RPS27,RPS…
1	TRUE	1.24e-25	89	3253	81	0.025	0.91	REAC:R-HSA-156902	rea	62	Peptide chain elongation	3	RPS20,RPL18,RPL31,RPS5,RPL6,RPLP0,RPL3,RPS16,RPS19,RPL18A,RPL28,RPL19,RPL34,RPS13,RPS12,RPL24,RPS15,RPL22,RPS25,RPL21,RPL5,RPL23,RPS4Y1,RPL36,RPL27,RPS15A,RPL35,RPS6,RPLP1,RPS24,RPS2,RPS11,RPL13A,RPL11,RPS8,RPS27A,RPL32,RPS3A,RPL37,RPL10,RPL7,RPL7A,RPS3,FAU,RPL30,EEF1A1,RPL8,RPL26,RPL29,RPL22L1,RPL9,RPS14,RPL10L,RPL27A,RPL13,EEF2,RPSA,RPS9,RPS21,RPS7,RPL38,RPL4,RPL15,RPLP2,RPS27,RPS17,RPL35A,RPS2…
1	TRUE	1.24e-25	89	3253	81	0.025	0.91	REAC:R-HSA-192823	rea	94	Viral mRNA Translation	6	RPS20,RPL18,RPL31,RPS5,RPL6,RPLP0,RPL3,DNAJC3,RPS16,RPS19,RPL18A,RPL28,RPL19,RPL34,RPS13,RPS12,RPL24,RPS15,RPL22,RPS25,RPL21,RPL5,RPL23,RPS4Y1,RPL36,RPL27,GRSF1,RPS15A,RPL35,RPS6,RPLP1,RPS24,RPS2,RPS11,RPL13A,RPL11,RPS8,RPS27A,RPL32,RPS3A,RPL37,RPL10,RPL7,RPL7A,RPS3,FAU,RPL30,RPL8,RPL26,RPL29,RPL22L1,RPL9,RPS14,RPL10L,RPL27A,RPL13,RPSA,RPS9,RPS21,RPS7,RPL38,RPL4,RPL15,RPLP2,RPS27,RPS17,RPL35A,RPS…
1	TRUE	8.11e-25	9765	5548	3518	0.634	0.36	TF:M00803_1	tf	148	Factor: E2F; motif: GGCGSG; match class: 1	3	ENPP4,HECW1,LASP1,CYP26B1,DBNDD1,CFLAR,CD38,FKBP4,KDM1A,NDUFAB1,PDK4,ZMYND10,ARX,SLC25A13,SLC25A5,LIG3,CIAPIN1,COPZ2,PRKAR2B,GCFC2,ABCB4,SOX8,ZNF195,FBXL3,ITGA3,KDM7A,DBF4,PAF1,ARHGAP44,ELAC2,GAS7,PAX6,CACNA2D2,BAIAP3,DNAJC11,SYN1,JARID2,ADAM22,CYB561,SS18L2,CRY1,MMP25,PKD1,RHOBTB2,SEC62,CSDE1,UBE3C,REV3L,PAX7,METTL13,ZNF200,HIVEP2,CLCN6,MRC2,TSPAN9,MBTD1,PTBP1,SYT7,PLAUR,ANLN,EXTL3,ALOX5,EHD3,MA…
1	TRUE	4.65e-24	142	3253	112	0.034	0.789	REAC:R-HSA-168255	rea	94	Influenza Life Cycle	4	RPS20,NUP160,NDC1,RPL18,IPO5,RPL31,XPO1,RPS5,SEH1L,RPL6,RPLP0,NUP50,NUP188,RPL3,DNAJC3,NUP93,POLR2C,RPS16,RPS19,RPL18A,RPL28,RPL19,KPNB1,RPL34,RPS13,NUP98,NUP107,RPS12,NUP155,RPL24,RPS15,RPL22,RPS25,NUP43,RPL21,RPL5,NUP153,NUP85,RPL23,NUP214,CANX,RPS4Y1,RPL36,RPL27,NUP210,RAN,GRSF1,RPS15A,RPL35,RPS6,RPLP1,RPS24,NUP54,NUP58,RPS2,RPS11,RPL13A,RPL11,RPS8,RPS27A,POLR2D,RPL32,RPS3A,RPL37,RPL10,RPL7,RP…
1	TRUE	9.62e-24	134	3253	107	0.033	0.799	REAC:R-HSA-168273	rea	94	Influenza Viral RNA Transcription and Replication	5	RPS20,NUP160,NDC1,RPL18,IPO5,RPL31,RPS5,SEH1L,RPL6,RPLP0,NUP50,NUP188,RPL3,DNAJC3,NUP93,POLR2C,RPS16,RPS19,RPL18A,RPL28,RPL19,RPL34,RPS13,NUP98,NUP107,RPS12,NUP155,RPL24,RPS15,RPL22,RPS25,NUP43,RPL21,RPL5,NUP153,NUP85,RPL23,NUP214,RPS4Y1,RPL36,RPL27,NUP210,GRSF1,RPS15A,RPL35,RPS6,RPLP1,RPS24,NUP54,NUP58,RPS2,RPS11,RPL13A,RPL11,RPS8,RPS27A,POLR2D,RPL32,RPS3A,RPL37,RPL10,RPL7,RPL7A,RPS3,FAU,RANBP2,…
1	TRUE	1.27e-23	101	3253	87	0.027	0.861	REAC:R-HSA-72689	rea	62	Formation of a pool of free 40S subunits	4	RPS20,RPL18,RPL31,RPS5,EIF3I,RPL6,RPLP0,EIF3L,RPL3,EIF3D,EIF3E,RPS16,RPS19,RPL18A,EIF3B,RPL28,RPL19,RPL34,RPS13,RPS12,RPL24,RPS15,RPL22,RPS25,RPL21,RPL5,RPL23,RPS4Y1,RPL36,RPL27,RPS15A,RPL35,RPS6,RPLP1,RPS24,RPS2,RPS11,RPL13A,RPL11,RPS8,RPS27A,RPL32,RPS3A,RPL37,RPL10,RPL7,EIF3H,RPL7A,RPS3,FAU,RPL30,RPL8,RPL26,RPL29,RPL22L1,RPL9,RPS14,RPL10L,RPL27A,RPL13,RPSA,RPS9,RPS21,RPS7,RPL38,RPL4,RPL15,EIF3F…
1	TRUE	2.19e-23	92	5427	80	0.015	0.87	GO:0006614	BP	28	SRP-dependent cotranslational protein targeting to membrane	4	RPS20,SEC61A1,RPL18,RPL31,RPS5,RPL6,RPLP0,RPL3,RPS16,RPS19,RPL18A,RPL28,RPL19,RPL34,RPS13,RPS12,RPL24,RPS15,RPL22,RPS25,RPL21,RPL5,RPL23,RPS4Y1,RPL36,RPL27,RPS15A,RPL35,RPS6,RPLP1,RPS24,RPS2,RPS11,RPL13A,RPL11,RPS8,SRP9,RPS27A,RPL32,RPS3A,RPL37,RPL10,RPL7,RPL7A,RPS3,FAU,RPL30,RPL8,RPL26,RPL29,RPL9,RPS14,RPL27A,RPL13,RPSA,RPS9,RPS21,RPS7,RPL38,RPL4,RPL15,RPLP2,RPS27,RPS17,RPL35A,SRPRA,RPS23,RPL14,…
1	TRUE	2.44e-23	2230	5427	961	0.177	0.431	GO:0007399	BP	16	nervous system development	5	WNT16,DBNDD1,CFLAR,CD38,FKBP4,KDM1A,ARX,SOX8,ITGA3,KDM7A,ETV1,IFRD1,ARHGAP44,GAS7,PAX6,SYN1,JARID2,TFAP2B,ADAM22,CELSR3,PKD1,TENM1,PAX7,FYN,TACC3,STMN4,CNTN1,ADGRA2,RUNX3,NRXN3,VIM,BAK1,LRRC7,VCL,TIMP2,TBC1D23,HOXC8,VCAN,CTNS,MYO16,TNC,ZIC2,CUL7,CTNNA1,EPHA3,HSPA5,GPM6B,PREX2,MAP4,CC2D2A,HEXB,NEXMIF,NNAT,SYNE2,CYFIP2,PRDM1,RASGRF1,CAMK2B,DGKG,WNT8A,SEZ6,NGFR,NTN1,ERBB3,PRKCQ,CTNNA2,SMARCD1,ASPM,M…
1	TRUE	2.71e-23	97	5427	83	0.015	0.856	GO:0006613	BP	28	cotranslational protein targeting to membrane	3	SEC62,RPS20,SEC61A1,RPL18,TRAM1,RPL31,RPS5,RPL6,RPLP0,RPL3,RPS16,RPS19,RPL18A,RPL28,RPL19,RPL34,RPS13,RPS12,RPL24,RPS15,RPL22,RPS25,RPL21,RPL5,RPL23,RPS4Y1,RPL36,RPL27,RPS15A,RPL35,RPS6,RPLP1,RPS24,RPS2,RPS11,RPL13A,RPL11,RPS8,SRP9,RPS27A,RPL32,RPS3A,RPL37,RPL10,RPL7,RPL7A,RPS3,FAU,RPL30,RPL8,RPL26,RPL29,SSR2,RPL9,RPS14,RPL27A,RPL13,RPSA,RPS9,RPS21,RPS7,RPL38,RPL4,RPL15,RPLP2,RPS27,RPS17,RPL35A,S…
1	TRUE	1.37e-22	93	3253	81	0.025	0.871	REAC:R-HSA-2408557	rea	86	Selenocysteine synthesis	2	RPS20,RPL18,RPL31,RPS5,RPL6,RPLP0,RPL3,RPS16,RPS19,RPL18A,RPL28,RPL19,RPL34,RPS13,RPS12,RPL24,RPS15,RPL22,RPS25,RPL21,RPL5,RPL23,RPS4Y1,RPL36,RPL27,RPS15A,RPL35,RPS6,RPLP1,RPS24,RPS2,RPS11,RPL13A,RPL11,RPS8,RPS27A,RPL32,RPS3A,RPL37,RPL10,RPL7,RPL7A,RPS3,FAU,RPL30,RPL8,RPL26,RPL29,RPL22L1,RPL9,RPS14,RPL10L,RPL27A,RPL13,RPSA,RPS9,RPS21,RPS7,RPL38,RPL4,RPL15,RPLP2,RPS27,SEPHS2,RPS17,RPL35A,RPS23,SEC…
1	TRUE	1.37e-22	93	3253	81	0.025	0.871	REAC:R-HSA-72764	rea	62	Eukaryotic Translation Termination	2	RPS20,RPL18,RPL31,RPS5,RPL6,RPLP0,RPL3,RPS16,RPS19,RPL18A,RPL28,RPL19,RPL34,RPS13,RPS12,RPL24,RPS15,RPL22,RPS25,ETF1,RPL21,RPL5,RPL23,RPS4Y1,RPL36,RPL27,RPS15A,RPL35,RPS6,RPLP1,RPS24,RPS2,RPS11,RPL13A,RPL11,RPS8,RPS27A,RPL32,RPS3A,RPL37,RPL10,RPL7,RPL7A,RPS3,FAU,RPL30,RPL8,RPL26,RPL29,RPL22L1,RPL9,APEH,RPS14,RPL10L,RPL27A,RPL13,RPSA,RPS9,RPS21,RPS7,RPL38,RPL4,RPL15,RPLP2,RPS27,RPS17,RPL35A,RPS23,…
1	TRUE	2.14e-22	12337	5548	4309	0.777	0.349	TF:M00803	tf	148	Factor: E2F; motif: GGCGSG	1	LAS1L,ENPP4,ANKIB1,HECW1,LASP1,CYP26B1,DBNDD1,CFLAR,CD38,FKBP4,KDM1A,VPS50,NDUFAB1,PDK4,ZMYND10,ARX,SLC25A13,SLC25A5,THSD7A,LIG3,CIAPIN1,COPZ2,PRKAR2B,GCFC2,CROT,ABCB4,RHBDD2,SOX8,ZNF195,FBXL3,ITGA3,BAIAP2L1,KDM7A,DBF4,PAF1,ARHGAP44,ELAC2,PNPLA4,GAS7,SCN4A,TKTL1,PAX6,CACNA2D2,BAIAP3,DNAJC11,SYN1,JARID2,ADAM22,CYB561,CELSR3,AASS,SS18L2,CRY1,NFIX,MMP25,PKD1,RHOBTB2,SEC62,CSDE1,UBE3C,REV3L,PAX7,FAM7…
1	TRUE	2.14e-22	12337	5548	4309	0.777	0.349	TF:M00803_0	tf	148	Factor: E2F; motif: GGCGSG; match class: 0	2	LAS1L,ENPP4,ANKIB1,HECW1,LASP1,CYP26B1,DBNDD1,CFLAR,CD38,FKBP4,KDM1A,VPS50,NDUFAB1,PDK4,ZMYND10,ARX,SLC25A13,SLC25A5,THSD7A,LIG3,CIAPIN1,COPZ2,PRKAR2B,GCFC2,CROT,ABCB4,RHBDD2,SOX8,ZNF195,FBXL3,ITGA3,BAIAP2L1,KDM7A,DBF4,PAF1,ARHGAP44,ELAC2,PNPLA4,GAS7,SCN4A,TKTL1,PAX6,CACNA2D2,BAIAP3,DNAJC11,SYN1,JARID2,ADAM22,CYB561,CELSR3,AASS,SS18L2,CRY1,NFIX,MMP25,PKD1,RHOBTB2,SEC62,CSDE1,UBE3C,REV3L,PAX7,FAM7…
1	TRUE	2.61e-22	95	3253	82	0.025	0.863	REAC:R-HSA-975956	rea	43	Nonsense Mediated Decay (NMD) independent of the Exon Junction Complex (EJC)	3	RPS20,RPL18,PABPC1,RPL31,RPS5,RPL6,RPLP0,RPL3,RPS16,RPS19,RPL18A,RPL28,RPL19,RPL34,RPS13,RPS12,RPL24,RPS15,RPL22,RPS25,ETF1,RPL21,RPL5,RPL23,RPS4Y1,RPL36,RPL27,RPS15A,NCBP1,RPL35,RPS6,RPLP1,RPS24,RPS2,RPS11,RPL13A,RPL11,RPS8,RPS27A,RPL32,RPS3A,RPL37,RPL10,RPL7,RPL7A,RPS3,FAU,RPL30,RPL8,RPL26,RPL29,RPL22L1,RPL9,RPS14,RPL10L,RPL27A,RPL13,RPSA,RPS9,RPS21,RPS7,RPL38,RPL4,RPL15,RPLP2,RPS27,RPS17,RPL35…
1	TRUE	4.38e-22	4714	5427	1843	0.34	0.391	GO:0007275	BP	16	multicellular organism development	3	WNT16,CYP26B1,DBNDD1,CFLAR,CD38,FKBP4,KDM1A,ARX,THSD7A,CIAPIN1,SOX8,ITGA3,KDM7A,ETV1,IFRD1,PAF1,ARHGAP44,GAS7,PAX6,SYN1,JARID2,TFAP2B,ADAM22,CELSR3,PKD1,CSDE1,TENM1,PAX7,CD4,BTK,FYN,HIVEP2,MBTD1,ANLN,DCN,BRCA1,DDX11,TACC3,STMN4,CNTN1,WWTR1,ADGRA2,RUNX3,PLEKHB1,NRXN3,CPS1,FHL1,STRAP,VIM,FAS,CD44,BAK1,LRRC7,FUT8,VCL,TIMP2,TBC1D23,MYOM2,FLT4,NSUN2,HOXC8,TLL1,VCAN,DNAH5,CTNS,MYO16,TNC,ZIC2,CUL7,CTNNA…
1	TRUE	4.72e-22	13143	5548	4552	0.82	0.346	TF:M00716_1	tf	50	Factor: ZF5; motif: GSGCGCGR; match class: 1	3	LAS1L,ENPP4,ANKIB1,HS3ST1,HECW1,LASP1,KLHL13,CYP26B1,DBNDD1,CFLAR,AK2,CD38,FKBP4,KDM1A,VPS50,NDUFAB1,PDK4,ZMYND10,ARX,SLC25A13,SLC25A5,THSD7A,LIG3,CIAPIN1,COPZ2,PRKAR2B,GCFC2,CROT,ABCB4,RHBDD2,SOX8,ZNF195,FBXL3,ITGA3,BAIAP2L1,KDM7A,DBF4,PAF1,ARHGAP44,ELAC2,DNAH9,GAS7,SCN4A,TKTL1,PAX6,CACNA2D2,BAIAP3,DNAJC11,SYN1,JARID2,DLEC1,ADAM22,CYB561,CELSR3,AASS,SS18L2,CRY1,NFIX,MMP25,IL32,PKD1,RHOBTB2,SEC62…
1	TRUE	6.03e-22	4201	5427	1663	0.306	0.396	GO:0048731	BP	16	system development	4	WNT16,CYP26B1,DBNDD1,CFLAR,CD38,FKBP4,KDM1A,ARX,THSD7A,CIAPIN1,SOX8,ITGA3,KDM7A,ETV1,IFRD1,PAF1,ARHGAP44,GAS7,PAX6,SYN1,JARID2,TFAP2B,ADAM22,CELSR3,PKD1,CSDE1,TENM1,PAX7,CD4,BTK,FYN,MBTD1,ANLN,DCN,BRCA1,TACC3,STMN4,CNTN1,WWTR1,ADGRA2,RUNX3,NRXN3,CPS1,FHL1,STRAP,VIM,CD44,BAK1,LRRC7,VCL,TIMP2,TBC1D23,MYOM2,FLT4,NSUN2,HOXC8,TLL1,VCAN,CTNS,MYO16,TNC,ZIC2,CUL7,CTNNA1,EPHA3,HSPA5,GPM6B,PREX2,MAP4,CC2D2…
1	TRUE	6.45e-22	152	3253	115	0.035	0.757	REAC:R-HSA-168254	rea	94	Influenza Infection	3	RPS20,NUP160,NDC1,RPL18,IPO5,RPL31,XPO1,RPS5,SEH1L,RPL6,RPLP0,NUP50,NUP188,RPL3,PABPN1,DNAJC3,NUP93,POLR2C,RPS16,TGFB1,RPS19,RPL18A,RPL28,RPL19,KPNB1,RPL34,RPS13,NUP98,NUP107,RPS12,NUP155,RPL24,RPS15,RPL22,RPS25,NUP43,RPL21,RPL5,NUP153,NUP85,RPL23,NUP214,CANX,RPS4Y1,RPL36,RPL27,NUP210,RAN,GRSF1,RPS15A,RPL35,RPS6,RPLP1,RPS24,NUP54,NUP58,RPS2,RPS11,RPL13A,RPL11,RPS8,RPS27A,POLR2D,RPL32,RPS3A,RPL37,…
1	TRUE	7.85e-22	101	5427	84	0.015	0.832	GO:0045047	BP	28	protein targeting to ER	3	SEC62,RPS20,SEC61A1,RPL18,RPL31,RPS5,RPL6,RPLP0,RPL3,PMM1,RPS16,RPS19,RPL18A,RPL28,RPL19,RPL34,RPS13,RPS12,RPL24,RPS15,RPL22,RPS25,SPCS2,RPL21,RPL5,RPL23,RPS4Y1,RPL36,RPL27,RPS15A,RPL35,RPS6,RPLP1,RPS24,PMM2,RPS2,RPS11,RPL13A,RPL11,RPS8,SRP9,RPS27A,RPL32,RPS3A,RPL37,RPL10,RPL7,RPL7A,RPS3,FAU,RPL30,RPL8,RPL26,RPL29,RPL9,RPS14,RPL27A,RPL13,RPSA,RPS9,RPS21,RPS7,RPL38,RPL4,RPL15,RPLP2,RPS27,RPS17,RPL…
1	TRUE	1.27e-21	104	1215	89	0.073	0.856	CORUM:3055	cor	166	Nop56p-associated pre-rRNA complex	1	SLC25A5,NOP58,RPL18,YBX1,TCOF1,RPL31,RPL6,RPLP0,SRPK1,HNRNPM,RPL3,NOP56,RPS16,FBL,RPL18A,RBM28,ACTA2,RPL28,RPL19,RPS13,RPS12,BRIX1,RPL24,NCL,RPS15,RPL22,RPL21,RPL5,HIST1H1D,RPL23,ILF3,RPL36,RPL27,MYBBP1A,RPS15A,HNRNPA1,RPL35,RPS6,RPLP1,RPS24,RPS2,RPS11,RPL13A,RPL11,RPS8,ILF2,RPL32,LYAR,RPS3A,RPL10,RPL7,RPL7A,HNRNPU,RPL30,EEF1A1,IGF2BP1,RPL8,RPL26,RPL29,RPL9,GNL3,RPS14,DDX21,NOLC1,RPL27A,RPL13,EEF…
1	TRUE	1.54e-21	111	3253	91	0.028	0.82	REAC:R-HSA-156827	rea	62	L13a-mediated translational silencing of Ceruloplasmin expression	3	RPS20,EIF4B,RPL18,PABPC1,RPL31,RPS5,EIF3I,RPL6,RPLP0,EIF3L,RPL3,EIF3D,EIF3E,RPS16,RPS19,RPL18A,EIF3B,RPL28,RPL19,RPL34,RPS13,RPS12,RPL24,RPS15,RPL22,RPS25,RPL21,RPL5,RPL23,RPS4Y1,RPL36,EIF2S3,RPL27,RPS15A,RPL35,RPS6,RPLP1,RPS24,RPS2,RPS11,RPL13A,RPL11,RPS8,RPS27A,RPL32,RPS3A,RPL37,RPL10,RPL7,EIF3H,RPL7A,RPS3,FAU,RPL30,RPL8,EIF4A1,RPL26,RPL29,RPL22L1,RPL9,RPS14,RPL10L,RPL27A,RPL13,RPSA,RPS9,RPS21,…
1	TRUE	1.01e-20	5504	5427	2107	0.388	0.383	GO:0032502	BP	16	developmental process	2	WNT16,CYP26B1,DBNDD1,CFLAR,CD38,FKBP4,KDM1A,ARX,THSD7A,CIAPIN1,SOX8,ITGA3,KDM7A,ETV1,IFRD1,PAF1,ARHGAP44,GAS7,PAX6,CACNA2D2,BAIAP3,SYN1,JARID2,TFAP2B,ADAM22,CELSR3,MMP25,PKD1,CSDE1,TENM1,PAX7,CD4,BTK,FYN,HIVEP2,MRC2,MBTD1,PTBP1,ANLN,DCN,BRCA1,DDX11,TACC3,STMN4,CNTN1,WWTR1,ADGRA2,RUNX3,PLEKHB1,NRXN3,CPS1,FHL1,GLRX2,STRAP,PLEKHO1,GCLM,EHD2,VIM,FAS,CD44,VRK2,TBPL1,BAK1,LRRC7,FUT8,VCL,TIMP2,TBC1D23,M…
1	TRUE	2.26e-20	5138	5427	1979	0.365	0.385	GO:0048856	BP	16	anatomical structure development	3	WNT16,CYP26B1,DBNDD1,CFLAR,CD38,FKBP4,KDM1A,ARX,THSD7A,CIAPIN1,SOX8,ITGA3,KDM7A,ETV1,IFRD1,PAF1,ARHGAP44,GAS7,PAX6,CACNA2D2,SYN1,JARID2,TFAP2B,ADAM22,CELSR3,MMP25,PKD1,CSDE1,TENM1,PAX7,CD4,BTK,FYN,HIVEP2,MBTD1,PTBP1,ANLN,DCN,BRCA1,DDX11,TACC3,STMN4,CNTN1,WWTR1,ADGRA2,RUNX3,PLEKHB1,NRXN3,CPS1,FHL1,STRAP,PLEKHO1,EHD2,VIM,FAS,CD44,VRK2,TBPL1,BAK1,LRRC7,FUT8,VCL,TIMP2,TBC1D23,MYOM2,FLT4,NSUN2,HOXC8,T…
1	TRUE	4.24e-20	112	3253	90	0.028	0.804	REAC:R-HSA-72706	rea	62	GTP hydrolysis and joining of the 60S ribosomal subunit	4	RPS20,EIF4B,RPL18,RPL31,RPS5,EIF3I,RPL6,RPLP0,EIF3L,RPL3,EIF3D,EIF3E,RPS16,RPS19,RPL18A,EIF3B,RPL28,RPL19,RPL34,RPS13,RPS12,RPL24,RPS15,RPL22,RPS25,RPL21,RPL5,RPL23,RPS4Y1,RPL36,EIF2S3,RPL27,RPS15A,RPL35,RPS6,RPLP1,RPS24,RPS2,RPS11,RPL13A,RPL11,RPS8,RPS27A,RPL32,RPS3A,RPL37,RPL10,RPL7,EIF3H,RPL7A,RPS3,FAU,RPL30,RPL8,EIF4A1,RPL26,RPL29,RPL22L1,RPL9,RPS14,RPL10L,RPL27A,RPL13,RPSA,RPS9,RPS21,RPS7,RP…
1	TRUE	1.32e-19	105	5427	84	0.015	0.8	GO:0072599	BP	28	establishment of protein localization to endoplasmic reticulum	2	SEC62,RPS20,SEC61A1,RPL18,RPL31,RPS5,RPL6,RPLP0,RPL3,PMM1,RPS16,RPS19,RPL18A,RPL28,RPL19,RPL34,RPS13,RPS12,RPL24,RPS15,RPL22,RPS25,SPCS2,RPL21,RPL5,RPL23,RPS4Y1,RPL36,RPL27,RPS15A,RPL35,RPS6,RPLP1,RPS24,PMM2,RPS2,RPS11,RPL13A,RPL11,RPS8,SRP9,RPS27A,RPL32,RPS3A,RPL37,RPL10,RPL7,RPL7A,RPS3,FAU,RPL30,RPL8,RPL26,RPL29,RPL9,RPS14,RPL27A,RPL13,RPSA,RPS9,RPS21,RPS7,RPL38,RPL4,RPL15,RPLP2,RPS27,RPS17,RPL…
1	TRUE	3.32e-19	119	3253	93	0.029	0.782	REAC:R-HSA-72613	rea	62	Eukaryotic Translation Initiation	2	RPS20,EIF4B,RPL18,PABPC1,RPL31,RPS5,EIF3I,RPL6,RPLP0,EIF3L,RPL3,EIF3D,EIF3E,RPS16,RPS19,RPL18A,EIF3B,RPL28,RPL19,RPL34,RPS13,EIF2B1,RPS12,RPL24,RPS15,RPL22,RPS25,RPL21,RPL5,RPL23,RPS4Y1,RPL36,EIF2S3,RPL27,RPS15A,RPL35,RPS6,RPLP1,RPS24,RPS2,RPS11,RPL13A,RPL11,RPS8,RPS27A,RPL32,RPS3A,RPL37,RPL10,RPL7,EIF3H,RPL7A,RPS3,FAU,RPL30,RPL8,EIF4A1,RPL26,RPL29,RPL22L1,RPL9,RPS14,RPL10L,RPL27A,RPL13,RPSA,RPS9…
1	TRUE	3.32e-19	119	3253	93	0.029	0.782	REAC:R-HSA-72737	rea	62	Cap-dependent Translation Initiation	3	RPS20,EIF4B,RPL18,PABPC1,RPL31,RPS5,EIF3I,RPL6,RPLP0,EIF3L,RPL3,EIF3D,EIF3E,RPS16,RPS19,RPL18A,EIF3B,RPL28,RPL19,RPL34,RPS13,EIF2B1,RPS12,RPL24,RPS15,RPL22,RPS25,RPL21,RPL5,RPL23,RPS4Y1,RPL36,EIF2S3,RPL27,RPS15A,RPL35,RPS6,RPLP1,RPS24,RPS2,RPS11,RPL13A,RPL11,RPS8,RPS27A,RPL32,RPS3A,RPL37,RPL10,RPL7,EIF3H,RPL7A,RPS3,FAU,RPL30,RPL8,EIF4A1,RPL26,RPL29,RPL22L1,RPL9,RPS14,RPL10L,RPL27A,RPL13,RPSA,RPS9…
1	TRUE	5.32e-19	13652	5548	4688	0.845	0.343	TF:M04866_1	tf	147	Factor: hdac2; motif: CGCGCGCGC; match class: 1	3	LAS1L,ENPP4,ANKIB1,HS3ST1,WNT16,HECW1,LASP1,KLHL13,CYP26B1,DBNDD1,CFLAR,AK2,CD38,FKBP4,KDM1A,VPS50,NDUFAB1,PDK4,ZMYND10,ARX,SLC25A13,SLC25A5,THSD7A,LIG3,CIAPIN1,COPZ2,PRKAR2B,GCFC2,CROT,ABCB4,RHBDD2,SOX8,ZNF195,FBXL3,ITGA3,TAC1,BAIAP2L1,KDM7A,ETV1,DBF4,PAF1,ARHGAP44,ELAC2,PNPLA4,DNAH9,GAS7,SCN4A,TKTL1,PAX6,CACNA2D2,BAIAP3,DNAJC11,PSMB1,SYN1,JARID2,DLEC1,ADAM22,CYB561,CELSR3,AASS,SS18L2,CRY1,NFIX,…
1	TRUE	8.61e-19	14682	5548	4990	0.899	0.34	TF:M00716	tf	50	Factor: ZF5; motif: GSGCGCGR	1	LAS1L,ENPP4,ANKIB1,HS3ST1,WNT16,HECW1,LASP1,KLHL13,CYP26B1,DBNDD1,CASP10,CFLAR,AK2,CD38,FKBP4,KDM1A,VPS50,NDUFAB1,PDK4,ZMYND10,ARX,SLC25A13,SLC25A5,THSD7A,LIG3,CIAPIN1,COPZ2,PRKAR2B,GCFC2,CROT,ABCB4,RHBDD2,SOX8,ZNF195,FBXL3,ITGA3,MAP3K14,TAC1,BAIAP2L1,KDM7A,ETV1,DBF4,IFRD1,PAF1,ARHGAP44,ELAC2,PNPLA4,DNAH9,GAS7,SCN4A,TKTL1,PAX6,CACNA2D2,BAIAP3,DNAJC11,SYN1,JARID2,TFAP2B,DLEC1,ADAM22,CYB561,CELSR3,…
1	TRUE	8.61e-19	14682	5548	4990	0.899	0.34	TF:M00716_0	tf	50	Factor: ZF5; motif: GSGCGCGR; match class: 0	2	LAS1L,ENPP4,ANKIB1,HS3ST1,WNT16,HECW1,LASP1,KLHL13,CYP26B1,DBNDD1,CASP10,CFLAR,AK2,CD38,FKBP4,KDM1A,VPS50,NDUFAB1,PDK4,ZMYND10,ARX,SLC25A13,SLC25A5,THSD7A,LIG3,CIAPIN1,COPZ2,PRKAR2B,GCFC2,CROT,ABCB4,RHBDD2,SOX8,ZNF195,FBXL3,ITGA3,MAP3K14,TAC1,BAIAP2L1,KDM7A,ETV1,DBF4,IFRD1,PAF1,ARHGAP44,ELAC2,PNPLA4,DNAH9,GAS7,SCN4A,TKTL1,PAX6,CACNA2D2,BAIAP3,DNAJC11,SYN1,JARID2,TFAP2B,DLEC1,ADAM22,CYB561,CELSR3,…
1	TRUE	7.71e-18	11631	5548	4062	0.732	0.349	TF:M00333_1	tf	9	Factor: ZF5; motif: NRNGNGCGCGCWN; match class: 1	3	LAS1L,ENPP4,ANKIB1,HS3ST1,WNT16,HECW1,LASP1,KLHL13,CYP26B1,DBNDD1,CD38,FKBP4,KDM1A,VPS50,NDUFAB1,PDK4,ARX,SLC25A13,SLC25A5,THSD7A,LIG3,CIAPIN1,COPZ2,PRKAR2B,GCFC2,RHBDD2,SOX8,FBXL3,ITGA3,TAC1,BAIAP2L1,KDM7A,ETV1,DBF4,PAF1,ARHGAP44,ELAC2,PNPLA4,GAS7,SCN4A,TKTL1,PAX6,CACNA2D2,BAIAP3,DNAJC11,PSMB1,SYN1,JARID2,TFAP2B,DLEC1,ADAM22,CYB561,CELSR3,AASS,SS18L2,CRY1,NFIX,MMP25,PKD1,RHOBTB2,SEC62,RPS20,CSDE…
1	TRUE	8.69e-18	9884	5548	3509	0.632	0.355	TF:M00695	tf	90	Factor: ETF; motif: GVGGMGG	1	ENPP4,ANKIB1,HS3ST1,HECW1,KLHL13,CYP26B1,DBNDD1,CFLAR,AK2,FKBP4,KDM1A,VPS50,NDUFAB1,PDK4,SLC25A13,SLC25A5,THSD7A,LIG3,CIAPIN1,COPZ2,PRKAR2B,GCFC2,ABCB4,SOX8,FBXL3,ITGA3,BAIAP2L1,KDM7A,DBF4,ARHGAP44,ELAC2,PNPLA4,DNAH9,GAS7,PAX6,CACNA2D2,BAIAP3,DNAJC11,SYN1,JARID2,DLEC1,ADAM22,CYB561,CELSR3,AASS,SS18L2,CRY1,MMP25,PKD1,RHOBTB2,SEC62,RPS20,UBE3C,REV3L,PAX7,FAM76A,IDS,ZNF200,HIVEP2,MRC2,TSPAN9,MBTD1,P…
1	TRUE	8.69e-18	9884	5548	3509	0.632	0.355	TF:M00695_0	tf	90	Factor: ETF; motif: GVGGMGG; match class: 0	2	ENPP4,ANKIB1,HS3ST1,HECW1,KLHL13,CYP26B1,DBNDD1,CFLAR,AK2,FKBP4,KDM1A,VPS50,NDUFAB1,PDK4,SLC25A13,SLC25A5,THSD7A,LIG3,CIAPIN1,COPZ2,PRKAR2B,GCFC2,ABCB4,SOX8,FBXL3,ITGA3,BAIAP2L1,KDM7A,DBF4,ARHGAP44,ELAC2,PNPLA4,DNAH9,GAS7,PAX6,CACNA2D2,BAIAP3,DNAJC11,SYN1,JARID2,DLEC1,ADAM22,CYB561,CELSR3,AASS,SS18L2,CRY1,MMP25,PKD1,RHOBTB2,SEC62,RPS20,UBE3C,REV3L,PAX7,FAM76A,IDS,ZNF200,HIVEP2,MRC2,TSPAN9,MBTD1,P…
1	TRUE	1.47e-17	112	3253	87	0.027	0.777	REAC:R-HSA-1799339	rea	62	SRP-dependent cotranslational protein targeting to membrane	2	RPS20,SEC61A1,RPL18,TRAM1,RPL31,RPS5,RPL6,RPLP0,RPL3,RPS16,RPS19,RPL18A,RPL28,RPL19,RPL34,RPS13,RPS12,RPL24,RPS15,RPL22,RPS25,SPCS2,RPL21,RPL5,RPL23,RPS4Y1,RPL36,RPL27,RPS15A,RPL35,RPS6,RPLP1,RPS24,RPS2,RPS11,RPL13A,RPL11,RPS8,SRP9,RPS27A,RPL32,RPS3A,RPL37,RPL10,RPL7,RPL7A,RPS3,FAU,RPL30,RPL8,RPL26,RPL29,SSR2,RPL22L1,RPL9,RPN1,RPS14,RPL10L,RPL27A,SEC11C,RPL13,RPSA,RPS9,RPS21,RPS7,RPL38,RPL4,RPL15…
1	TRUE	3.36e-17	121	5427	90	0.017	0.744	GO:0000184	BP	16	nuclear-transcribed mRNA catabolic process, nonsense-mediated decay	4	RPS20,RPL18,PABPC1,RPL31,RPS5,RPL6,RPLP0,RPL3,EIF3E,RPS16,RPS19,RPL18A,RPL28,RPL19,RPL34,RPS13,RPS12,RPL24,RPS15,RPL22,RPS25,ETF1,RPL21,RPL5,RPL23,RPS4Y1,RPL36,RPL27,RPS15A,NCBP1,RPL35,RPS6,RPLP1,RPS24,RPS2,RPS11,RPL13A,RPL11,RPS8,RPS27A,RPL32,RPS3A,RPL37,RPL10,RPL7,RPL7A,RPS3,FAU,RPL30,SMG1,RPL8,RPL26,RPL29,MAGOH,RPL9,RPS14,RPL27A,RPL13,RPSA,PYM1,RPS9,EXOSC10,RPS21,RPS7,DCP2,RPL38,RPL4,RPL15,RPL…
1	TRUE	4.32e-17	125	5427	92	0.017	0.736	GO:0070972	BP	28	protein localization to endoplasmic reticulum	1	SEC62,RPS20,HSPA5,SEC61A1,RPL18,RPL31,BCAP29,RPS5,PPP1R15A,RPL6,RPLP0,KDELR3,RPL3,PMM1,RPS16,RPS19,RPL18A,GRIK5,RPL28,RPL19,RPL34,RPS13,RPS12,RPL24,RPS15,RTN4,RPL22,RPS25,SPCS2,RPL21,RPL5,RPL23,RPS4Y1,RPL36,RPL27,RPS15A,OS9,RPL35,RPS6,RPLP1,RPS24,PMM2,RPS2,RPS11,RPL13A,RPL11,RPS8,SRP9,RPS27A,RPL32,ANK2,RPS3A,RPL37,RPL10,RPL7,RPL7A,RPS3,FAU,RPL30,RPL8,RPL26,RPL29,RPL9,RPS14,RPL27A,RPL13,RPSA,RPS9,…
1	TRUE	5.31e-17	839	5427	403	0.074	0.48	GO:0045202	CC	38	synapse	2	DBNDD1,PRKAR2B,ITGA3,ARHGAP44,BAIAP3,SYN1,FYN,SYT7,GABRA3,SYT13,SAMD4A,NRXN3,GABRA1,ANK1,LRRC7,SLC18A1,RAB27B,MAP4,GOPC,PTPRN,CBLN4,CYFIP2,CAMK2B,RIMBP2,SEZ6,SNCAIP,AP3D1,CTNNA2,FGFR2,SYT1,KCNAB2,RAB27A,PFN2,CNGB1,CAMK2A,ADGRL1,SNCB,SRI,ADD2,CACNG5,CACNG4,CTTNBP2,ACTN2,AMPH,OPHN1,SCGN,RIMS1,CHRNA3,KCNN2,IGSF9B,CADPS2,EPB41L3,KCNK2,OPRK1,ERC1,CAD,IGSF9,MT3,LZTS3,P2RX7,RPH3A,FUS,BLVRB,EFNB1,WDR7,SL…
1	TRUE	6.02e-17	9985	5427	3568	0.657	0.357	GO:0050789	BP	16	regulation of biological process	2	ENPP4,ANKIB1,WNT16,HECW1,LASP1,KLHL13,CYP26B1,CASP10,CFLAR,CD38,FKBP4,KDM1A,PDK4,ZMYND10,ARX,SLC25A5,LIG3,CIAPIN1,PRKAR2B,GCFC2,ABCB4,SOX8,ZNF195,FBXL3,ITGA3,MAP3K14,TAC1,BAIAP2L1,KDM7A,ETV1,IFRD1,PAF1,VPS41,ARHGAP44,GAS7,SCN4A,PAX6,CACNA2D2,BAIAP3,SYN1,JARID2,TFAP2B,DLEC1,ADAM22,CELSR3,SS18L2,CRY1,NFIX,IL32,PKD1,RHOBTB2,SEC62,RPS20,CSDE1,TENM1,PAX7,ZNF200,CD4,BTK,FYN,HIVEP2,CLCN6,MRC2,TSPAN9,MBT…
1	TRUE	1.1e-16	6200	5427	2316	0.427	0.374	GO:0032501	BP	16	multicellular organismal process	2	ENPP4,WNT16,CYP26B1,DBNDD1,CFLAR,CD38,FKBP4,KDM1A,PDK4,ARX,THSD7A,CIAPIN1,PRKAR2B,SOX8,ITGA3,TAC1,KDM7A,ETV1,IFRD1,PAF1,ARHGAP44,GAS7,SCN4A,PAX6,CACNA2D2,SYN1,JARID2,TFAP2B,ADAM22,CELSR3,CRY1,PKD1,CSDE1,TENM1,PAX7,CD4,BTK,FYN,HIVEP2,MRC2,MBTD1,SYT7,PLAUR,ANLN,DCN,BRCA1,ALOX5,EHD3,DDX11,TACC3,STMN4,CNTN1,WWTR1,ADGRA2,RUNX3,MRE11,PLEKHB1,NRXN3,CPS1,FHL1,NLRP2,STRAP,GCLM,EHD2,KPNA6,VIM,FAS,CD44,TBPL…
1	TRUE	2.25e-16	110	5427	83	0.015	0.755	GO:0022626	CC	38	cytosolic ribosome	2	RPS20,RPL18,RPL31,RPS5,RPL6,RPLP0,MRPS18A,RPL3,RPS16,RPS19,RPL18A,RPL28,RPL19,RPL34,PPARGC1A,RPS13,RPS12,RPL24,RPS15,RPL22,RPS25,RPL21,RPL5,RPL23,EIF2AK4,RPS4Y1,RPL36,RPL27,RPS15A,RPL35,RPS6,RPLP1,RPS24,RPS2,RPS11,RPL13A,RPL11,RPS8,RPS27A,RPL32,EIF2A,RPS3A,RPL37,RPL7L1,RPL10,RPL7,RPL7A,RPS3,FAU,RPL30,RPL8,RPL26,RPL29,RPL22L1,RPL9,RPS14,RPL10L,RPL27A,RPL13,RPSA,RPS9,RPS21,RPS7,RPL38,RPL4,RPL15,RPL…
1	TRUE	3.15e-16	115	3253	87	0.027	0.757	REAC:R-HSA-927802	rea	43	Nonsense-Mediated Decay (NMD)	2	RPS20,RPL18,PABPC1,RPL31,RPS5,RPL6,RPLP0,RPL3,RPS16,RPS19,RPL18A,RPL28,RPL19,RPL34,RPS13,RPS12,RPL24,RPS15,RPL22,RPS25,ETF1,RPL21,RPL5,RPL23,RPS4Y1,RPL36,RPL27,RPS15A,NCBP1,RPL35,RPS6,RPLP1,RPS24,RPS2,RPS11,RPL13A,RPL11,RPS8,RPS27A,RPL32,RPS3A,RPL37,RPL10,RPL7,RPL7A,RPS3,FAU,RPL30,SMG1,RPL8,RPL26,RPL29,MAGOH,RPL22L1,RPL9,RPS14,RPL10L,RPL27A,RPL13,RPSA,RPS9,RPS21,RPS7,RPL38,RPL4,RPL15,RPLP2,RPS27,…
1	TRUE	3.15e-16	115	3253	87	0.027	0.757	REAC:R-HSA-975957	rea	43	Nonsense Mediated Decay (NMD) enhanced by the Exon Junction Complex (EJC)	3	RPS20,RPL18,PABPC1,RPL31,RPS5,RPL6,RPLP0,RPL3,RPS16,RPS19,RPL18A,RPL28,RPL19,RPL34,RPS13,RPS12,RPL24,RPS15,RPL22,RPS25,ETF1,RPL21,RPL5,RPL23,RPS4Y1,RPL36,RPL27,RPS15A,NCBP1,RPL35,RPS6,RPLP1,RPS24,RPS2,RPS11,RPL13A,RPL11,RPS8,RPS27A,RPL32,RPS3A,RPL37,RPL10,RPL7,RPL7A,RPS3,FAU,RPL30,SMG1,RPL8,RPL26,RPL29,MAGOH,RPL22L1,RPL9,RPS14,RPL10L,RPL27A,RPL13,RPSA,RPS9,RPS21,RPS7,RPL38,RPL4,RPL15,RPLP2,RPS27,…
1	TRUE	3.82e-16	117	3253	88	0.027	0.752	REAC:R-HSA-2408522	rea	86	Selenoamino acid metabolism	1	RPS20,RPL18,KARS,RPL31,RPS5,RPL6,RPLP0,RPL3,AHCY,RPS16,RPS19,RPL18A,RPL28,RPL19,RPL34,RPS13,RPS12,RARS,RPL24,RPS15,RPL22,RPS25,RPL21,RPL5,RPL23,RPS4Y1,RPL36,RPL27,RPS15A,RPL35,RPS6,RPLP1,RPS24,RPS2,RPS11,RPL13A,RPL11,RPS8,RPS27A,RPL32,RPS3A,RPL37,RPL10,RPL7,RPL7A,RPS3,FAU,HNMT,RPL30,RPL8,RPL26,RPL29,RPL22L1,RPL9,RPS14,RPL10L,RPL27A,NNMT,RPL13,RPSA,RPS9,RPS21,RPS7,QARS,RPL38,RPL4,RPL15,RPLP2,RPS27…
1	TRUE	5.51e-16	6749	5548	2472	0.446	0.366	TF:M00695_1	tf	90	Factor: ETF; motif: GVGGMGG; match class: 1	3	ENPP4,HS3ST1,HECW1,KLHL13,CYP26B1,DBNDD1,CFLAR,FKBP4,KDM1A,PDK4,SLC25A13,SLC25A5,THSD7A,LIG3,CIAPIN1,COPZ2,PRKAR2B,ABCB4,SOX8,FBXL3,BAIAP2L1,KDM7A,DBF4,ARHGAP44,GAS7,CACNA2D2,BAIAP3,SYN1,JARID2,CYB561,CELSR3,SS18L2,CRY1,MMP25,PKD1,RHOBTB2,SEC62,UBE3C,REV3L,PAX7,FAM76A,IDS,ZNF200,HIVEP2,TSPAN9,MBTD1,PTBP1,SYT7,EXTL3,ALOX5,EHD3,DNASE1L1,HEBP1,TACC3,CCDC88C,ZMYND11,CHDH,WWTR1,ADGRA2,SAMD4A,OSBPL5,FH…
1	TRUE	8.04e-16	702	5427	344	0.063	0.49	GO:0044456	CC	38	synapse part	2	DBNDD1,PRKAR2B,ITGA3,ARHGAP44,BAIAP3,SYN1,FYN,SYT7,GABRA3,SYT13,NRXN3,GABRA1,ANK1,LRRC7,SLC18A1,RAB27B,MAP4,GOPC,PTPRN,SEZ6,SNCAIP,AP3D1,CTNNA2,SYT1,KCNAB2,PFN2,CNGB1,CAMK2A,ADGRL1,SRI,ADD2,CACNG5,CACNG4,CTTNBP2,ACTN2,AMPH,OPHN1,RIMS1,CHRNA3,KCNN2,IGSF9B,CADPS2,EPB41L3,KCNK2,OPRK1,ERC1,CAD,MT3,LZTS3,P2RX7,RPH3A,FUS,BLVRB,WDR7,SLC17A6,PALMD,STX1B,PALM,P2RX6,NEFH,SYNGR1,SLC8A3,ZMYND8,PSMA7,SNPH,SLC…
1	TRUE	1.16e-15	179	3253	120	0.037	0.67	REAC:R-HSA-6791226	rea	43	Major pathway of rRNA processing in the nucleolus and cytosol	4	LAS1L,RPS20,NOP58,RPL18,RPL31,BUD23,EXOSC7,EXOSC5,RPS5,RPL6,RPLP0,RPL3,NOP56,RPS16,FBL,RPS19,RPL18A,RBM28,RPL28,RPL19,UTP6,RPL34,RPS13,RPS12,BYSL,RPL24,RRP9,NCL,RPS15,WDR75,RPL22,DIEXF,RPS25,HEATR1,RCL1,RPL21,RPL5,EXOSC9,RRP36,RPL23,RPS4Y1,RPL36,EXOSC2,NOL11,RPL27,NIP7,RPS15A,WDR36,TEX10,RPL35,RPS6,RPLP1,RPS24,WDR12,RPS2,UTP4,NOB1,RPS11,RPL13A,RPL11,RPS8,ISG20L2,RPS27A,RPL32,RPS3A,RPL37,RPL10,RPL…
1	TRUE	2.04e-15	170	3253	115	0.035	0.676	REAC:R-HSA-9010553	rea	60	Regulation of expression of SLITs and ROBOs	4	PSMB1,RPS20,PSMA4,RPL18,PSME4,PABPC1,RPL31,RPS5,RPL6,RPLP0,PSME1,PSMD5,RPL3,RBX1,PSMA3,PSMB5,PSMA7,RPS16,RPS19,RPL18A,HOXA2,LHX3,RPL28,RPL19,PSMD3,RPL34,RPS13,RPS12,RPL24,PSMD14,RPS15,RPL22,RPS25,ETF1,RPL21,RPL5,RPL23,PSMB2,SEM1,RPS4Y1,RPL36,PSME3,RPL27,RPS15A,MSI1,PSMB7,NCBP1,RPL35,RPS6,RPLP1,RPS24,RPS2,PSMB6,RPS11,RPL13A,RPL11,RPS8,RPS27A,RPL32,SLIT2,RPS3A,RPL37,RPL10,RPL7,RPL7A,RPS3,FAU,ROBO3,…
1	TRUE	2.22e-15	595	5427	299	0.055	0.503	GO:0099536	BP	16	synaptic signaling	5	CD38,TAC1,CACNA2D2,BAIAP3,SYN1,SYT7,SYT13,NRXN3,GABRA1,UTS2,RASGRF1,CAMK2B,SEZ6,SNCAIP,ATXN3,PRKCZ,SYT1,PFN2,CAMK2A,SNCB,AMPH,SLC1A3,OPHN1,RIMS1,CHRNA3,IGSF9B,CADPS2,OPRK1,P2RX7,RPH3A,ITPR3,STX1B,P2RX6,RASD2,SYNGR1,LGMN,SLC8A3,NFATC4,ZMYND8,SNPH,SLC32A1,CELF4,GLRA2,SYP,FGF14,HTR2A,CBLN1,SYT17,CALB1,LIN7B,SLC17A7,SLC1A6,GRIN2D,RAB3A,CRTC1,GRIK5,STX1A,NPTX2,SLC1A1,DNM1,APBA1,PPP3CB,CPEB3,NEURL1,DKK…
1	TRUE	2.22e-15	595	5427	299	0.055	0.503	GO:0099537	BP	16	trans-synaptic signaling	6	CD38,TAC1,CACNA2D2,BAIAP3,SYN1,SYT7,SYT13,NRXN3,GABRA1,UTS2,RASGRF1,CAMK2B,SEZ6,SNCAIP,ATXN3,PRKCZ,SYT1,PFN2,CAMK2A,SNCB,AMPH,SLC1A3,OPHN1,RIMS1,CHRNA3,IGSF9B,CADPS2,OPRK1,P2RX7,RPH3A,ITPR3,STX1B,P2RX6,RASD2,SYNGR1,LGMN,SLC8A3,NFATC4,ZMYND8,SNPH,SLC32A1,CELF4,GLRA2,SYP,FGF14,HTR2A,CBLN1,SYT17,CALB1,LIN7B,SLC17A7,SLC1A6,GRIN2D,RAB3A,CRTC1,GRIK5,STX1A,NPTX2,SLC1A1,DNM1,APBA1,PPP3CB,CPEB3,NEURL1,DKK…
1	TRUE	2.74e-15	1199	5427	537	0.099	0.448	GO:0030054	CC	38	cell junction	2	LASP1,ABCB4,ITGA3,BAIAP2L1,PAF1,ARHGAP44,SYN1,MRC2,TSPAN9,SYT7,PLAUR,GABRA3,EHD3,SAMD4A,FHL1,GABRA1,VIM,CD44,LRRC7,VCL,SLC18A1,RAI14,TNC,CTNNA1,HSPA5,GOPC,ARHGEF5,LIMA1,PTPRN,SYNE2,CBLN4,CYFIP2,GDI2,CAMK2B,PTPRU,RIMBP2,CDH3,RPL18,CNN2,SLC9A3R2,TLE2,CTNNA2,PRKCZ,SYT1,IP6K2,KCNAB2,PABPC1,CAMK2A,RPL31,ADGRL1,FERMT2,CACNG5,REXO2,TRAF4,CAMSAP3,ACTN2,CAPZB,AMPH,CEACAM1,SENP1,OPHN1,RIMS1,CHRNA3,IGSF9B,C…
1	TRUE	3.94e-15	592	5427	297	0.055	0.502	GO:0098916	BP	16	anterograde trans-synaptic signaling	7	CD38,TAC1,CACNA2D2,BAIAP3,SYN1,SYT7,SYT13,NRXN3,GABRA1,UTS2,RASGRF1,CAMK2B,SEZ6,SNCAIP,ATXN3,PRKCZ,SYT1,PFN2,CAMK2A,SNCB,AMPH,SLC1A3,OPHN1,RIMS1,CHRNA3,IGSF9B,CADPS2,OPRK1,P2RX7,RPH3A,ITPR3,STX1B,P2RX6,RASD2,SYNGR1,LGMN,SLC8A3,NFATC4,ZMYND8,SNPH,SLC32A1,CELF4,GLRA2,SYP,FGF14,HTR2A,CBLN1,SYT17,CALB1,LIN7B,SLC17A7,SLC1A6,GRIN2D,RAB3A,CRTC1,GRIK5,STX1A,NPTX2,SLC1A1,DNM1,APBA1,PPP3CB,CPEB3,NEURL1,DKK…
1	TRUE	3.94e-15	592	5427	297	0.055	0.502	GO:0007268	BP	16	chemical synaptic transmission	8	CD38,TAC1,CACNA2D2,BAIAP3,SYN1,SYT7,SYT13,NRXN3,GABRA1,UTS2,RASGRF1,CAMK2B,SEZ6,SNCAIP,ATXN3,PRKCZ,SYT1,PFN2,CAMK2A,SNCB,AMPH,SLC1A3,OPHN1,RIMS1,CHRNA3,IGSF9B,CADPS2,OPRK1,P2RX7,RPH3A,ITPR3,STX1B,P2RX6,RASD2,SYNGR1,LGMN,SLC8A3,NFATC4,ZMYND8,SNPH,SLC32A1,CELF4,GLRA2,SYP,FGF14,HTR2A,CBLN1,SYT17,CALB1,LIN7B,SLC17A7,SLC1A6,GRIN2D,RAB3A,CRTC1,GRIK5,STX1A,NPTX2,SLC1A1,DNM1,APBA1,PPP3CB,CPEB3,NEURL1,DKK…
1	TRUE	4.14e-15	4656	5427	1777	0.327	0.382	GO:0048519	BP	16	negative regulation of biological process	3	WNT16,HECW1,CYP26B1,CFLAR,CD38,FKBP4,KDM1A,PDK4,ARX,SLC25A5,LIG3,CIAPIN1,PRKAR2B,GCFC2,SOX8,ITGA3,TAC1,IFRD1,PAF1,ARHGAP44,GAS7,PAX6,JARID2,TFAP2B,DLEC1,ADAM22,CRY1,NFIX,PKD1,RPS20,CSDE1,TENM1,PAX7,BTK,FYN,PTBP1,PLAUR,DCN,ZBTB32,BRCA1,SLC7A14,MVP,ZMYND11,WWTR1,ADGRA2,SAMD4A,RUNX3,MRE11,FHL1,NLRP2,STRAP,GCLM,DEPDC1,VIM,FAS,CD44,BAK1,GABARAPL2,VCL,TIMP2,FLT4,NSUN2,HOXC8,MSR1,SPDL1,CTNS,MYO16,TNC,CA…
1	TRUE	4.53e-15	189	3253	124	0.038	0.656	REAC:R-HSA-8868773	rea	43	rRNA processing in the nucleus and cytosol	3	LAS1L,RPS20,NOP58,RPL18,THUMPD1,RPL31,BUD23,EXOSC7,EXOSC5,RPS5,RPL6,RPLP0,RPL3,NOP56,RPS16,FBL,RPS19,RPL18A,RBM28,RPL28,RPL19,UTP6,RPL34,RPS13,NOP2,RPS12,BYSL,RPL24,RRP9,NCL,RPS15,WDR75,RPL22,DIEXF,RPS25,HEATR1,RCL1,RPL21,RPL5,EXOSC9,RRP36,RPL23,RPS4Y1,RPL36,EXOSC2,DKC1,NOL11,RPL27,NIP7,RPS15A,WDR36,TEX10,RPL35,RPS6,RPLP1,RPS24,WDR12,RPS2,UTP4,NOB1,RPS11,RPL13A,RPL11,RPS8,ISG20L2,RPS27A,RPL32,RPS…
1	TRUE	6.83e-15	47	1215	45	0.037	0.957	CORUM:308	cor	76	60S ribosomal subunit, cytoplasmic	1	RPL18,RPL31,RPL6,RPLP0,RPL3,RPL18A,RPL28,RPL19,RPL34,RPL24,RPL22,RPL21,RPL5,RPL23,RPL36,RPL27,RPL35,RPLP1,RPL13A,RPL11,RPL32,RPL37,RPL10,RPL7,RPL7A,RPL30,RPL8,RPL26,RPL29,RPL9,RPL27A,RPL13,RPL38,RPL4,RPL15,RPLP2,RPL35A,RPL14,RPL37A,RPL12,RPL23A,RPL10A,RPL39,UBA52,RPL36A
1	TRUE	7.98e-15	9695	5548	3426	0.618	0.353	TF:M04869_1	tf	155	Factor: Egr-1; motif: GCGCATGCG; match class: 1	3	ENPP4,ANKIB1,HS3ST1,WNT16,HECW1,LASP1,KLHL13,CYP26B1,DBNDD1,CFLAR,FKBP4,KDM1A,VPS50,NDUFAB1,SLC25A13,LIG3,COPZ2,PRKAR2B,GCFC2,CROT,ABCB4,SOX8,FBXL3,TAC1,BAIAP2L1,KDM7A,ETV1,ARHGAP44,ELAC2,PNPLA4,DNAH9,GAS7,TKTL1,PAX6,CACNA2D2,BAIAP3,DNAJC11,PSMB1,SYN1,JARID2,DLEC1,ADAM22,AASS,SS18L2,CRY1,NFIX,MMP25,PKD1,RHOBTB2,RPS20,CSDE1,UBE3C,REV3L,PAX7,FAM76A,NCAPD2,ZNF200,MRC2,TSPAN9,MBTD1,PTBP1,SYT7,PLAUR,A…
1	TRUE	3.27e-14	10526	5548	3687	0.665	0.35	TF:M04869	tf	155	Factor: Egr-1; motif: GCGCATGCG	1	ENPP4,ANKIB1,HS3ST1,WNT16,HECW1,LASP1,KLHL13,CYP26B1,DBNDD1,CASP10,CFLAR,FKBP4,KDM1A,VPS50,NDUFAB1,PDK4,ARX,SLC25A13,LIG3,COPZ2,PRKAR2B,GCFC2,CROT,ABCB4,SOX8,FBXL3,TAC1,BAIAP2L1,KDM7A,ETV1,ARHGAP44,ELAC2,PNPLA4,DNAH9,GAS7,TKTL1,PAX6,CACNA2D2,BAIAP3,DNAJC11,PSMB1,SYN1,JARID2,DLEC1,ADAM22,AASS,SS18L2,CRY1,NFIX,MMP25,PKD1,RHOBTB2,RPS20,CSDE1,UBE3C,REV3L,PAX7,FAM76A,NCAPD2,ZNF200,MRC2,TSPAN9,MBTD1,PT…
1	TRUE	3.27e-14	10526	5548	3687	0.665	0.35	TF:M04869_0	tf	155	Factor: Egr-1; motif: GCGCATGCG; match class: 0	2	ENPP4,ANKIB1,HS3ST1,WNT16,HECW1,LASP1,KLHL13,CYP26B1,DBNDD1,CASP10,CFLAR,FKBP4,KDM1A,VPS50,NDUFAB1,PDK4,ARX,SLC25A13,LIG3,COPZ2,PRKAR2B,GCFC2,CROT,ABCB4,SOX8,FBXL3,TAC1,BAIAP2L1,KDM7A,ETV1,ARHGAP44,ELAC2,PNPLA4,DNAH9,GAS7,TKTL1,PAX6,CACNA2D2,BAIAP3,DNAJC11,PSMB1,SYN1,JARID2,DLEC1,ADAM22,AASS,SS18L2,CRY1,NFIX,MMP25,PKD1,RHOBTB2,RPS20,CSDE1,UBE3C,REV3L,PAX7,FAM76A,NCAPD2,ZNF200,MRC2,TSPAN9,MBTD1,PT…
1	TRUE	3.38e-14	130	2254	92	0.041	0.708	KEGG:03010	keg	129	Ribosome	1	RPS20,RPL18,RPL31,RPS5,RPL6,RPLP0,MRPS18A,RPL3,RPS16,RPS19,RPL18A,RPL28,RPL19,RPL34,RPS13,RPS12,RPL24,RPS15,MRPL19,RPL22,MRPS15,RPS25,RPL21,RPL5,RPL23,RPS4Y1,RPL36,RPL27,RPS15A,RPL35,RPS6,MRPL15,RPLP1,RPS24,RPS2,RPS11,RPL13A,RPL11,RPS8,MRPL9,RPS27A,RPL32,RPS3A,RPL37,RPL10,RPL7,RPL7A,RPS3,FAU,RPL30,MRPL10,RPL8,RPL26,RPL29,RPL22L1,RPL9,RPS14,RPL10L,RPL27A,RPL13,RPSA,RPS9,RPS21,RPS7,RPL38,RPL4,MRPL1…
1	TRUE	4.09e-14	215	3253	135	0.042	0.628	REAC:R-HSA-376176	rea	60	Signaling by ROBO receptors	3	PSMB1,RPS20,PSMA4,RPL18,NTN1,PSME4,PFN2,PABPC1,RPL31,PRKACA,PAK3,RPS5,RPL6,RPLP0,PSME1,PSMD5,NRP1,RPL3,RBX1,SOS2,PSMA3,PSMB5,PSMA7,PAK5,RPS16,RPS19,RPL18A,HOXA2,LHX3,PPP3CB,RPL28,RPL19,PSMD3,PFN1,RPL34,RPS13,RPS12,RPL24,PSMD14,RPS15,RPL22,RPS25,ETF1,RPL21,RPL5,RPL23,VASP,PSMB2,SEM1,RPS4Y1,RPL36,CAP1,PSME3,RPL27,RPS15A,MSI1,PSMB7,NCBP1,RPL35,RPS6,RPLP1,PAK6,RPS24,RPS2,PSMB6,RPS11,RPL13A,RPL11,PRKA…
1	TRUE	5.17e-14	199	3253	127	0.039	0.638	REAC:R-HSA-72312	rea	43	rRNA processing	2	LAS1L,ELAC2,RPS20,NOP58,RPL18,THUMPD1,RPL31,BUD23,EXOSC7,EXOSC5,RPS5,RPL6,RPLP0,RPL3,NOP56,RPS16,FBL,RPS19,RPL18A,RBM28,RPL28,RPL19,UTP6,RPL34,RPS13,NOP2,RPS12,BYSL,RPL24,RRP9,NCL,RPS15,WDR75,RPL22,DIEXF,RPS25,HEATR1,RCL1,RPL21,RPL5,MRM2,EXOSC9,RRP36,RPL23,RPS4Y1,RPL36,EXOSC2,DKC1,NOL11,RPL27,NIP7,RPS15A,WDR36,TEX10,RPL35,RPS6,RPLP1,RPS24,WDR12,RPS2,UTP4,NOB1,RPS11,RPL13A,RPL11,RPS8,ISG20L2,RPS27…
1	TRUE	7.81e-14	10175	5548	3572	0.644	0.351	TF:M07206_1	tf	131	Factor: E2F-1; motif: NGGGCGGGARV; match class: 1	3	HS3ST1,HECW1,LASP1,KLHL13,CYP26B1,DBNDD1,AK2,CD38,FKBP4,KDM1A,SLC25A13,SLC25A5,THSD7A,LIG3,CIAPIN1,COPZ2,PRKAR2B,GCFC2,CROT,ABCB4,SOX8,FBXL3,ITGA3,BAIAP2L1,KDM7A,DBF4,IFRD1,PAF1,ARHGAP44,ELAC2,PNPLA4,DNAH9,GAS7,TKTL1,PAX6,CACNA2D2,BAIAP3,DNAJC11,JARID2,CYB561,CELSR3,AASS,SS18L2,CRY1,MMP25,PKD1,RHOBTB2,RPS20,UBE3C,REV3L,PAX7,FAM76A,METTL13,NCAPD2,ZNF200,HIVEP2,CLCN6,TSPAN9,MBTD1,PTBP1,SYT7,PLAUR,A…
1	TRUE	7.87e-14	12196	5548	4210	0.759	0.345	TF:M01240_1	tf	144	Factor: BEN; motif: CAGCGRNV; match class: 1	3	LAS1L,ANKIB1,HS3ST1,HECW1,LASP1,KLHL13,CYP26B1,DBNDD1,CFLAR,AK2,CD38,FKBP4,KDM1A,VPS50,NDUFAB1,PDK4,ARX,SLC25A13,SLC25A5,THSD7A,LIG3,CIAPIN1,COPZ2,PRKAR2B,GCFC2,ABCB4,RHBDD2,SOX8,FBXL3,ITGA3,TAC1,BAIAP2L1,KDM7A,DBF4,PAF1,ARHGAP44,ELAC2,DNAH9,GAS7,SCN4A,PAX6,CACNA2D2,BAIAP3,DNAJC11,SYN1,JARID2,TFAP2B,DLEC1,ADAM22,CELSR3,AASS,CRY1,MMP25,IL32,PKD1,RHOBTB2,SEC62,UBE3C,REV3L,PAX7,FAM76A,METTL13,IDS,ZN…
1	TRUE	2.32e-13	326	5427	180	0.033	0.552	GO:0006401	BP	16	RNA catabolic process	4	RPS20,CSDE1,SAMD4A,VIM,MRTO4,THRAP3,PUM2,RPL18,YBX1,ELAVL1,PABPC1,RPL31,EXOSC7,MLH1,EXOSC5,XPO1,TNPO1,RPS5,KHSRP,RPL6,RPLP0,PCBP4,PABPC4,HNRNPC,AGO1,RPL3,TNRC6B,APEX1,E2F1,POP1,EIF3E,RNASEH2A,RPS16,RPS19,RPL18A,HSPB1,LSM5,CPEB3,RPL28,RPL19,RPL34,DDX6,RPS13,OAS2,RPS12,QKI,CNOT6,RPL24,RPS15,RPL22,PPP1R8,RPS25,SET,SLIRP,ETF1,RPL21,RPL5,EXOSC9,AGO2,CNOT1,RPL23,NUP214,METTL16,ZFP36,RPS4Y1,RPL36,LSM4,E…
1	TRUE	2.56e-13	14644	5427	4989	0.919	0.341	GO:0044464	CC	38	cell part	2	LAS1L,ENPP4,ANKIB1,HS3ST1,WNT16,HECW1,LASP1,KLHL13,CYP26B1,DBNDD1,CASP10,CFLAR,AK2,CD38,FKBP4,KDM1A,VPS50,NDUFAB1,PDK4,ZMYND10,ARX,SLC25A13,SLC25A5,THSD7A,LIG3,CIAPIN1,COPZ2,PRKAR2B,GCFC2,CROT,ABCB4,RHBDD2,SOX8,ZNF195,FBXL3,ITGA3,MAP3K14,TAC1,BAIAP2L1,KDM7A,ETV1,DBF4,IFRD1,PAF1,VPS41,ARHGAP44,ELAC2,PNPLA4,DNAH9,GAS7,SCN4A,TKTL1,PAX6,CACNA2D2,BAIAP3,DNAJC11,PSMB1,SYN1,JARID2,TFAP2B,DLEC1,ADAM22,CY…
1	TRUE	3.56e-13	10540	5427	3718	0.685	0.353	GO:0065007	BP	16	biological regulation	2	ENPP4,ANKIB1,WNT16,HECW1,LASP1,KLHL13,CYP26B1,CASP10,CFLAR,CD38,FKBP4,KDM1A,PDK4,ZMYND10,ARX,SLC25A5,LIG3,CIAPIN1,PRKAR2B,GCFC2,ABCB4,SOX8,ZNF195,FBXL3,ITGA3,MAP3K14,TAC1,BAIAP2L1,KDM7A,ETV1,DBF4,IFRD1,PAF1,VPS41,ARHGAP44,PNPLA4,GAS7,SCN4A,PAX6,CACNA2D2,BAIAP3,SYN1,JARID2,TFAP2B,DLEC1,ADAM22,CELSR3,SS18L2,CRY1,NFIX,IL32,PKD1,RHOBTB2,SEC62,RPS20,CSDE1,TENM1,PAX7,ZNF200,CD4,BTK,FYN,HIVEP2,CLCN6,MRC…
1	TRUE	5e-13	431	5427	224	0.041	0.52	GO:0098794	CC	38	postsynapse	3	PRKAR2B,ARHGAP44,SYN1,FYN,GABRA3,GABRA1,ANK1,LRRC7,MAP4,GOPC,SEZ6,CTNNA2,KCNAB2,CAMK2A,SRI,ADD2,CACNG5,CACNG4,CTTNBP2,ACTN2,OPHN1,CHRNA3,KCNN2,IGSF9B,CADPS2,EPB41L3,MT3,LZTS3,P2RX7,FUS,PALMD,PALM,P2RX6,NEFH,SLC8A3,ZMYND8,PSMA7,SYNDIG1,MIB1,GLRA2,DRP2,CBLN1,EEF2K,CALB1,LIN7B,SLC17A7,GRIN2D,GRIK5,STX1A,NCS1,MPDZ,CPEB3,NEURL1,ASIC2,GABRA4,GLRB,CRYAB,P2RX3,LIN7A,OPRM1,SLC29A1,CPEB4,FXR1,TANC1,SPTBN1,…
1	TRUE	6.38e-13	14661	5427	4992	0.92	0.34	GO:0005623	CC	38	cell	2	LAS1L,ENPP4,ANKIB1,HS3ST1,WNT16,HECW1,LASP1,KLHL13,CYP26B1,DBNDD1,CASP10,CFLAR,AK2,CD38,FKBP4,KDM1A,VPS50,NDUFAB1,PDK4,ZMYND10,ARX,SLC25A13,SLC25A5,THSD7A,LIG3,CIAPIN1,COPZ2,PRKAR2B,GCFC2,CROT,ABCB4,RHBDD2,SOX8,ZNF195,FBXL3,ITGA3,MAP3K14,TAC1,BAIAP2L1,KDM7A,ETV1,DBF4,IFRD1,PAF1,VPS41,ARHGAP44,ELAC2,PNPLA4,DNAH9,GAS7,SCN4A,TKTL1,PAX6,CACNA2D2,BAIAP3,DNAJC11,PSMB1,SYN1,JARID2,TFAP2B,DLEC1,ADAM22,CY…
1	TRUE	1.03e-12	1509	5427	642	0.118	0.425	GO:0022008	BP	16	neurogenesis	6	WNT16,DBNDD1,CFLAR,CD38,FKBP4,KDM1A,ARX,SOX8,ITGA3,ETV1,IFRD1,ARHGAP44,PAX6,SYN1,ADAM22,CELSR3,TENM1,PAX7,FYN,STMN4,CNTN1,RUNX3,NRXN3,VIM,LRRC7,VCL,TIMP2,TBC1D23,HOXC8,MYO16,TNC,CUL7,CTNNA1,EPHA3,HSPA5,PREX2,MAP4,HEXB,NEXMIF,NNAT,SYNE2,CYFIP2,PRDM1,RASGRF1,CAMK2B,DGKG,WNT8A,SEZ6,NGFR,NTN1,ERBB3,PRKCQ,CTNNA2,ASPM,FGFR2,PRKCZ,SYT1,RORA,NEDD4,SPTB,FGF10,CNGB1,CAMK2A,TCF3,TRPC5,GLI2,SEMA3A,SEMA3C,CEL…
1	TRUE	1.11e-12	1437	5427	615	0.113	0.428	GO:0097458	CC	38	neuron part	3	DBNDD1,FKBP4,PRKAR2B,ITGA3,TAC1,ARHGAP44,BAIAP3,SYN1,ADAM22,TENM1,FYN,SYT7,STMN4,SYT13,SAMD4A,NRXN3,GLRX2,VIM,ANK1,LRRC7,TIMP2,SLC18A1,RAB27B,MAP4,GOPC,HERPUD1,PTPRN,CYFIP2,RASGRF1,CAMK2B,SEZ6,EIF4B,NGFR,SNCAIP,AP3D1,MAP2K4,CTNNA2,SMARCD1,PRKCZ,SYT1,KCNAB2,GAL,GNB5,RAB27A,PFN2,FSTL3,AP3M2,CNGB1,CAMK2A,ADGRL1,TRPC5,SRI,SEMA3A,ADD2,CACNG5,CACNG4,KIFAP3,RAP1GAP,CTTNBP2,ACTN2,AMPH,ADCY2,BRINP1,SLC1A3…
1	TRUE	1.13e-12	11811	5548	4081	0.736	0.346	TF:M04823	tf	152	Factor: E2F-4; motif: NNTTCCCGCCNN	1	ANKIB1,HS3ST1,HECW1,LASP1,KLHL13,CYP26B1,DBNDD1,CFLAR,AK2,CD38,FKBP4,KDM1A,PDK4,ARX,SLC25A13,LIG3,COPZ2,PRKAR2B,GCFC2,CROT,ABCB4,RHBDD2,SOX8,FBXL3,ITGA3,BAIAP2L1,KDM7A,ETV1,DBF4,PAF1,ARHGAP44,ELAC2,PNPLA4,DNAH9,GAS7,SCN4A,TKTL1,PAX6,CACNA2D2,BAIAP3,DNAJC11,PSMB1,JARID2,TFAP2B,ADAM22,CYB561,CELSR3,AASS,SS18L2,MMP25,PKD1,RHOBTB2,SEC62,RPS20,CSDE1,UBE3C,REV3L,FAM76A,METTL13,NCAPD2,ZNF200,HIVEP2,CLCN…
1	TRUE	1.13e-12	11811	5548	4081	0.736	0.346	TF:M04823_0	tf	152	Factor: E2F-4; motif: NNTTCCCGCCNN; match class: 0	2	ANKIB1,HS3ST1,HECW1,LASP1,KLHL13,CYP26B1,DBNDD1,CFLAR,AK2,CD38,FKBP4,KDM1A,PDK4,ARX,SLC25A13,LIG3,COPZ2,PRKAR2B,GCFC2,CROT,ABCB4,RHBDD2,SOX8,FBXL3,ITGA3,BAIAP2L1,KDM7A,ETV1,DBF4,PAF1,ARHGAP44,ELAC2,PNPLA4,DNAH9,GAS7,SCN4A,TKTL1,PAX6,CACNA2D2,BAIAP3,DNAJC11,PSMB1,JARID2,TFAP2B,ADAM22,CYB561,CELSR3,AASS,SS18L2,MMP25,PKD1,RHOBTB2,SEC62,RPS20,CSDE1,UBE3C,REV3L,FAM76A,METTL13,NCAPD2,ZNF200,HIVEP2,CLCN…
1	TRUE	1.39e-12	296	5427	165	0.03	0.557	GO:0006402	BP	16	mRNA catabolic process	2	RPS20,CSDE1,SAMD4A,VIM,MRTO4,THRAP3,PUM2,RPL18,YBX1,ELAVL1,PABPC1,RPL31,EXOSC7,MLH1,EXOSC5,XPO1,TNPO1,RPS5,KHSRP,RPL6,RPLP0,PCBP4,PABPC4,HNRNPC,AGO1,RPL3,TNRC6B,APEX1,E2F1,EIF3E,RPS16,RPS19,RPL18A,HSPB1,LSM5,CPEB3,RPL28,RPL19,RPL34,DDX6,RPS13,RPS12,QKI,CNOT6,RPL24,RPS15,RPL22,RPS25,SET,ETF1,RPL21,RPL5,EXOSC9,AGO2,CNOT1,RPL23,NUP214,METTL16,ZFP36,RPS4Y1,RPL36,LSM4,EXOSC2,RPL27,RPS15A,SYNCRIP,PRR5L…
1	TRUE	2e-12	13379	5548	4565	0.823	0.341	TF:M07206	tf	131	Factor: E2F-1; motif: NGGGCGGGARV	1	ENPP4,ANKIB1,HS3ST1,HECW1,LASP1,KLHL13,CYP26B1,DBNDD1,CFLAR,AK2,CD38,FKBP4,KDM1A,PDK4,ARX,SLC25A13,SLC25A5,THSD7A,LIG3,CIAPIN1,COPZ2,PRKAR2B,GCFC2,CROT,ABCB4,RHBDD2,SOX8,FBXL3,ITGA3,MAP3K14,BAIAP2L1,KDM7A,ETV1,DBF4,IFRD1,PAF1,ARHGAP44,ELAC2,PNPLA4,DNAH9,GAS7,SCN4A,TKTL1,PAX6,CACNA2D2,BAIAP3,DNAJC11,PSMB1,SYN1,JARID2,TFAP2B,ADAM22,CYB561,CELSR3,AASS,SS18L2,CRY1,NFIX,MMP25,IL32,PKD1,RHOBTB2,SEC62,R…
1	TRUE	2e-12	13379	5548	4565	0.823	0.341	TF:M07206_0	tf	131	Factor: E2F-1; motif: NGGGCGGGARV; match class: 0	2	ENPP4,ANKIB1,HS3ST1,HECW1,LASP1,KLHL13,CYP26B1,DBNDD1,CFLAR,AK2,CD38,FKBP4,KDM1A,PDK4,ARX,SLC25A13,SLC25A5,THSD7A,LIG3,CIAPIN1,COPZ2,PRKAR2B,GCFC2,CROT,ABCB4,RHBDD2,SOX8,FBXL3,ITGA3,MAP3K14,BAIAP2L1,KDM7A,ETV1,DBF4,IFRD1,PAF1,ARHGAP44,ELAC2,PNPLA4,DNAH9,GAS7,SCN4A,TKTL1,PAX6,CACNA2D2,BAIAP3,DNAJC11,PSMB1,SYN1,JARID2,TFAP2B,ADAM22,CYB561,CELSR3,AASS,SS18L2,CRY1,NFIX,MMP25,IL32,PKD1,RHOBTB2,SEC62,R…
1	TRUE	2.25e-12	911	5427	414	0.076	0.454	GO:0007417	BP	16	central nervous system development	5	KDM1A,ARX,SOX8,KDM7A,PAX6,JARID2,ADAM22,PKD1,PAX7,FYN,TACC3,CNTN1,ADGRA2,VIM,BAK1,TIMP2,TBC1D23,VCAN,CTNS,MYO16,ZIC2,HSPA5,NNAT,SYNE2,SEZ6,CTNNA2,ASPM,FGFR2,SYT1,PITX1,MAOB,RORA,FGF10,CSNK2A2,RPS6KA6,GLI2,EED,SEMA3A,CELSR1,WDR62,PAX2,PLXNA2,CTTNBP2,FGFR1,SDF4,XRCC5,OPHN1,LRP2,OXCT1,GSTP1,BAX,MT3,KDM2B,LAMB1,TYRO3,PHGDH,WHRN,CRTAC1,EFHC1,HSP90AB1,RAB18,NRP1,SEZ6L,PRMT5,SLC8A3,STK4,SNPH,CDK5RAP1,E2…
1	TRUE	2.46e-12	367	3253	201	0.062	0.548	REAC:R-HSA-5663205	rea	94	Infectious disease	2	SLC25A5,PSMB1,RPS20,CD4,FYN,NUP160,PSMA4,NDC1,RPL18,TAF11,IPO5,MAP2K4,SYT1,PSME4,RPL31,XRCC5,XPO1,RPS5,SEH1L,RPL6,RPLP0,CCNK,PSME1,SUPT16H,NUP50,PSMD5,NUP188,HSP90AB1,STX1B,RANBP1,RPL3,RBX1,RANGAP1,PSMA3,PSMB5,PABPN1,PSMA7,DNAJC3,NUP93,POLR2C,RPS16,TGFB1,RPS19,RPL18A,MET,STX1A,SH3GL2,RPL28,RPL19,PSMD3,KPNB1,MAP2K6,RPL34,CBL,RPS13,NUP98,GTF2H3,NUP107,RPS12,HBEGF,NUP155,RPL24,STAM2,PSMD14,RPS15,CHM…
1	TRUE	2.8e-12	7438	5548	2670	0.481	0.359	TF:M04823_1	tf	152	Factor: E2F-4; motif: NNTTCCCGCCNN; match class: 1	3	HS3ST1,HECW1,LASP1,KLHL13,CYP26B1,AK2,FKBP4,SLC25A13,LIG3,COPZ2,PRKAR2B,GCFC2,CROT,ABCB4,SOX8,FBXL3,ITGA3,BAIAP2L1,KDM7A,DBF4,PAF1,ARHGAP44,ELAC2,PNPLA4,DNAH9,GAS7,TKTL1,PAX6,DNAJC11,JARID2,CELSR3,MMP25,PKD1,RHOBTB2,RPS20,UBE3C,REV3L,FAM76A,METTL13,NCAPD2,HIVEP2,TSPAN9,MBTD1,PTBP1,SYT7,ANLN,BRCA1,EXTL3,ALOX5,SLC7A14,RWDD2A,DNASE1L1,DDX11,HEBP1,TACC3,CCDC88C,ZMYND11,CHDH,WWTR1,SYT13,ADGRA2,SAMD4A,…
1	TRUE	4.34e-12	7352	5548	2640	0.476	0.359	TF:M07354	tf	78	Factor: Egr-1; motif: GCGGGGGCGG	1	ANKIB1,HECW1,LASP1,KLHL13,DBNDD1,CFLAR,CD38,FKBP4,KDM1A,PDK4,SLC25A13,SLC25A5,CIAPIN1,PRKAR2B,CROT,ABCB4,SOX8,ZNF195,FBXL3,TAC1,BAIAP2L1,KDM7A,DBF4,PNPLA4,DNAH9,GAS7,CACNA2D2,BAIAP3,DNAJC11,SYN1,JARID2,ADAM22,CYB561,CELSR3,AASS,CRY1,NFIX,MMP25,PKD1,RHOBTB2,SEC62,CSDE1,UBE3C,REV3L,PAX7,FAM76A,NCAPD2,IDS,ZNF200,LRRC23,CLCN6,MRC2,TSPAN9,MBTD1,PTBP1,SYT7,EXTL3,ALOX5,MAN2B2,RWDD2A,HEBP1,CCDC88C,GLT8D1…
1	TRUE	4.34e-12	7352	5548	2640	0.476	0.359	TF:M07354_0	tf	78	Factor: Egr-1; motif: GCGGGGGCGG; match class: 0	2	ANKIB1,HECW1,LASP1,KLHL13,DBNDD1,CFLAR,CD38,FKBP4,KDM1A,PDK4,SLC25A13,SLC25A5,CIAPIN1,PRKAR2B,CROT,ABCB4,SOX8,ZNF195,FBXL3,TAC1,BAIAP2L1,KDM7A,DBF4,PNPLA4,DNAH9,GAS7,CACNA2D2,BAIAP3,DNAJC11,SYN1,JARID2,ADAM22,CYB561,CELSR3,AASS,CRY1,NFIX,MMP25,PKD1,RHOBTB2,SEC62,CSDE1,UBE3C,REV3L,PAX7,FAM76A,NCAPD2,IDS,ZNF200,LRRC23,CLCN6,MRC2,TSPAN9,MBTD1,PTBP1,SYT7,EXTL3,ALOX5,MAN2B2,RWDD2A,HEBP1,CCDC88C,GLT8D1…
1	TRUE	4.61e-12	13801	5427	4731	0.872	0.343	GO:0009987	BP	16	cellular process	2	LAS1L,ENPP4,ANKIB1,WNT16,HECW1,LASP1,KLHL13,CYP26B1,DBNDD1,CASP10,CFLAR,AK2,CD38,FKBP4,KDM1A,NDUFAB1,PDK4,ZMYND10,ARX,SLC25A13,SLC25A5,THSD7A,LIG3,CIAPIN1,PRKAR2B,GCFC2,CROT,ABCB4,SOX8,ZNF195,FBXL3,ITGA3,MAP3K14,TAC1,BAIAP2L1,KDM7A,ETV1,DBF4,IFRD1,PAF1,VPS41,ARHGAP44,ELAC2,PNPLA4,DNAH9,GAS7,SCN4A,TKTL1,PAX6,CACNA2D2,BAIAP3,DNAJC11,PSMB1,SYN1,JARID2,TFAP2B,DLEC1,ADAM22,CYB561,CELSR3,AASS,SS18L2,CR…
1	TRUE	5.9e-12	14840	5548	5001	0.901	0.337	TF:M04866	tf	147	Factor: hdac2; motif: CGCGCGCGC	1	LAS1L,ENPP4,ANKIB1,HS3ST1,WNT16,HECW1,LASP1,KLHL13,CYP26B1,DBNDD1,CFLAR,AK2,CD38,FKBP4,KDM1A,VPS50,NDUFAB1,PDK4,ZMYND10,ARX,SLC25A13,SLC25A5,THSD7A,LIG3,CIAPIN1,COPZ2,PRKAR2B,GCFC2,CROT,ABCB4,RHBDD2,SOX8,ZNF195,FBXL3,ITGA3,TAC1,BAIAP2L1,KDM7A,ETV1,DBF4,PAF1,ARHGAP44,ELAC2,PNPLA4,DNAH9,GAS7,SCN4A,TKTL1,PAX6,CACNA2D2,BAIAP3,DNAJC11,PSMB1,SYN1,JARID2,DLEC1,ADAM22,CYB561,CELSR3,AASS,SS18L2,CRY1,NFIX,…
1	TRUE	5.9e-12	14840	5548	5001	0.901	0.337	TF:M04866_0	tf	147	Factor: hdac2; motif: CGCGCGCGC; match class: 0	2	LAS1L,ENPP4,ANKIB1,HS3ST1,WNT16,HECW1,LASP1,KLHL13,CYP26B1,DBNDD1,CFLAR,AK2,CD38,FKBP4,KDM1A,VPS50,NDUFAB1,PDK4,ZMYND10,ARX,SLC25A13,SLC25A5,THSD7A,LIG3,CIAPIN1,COPZ2,PRKAR2B,GCFC2,CROT,ABCB4,RHBDD2,SOX8,ZNF195,FBXL3,ITGA3,TAC1,BAIAP2L1,KDM7A,ETV1,DBF4,PAF1,ARHGAP44,ELAC2,PNPLA4,DNAH9,GAS7,SCN4A,TKTL1,PAX6,CACNA2D2,BAIAP3,DNAJC11,PSMB1,SYN1,JARID2,DLEC1,ADAM22,CYB561,CELSR3,AASS,SS18L2,CRY1,NFIX,…
1	TRUE	6.53e-12	2997	5427	1175	0.217	0.392	GO:0048513	BP	16	animal organ development	5	WNT16,CYP26B1,CFLAR,FKBP4,KDM1A,ARX,CIAPIN1,SOX8,ITGA3,KDM7A,ETV1,PAF1,PAX6,JARID2,TFAP2B,CELSR3,PKD1,CSDE1,PAX7,CD4,BTK,FYN,ANLN,DCN,TACC3,CNTN1,WWTR1,RUNX3,CPS1,FHL1,STRAP,VIM,CD44,BAK1,TBC1D23,MYOM2,FLT4,NSUN2,HOXC8,CTNS,MYO16,TNC,ZIC2,CUL7,CTNNA1,EPHA3,HSPA5,GPM6B,CC2D2A,RRM2B,KITLG,RCN1,ELN,PTCD2,DKK3,PRSS8,FOXN3,NNAT,PTPRN,SYNE2,TAB2,KMT2C,RC3H2,PRDM1,SEC61A1,PTPRU,WNT8A,CDH3,SEZ6,CNN2,AP3D…
1	TRUE	9.61e-12	202	5427	121	0.022	0.599	GO:0000956	BP	16	nuclear-transcribed mRNA catabolic process	3	RPS20,CSDE1,SAMD4A,MRTO4,THRAP3,RPL18,PABPC1,RPL31,EXOSC7,MLH1,EXOSC5,RPS5,RPL6,RPLP0,AGO1,RPL3,TNRC6B,EIF3E,RPS16,RPS19,RPL18A,LSM5,CPEB3,RPL28,RPL19,RPL34,DDX6,RPS13,RPS12,CNOT6,RPL24,RPS15,RPL22,RPS25,ETF1,RPL21,RPL5,EXOSC9,AGO2,CNOT1,RPL23,ZFP36,RPS4Y1,RPL36,LSM4,EXOSC2,RPL27,RPS15A,PAN2,RC3H1,NCBP1,RPL35,RPS6,RPLP1,RPS24,RPS2,TOB1,RPS11,RPL13A,RPL11,RPS8,RPS27A,POLR2D,CNOT9,RPL32,RPS3A,RPL37…
1	TRUE	9.7e-12	1281	5427	552	0.102	0.431	GO:0030182	BP	16	neuron differentiation	8	WNT16,DBNDD1,CFLAR,CD38,FKBP4,KDM1A,ARX,SOX8,ITGA3,ETV1,IFRD1,ARHGAP44,PAX6,SYN1,CELSR3,TENM1,PAX7,FYN,STMN4,CNTN1,RUNX3,NRXN3,VIM,LRRC7,VCL,TIMP2,TBC1D23,HOXC8,MYO16,TNC,CUL7,CTNNA1,EPHA3,HSPA5,PREX2,MAP4,NNAT,CYFIP2,PRDM1,RASGRF1,CAMK2B,DGKG,WNT8A,SEZ6,NGFR,NTN1,PRKCQ,CTNNA2,ASPM,FGFR2,PRKCZ,SYT1,RORA,NEDD4,SPTB,CNGB1,CAMK2A,TCF3,TRPC5,GLI2,SEMA3A,SEMA3C,FRYL,PAX2,PLXNA2,CAMSAP3,RAP1GAP,PAK3,CA…
1	TRUE	1.41e-11	1417	5427	602	0.111	0.425	GO:0048699	BP	16	generation of neurons	7	WNT16,DBNDD1,CFLAR,CD38,FKBP4,KDM1A,ARX,SOX8,ITGA3,ETV1,IFRD1,ARHGAP44,PAX6,SYN1,CELSR3,TENM1,PAX7,FYN,STMN4,CNTN1,RUNX3,NRXN3,VIM,LRRC7,VCL,TIMP2,TBC1D23,HOXC8,MYO16,TNC,CUL7,CTNNA1,EPHA3,HSPA5,PREX2,MAP4,NEXMIF,NNAT,CYFIP2,PRDM1,RASGRF1,CAMK2B,DGKG,WNT8A,SEZ6,NGFR,NTN1,PRKCQ,CTNNA2,ASPM,FGFR2,PRKCZ,SYT1,RORA,NEDD4,SPTB,CNGB1,CAMK2A,TCF3,TRPC5,GLI2,SEMA3A,SEMA3C,CELSR1,FRYL,PAX2,PLXNA2,CAMSAP3,R…
1	TRUE	1.49e-11	10069	5548	3519	0.634	0.349	TF:M07084	tf	15	Factor: E2F-4; motif: NGGCGGGAARN	1	ANKIB1,HECW1,LASP1,KLHL13,CYP26B1,DBNDD1,CFLAR,AK2,CD38,FKBP4,KDM1A,ARX,SLC25A13,LIG3,COPZ2,PRKAR2B,GCFC2,CROT,ABCB4,RHBDD2,SOX8,FBXL3,ITGA3,BAIAP2L1,KDM7A,ETV1,DBF4,ARHGAP44,ELAC2,PNPLA4,DNAH9,GAS7,SCN4A,TKTL1,PAX6,CACNA2D2,DNAJC11,JARID2,TFAP2B,ADAM22,CELSR3,SS18L2,MMP25,PKD1,RHOBTB2,SEC62,RPS20,CSDE1,UBE3C,REV3L,FAM76A,METTL13,NCAPD2,ZNF200,HIVEP2,TSPAN9,PTBP1,SYT7,PLAUR,ANLN,BRCA1,MBTPS2,EXTL…
1	TRUE	1.49e-11	10069	5548	3519	0.634	0.349	TF:M07084_0	tf	15	Factor: E2F-4; motif: NGGCGGGAARN; match class: 0	2	ANKIB1,HECW1,LASP1,KLHL13,CYP26B1,DBNDD1,CFLAR,AK2,CD38,FKBP4,KDM1A,ARX,SLC25A13,LIG3,COPZ2,PRKAR2B,GCFC2,CROT,ABCB4,RHBDD2,SOX8,FBXL3,ITGA3,BAIAP2L1,KDM7A,ETV1,DBF4,ARHGAP44,ELAC2,PNPLA4,DNAH9,GAS7,SCN4A,TKTL1,PAX6,CACNA2D2,DNAJC11,JARID2,TFAP2B,ADAM22,CELSR3,SS18L2,MMP25,PKD1,RHOBTB2,SEC62,RPS20,CSDE1,UBE3C,REV3L,FAM76A,METTL13,NCAPD2,ZNF200,HIVEP2,TSPAN9,PTBP1,SYT7,PLAUR,ANLN,BRCA1,MBTPS2,EXTL…
1	TRUE	2.44e-11	10025	5548	3503	0.631	0.349	TF:M07250	tf	18	Factor: E2F-1; motif: NNNSSCGCSAANN	1	ENPP4,ANKIB1,HS3ST1,WNT16,HECW1,LASP1,CYP26B1,DBNDD1,CFLAR,AK2,CD38,FKBP4,KDM1A,PDK4,SLC25A13,THSD7A,CIAPIN1,COPZ2,PRKAR2B,GCFC2,CROT,ABCB4,SOX8,FBXL3,ITGA3,KDM7A,DBF4,PAF1,ARHGAP44,PNPLA4,DNAH9,GAS7,TKTL1,PAX6,CACNA2D2,BAIAP3,DNAJC11,SYN1,JARID2,DLEC1,ADAM22,CYB561,CELSR3,AASS,SS18L2,CRY1,NFIX,MMP25,RHOBTB2,RPS20,UBE3C,REV3L,PAX7,NCAPD2,IDS,ZNF200,HIVEP2,CLCN6,TSPAN9,MBTD1,PTBP1,MBTPS2,EXTL3,ALO…
1	TRUE	2.44e-11	10025	5548	3503	0.631	0.349	TF:M07250_0	tf	18	Factor: E2F-1; motif: NNNSSCGCSAANN; match class: 0	2	ENPP4,ANKIB1,HS3ST1,WNT16,HECW1,LASP1,CYP26B1,DBNDD1,CFLAR,AK2,CD38,FKBP4,KDM1A,PDK4,SLC25A13,THSD7A,CIAPIN1,COPZ2,PRKAR2B,GCFC2,CROT,ABCB4,SOX8,FBXL3,ITGA3,KDM7A,DBF4,PAF1,ARHGAP44,PNPLA4,DNAH9,GAS7,TKTL1,PAX6,CACNA2D2,BAIAP3,DNAJC11,SYN1,JARID2,DLEC1,ADAM22,CYB561,CELSR3,AASS,SS18L2,CRY1,NFIX,MMP25,RHOBTB2,RPS20,UBE3C,REV3L,PAX7,NCAPD2,IDS,ZNF200,HIVEP2,CLCN6,TSPAN9,MBTD1,PTBP1,MBTPS2,EXTL3,ALO…
1	TRUE	3.52e-11	616	3253	304	0.093	0.494	REAC:R-HSA-1640170	rea	53	Cell Cycle	1	PRKAR2B,DBF4,PSMB1,NCAPD2,BRCA1,POLA2,MRE11,PHF20,VRK2,NUP160,SPDL1,PSMA4,RAD51,SYNE2,NDC1,WAPL,POLD1,MCM10,PPP2R5A,STAG3,PSME4,CSNK2A2,PRKACA,SMC1A,HMMR,MCM2,GTSE1,MCM6,MLH1,CDC14A,NDC80,XPO1,SEH1L,ORC1,AURKA,TPX2,ANAPC5,BIRC5,PCBP4,ORC6,PSME1,CLSPN,NUP50,CDC6,CDC23,PSMD5,NUP188,HSP90AB1,JAK2,CDC7,DMC1,MCM5,RBX1,RANGAP1,POLE2,PSMA3,VRK1,PSMB5,REC8,GINS1,MYBL2,PSMA7,DIDO1,CDC25B,CSNK2A1,MAPRE1,E2…
1	TRUE	4e-11	13812	5548	4688	0.845	0.339	TF:M00333	tf	9	Factor: ZF5; motif: NRNGNGCGCGCWN	1	LAS1L,ENPP4,ANKIB1,HS3ST1,WNT16,HECW1,LASP1,KLHL13,CYP26B1,DBNDD1,CFLAR,CD38,FKBP4,KDM1A,VPS50,NDUFAB1,PDK4,ZMYND10,ARX,SLC25A13,SLC25A5,THSD7A,LIG3,CIAPIN1,COPZ2,PRKAR2B,GCFC2,CROT,ABCB4,RHBDD2,SOX8,ZNF195,FBXL3,ITGA3,TAC1,BAIAP2L1,KDM7A,ETV1,DBF4,PAF1,VPS41,ARHGAP44,ELAC2,PNPLA4,DNAH9,GAS7,SCN4A,TKTL1,PAX6,CACNA2D2,BAIAP3,DNAJC11,PSMB1,SYN1,JARID2,TFAP2B,DLEC1,ADAM22,CYB561,CELSR3,AASS,SS18L2,C…
1	TRUE	4e-11	13812	5548	4688	0.845	0.339	TF:M00333_0	tf	9	Factor: ZF5; motif: NRNGNGCGCGCWN; match class: 0	2	LAS1L,ENPP4,ANKIB1,HS3ST1,WNT16,HECW1,LASP1,KLHL13,CYP26B1,DBNDD1,CFLAR,CD38,FKBP4,KDM1A,VPS50,NDUFAB1,PDK4,ZMYND10,ARX,SLC25A13,SLC25A5,THSD7A,LIG3,CIAPIN1,COPZ2,PRKAR2B,GCFC2,CROT,ABCB4,RHBDD2,SOX8,ZNF195,FBXL3,ITGA3,TAC1,BAIAP2L1,KDM7A,ETV1,DBF4,PAF1,VPS41,ARHGAP44,ELAC2,PNPLA4,DNAH9,GAS7,SCN4A,TKTL1,PAX6,CACNA2D2,BAIAP3,DNAJC11,PSMB1,SYN1,JARID2,TFAP2B,DLEC1,ADAM22,CYB561,CELSR3,AASS,SS18L2,C…
1	TRUE	4.33e-11	9410	5427	3335	0.615	0.354	GO:0050794	BP	16	regulation of cellular process	3	ANKIB1,WNT16,HECW1,LASP1,KLHL13,CYP26B1,CASP10,CFLAR,CD38,FKBP4,KDM1A,PDK4,ZMYND10,ARX,SLC25A5,LIG3,CIAPIN1,PRKAR2B,GCFC2,ABCB4,SOX8,ZNF195,ITGA3,MAP3K14,TAC1,BAIAP2L1,KDM7A,ETV1,IFRD1,PAF1,VPS41,ARHGAP44,GAS7,PAX6,CACNA2D2,BAIAP3,SYN1,JARID2,TFAP2B,DLEC1,ADAM22,CELSR3,SS18L2,CRY1,NFIX,IL32,PKD1,RHOBTB2,SEC62,CSDE1,TENM1,PAX7,ZNF200,CD4,BTK,FYN,HIVEP2,CLCN6,MRC2,TSPAN9,MBTD1,PTBP1,SYT7,PLAUR,ANLN…
1	TRUE	5.45e-11	9163	5548	3222	0.581	0.352	TF:M02036	tf	71	Factor: WT1; motif: CGCCCCCNCN	1	ANKIB1,HS3ST1,HECW1,LASP1,KLHL13,CYP26B1,DBNDD1,CFLAR,CD38,FKBP4,KDM1A,PDK4,SLC25A13,SLC25A5,LIG3,CIAPIN1,COPZ2,PRKAR2B,CROT,ABCB4,RHBDD2,SOX8,ZNF195,FBXL3,TAC1,BAIAP2L1,KDM7A,DBF4,PNPLA4,DNAH9,GAS7,CACNA2D2,BAIAP3,DNAJC11,SYN1,JARID2,ADAM22,CYB561,CELSR3,AASS,SS18L2,CRY1,NFIX,IL32,PKD1,RHOBTB2,SEC62,CSDE1,UBE3C,REV3L,PAX7,FAM76A,NCAPD2,IDS,ZNF200,LRRC23,HIVEP2,CLCN6,MRC2,TSPAN9,MBTD1,PTBP1,SYT7,…
1	TRUE	5.45e-11	9163	5548	3222	0.581	0.352	TF:M02036_0	tf	71	Factor: WT1; motif: CGCCCCCNCN; match class: 0	2	ANKIB1,HS3ST1,HECW1,LASP1,KLHL13,CYP26B1,DBNDD1,CFLAR,CD38,FKBP4,KDM1A,PDK4,SLC25A13,SLC25A5,LIG3,CIAPIN1,COPZ2,PRKAR2B,CROT,ABCB4,RHBDD2,SOX8,ZNF195,FBXL3,TAC1,BAIAP2L1,KDM7A,DBF4,PNPLA4,DNAH9,GAS7,CACNA2D2,BAIAP3,DNAJC11,SYN1,JARID2,ADAM22,CYB561,CELSR3,AASS,SS18L2,CRY1,NFIX,IL32,PKD1,RHOBTB2,SEC62,CSDE1,UBE3C,REV3L,PAX7,FAM76A,NCAPD2,IDS,ZNF200,LRRC23,HIVEP2,CLCN6,MRC2,TSPAN9,MBTD1,PTBP1,SYT7,…
1	TRUE	7.27e-11	3591	5427	1376	0.254	0.383	GO:0030154	BP	16	cell differentiation	4	WNT16,CYP26B1,DBNDD1,CFLAR,CD38,FKBP4,KDM1A,ARX,THSD7A,SOX8,ITGA3,ETV1,IFRD1,PAF1,ARHGAP44,GAS7,PAX6,CACNA2D2,SYN1,JARID2,TFAP2B,ADAM22,CELSR3,TENM1,PAX7,CD4,BTK,FYN,MRC2,PTBP1,ANLN,STMN4,CNTN1,WWTR1,ADGRA2,RUNX3,PLEKHB1,NRXN3,CPS1,FHL1,GLRX2,STRAP,PLEKHO1,EHD2,VIM,TBPL1,BAK1,LRRC7,VCL,TIMP2,TBC1D23,MYOM2,NSUN2,HOXC8,TLL1,VCAN,MSR1,RAI14,MYO16,TNC,ZIC2,CUL7,CTNNA1,EPHA3,HSPA5,GPM6B,PREX2,MAP4,GOP…
1	TRUE	7.84e-11	5770	5548	2103	0.379	0.364	TF:M03896	tf	145	Factor: EGR1; motif: NACGCCCACGCANW	1	HECW1,LASP1,KLHL13,DBNDD1,CFLAR,FKBP4,SLC25A5,THSD7A,PRKAR2B,CROT,ABCB4,SOX8,FBXL3,KDM7A,PAX6,CACNA2D2,BAIAP3,DNAJC11,SYN1,JARID2,CYB561,CRY1,NFIX,MMP25,PKD1,RHOBTB2,UBE3C,REV3L,FAM76A,IDS,ZNF200,HIVEP2,MRC2,SYT7,PLAUR,EXTL3,ALOX5,MAN2B2,RWDD2A,HEBP1,CHDH,GLT8D1,SYT13,ADGRA2,SAMD4A,FHL1,GLRX2,PLEKHO1,GCLM,FAS,CD44,KCNG1,IFNGR1,ANK1,IFT88,ATP6V0A1,RNF19A,TIMP2,FLT4,NSUN2,HOXC8,AGA,MAT2B,TNC,ZIC2,C…
1	TRUE	7.84e-11	5770	5548	2103	0.379	0.364	TF:M03896_0	tf	145	Factor: EGR1; motif: NACGCCCACGCANW; match class: 0	2	HECW1,LASP1,KLHL13,DBNDD1,CFLAR,FKBP4,SLC25A5,THSD7A,PRKAR2B,CROT,ABCB4,SOX8,FBXL3,KDM7A,PAX6,CACNA2D2,BAIAP3,DNAJC11,SYN1,JARID2,CYB561,CRY1,NFIX,MMP25,PKD1,RHOBTB2,UBE3C,REV3L,FAM76A,IDS,ZNF200,HIVEP2,MRC2,SYT7,PLAUR,EXTL3,ALOX5,MAN2B2,RWDD2A,HEBP1,CHDH,GLT8D1,SYT13,ADGRA2,SAMD4A,FHL1,GLRX2,PLEKHO1,GCLM,FAS,CD44,KCNG1,IFNGR1,ANK1,IFT88,ATP6V0A1,RNF19A,TIMP2,FLT4,NSUN2,HOXC8,AGA,MAT2B,TNC,ZIC2,C…
1	TRUE	7.86e-11	5294	5548	1943	0.35	0.367	TF:M07250_1	tf	18	Factor: E2F-1; motif: NNNSSCGCSAANN; match class: 1	3	ANKIB1,CYP26B1,DBNDD1,CFLAR,FKBP4,KDM1A,PDK4,COPZ2,PRKAR2B,ABCB4,FBXL3,ITGA3,KDM7A,DBF4,PAF1,ARHGAP44,GAS7,TKTL1,PAX6,CACNA2D2,BAIAP3,DNAJC11,CELSR3,AASS,SS18L2,MMP25,RHOBTB2,RPS20,UBE3C,REV3L,PAX7,ZNF200,HIVEP2,CLCN6,TSPAN9,PTBP1,EXTL3,TACC3,POLA2,CCDC88C,ZMYND11,CHDH,GLT8D1,WWTR1,SYT13,SAMD4A,OSBPL5,FHL1,GABRA1,GRAMD1B,STRAP,PLEKHO1,GCLM,VIM,KCNG1,FAM136A,VCL,TIMP2,NSUN2,AGA,TLL1,SPDL1,PSMA4,ZI…
1	TRUE	7.87e-11	7553	5548	2695	0.486	0.357	TF:M07380_1	tf	89	Factor: E2F-4; motif: NTTTCSCGCC; match class: 1	3	HECW1,LASP1,KLHL13,CYP26B1,CFLAR,CD38,FKBP4,PDK4,ARX,SLC25A13,LIG3,COPZ2,PRKAR2B,GCFC2,CROT,ABCB4,SOX8,FBXL3,BAIAP2L1,KDM7A,DBF4,PAF1,ARHGAP44,ELAC2,DNAH9,GAS7,TKTL1,PAX6,BAIAP3,DNAJC11,SYN1,ADAM22,CELSR3,SS18L2,CRY1,NFIX,MMP25,RHOBTB2,RPS20,UBE3C,REV3L,PAX7,METTL13,NCAPD2,ZNF200,HIVEP2,TSPAN9,PTBP1,PLAUR,ANLN,BRCA1,EXTL3,ALOX5,SLC7A14,RWDD2A,RNF14,DNASE1L1,DDX11,HEBP1,TACC3,POLA2,CCDC88C,ZMYND11…
1	TRUE	9.8e-11	33	1215	32	0.026	0.97	CORUM:305	cor	68	40S ribosomal subunit, cytoplasmic	1	RPS20,RPS5,RPS16,RPS19,RPS13,RPS12,RPS15,RPS25,RPS4Y1,RPS15A,RPS6,RPS24,RPS2,RPS11,RPS8,RPS27A,RPS3A,RPS3,FAU,RPS14,RPSA,RPS9,RPS21,RPS7,RPS27,RPS17,RPS23,RPS26,RPS4X,RPS29,RPS18,RPS28
1	TRUE	1.04e-10	6739	5548	2425	0.437	0.36	TF:M08874	tf	56	Factor: E2F1; motif: NNNNNGCGSSAAAN	1	ENPP4,HS3ST1,WNT16,HECW1,LASP1,CFLAR,AK2,CD38,FKBP4,PDK4,ZMYND10,THSD7A,COPZ2,PRKAR2B,GCFC2,ABCB4,SOX8,FBXL3,BAIAP2L1,KDM7A,DBF4,ARHGAP44,PNPLA4,GAS7,TKTL1,PAX6,DNAJC11,SYN1,TFAP2B,CYB561,CELSR3,AASS,SS18L2,MMP25,IL32,PKD1,RPS20,UBE3C,REV3L,PAX7,NCAPD2,IDS,ZNF200,LRRC23,HIVEP2,CLCN6,TSPAN9,PTBP1,EXTL3,ALOX5,SLC7A14,MVP,RWDD2A,DDX11,TACC3,POLA2,CCDC88C,ZMYND11,STMN4,CHDH,GLT8D1,SYT13,OSBPL5,FHL1,G…
1	TRUE	1.04e-10	6739	5548	2425	0.437	0.36	TF:M08874_0	tf	56	Factor: E2F1; motif: NNNNNGCGSSAAAN; match class: 0	2	ENPP4,HS3ST1,WNT16,HECW1,LASP1,CFLAR,AK2,CD38,FKBP4,PDK4,ZMYND10,THSD7A,COPZ2,PRKAR2B,GCFC2,ABCB4,SOX8,FBXL3,BAIAP2L1,KDM7A,DBF4,ARHGAP44,PNPLA4,GAS7,TKTL1,PAX6,DNAJC11,SYN1,TFAP2B,CYB561,CELSR3,AASS,SS18L2,MMP25,IL32,PKD1,RPS20,UBE3C,REV3L,PAX7,NCAPD2,IDS,ZNF200,LRRC23,HIVEP2,CLCN6,TSPAN9,PTBP1,EXTL3,ALOX5,SLC7A14,MVP,RWDD2A,DDX11,TACC3,POLA2,CCDC88C,ZMYND11,STMN4,CHDH,GLT8D1,SYT13,OSBPL5,FHL1,G…
1	TRUE	1.29e-10	1856	5427	758	0.14	0.408	GO:0120025	CC	38	plasma membrane bounded cell projection	4	AK2,FKBP4,PRKAR2B,ITGA3,TAC1,ARHGAP44,DNAH9,SYN1,ADAM22,PKD1,TENM1,FYN,SYT7,PLAUR,ANLN,EHD3,STMN4,ADGRA2,SAMD4A,GLRX2,PLEKHO1,VIM,CD44,ANK1,IFT88,LRRC7,TIMP2,DNAH5,CTNNA1,MAP4,GOPC,CC2D2A,KITLG,PTPRN,SYNE2,CYFIP2,RASGRF1,CAMK2B,SEZ6,EIF4B,SPA17,NGFR,AP3D1,MAP2K4,PDE4A,CTNNA2,PRKCZ,SYT1,KCNAB2,GNB5,RAB27A,PFN2,FSTL3,AP3M2,CNGB1,CAMK2A,CYBRD1,PRKACA,ADGRL1,TRPC5,EVC,FERMT2,GLI2,SRI,SEMA3A,KIFAP3,RA…
1	TRUE	1.35e-10	3752	5427	1430	0.263	0.381	GO:0048869	BP	16	cellular developmental process	3	WNT16,CYP26B1,DBNDD1,CFLAR,CD38,FKBP4,KDM1A,ARX,THSD7A,SOX8,ITGA3,ETV1,IFRD1,PAF1,ARHGAP44,GAS7,PAX6,CACNA2D2,SYN1,JARID2,TFAP2B,ADAM22,CELSR3,TENM1,PAX7,CD4,BTK,FYN,MRC2,PTBP1,ANLN,STMN4,CNTN1,WWTR1,ADGRA2,RUNX3,PLEKHB1,NRXN3,CPS1,FHL1,GLRX2,STRAP,PLEKHO1,EHD2,VIM,CD44,VRK2,TBPL1,BAK1,LRRC7,VCL,TIMP2,TBC1D23,MYOM2,NSUN2,HOXC8,TLL1,VCAN,MSR1,RAI14,MYO16,TNC,ZIC2,CUL7,CTNNA1,EPHA3,HSPA5,GPM6B,PREX…
1	TRUE	1.57e-10	1918	5427	780	0.144	0.407	GO:0048468	BP	16	cell development	4	DBNDD1,CFLAR,CD38,FKBP4,KDM1A,ARX,SOX8,ITGA3,ETV1,IFRD1,ARHGAP44,PAX6,CACNA2D2,SYN1,ADAM22,CELSR3,TENM1,BTK,FYN,STMN4,CNTN1,ADGRA2,RUNX3,NRXN3,VIM,TBPL1,LRRC7,VCL,TIMP2,TBC1D23,MYOM2,NSUN2,MYO16,TNC,CUL7,CTNNA1,EPHA3,HSPA5,PREX2,MAP4,GOPC,KITLG,HEXB,PTCD2,NEXMIF,CYFIP2,PRDM1,RASGRF1,CAMK2B,DGKG,SEZ6,NGFR,NTN1,MAP2K4,PRKCQ,CTNNA2,ASPM,FGFR2,TNFRSF1A,PRKCZ,SYT1,PSME4,GAL,NEDD4,SPTB,CNGB1,CAMK2A,TCO…
1	TRUE	1.65e-10	5329	5548	1952	0.352	0.366	TF:M01104_1	tf	3	Factor: MOVO-B; motif: GNGGGGG; match class: 1	3	ANKIB1,HECW1,LASP1,KLHL13,CYP26B1,DBNDD1,CFLAR,KDM1A,PRKAR2B,ABCB4,SOX8,FBXL3,KDM7A,GAS7,CACNA2D2,BAIAP3,DNAJC11,SYN1,JARID2,ADAM22,CYB561,CELSR3,MMP25,PKD1,RHOBTB2,REV3L,FAM76A,ZNF200,HIVEP2,MRC2,PTBP1,SYT7,EXTL3,ALOX5,SLC7A14,RWDD2A,HEBP1,TACC3,CCDC88C,ZMYND11,CHDH,GLT8D1,WWTR1,ADGRA2,SAMD4A,OSBPL5,FHL1,GLRX2,PLEKHO1,EHD2,KCNG1,AGPAT4,ANK1,IFT88,ATP6V0A1,EFCAB1,RNF19A,VCL,TIMP2,FLT4,MAT2B,PSMA4…
1	TRUE	1.77e-10	5892	5427	2162	0.398	0.367	GO:0071840	BP	16	cellular component organization or biogenesis	2	LAS1L,CYP26B1,DBNDD1,CFLAR,CD38,FKBP4,KDM1A,NDUFAB1,ZMYND10,ARX,SLC25A5,LIG3,CIAPIN1,PRKAR2B,GCFC2,CROT,ABCB4,ITGA3,TAC1,BAIAP2L1,KDM7A,ETV1,IFRD1,PAF1,VPS41,ARHGAP44,DNAH9,PAX6,CACNA2D2,BAIAP3,DNAJC11,SYN1,JARID2,CELSR3,AASS,PKD1,TENM1,PAX7,NCAPD2,CD4,FYN,CLCN6,MBTD1,SYT7,PLAUR,ANLN,DCN,BRCA1,EXTL3,EHD3,DDX11,TACC3,POLA2,CCDC88C,ZMYND11,STMN4,CNTN1,WWTR1,SYT13,MRE11,NRXN3,FHL1,ALAS1,STRAP,PLEKHO…
1	TRUE	2.25e-10	513	3253	258	0.079	0.503	REAC:R-HSA-69278	rea	53	Cell Cycle, Mitotic	2	PRKAR2B,DBF4,PSMB1,NCAPD2,POLA2,VRK2,NUP160,SPDL1,PSMA4,NDC1,WAPL,POLD1,MCM10,PPP2R5A,PSME4,CSNK2A2,PRKACA,SMC1A,HMMR,MCM2,GTSE1,MCM6,CDC14A,NDC80,XPO1,SEH1L,ORC1,AURKA,TPX2,ANAPC5,BIRC5,ORC6,PSME1,NUP50,CDC6,CDC23,PSMD5,NUP188,HSP90AB1,JAK2,CDC7,MCM5,RBX1,RANGAP1,POLE2,PSMA3,VRK1,PSMB5,GINS1,MYBL2,PSMA7,CDC25B,CSNK2A1,MAPRE1,E2F1,LPIN2,CEP192,POLA1,CENPI,NUP93,CEP152,RAB2A,MCM4,CCNE1,H2AFV,RPA3,…
1	TRUE	2.42e-10	9835	5548	3433	0.619	0.349	TF:M00736	tf	65	Factor: E2F-1:DP-1; motif: TTTCSCGC	1	ANKIB1,HS3ST1,WNT16,HECW1,LASP1,KLHL13,CYP26B1,DBNDD1,CFLAR,AK2,CD38,PDK4,ZMYND10,SLC25A5,THSD7A,LIG3,PRKAR2B,GCFC2,CROT,ABCB4,RHBDD2,SOX8,FBXL3,ITGA3,TAC1,BAIAP2L1,ETV1,DBF4,ARHGAP44,ELAC2,PNPLA4,DNAH9,GAS7,TKTL1,PAX6,CACNA2D2,BAIAP3,JARID2,TFAP2B,ADAM22,CYB561,CELSR3,SS18L2,NFIX,MMP25,IL32,PKD1,SEC62,RPS20,CSDE1,UBE3C,REV3L,PAX7,FAM76A,NCAPD2,IDS,ZNF200,CD4,HIVEP2,CLCN6,TSPAN9,PTBP1,SYT7,PLAUR,…
1	TRUE	2.42e-10	9835	5548	3433	0.619	0.349	TF:M00736_0	tf	65	Factor: E2F-1:DP-1; motif: TTTCSCGC; match class: 0	2	ANKIB1,HS3ST1,WNT16,HECW1,LASP1,KLHL13,CYP26B1,DBNDD1,CFLAR,AK2,CD38,PDK4,ZMYND10,SLC25A5,THSD7A,LIG3,PRKAR2B,GCFC2,CROT,ABCB4,RHBDD2,SOX8,FBXL3,ITGA3,TAC1,BAIAP2L1,ETV1,DBF4,ARHGAP44,ELAC2,PNPLA4,DNAH9,GAS7,TKTL1,PAX6,CACNA2D2,BAIAP3,JARID2,TFAP2B,ADAM22,CYB561,CELSR3,SS18L2,NFIX,MMP25,IL32,PKD1,SEC62,RPS20,CSDE1,UBE3C,REV3L,PAX7,FAM76A,NCAPD2,IDS,ZNF200,CD4,HIVEP2,CLCN6,TSPAN9,PTBP1,SYT7,PLAUR,…
1	TRUE	3.62e-10	7050	5548	2523	0.455	0.358	TF:M08878	tf	1	Factor: EGR; motif: CGCCCCCGCNN	1	ANKIB1,HECW1,LASP1,KLHL13,DBNDD1,CFLAR,CD38,FKBP4,PDK4,SLC25A13,SLC25A5,CIAPIN1,PRKAR2B,ABCB4,SOX8,ZNF195,FBXL3,TAC1,BAIAP2L1,KDM7A,DBF4,PNPLA4,DNAH9,GAS7,CACNA2D2,BAIAP3,DNAJC11,SYN1,JARID2,ADAM22,CYB561,CELSR3,AASS,CRY1,NFIX,PKD1,RHOBTB2,SEC62,CSDE1,REV3L,PAX7,FAM76A,IDS,ZNF200,LRRC23,CLCN6,MRC2,MBTD1,PTBP1,EXTL3,ALOX5,MAN2B2,RWDD2A,HEBP1,CCDC88C,GLT8D1,WWTR1,SYT13,ADGRA2,SAMD4A,RUNX3,MRE11,FHL…
1	TRUE	3.62e-10	7050	5548	2523	0.455	0.358	TF:M08878_0	tf	1	Factor: EGR; motif: CGCCCCCGCNN; match class: 0	2	ANKIB1,HECW1,LASP1,KLHL13,DBNDD1,CFLAR,CD38,FKBP4,PDK4,SLC25A13,SLC25A5,CIAPIN1,PRKAR2B,ABCB4,SOX8,ZNF195,FBXL3,TAC1,BAIAP2L1,KDM7A,DBF4,PNPLA4,DNAH9,GAS7,CACNA2D2,BAIAP3,DNAJC11,SYN1,JARID2,ADAM22,CYB561,CELSR3,AASS,CRY1,NFIX,PKD1,RHOBTB2,SEC62,CSDE1,REV3L,PAX7,FAM76A,IDS,ZNF200,LRRC23,CLCN6,MRC2,MBTD1,PTBP1,EXTL3,ALOX5,MAN2B2,RWDD2A,HEBP1,CCDC88C,GLT8D1,WWTR1,SYT13,ADGRA2,SAMD4A,RUNX3,MRE11,FHL…
1	TRUE	3.72e-10	1916	5427	777	0.143	0.406	GO:0042995	CC	38	cell projection	3	AK2,FKBP4,THSD7A,PRKAR2B,ITGA3,TAC1,ARHGAP44,DNAH9,SYN1,ADAM22,PKD1,TENM1,FYN,SYT7,PLAUR,ANLN,EHD3,STMN4,ADGRA2,SAMD4A,GLRX2,PLEKHO1,VIM,CD44,ANK1,IFT88,LRRC7,TIMP2,DNAH5,CTNNA1,KIAA0556,MAP4,GOPC,CC2D2A,KITLG,ARHGEF5,PTPRN,SYNE2,CYFIP2,RASGRF1,CAMK2B,SEZ6,EIF4B,SPA17,NGFR,AP3D1,MAP2K4,PDE4A,CTNNA2,PRKCZ,SYT1,KCNAB2,GNB5,RAB27A,PFN2,FSTL3,AP3M2,CNGB1,CAMK2A,CYBRD1,PRKACA,ADGRL1,TRPC5,EVC,FERMT2,G…
1	TRUE	5.05e-10	5526	5427	2034	0.375	0.368	GO:0007154	BP	16	cell communication	3	WNT16,HECW1,LASP1,CYP26B1,CASP10,CFLAR,CD38,FKBP4,KDM1A,PDK4,SLC25A5,PRKAR2B,SOX8,ITGA3,MAP3K14,TAC1,BAIAP2L1,PAF1,ARHGAP44,SCN4A,PAX6,CACNA2D2,BAIAP3,SYN1,TFAP2B,CELSR3,CRY1,IL32,PKD1,RHOBTB2,SEC62,TENM1,CD4,BTK,FYN,HIVEP2,CLCN6,MRC2,TSPAN9,PTBP1,SYT7,PLAUR,DCN,GABRA3,BRCA1,MBTPS2,EXTL3,ALOX5,MVP,RNF14,DDX11,HEBP1,CCDC88C,ZMYND11,CNTN1,WWTR1,SYT13,ADGRA2,PLEKHB1,NRXN3,GABRA1,GLRX2,STRAP,GCLM,DEP…
1	TRUE	5.9e-10	4174	5427	1571	0.289	0.376	GO:0048523	BP	16	negative regulation of cellular process	4	WNT16,HECW1,CYP26B1,CFLAR,CD38,FKBP4,KDM1A,PDK4,ARX,SLC25A5,LIG3,CIAPIN1,PRKAR2B,GCFC2,SOX8,ITGA3,IFRD1,PAF1,ARHGAP44,GAS7,PAX6,JARID2,TFAP2B,DLEC1,ADAM22,CRY1,NFIX,PKD1,TENM1,PAX7,BTK,FYN,PTBP1,PLAUR,DCN,ZBTB32,BRCA1,SLC7A14,MVP,ZMYND11,WWTR1,ADGRA2,SAMD4A,RUNX3,MRE11,FHL1,STRAP,GCLM,DEPDC1,VIM,FAS,CD44,BAK1,GABARAPL2,VCL,TIMP2,FLT4,NSUN2,HOXC8,SPDL1,CTNS,MYO16,TNC,CAPG,ZIC2,CTNNA1,EPHA3,HSPA5,P…
1	TRUE	6.11e-10	3839	5427	1455	0.268	0.379	GO:0043228	CC	38	non-membrane-bounded organelle	3	LAS1L,LASP1,FKBP4,KDM1A,ZMYND10,SLC25A5,CIAPIN1,PRKAR2B,GCFC2,ABCB4,MAP3K14,BAIAP2L1,KDM7A,VPS41,ELAC2,PNPLA4,DNAH9,PAX6,SYN1,RPS20,REV3L,TENM1,NCAPD2,FYN,PTBP1,ANLN,BRCA1,MVP,DDX11,TACC3,POLA2,CCDC88C,ZMYND11,SAMD4A,RUNX3,MRE11,CPS1,NLRP2,EHD2,VIM,ARNTL2,ANK1,NUP160,IFT88,RNF19A,VCL,MYOM2,NSUN2,HOXC8,DNAH5,RAI14,SPDL1,CTNS,PSMA4,MYO16,AIFM2,CAPG,CUL7,CTNNA1,KIAA0556,MAP4,NOP16,CC2D2A,KITLG,ARHGE…
1	TRUE	6.11e-10	3839	5427	1455	0.268	0.379	GO:0043232	CC	38	intracellular non-membrane-bounded organelle	6	LAS1L,LASP1,FKBP4,KDM1A,ZMYND10,SLC25A5,CIAPIN1,PRKAR2B,GCFC2,ABCB4,MAP3K14,BAIAP2L1,KDM7A,VPS41,ELAC2,PNPLA4,DNAH9,PAX6,SYN1,RPS20,REV3L,TENM1,NCAPD2,FYN,PTBP1,ANLN,BRCA1,MVP,DDX11,TACC3,POLA2,CCDC88C,ZMYND11,SAMD4A,RUNX3,MRE11,CPS1,NLRP2,EHD2,VIM,ARNTL2,ANK1,NUP160,IFT88,RNF19A,VCL,MYOM2,NSUN2,HOXC8,DNAH5,RAI14,SPDL1,CTNS,PSMA4,MYO16,AIFM2,CAPG,CUL7,CTNNA1,KIAA0556,MAP4,NOP16,CC2D2A,KITLG,ARHGE…
1	TRUE	6.13e-10	6375	5548	2297	0.414	0.36	TF:M01873	tf	159	Factor: Egr-1; motif: GCGGGGGCGG	1	ANKIB1,HECW1,LASP1,KLHL13,CFLAR,FKBP4,PDK4,SLC25A13,SLC25A5,PRKAR2B,CROT,ABCB4,SOX8,ZNF195,FBXL3,KDM7A,DBF4,PNPLA4,DNAH9,GAS7,CACNA2D2,BAIAP3,DNAJC11,SYN1,JARID2,ADAM22,CYB561,CELSR3,AASS,CRY1,NFIX,MMP25,PKD1,RHOBTB2,SEC62,REV3L,FAM76A,IDS,ZNF200,LRRC23,HIVEP2,CLCN6,MRC2,PTBP1,EXTL3,ALOX5,MAN2B2,RWDD2A,HEBP1,CCDC88C,GLT8D1,SYT13,ADGRA2,SAMD4A,MRE11,FHL1,GABRA1,ALAS1,PLEKHO1,TOMM34,VIM,FAS,KCNG1,I…
1	TRUE	6.13e-10	6375	5548	2297	0.414	0.36	TF:M01873_0	tf	159	Factor: Egr-1; motif: GCGGGGGCGG; match class: 0	2	ANKIB1,HECW1,LASP1,KLHL13,CFLAR,FKBP4,PDK4,SLC25A13,SLC25A5,PRKAR2B,CROT,ABCB4,SOX8,ZNF195,FBXL3,KDM7A,DBF4,PNPLA4,DNAH9,GAS7,CACNA2D2,BAIAP3,DNAJC11,SYN1,JARID2,ADAM22,CYB561,CELSR3,AASS,CRY1,NFIX,MMP25,PKD1,RHOBTB2,SEC62,REV3L,FAM76A,IDS,ZNF200,LRRC23,HIVEP2,CLCN6,MRC2,PTBP1,EXTL3,ALOX5,MAN2B2,RWDD2A,HEBP1,CCDC88C,GLT8D1,SYT13,ADGRA2,SAMD4A,MRE11,FHL1,GABRA1,ALAS1,PLEKHO1,TOMM34,VIM,FAS,KCNG1,I…
1	TRUE	6.35e-10	31	1215	30	0.025	0.968	CORUM:338	cor	167	40S ribosomal subunit, cytoplasmic	1	RPS20,RPS5,RPS16,RPS19,RPS13,RPS12,RPS15,RPS25,RPS15A,RPS6,RPS24,RPS2,RPS11,RPS8,RPS27A,RPS3A,RPS3,FAU,RPS14,RPSA,RPS9,RPS21,RPS7,RPS17,RPS23,RPS26,RPS4X,RPS29,RPS18,RPS28
1	TRUE	6.92e-10	351	3253	187	0.057	0.533	REAC:R-HSA-112316	rea	6	Neuronal System	1	CACNA2D2,SYN1,SYT7,GABRA3,NRXN3,GABRA1,KCNG1,RASGRF1,CAMK2B,SYT1,KCNAB2,ABCC9,GNB5,CAMK2A,PRKACA,RPS6KA6,CACNG4,ACTN2,ADCY2,SLC1A3,RIMS1,CHRNA3,KCNN2,EPB41L3,KCNK2,EPB41L1,KCNK6,HCN2,SLC32A1,GLRA2,NCALD,LIN7B,SLC17A7,SLC1A6,GRIN2D,RAB3A,GRIK5,STX1A,SLC1A1,APBA1,SLC6A4,GABRA4,GLRB,NRXN2,SLC1A2,LIN7A,SLC6A12,ALDH2,ALDH5A1,GNB4,EPB41L5,SLC5A7,RPS6KA1,GRIA2,KCNJ5,KCNJ8,SLITRK3,KCNJ2,GRIA3,PRKCG,GNG11…
1	TRUE	9.56e-10	5495	5427	2021	0.372	0.368	GO:0023052	BP	16	signaling	2	WNT16,HECW1,LASP1,CYP26B1,CASP10,CFLAR,CD38,FKBP4,KDM1A,PDK4,SLC25A5,PRKAR2B,SOX8,ITGA3,MAP3K14,TAC1,BAIAP2L1,PAF1,ARHGAP44,SCN4A,PAX6,CACNA2D2,BAIAP3,SYN1,TFAP2B,CELSR3,CRY1,IL32,PKD1,RHOBTB2,SEC62,TENM1,CD4,BTK,FYN,HIVEP2,CLCN6,MRC2,TSPAN9,PTBP1,SYT7,PLAUR,DCN,GABRA3,BRCA1,MBTPS2,EXTL3,ALOX5,EHD3,MVP,RNF14,DDX11,HEBP1,CCDC88C,ZMYND11,CNTN1,WWTR1,SYT13,ADGRA2,PLEKHB1,NRXN3,GABRA1,GLRX2,STRAP,GCL…
1	TRUE	1.06e-09	306	5427	162	0.03	0.529	GO:0097060	CC	38	synaptic membrane	3	ITGA3,SYT7,GABRA3,GABRA1,ANK1,LRRC7,GOPC,SNCAIP,SYT1,CAMK2A,ADGRL1,CACNG5,CACNG4,RIMS1,CHRNA3,IGSF9B,CADPS2,ERC1,LZTS3,STX1B,PALM,SNPH,SYNDIG1,GLRA2,SYP,SRPX2,DRP2,CBLN1,LIN7B,OLFM2,GRIN2D,GRIK5,STX1A,NCS1,MPDZ,CPEB3,NEURL1,GABRA4,CPE,GLRB,CRYAB,NECTIN1,LIN7A,CPEB4,TANC1,EPHA4,DENND1A,GRIA2,IQSEC3,SSPN,GRIA3,PRKCG,RNF112,LRRC4,SYNE1,KCNC3,SNAP25,CHRM3,LRP4,DAGLA,FAIM2,SEMA4F,CHRND,PCDH8,ABHD17C,G…
1	TRUE	1.16e-09	12017	5548	4121	0.743	0.343	TF:M07380	tf	89	Factor: E2F-4; motif: NTTTCSCGCC	1	ENPP4,HS3ST1,WNT16,HECW1,LASP1,KLHL13,CYP26B1,DBNDD1,CFLAR,AK2,CD38,FKBP4,KDM1A,NDUFAB1,PDK4,ARX,SLC25A13,SLC25A5,LIG3,CIAPIN1,COPZ2,PRKAR2B,GCFC2,CROT,ABCB4,SOX8,ZNF195,FBXL3,ITGA3,BAIAP2L1,KDM7A,DBF4,PAF1,ARHGAP44,ELAC2,DNAH9,GAS7,SCN4A,TKTL1,PAX6,CACNA2D2,BAIAP3,DNAJC11,SYN1,JARID2,DLEC1,ADAM22,CYB561,CELSR3,SS18L2,CRY1,NFIX,MMP25,PKD1,RHOBTB2,RPS20,UBE3C,REV3L,PAX7,FAM76A,METTL13,NCAPD2,ZNF20…
1	TRUE	1.16e-09	12017	5548	4121	0.743	0.343	TF:M07380_0	tf	89	Factor: E2F-4; motif: NTTTCSCGCC; match class: 0	2	ENPP4,HS3ST1,WNT16,HECW1,LASP1,KLHL13,CYP26B1,DBNDD1,CFLAR,AK2,CD38,FKBP4,KDM1A,NDUFAB1,PDK4,ARX,SLC25A13,SLC25A5,LIG3,CIAPIN1,COPZ2,PRKAR2B,GCFC2,CROT,ABCB4,SOX8,ZNF195,FBXL3,ITGA3,BAIAP2L1,KDM7A,DBF4,PAF1,ARHGAP44,ELAC2,DNAH9,GAS7,SCN4A,TKTL1,PAX6,CACNA2D2,BAIAP3,DNAJC11,SYN1,JARID2,DLEC1,ADAM22,CYB561,CELSR3,SS18L2,CRY1,NFIX,MMP25,PKD1,RHOBTB2,RPS20,UBE3C,REV3L,PAX7,FAM76A,METTL13,NCAPD2,ZNF20…
1	TRUE	1.19e-09	157	5427	96	0.018	0.611	GO:0003735	MF	64	structural constituent of ribosome	3	RPS20,RPL18,RPL31,RPS5,RPL6,RPLP0,MRPS18A,RPL3,RPS16,RPS19,RPL18A,RPL28,RPL19,RPL34,RPS13,MRPL51,RPS12,RPL24,RPS15,MRPL19,RPL22,MRPS15,RPL21,RPL5,RPL23,RPS4Y1,RPL36,MRPS25,RPL27,DAP3,RPS15A,RPL35,RPS6,MRPL15,RPLP1,RPS24,RPS2,RPS11,RPL13A,RPL11,RPS8,MRPL9,RPS27A,RPL32,RPS3A,RPL37,RPL7L1,RPL10,RPL7,RPL7A,RPS3,FAU,RPL30,MRPL10,RPL8,RPL26,RPL29,RPL22L1,RPL9,RPS14,RPL10L,RPL27A,RPL13,RPSA,RPS9,RPS21,R…
1	TRUE	1.23e-09	1130	5427	485	0.089	0.429	GO:0043005	CC	38	neuron projection	5	FKBP4,PRKAR2B,ITGA3,TAC1,ARHGAP44,SYN1,ADAM22,TENM1,FYN,SYT7,STMN4,SAMD4A,GLRX2,VIM,ANK1,LRRC7,TIMP2,MAP4,GOPC,PTPRN,CYFIP2,RASGRF1,CAMK2B,SEZ6,EIF4B,NGFR,AP3D1,MAP2K4,CTNNA2,PRKCZ,SYT1,KCNAB2,GNB5,RAB27A,PFN2,FSTL3,AP3M2,CNGB1,CAMK2A,ADGRL1,TRPC5,SRI,SEMA3A,KIFAP3,RAP1GAP,CTTNBP2,ACTN2,ADCY2,BRINP1,SLC1A3,CDC14A,OPHN1,SCGN,CHRNA3,KCNN2,IGSF9B,LRP2,EPB41L3,KCNK2,OPRK1,CAD,IGSF9,MT3,AURKA,TPX2,RPL…
1	TRUE	1.26e-09	192	5427	112	0.021	0.583	GO:0006413	BP	16	translational initiation	1	RPS20,EIF4B,RPL18,PABPC1,RPL31,EIF4G3,DDX1,RPS5,EIF3I,PPP1R15A,RPL6,RPLP0,EIF3L,RPL3,EIF3D,ALKBH1,DNAJC3,EIF3E,RPS16,RPS19,RPL18A,HSPB1,EIF3B,RPL28,RPL19,RPL34,RPS13,EIF2B1,RPS12,RPL24,RPS15,RPL22,RPS25,KHDRBS1,RPL21,RPL5,AGO2,PAIP2B,RPL23,EIF2AK4,RPS4Y1,RPL36,EIF2S3,RPL27,RARA,RPS15A,EIF4E2,NCBP1,RPL35,RPS6,RPLP1,RPS24,TICRR,RPS2,RPS11,RPL13A,RPL11,RPS8,RPS27A,POLR2D,RPL32,EIF2A,RPS3A,RPL37,RPL1…
1	TRUE	1.51e-09	2423	5427	955	0.176	0.394	GO:0010605	BP	16	negative regulation of macromolecule metabolic process	2	CFLAR,CD38,KDM1A,ARX,LIG3,PRKAR2B,GCFC2,SOX8,PAF1,PAX6,JARID2,TFAP2B,CRY1,NFIX,RPS20,CSDE1,FYN,PTBP1,PLAUR,DCN,ZBTB32,BRCA1,MVP,ZMYND11,WWTR1,SAMD4A,RUNX3,MRE11,STRAP,DEPDC1,VIM,CD44,BAK1,GABARAPL2,TIMP2,HOXC8,MSR1,ZIC2,PREX2,LMO3,DKK3,NFE2L3,HERPUD1,POLQ,FOXN3,MRTO4,THRAP3,PUM2,PRDM1,MTA3,HDAC7,WAPL,RPL18,NGFR,CTSA,IPO5,TLE2,YBX1,ELAVL1,KDM4A,FGFR2,PRKCZ,ERLEC1,PITX1,BCL3,HES2,NEDD4,PTPN3,PABPC1…
1	TRUE	1.92e-09	7389	5548	2628	0.474	0.356	TF:M00982	tf	2	Factor: KROX; motif: CCCGCCCCCRCCCC	1	ANKIB1,HECW1,LASP1,KLHL13,DBNDD1,AK2,FKBP4,KDM1A,PDK4,SLC25A13,SLC25A5,CIAPIN1,COPZ2,PRKAR2B,ABCB4,SOX8,ZNF195,FBXL3,TAC1,KDM7A,DBF4,PAF1,PNPLA4,DNAH9,GAS7,PAX6,CACNA2D2,BAIAP3,SYN1,JARID2,ADAM22,CYB561,CELSR3,AASS,SS18L2,CRY1,NFIX,PKD1,RHOBTB2,SEC62,CSDE1,UBE3C,REV3L,FAM76A,IDS,ZNF200,LRRC23,CLCN6,MRC2,TSPAN9,MBTD1,PTBP1,EXTL3,ALOX5,MAN2B2,RWDD2A,HEBP1,CCDC88C,ZMYND11,STMN4,GLT8D1,WWTR1,SYT13,AD…
1	TRUE	1.92e-09	7389	5548	2628	0.474	0.356	TF:M00982_0	tf	2	Factor: KROX; motif: CCCGCCCCCRCCCC; match class: 0	2	ANKIB1,HECW1,LASP1,KLHL13,DBNDD1,AK2,FKBP4,KDM1A,PDK4,SLC25A13,SLC25A5,CIAPIN1,COPZ2,PRKAR2B,ABCB4,SOX8,ZNF195,FBXL3,TAC1,KDM7A,DBF4,PAF1,PNPLA4,DNAH9,GAS7,PAX6,CACNA2D2,BAIAP3,SYN1,JARID2,ADAM22,CYB561,CELSR3,AASS,SS18L2,CRY1,NFIX,PKD1,RHOBTB2,SEC62,CSDE1,UBE3C,REV3L,FAM76A,IDS,ZNF200,LRRC23,CLCN6,MRC2,TSPAN9,MBTD1,PTBP1,EXTL3,ALOX5,MAN2B2,RWDD2A,HEBP1,CCDC88C,ZMYND11,STMN4,GLT8D1,WWTR1,SYT13,AD…
1	TRUE	1.97e-09	12224	5548	4184	0.754	0.342	TF:M02089	tf	51	Factor: E2F-3; motif: GGCGGGN	1	ENPP4,ANKIB1,HS3ST1,HECW1,LASP1,KLHL13,CYP26B1,DBNDD1,CFLAR,CD38,FKBP4,KDM1A,VPS50,PDK4,ARX,SLC25A5,THSD7A,LIG3,CIAPIN1,COPZ2,PRKAR2B,CROT,ABCB4,RHBDD2,SOX8,ZNF195,FBXL3,ITGA3,TAC1,BAIAP2L1,KDM7A,DBF4,IFRD1,PAF1,VPS41,ARHGAP44,ELAC2,PNPLA4,DNAH9,GAS7,SCN4A,PAX6,CACNA2D2,BAIAP3,DNAJC11,PSMB1,SYN1,JARID2,DLEC1,ADAM22,CYB561,CELSR3,AASS,SS18L2,CRY1,NFIX,MMP25,PKD1,RHOBTB2,SEC62,RPS20,CSDE1,UBE3C,REV…
1	TRUE	1.97e-09	12224	5548	4184	0.754	0.342	TF:M02089_0	tf	51	Factor: E2F-3; motif: GGCGGGN; match class: 0	2	ENPP4,ANKIB1,HS3ST1,HECW1,LASP1,KLHL13,CYP26B1,DBNDD1,CFLAR,CD38,FKBP4,KDM1A,VPS50,PDK4,ARX,SLC25A5,THSD7A,LIG3,CIAPIN1,COPZ2,PRKAR2B,CROT,ABCB4,RHBDD2,SOX8,ZNF195,FBXL3,ITGA3,TAC1,BAIAP2L1,KDM7A,DBF4,IFRD1,PAF1,VPS41,ARHGAP44,ELAC2,PNPLA4,DNAH9,GAS7,SCN4A,PAX6,CACNA2D2,BAIAP3,DNAJC11,PSMB1,SYN1,JARID2,DLEC1,ADAM22,CYB561,CELSR3,AASS,SS18L2,CRY1,NFIX,MMP25,PKD1,RHOBTB2,SEC62,RPS20,CSDE1,UBE3C,REV…
1	TRUE	1.99e-09	1440	5427	599	0.11	0.416	GO:0007267	BP	16	cell-cell signaling	4	WNT16,HECW1,CD38,SLC25A5,ITGA3,TAC1,PAF1,CACNA2D2,BAIAP3,SYN1,TFAP2B,CELSR3,CRY1,BTK,SYT7,CCDC88C,WWTR1,SYT13,NRXN3,GABRA1,DEPDC1B,TNC,UTS2,DKK3,NNAT,PTPRN,CDK14,RASGRF1,CAMK2B,PTPRU,WNT8A,CDH3,SEZ6,SNCAIP,TLE2,ASPM,ATXN3,FGFR2,PRKCZ,SYT1,GAL,PFN2,FGF10,CSNK2A2,CAMK2A,FERMT2,GLI2,SNCB,SRI,CELSR1,FGF4,GPC4,FGFR1,AMPH,SLC1A3,OPHN1,RIMS1,CHRNA3,KCNN2,IGSF9B,TCF7,AACS,CADPS2,PCDHGA2,OPRK1,OXCT1,REST,…
1	TRUE	2.96e-09	1653	5427	676	0.125	0.409	GO:0010629	BP	16	negative regulation of gene expression	3	CD38,KDM1A,ARX,GCFC2,SOX8,PAF1,PAX6,JARID2,TFAP2B,CRY1,NFIX,RPS20,CSDE1,FYN,PTBP1,ZBTB32,BRCA1,WWTR1,SAMD4A,RUNX3,STRAP,DEPDC1,VIM,BAK1,HOXC8,MSR1,ZIC2,DKK3,NFE2L3,FOXN3,MRTO4,THRAP3,PUM2,PRDM1,MTA3,HDAC7,RPL18,TLE2,YBX1,ELAVL1,KDM4A,FGFR2,PITX1,BCL3,HES2,NEDD4,PABPC1,RPL31,TCF3,NFATC3,KDM5A,GLI2,EED,PAX2,EXOSC7,BAZ2A,MLH1,ACACB,NFKB2,EXOSC5,FGFR1,CBFA2T2,XRCC5,RIF1,SMARCA2,TCF7,XPO1,TNPO1,ZNF586…
1	TRUE	3.16e-09	514	5427	246	0.045	0.479	GO:0034655	BP	16	nucleobase-containing compound catabolic process	3	ENPP4,RPS20,CSDE1,DNASE1L1,SAMD4A,DERA,VIM,MRTO4,THRAP3,ENTPD2,PUM2,RPL18,YBX1,PDE4A,ELAVL1,PFKP,PABPC1,RPL31,EXOSC7,MLH1,UNG,NT5C2,EXOSC5,XPO1,TNPO1,RPS5,BAX,KHSRP,RPL6,P2RX7,RPLP0,PCBP4,PABPC4,HNRNPC,AGO1,ADA2,CECR2,RPL3,TNRC6B,DICER1,APEX1,E2F1,AHCY,HTR2A,CDADC1,POP1,EIF3E,RNASEH2A,RPS16,RPS19,DNASE2,RPL18A,OGDH,HSPB1,NUDT1,LSM5,CPEB3,RPL28,RPL19,KPNB1,ENO3,RPL34,PPARGC1A,DDX6,RPS13,OAS2,ENO2,…
1	TRUE	5.33e-09	5719	5427	2090	0.385	0.365	GO:0016043	BP	16	cellular component organization	3	LAS1L,CYP26B1,DBNDD1,CFLAR,CD38,FKBP4,KDM1A,NDUFAB1,ZMYND10,ARX,SLC25A5,LIG3,CIAPIN1,PRKAR2B,GCFC2,CROT,ABCB4,ITGA3,TAC1,BAIAP2L1,KDM7A,ETV1,IFRD1,PAF1,VPS41,ARHGAP44,DNAH9,PAX6,CACNA2D2,BAIAP3,DNAJC11,SYN1,JARID2,CELSR3,AASS,PKD1,TENM1,PAX7,NCAPD2,CD4,FYN,CLCN6,MBTD1,SYT7,PLAUR,ANLN,DCN,BRCA1,EXTL3,EHD3,DDX11,TACC3,POLA2,CCDC88C,ZMYND11,STMN4,CNTN1,WWTR1,SYT13,MRE11,NRXN3,FHL1,ALAS1,STRAP,PLEKHO…
1	TRUE	5.91e-09	534	5427	253	0.047	0.474	GO:0072657	BP	28	protein localization to membrane	1	ITGA3,ARHGAP44,SEC62,RPS20,FYN,EHD3,EHD2,ANK1,EPHA3,GOPC,SEC61A1,RPL18,AP3D1,PPP2R5A,TRAM1,TNFRSF1A,PRKCZ,REEP1,RPL31,FERMT2,ACTN2,EPB41L3,RPS5,EFR3B,BAX,PPP1R13B,TESC,RPL6,RPLP0,SORBS1,SH3GLB1,TSPAN15,STX1B,TIMM13,PALM,TOMM22,RPL3,SAMM50,ZMYND8,E2F1,MYL12A,NECAB2,CEMIP,BMF,IKBKB,TULP2,LIN7B,RPS16,CLIP3,TGFB1,RPS19,RPL18A,GRIK5,STX1A,RAB11FIP2,RPL28,TSPAN14,RPL19,CPE,RPL34,GLRB,NRXN2,RPS13,LIN7A,…
1	TRUE	6.27e-09	61	5427	47	0.009	0.77	GO:0022625	CC	38	cytosolic large ribosomal subunit	2	RPL18,RPL31,RPL6,RPLP0,RPL3,RPL18A,RPL28,RPL19,RPL34,RPL24,RPL22,RPL21,RPL5,RPL23,RPL36,RPL27,RPL35,RPLP1,RPL13A,RPL11,RPL32,RPL37,RPL7L1,RPL10,RPL7,RPL7A,RPL30,RPL8,RPL26,RPL29,RPL22L1,RPL9,RPL10L,RPL27A,RPL13,RPL38,RPL4,RPL15,RPLP2,RPL35A,RPL14,RPL37A,RPL12,RPL23A,RPL10A,RPL39,RPL36A
1	TRUE	8.08e-09	5175	5548	1885	0.34	0.364	TF:M07084_1	tf	15	Factor: E2F-4; motif: NGGCGGGAARN; match class: 1	3	LASP1,KLHL13,CYP26B1,AK2,SLC25A13,LIG3,COPZ2,GCFC2,ABCB4,SOX8,FBXL3,BAIAP2L1,KDM7A,DBF4,ARHGAP44,PNPLA4,GAS7,TKTL1,PAX6,DNAJC11,JARID2,CELSR3,MMP25,RPS20,UBE3C,REV3L,FAM76A,METTL13,NCAPD2,HIVEP2,PTBP1,BRCA1,EXTL3,ALOX5,SLC7A14,RWDD2A,DDX11,HEBP1,TACC3,CCDC88C,ZMYND11,WWTR1,ADGRA2,RUNX3,OSBPL5,FHL1,GLRX2,DERA,PLEKHO1,VIM,ANK1,NUP160,IFT88,ASTE1,VCL,TIMP2,HOXC8,TLL1,TNC,ZIC2,PREX2,ARAP2,FAM184B,USP…
1	TRUE	9.06e-09	163	5427	97	0.018	0.595	GO:0006612	BP	28	protein targeting to membrane	2	SEC62,RPS20,FYN,SEC61A1,RPL18,TRAM1,RPL31,RPS5,RPL6,RPLP0,RPL3,CEMIP,RPS16,RPS19,RPL18A,RPL28,RPL19,RPL34,RPS13,RPS12,ARL6,RPL24,RPS15,ICMT,RPL22,RPS25,ITGB1BP1,RPL21,RPL5,RPL23,RPS4Y1,RPL36,RPL27,RPS15A,RPL35,RPS6,RPLP1,RPS24,RPS2,RPS11,RPL13A,RPL11,RPS8,SRP9,RPS27A,RPL32,RPS3A,RPL37,RPL10,RPL7,RPL7A,PAK1,RPS3,FAU,GOLGA7B,RPL30,DMTN,RPL8,RPL26,RPL29,SSR2,ADORA1,RPL9,RPS14,RPL27A,CACNG2,RPL13,RPS…
1	TRUE	9.2e-09	1777	5427	718	0.132	0.404	GO:2000026	BP	16	regulation of multicellular organismal development	4	CYP26B1,CFLAR,CD38,FKBP4,KDM1A,SOX8,ITGA3,IFRD1,PAF1,ARHGAP44,PAX6,JARID2,CELSR3,CD4,BTK,FYN,DCN,BRCA1,CNTN1,WWTR1,ADGRA2,RUNX3,STRAP,VIM,LRRC7,TIMP2,CUL7,CTNNA1,EPHA3,HSPA5,GPM6B,KITLG,NEXMIF,KMT2C,RC3H2,PRDM1,CAMK2B,HDAC7,CDH3,SEZ6,NGFR,AP3D1,NTN1,ERBB3,PRKCQ,TIE1,ASPM,FGFR2,TNFRSF1A,PRKCZ,SYT1,GAL,NEDD4,FGF10,FSTL3,VASH1,TCF3,ADGRL1,RPS6KA6,EPN2,TRPC5,NFATC3,GLI2,EED,SEMA3A,SEMA3C,CELSR1,PAX2,…
1	TRUE	1.02e-08	6467	5548	2316	0.417	0.358	TF:M01219	tf	115	Factor: SP1:SP3; motif: CCSCCCCCYCC	1	ENPP4,ANKIB1,HECW1,LASP1,KLHL13,DBNDD1,CFLAR,CD38,FKBP4,KDM1A,NDUFAB1,SLC25A13,LIG3,PRKAR2B,ABCB4,RHBDD2,SOX8,ZNF195,FBXL3,BAIAP2L1,KDM7A,DBF4,PAF1,PNPLA4,DNAH9,GAS7,PAX6,CACNA2D2,BAIAP3,SYN1,JARID2,ADAM22,CYB561,CELSR3,AASS,SS18L2,CRY1,MMP25,PKD1,RHOBTB2,SEC62,REV3L,LRRC23,CLCN6,MBTD1,PTBP1,ALOX5,MAN2B2,RWDD2A,HEBP1,CCDC88C,ZMYND11,GLT8D1,SAMD4A,MRE11,GABRA1,GLRX2,PLEKHO1,PHF20,TOMM34,VIM,AGPAT4…
1	TRUE	1.02e-08	6467	5548	2316	0.417	0.358	TF:M01219_0	tf	115	Factor: SP1:SP3; motif: CCSCCCCCYCC; match class: 0	2	ENPP4,ANKIB1,HECW1,LASP1,KLHL13,DBNDD1,CFLAR,CD38,FKBP4,KDM1A,NDUFAB1,SLC25A13,LIG3,PRKAR2B,ABCB4,RHBDD2,SOX8,ZNF195,FBXL3,BAIAP2L1,KDM7A,DBF4,PAF1,PNPLA4,DNAH9,GAS7,PAX6,CACNA2D2,BAIAP3,SYN1,JARID2,ADAM22,CYB561,CELSR3,AASS,SS18L2,CRY1,MMP25,PKD1,RHOBTB2,SEC62,REV3L,LRRC23,CLCN6,MBTD1,PTBP1,ALOX5,MAN2B2,RWDD2A,HEBP1,CCDC88C,ZMYND11,GLT8D1,SAMD4A,MRE11,GABRA1,GLRX2,PLEKHO1,PHF20,TOMM34,VIM,AGPAT4…
1	TRUE	1.11e-08	731	5427	329	0.061	0.45	GO:0036477	CC	38	somatodendritic compartment	4	FKBP4,PRKAR2B,TAC1,ARHGAP44,SYN1,FYN,SYT7,SAMD4A,GLRX2,TIMP2,GOPC,PTPRN,SEZ6,EIF4B,SNCAIP,MAP2K4,PRKCZ,GAL,RAB27A,TRPC5,SRI,SEMA3A,CACNG4,RAP1GAP,CTTNBP2,ACTN2,ADCY2,BRINP1,SLC1A3,OPHN1,CHRNA3,KCNN2,IGSF9B,LRP2,KCNK2,OPRK1,CAD,IGSF9,MT3,AURKA,TPX2,P2RX7,RPLP0,FUS,TGFB2,EFHC1,HSP90AB1,ITPR3,NRP1,PALMD,PALM,P2RX6,SEZ6L,RANGAP1,PMM1,SLC8A3,DICER1,ABHD12,ZMYND8,EEF1A2,SNPH,SLC32A1,CST3,SYNDIG1,RBM3,D…
1	TRUE	1.78e-08	2284	5427	898	0.165	0.393	GO:0050793	BP	16	regulation of developmental process	3	CYP26B1,CFLAR,CD38,FKBP4,KDM1A,ARX,SOX8,ITGA3,IFRD1,PAF1,ARHGAP44,PAX6,CACNA2D2,JARID2,TFAP2B,CELSR3,PAX7,CD4,BTK,FYN,PTBP1,DCN,BRCA1,CNTN1,WWTR1,ADGRA2,RUNX3,PLEKHB1,STRAP,PLEKHO1,EHD2,VIM,CD44,VRK2,LRRC7,TIMP2,FLT4,MSR1,CUL7,CTNNA1,EPHA3,HSPA5,GPM6B,LMO3,KITLG,HEXB,NEXMIF,KMT2C,RC3H2,PRDM1,CAMK2B,HDAC7,CDH3,SEZ6,NGFR,AP3D1,NTN1,ERBB3,PRKCQ,YBX1,CTNNA2,ELAVL1,TIE1,ASPM,FGFR2,TNFRSF1A,PRKCZ,SYT1,…
1	TRUE	1.83e-08	1603	5427	653	0.12	0.407	GO:0045595	BP	16	regulation of cell differentiation	4	CYP26B1,CFLAR,CD38,FKBP4,KDM1A,SOX8,ITGA3,IFRD1,PAF1,ARHGAP44,PAX6,TFAP2B,PAX7,CD4,BTK,FYN,PTBP1,CNTN1,WWTR1,ADGRA2,RUNX3,PLEKHB1,STRAP,EHD2,VIM,LRRC7,TIMP2,MSR1,CUL7,CTNNA1,EPHA3,HSPA5,LMO3,KITLG,NEXMIF,KMT2C,RC3H2,PRDM1,CAMK2B,HDAC7,SEZ6,NGFR,AP3D1,NTN1,PRKCQ,YBX1,CTNNA2,ASPM,FGFR2,TNFRSF1A,PRKCZ,SYT1,GAL,RORA,NEDD4,FGF10,FSTL3,TCF3,PRKACA,TRPC5,NFATC3,GLI2,TEAD2,SEMA3A,SEMA3C,PAX2,PLXNA2,MBNL3…
1	TRUE	1.98e-08	10593	5427	3694	0.681	0.349	GO:0005515	MF	64	protein binding	3	ANKIB1,WNT16,LASP1,CASP10,CFLAR,CD38,FKBP4,KDM1A,VPS50,NDUFAB1,ZMYND10,SLC25A13,SLC25A5,LIG3,CIAPIN1,PRKAR2B,GCFC2,CROT,ABCB4,SOX8,FBXL3,ITGA3,MAP3K14,TAC1,BAIAP2L1,KDM7A,ETV1,DBF4,PAF1,VPS41,ARHGAP44,DNAH9,GAS7,PAX6,BAIAP3,DNAJC11,PSMB1,SYN1,JARID2,TFAP2B,ADAM22,CYB561,CELSR3,CRY1,NFIX,IL32,PKD1,RHOBTB2,RPS20,CSDE1,UBE3C,REV3L,TENM1,METTL13,NCAPD2,CD4,BTK,FYN,MRC2,MBTD1,PTBP1,SYT7,PLAUR,ANLN,DCN…
1	TRUE	2.08e-08	51	3253	41	0.013	0.804	REAC:R-HSA-72695	rea	62	Formation of the ternary complex, and subsequently, the 43S complex	4	RPS20,RPS5,EIF3I,EIF3L,EIF3D,EIF3E,RPS16,RPS19,EIF3B,RPS13,RPS12,RPS15,RPS25,RPS4Y1,EIF2S3,RPS15A,RPS6,RPS24,RPS2,RPS11,RPS8,RPS27A,RPS3A,EIF3H,RPS3,FAU,RPS14,RPSA,RPS9,RPS21,RPS7,EIF3F,RPS27,EIF3K,RPS17,RPS23,RPS26,RPS4X,RPS29,RPS18,RPS28
1	TRUE	2.28e-08	6912	5548	2460	0.443	0.356	TF:M00938	tf	55	Factor: E2F-1; motif: TTGGCGCGRAANNGNM	1	LAS1L,HECW1,CYP26B1,AK2,FKBP4,PDK4,ARX,LIG3,CIAPIN1,COPZ2,PRKAR2B,GCFC2,ABCB4,RHBDD2,SOX8,ZNF195,FBXL3,KDM7A,DBF4,PAF1,ARHGAP44,ELAC2,PNPLA4,DNAH9,GAS7,TKTL1,DNAJC11,SYN1,CYB561,AASS,SS18L2,NFIX,MMP25,PKD1,RHOBTB2,RPS20,UBE3C,PAX7,FAM76A,LRRC23,CLCN6,PTBP1,SYT7,PLAUR,BRCA1,ALOX5,MAN2B2,SLC7A14,DNASE1L1,TACC3,POLA2,CCDC88C,ZMYND11,CHDH,GLT8D1,SYT13,ADGRA2,FHL1,GABRA1,NLRP2,GRAMD1B,GLRX2,DERA,PLEKH…
1	TRUE	2.28e-08	6912	5548	2460	0.443	0.356	TF:M00938_0	tf	55	Factor: E2F-1; motif: TTGGCGCGRAANNGNM; match class: 0	2	LAS1L,HECW1,CYP26B1,AK2,FKBP4,PDK4,ARX,LIG3,CIAPIN1,COPZ2,PRKAR2B,GCFC2,ABCB4,RHBDD2,SOX8,ZNF195,FBXL3,KDM7A,DBF4,PAF1,ARHGAP44,ELAC2,PNPLA4,DNAH9,GAS7,TKTL1,DNAJC11,SYN1,CYB561,AASS,SS18L2,NFIX,MMP25,PKD1,RHOBTB2,RPS20,UBE3C,PAX7,FAM76A,LRRC23,CLCN6,PTBP1,SYT7,PLAUR,BRCA1,ALOX5,MAN2B2,SLC7A14,DNASE1L1,TACC3,POLA2,CCDC88C,ZMYND11,CHDH,GLT8D1,SYT13,ADGRA2,FHL1,GABRA1,NLRP2,GRAMD1B,GLRX2,DERA,PLEKH…
1	TRUE	2.3e-08	5838	5548	2103	0.379	0.36	TF:M07208	tf	132	Factor: EGR1; motif: NCNCCGCCCCCGCN	1	ANKIB1,HECW1,LASP1,KLHL13,CYP26B1,DBNDD1,FKBP4,KDM1A,NDUFAB1,PDK4,ARX,SLC25A13,SLC25A5,THSD7A,LIG3,PRKAR2B,ABCB4,SOX8,ZNF195,FBXL3,BAIAP2L1,KDM7A,DBF4,PNPLA4,DNAH9,GAS7,TKTL1,CACNA2D2,BAIAP3,DNAJC11,SYN1,JARID2,ADAM22,CYB561,CELSR3,AASS,PKD1,RHOBTB2,SEC62,REV3L,FAM76A,IDS,ZNF200,LRRC23,CLCN6,MRC2,PTBP1,EXTL3,ALOX5,MAN2B2,RWDD2A,HEBP1,CCDC88C,GLT8D1,WWTR1,SYT13,ADGRA2,SAMD4A,MRE11,PLEKHB1,FHL1,GAB…
1	TRUE	2.3e-08	5838	5548	2103	0.379	0.36	TF:M07208_0	tf	132	Factor: EGR1; motif: NCNCCGCCCCCGCN; match class: 0	2	ANKIB1,HECW1,LASP1,KLHL13,CYP26B1,DBNDD1,FKBP4,KDM1A,NDUFAB1,PDK4,ARX,SLC25A13,SLC25A5,THSD7A,LIG3,PRKAR2B,ABCB4,SOX8,ZNF195,FBXL3,BAIAP2L1,KDM7A,DBF4,PNPLA4,DNAH9,GAS7,TKTL1,CACNA2D2,BAIAP3,DNAJC11,SYN1,JARID2,ADAM22,CYB561,CELSR3,AASS,PKD1,RHOBTB2,SEC62,REV3L,FAM76A,IDS,ZNF200,LRRC23,CLCN6,MRC2,PTBP1,EXTL3,ALOX5,MAN2B2,RWDD2A,HEBP1,CCDC88C,GLT8D1,WWTR1,SYT13,ADGRA2,SAMD4A,MRE11,PLEKHB1,FHL1,GAB…
1	TRUE	2.34e-08	532	5427	250	0.046	0.47	GO:0097447	CC	38	dendritic tree	6	PRKAR2B,ARHGAP44,SYN1,FYN,SYT7,SAMD4A,GLRX2,GOPC,SEZ6,EIF4B,MAP2K4,RAB27A,TRPC5,SRI,SEMA3A,RAP1GAP,CTTNBP2,ACTN2,ADCY2,BRINP1,OPHN1,CHRNA3,KCNN2,IGSF9B,LRP2,OPRK1,IGSF9,MT3,RPLP0,FUS,HSP90AB1,PALMD,PALM,P2RX6,RANGAP1,SLC8A3,DICER1,ABHD12,ZMYND8,SLC32A1,SYNDIG1,RBM3,DRP2,HTR2A,NECAB2,EEF2K,CALB1,CRTC1,GRIK5,NCS1,MPDZ,SH3GL2,CPEB3,NEURL1,GLRX3,RPL28,ASIC2,WFS1,GLRB,PPARGC1A,CRYAB,P2RX3,NECTIN1,OPRM…
1	TRUE	2.46e-08	8004	5548	2819	0.508	0.352	TF:M01199	tf	47	Factor: RNF96; motif: BCCCGCRGCC	1	ENPP4,LASP1,KLHL13,CYP26B1,DBNDD1,FKBP4,KDM1A,NDUFAB1,ARX,SLC25A5,LIG3,COPZ2,GCFC2,CROT,ABCB4,SOX8,FBXL3,BAIAP2L1,KDM7A,DBF4,ARHGAP44,ELAC2,DNAH9,GAS7,CACNA2D2,BAIAP3,DNAJC11,SYN1,JARID2,DLEC1,ADAM22,CYB561,CELSR3,AASS,SS18L2,PKD1,RHOBTB2,RPS20,FAM76A,HIVEP2,MRC2,TSPAN9,MBTD1,PTBP1,SYT7,ANLN,MBTPS2,EXTL3,ALOX5,MAN2B2,RWDD2A,DNASE1L1,HEBP1,TACC3,ZMYND11,CHDH,GLT8D1,WWTR1,SYT13,ADGRA2,SAMD4A,RUNX3,…
1	TRUE	2.46e-08	8004	5548	2819	0.508	0.352	TF:M01199_0	tf	47	Factor: RNF96; motif: BCCCGCRGCC; match class: 0	2	ENPP4,LASP1,KLHL13,CYP26B1,DBNDD1,FKBP4,KDM1A,NDUFAB1,ARX,SLC25A5,LIG3,COPZ2,GCFC2,CROT,ABCB4,SOX8,FBXL3,BAIAP2L1,KDM7A,DBF4,ARHGAP44,ELAC2,DNAH9,GAS7,CACNA2D2,BAIAP3,DNAJC11,SYN1,JARID2,DLEC1,ADAM22,CYB561,CELSR3,AASS,SS18L2,PKD1,RHOBTB2,RPS20,FAM76A,HIVEP2,MRC2,TSPAN9,MBTD1,PTBP1,SYT7,ANLN,MBTPS2,EXTL3,ALOX5,MAN2B2,RWDD2A,DNASE1L1,HEBP1,TACC3,ZMYND11,CHDH,GLT8D1,WWTR1,SYT13,ADGRA2,SAMD4A,RUNX3,…
1	TRUE	2.5e-08	13052	5548	4433	0.799	0.34	TF:M00986	tf	103	Factor: Churchill; motif: CGGGNN	1	ANKIB1,HS3ST1,HECW1,LASP1,KLHL13,CYP26B1,DBNDD1,CFLAR,CD38,FKBP4,KDM1A,NDUFAB1,PDK4,ARX,SLC25A13,SLC25A5,THSD7A,LIG3,CIAPIN1,COPZ2,PRKAR2B,CROT,ABCB4,RHBDD2,SOX8,ZNF195,FBXL3,ITGA3,MAP3K14,BAIAP2L1,KDM7A,ETV1,DBF4,IFRD1,PAF1,VPS41,ELAC2,GAS7,SCN4A,PAX6,CACNA2D2,BAIAP3,DNAJC11,PSMB1,SYN1,JARID2,ADAM22,CYB561,CELSR3,AASS,SS18L2,CRY1,NFIX,MMP25,IL32,PKD1,RHOBTB2,RPS20,UBE3C,REV3L,PAX7,FAM76A,METTL13…
1	TRUE	2.5e-08	13052	5548	4433	0.799	0.34	TF:M00986_0	tf	103	Factor: Churchill; motif: CGGGNN; match class: 0	2	ANKIB1,HS3ST1,HECW1,LASP1,KLHL13,CYP26B1,DBNDD1,CFLAR,CD38,FKBP4,KDM1A,NDUFAB1,PDK4,ARX,SLC25A13,SLC25A5,THSD7A,LIG3,CIAPIN1,COPZ2,PRKAR2B,CROT,ABCB4,RHBDD2,SOX8,ZNF195,FBXL3,ITGA3,MAP3K14,BAIAP2L1,KDM7A,ETV1,DBF4,IFRD1,PAF1,VPS41,ELAC2,GAS7,SCN4A,PAX6,CACNA2D2,BAIAP3,DNAJC11,PSMB1,SYN1,JARID2,ADAM22,CYB561,CELSR3,AASS,SS18L2,CRY1,NFIX,MMP25,IL32,PKD1,RHOBTB2,RPS20,UBE3C,REV3L,PAX7,FAM76A,METTL13…
1	TRUE	2.54e-08	5073	5548	1846	0.333	0.364	TF:M02036_1	tf	71	Factor: WT1; motif: CGCCCCCNCN; match class: 1	3	HECW1,LASP1,CYP26B1,DBNDD1,CFLAR,FKBP4,KDM1A,PDK4,SLC25A5,PRKAR2B,CROT,ABCB4,SOX8,FBXL3,TAC1,BAIAP2L1,KDM7A,DBF4,GAS7,CACNA2D2,BAIAP3,SYN1,JARID2,ADAM22,CYB561,CELSR3,CRY1,PKD1,RHOBTB2,SEC62,REV3L,NCAPD2,TSPAN9,MBTD1,PTBP1,SYT7,EXTL3,ALOX5,RWDD2A,HEBP1,CCDC88C,GLT8D1,ADGRA2,SAMD4A,OSBPL5,FHL1,GRAMD1B,PLEKHO1,TOMM34,VIM,KCNG1,AGPAT4,TBPL1,ANK1,IFT88,ATP6V0A1,RNF19A,GABARAPL2,FAM136A,VCL,TIMP2,NSUN…
1	TRUE	2.67e-08	530	5427	249	0.046	0.47	GO:0030425	CC	38	dendrite	6	PRKAR2B,ARHGAP44,SYN1,FYN,SYT7,SAMD4A,GLRX2,GOPC,SEZ6,EIF4B,MAP2K4,RAB27A,TRPC5,SRI,SEMA3A,RAP1GAP,CTTNBP2,ACTN2,ADCY2,BRINP1,OPHN1,CHRNA3,KCNN2,IGSF9B,LRP2,OPRK1,IGSF9,MT3,RPLP0,FUS,HSP90AB1,PALMD,PALM,P2RX6,RANGAP1,SLC8A3,DICER1,ABHD12,ZMYND8,SLC32A1,SYNDIG1,RBM3,DRP2,HTR2A,NECAB2,EEF2K,CALB1,CRTC1,GRIK5,NCS1,MPDZ,SH3GL2,CPEB3,NEURL1,GLRX3,RPL28,ASIC2,WFS1,GLRB,PPARGC1A,CRYAB,P2RX3,NECTIN1,OPRM…
1	TRUE	2.68e-08	686	5427	310	0.057	0.452	GO:0007420	BP	16	brain development	6	KDM1A,ARX,KDM7A,PAX6,FYN,TACC3,CNTN1,BAK1,TBC1D23,CTNS,MYO16,ZIC2,HSPA5,NNAT,SYNE2,SEZ6,CTNNA2,ASPM,FGFR2,SYT1,PITX1,MAOB,RORA,FGF10,CSNK2A2,GLI2,SEMA3A,WDR62,PAX2,PLXNA2,CTTNBP2,FGFR1,SDF4,XRCC5,OPHN1,LRP2,OXCT1,BAX,MT3,KDM2B,LAMB1,TYRO3,PHGDH,WHRN,CRTAC1,EFHC1,RAB18,NRP1,SEZ6L,SLC8A3,SNPH,CDK5RAP1,E2F1,SLC32A1,CST3,SMARCA1,CLN5,CBLN1,NDRG4,SALL1,SFRP1,SLC17A7,NUMBL,GRIN2D,OGDH,CASP2,EZH2,GLI3,L…
1	TRUE	2.99e-08	728	5427	326	0.06	0.448	GO:0060322	BP	16	head development	4	KDM1A,ARX,KDM7A,PAX6,FYN,TACC3,CNTN1,BAK1,TBC1D23,CTNS,MYO16,ZIC2,HSPA5,NNAT,SYNE2,SEZ6,CTNNA2,ASPM,FGFR2,SYT1,PITX1,MAOB,RORA,FGF10,CSNK2A2,GLI2,SEMA3A,WDR62,PAX2,PLXNA2,CTTNBP2,FGFR1,SDF4,XRCC5,OPHN1,LRP2,OXCT1,BAX,MT3,KDM2B,LAMB1,TYRO3,PHGDH,WHRN,CRTAC1,EFHC1,RAB18,NRP1,SEZ6L,SLC8A3,SNPH,CDK5RAP1,E2F1,SLC32A1,CST3,SMARCA1,CLN5,CBLN1,NDRG4,SALL1,SFRP1,SLC17A7,NUMBL,TGFB1,GRIN2D,OGDH,CASP2,EZH2,…
1	TRUE	3.91e-08	650	3253	306	0.094	0.471	REAC:R-HSA-8953854	rea	43	Metabolism of RNA	1	LAS1L,GCFC2,ELAC2,PSMB1,RPS20,PTBP1,AQR,NUP160,NSUN2,PSMA4,TRIT1,THOC3,NOP58,NDC1,SNRNP40,EIF4B,RPL18,YBX1,ELAVL1,THUMPD1,PSME4,PABPC1,RPL31,BUD23,EXOSC7,SNRPA,EXOSC5,DDX1,XPO1,TNPO1,RPS5,SEH1L,SRRT,C14ORF166,KHSRP,RPL6,RPLP0,FUS,PAPOLA,PUS7,PSME1,OSGEP,HNRNPC,GEMIN2,NUP50,PSMD5,NUP188,HNRNPM,SF3A1,SNRPD3,RTCB,POLDIP3,THOC5,RPL3,PHF5A,PRMT5,PSMA3,PSMB5,PABPN1,PSMA7,NOP56,NUP93,POLR2C,POP1,HNRNPL,…
1	TRUE	3.92e-08	867	3253	393	0.121	0.453	REAC:R-HSA-1266738	rea	60	Developmental Biology	1	SCN4A,PAX6,PSMB1,ADAM22,RPS20,FYN,CNTN1,ANK1,PSMA4,CTNNA1,EPHA3,PRSS8,THRAP3,KMT2C,RPL18,NTN1,PRKCQ,CTNNA2,PSME4,PFN2,SPTB,FGF10,PABPC1,CSNK2A2,RPL31,TCF3,PRKACA,RPS6KA6,TRPC5,EED,SEMA3A,CACNG4,PLXNA2,RAP1GAP,PAK3,FGFR1,EPHA6,SMARCD3,RPS5,NCOA1,RPL6,RPLP0,EFNB1,KIF4A,LAMB1,PSME1,PSMD5,HSP90AB1,ABLIM1,NRP1,STX1B,MED15,RPL3,RBX1,SOS2,PSMA3,RPS6KA5,PSMB5,MMP9,HNF4A,SALL4,PSMA7,CSNK2A1,PAK5,MYL12A,LA…
1	TRUE	3.93e-08	13313	5427	4554	0.839	0.342	GO:0005488	MF	64	binding	2	LAS1L,ENPP4,ANKIB1,WNT16,LASP1,CYP26B1,CASP10,CFLAR,AK2,CD38,FKBP4,KDM1A,VPS50,NDUFAB1,PDK4,ZMYND10,ARX,SLC25A13,SLC25A5,LIG3,CIAPIN1,PRKAR2B,GCFC2,CROT,ABCB4,SOX8,ZNF195,FBXL3,ITGA3,MAP3K14,TAC1,BAIAP2L1,KDM7A,ETV1,DBF4,PAF1,VPS41,ARHGAP44,ELAC2,DNAH9,GAS7,TKTL1,PAX6,CACNA2D2,BAIAP3,DNAJC11,PSMB1,SYN1,JARID2,TFAP2B,ADAM22,CYB561,CELSR3,CRY1,NFIX,MMP25,IL32,PKD1,RHOBTB2,RPS20,CSDE1,UBE3C,REV3L,TE…
1	TRUE	4.26e-08	593	5427	273	0.05	0.46	GO:1901361	BP	16	organic cyclic compound catabolic process	1	ENPP4,RPS20,CSDE1,DNASE1L1,SAMD4A,DERA,VIM,MRTO4,THRAP3,ENTPD2,PUM2,RPL18,YBX1,PDE4A,ELAVL1,PFKP,MAOB,PABPC1,RPL31,EXOSC7,MLH1,UNG,NT5C2,EXOSC5,MOXD1,XPO1,TNPO1,RPS5,BAX,MT3,KHSRP,RPL6,P2RX7,RPLP0,BLVRB,PCBP4,PABPC4,HNRNPC,AGO1,ADA2,CECR2,PRODH,HMOX1,RPL3,TNRC6B,DICER1,APEX1,E2F1,AHCY,STS,HTR2A,CDADC1,QPRT,POP1,EIF3E,RNASEH2A,RPS16,RPS19,DNASE2,RPL18A,OGDH,HSPB1,NUDT1,LSM5,BLVRA,CPEB3,RPL28,RPL19…
1	TRUE	4.56e-08	1287	5427	535	0.099	0.416	GO:0044463	CC	38	cell projection part	4	AK2,FKBP4,PRKAR2B,ITGA3,ARHGAP44,DNAH9,SYN1,PKD1,FYN,SYT7,PLAUR,EHD3,STMN4,SAMD4A,GLRX2,PLEKHO1,CD44,ANK1,IFT88,TIMP2,DNAH5,MAP4,GOPC,CC2D2A,PTPRN,SYNE2,RASGRF1,SEZ6,EIF4B,SPA17,AP3D1,MAP2K4,PDE4A,PRKCZ,SYT1,KCNAB2,GNB5,RAB27A,PFN2,FSTL3,AP3M2,CNGB1,CYBRD1,PRKACA,ADGRL1,TRPC5,EVC,FERMT2,GLI2,SRI,SEMA3A,KIFAP3,RAP1GAP,CTTNBP2,SPAG6,ACTN2,ADCY2,BRINP1,CEACAM1,OPHN1,RABL2B,PTPRH,CHRNA3,KCNN2,MOK,IGS…
1	TRUE	4.56e-08	1287	5427	535	0.099	0.416	GO:0120038	CC	38	plasma membrane bounded cell projection part	5	AK2,FKBP4,PRKAR2B,ITGA3,ARHGAP44,DNAH9,SYN1,PKD1,FYN,SYT7,PLAUR,EHD3,STMN4,SAMD4A,GLRX2,PLEKHO1,CD44,ANK1,IFT88,TIMP2,DNAH5,MAP4,GOPC,CC2D2A,PTPRN,SYNE2,RASGRF1,SEZ6,EIF4B,SPA17,AP3D1,MAP2K4,PDE4A,PRKCZ,SYT1,KCNAB2,GNB5,RAB27A,PFN2,FSTL3,AP3M2,CNGB1,CYBRD1,PRKACA,ADGRL1,TRPC5,EVC,FERMT2,GLI2,SRI,SEMA3A,KIFAP3,RAP1GAP,CTTNBP2,SPAG6,ACTN2,ADCY2,BRINP1,CEACAM1,OPHN1,RABL2B,PTPRH,CHRNA3,KCNN2,MOK,IGS…
1	TRUE	5.6e-08	7324	5548	2592	0.467	0.354	TF:M00940	tf	11	Factor: E2F-1; motif: NTTTCGCGCS	1	HS3ST1,WNT16,LASP1,KLHL13,DBNDD1,CFLAR,AK2,CD38,FKBP4,PDK4,ZMYND10,THSD7A,LIG3,COPZ2,PRKAR2B,GCFC2,CROT,ABCB4,SOX8,FBXL3,ITGA3,BAIAP2L1,KDM7A,DBF4,PAF1,ARHGAP44,ELAC2,PNPLA4,GAS7,TKTL1,PAX6,CACNA2D2,DNAJC11,SYN1,TFAP2B,DLEC1,CELSR3,SS18L2,NFIX,PKD1,RHOBTB2,RPS20,UBE3C,REV3L,PAX7,IDS,ZNF200,LRRC23,HIVEP2,CLCN6,PTBP1,ANLN,GABRA3,BRCA1,EXTL3,ALOX5,SLC7A14,MVP,RWDD2A,DNASE1L1,DDX11,TACC3,POLA2,CCDC88…
1	TRUE	5.6e-08	7324	5548	2592	0.467	0.354	TF:M00940_0	tf	11	Factor: E2F-1; motif: NTTTCGCGCS; match class: 0	2	HS3ST1,WNT16,LASP1,KLHL13,DBNDD1,CFLAR,AK2,CD38,FKBP4,PDK4,ZMYND10,THSD7A,LIG3,COPZ2,PRKAR2B,GCFC2,CROT,ABCB4,SOX8,FBXL3,ITGA3,BAIAP2L1,KDM7A,DBF4,PAF1,ARHGAP44,ELAC2,PNPLA4,GAS7,TKTL1,PAX6,CACNA2D2,DNAJC11,SYN1,TFAP2B,DLEC1,CELSR3,SS18L2,NFIX,PKD1,RHOBTB2,RPS20,UBE3C,REV3L,PAX7,IDS,ZNF200,LRRC23,HIVEP2,CLCN6,PTBP1,ANLN,GABRA3,BRCA1,EXTL3,ALOX5,SLC7A14,MVP,RWDD2A,DNASE1L1,DDX11,TACC3,POLA2,CCDC88…
1	TRUE	6.03e-08	59	3253	45	0.014	0.763	REAC:R-HSA-72662	rea	62	Activation of the mRNA upon binding of the cap-binding complex and eIFs, and subsequent binding to 43S	4	RPS20,EIF4B,PABPC1,RPS5,EIF3I,EIF3L,EIF3D,EIF3E,RPS16,RPS19,EIF3B,RPS13,RPS12,RPS15,RPS25,RPS4Y1,EIF2S3,RPS15A,RPS6,RPS24,RPS2,RPS11,RPS8,RPS27A,RPS3A,EIF3H,RPS3,FAU,EIF4A1,RPS14,RPSA,RPS9,RPS21,RPS7,EIF3F,RPS27,EIF3K,RPS17,RPS23,EIF4EBP1,RPS26,RPS4X,RPS29,RPS18,RPS28
1	TRUE	6.46e-08	554	5427	257	0.047	0.464	GO:0046700	BP	16	heterocycle catabolic process	2	ENPP4,RPS20,CSDE1,DNASE1L1,SAMD4A,DERA,VIM,MRTO4,THRAP3,ENTPD2,PUM2,RPL18,YBX1,PDE4A,ELAVL1,PFKP,PABPC1,RPL31,EXOSC7,MLH1,UNG,NT5C2,EXOSC5,XPO1,TNPO1,RPS5,BAX,KHSRP,RPL6,P2RX7,RPLP0,BLVRB,PCBP4,PABPC4,HNRNPC,AGO1,ADA2,CECR2,PRODH,HMOX1,RPL3,TNRC6B,DICER1,APEX1,E2F1,AHCY,HTR2A,CDADC1,QPRT,POP1,EIF3E,RNASEH2A,RPS16,RPS19,DNASE2,RPL18A,OGDH,HSPB1,NUDT1,LSM5,BLVRA,CPEB3,RPL28,RPL19,KPNB1,ENO3,RPL34,P…
1	TRUE	6.86e-08	567	5427	262	0.048	0.462	GO:0019439	BP	16	aromatic compound catabolic process	2	ENPP4,RPS20,CSDE1,DNASE1L1,SAMD4A,DERA,VIM,MRTO4,THRAP3,ENTPD2,PUM2,RPL18,YBX1,PDE4A,ELAVL1,PFKP,MAOB,PABPC1,RPL31,EXOSC7,MLH1,UNG,NT5C2,EXOSC5,MOXD1,XPO1,TNPO1,RPS5,BAX,KHSRP,RPL6,P2RX7,RPLP0,BLVRB,PCBP4,PABPC4,HNRNPC,AGO1,ADA2,CECR2,HMOX1,RPL3,TNRC6B,DICER1,APEX1,E2F1,AHCY,HTR2A,CDADC1,POP1,EIF3E,RNASEH2A,RPS16,RPS19,DNASE2,RPL18A,PON2,OGDH,HSPB1,NUDT1,LSM5,BLVRA,CPEB3,RPL28,RPL19,KPNB1,ENO3,RP…
1	TRUE	7.01e-08	9602	5548	3334	0.601	0.347	TF:M01104	tf	3	Factor: MOVO-B; motif: GNGGGGG	1	ANKIB1,HECW1,LASP1,KLHL13,CYP26B1,DBNDD1,CFLAR,CD38,FKBP4,KDM1A,ARX,SLC25A5,THSD7A,LIG3,PRKAR2B,CROT,ABCB4,SOX8,FBXL3,BAIAP2L1,KDM7A,IFRD1,PAF1,VPS41,ELAC2,GAS7,SCN4A,CACNA2D2,BAIAP3,DNAJC11,PSMB1,SYN1,JARID2,ADAM22,CYB561,CELSR3,AASS,CRY1,NFIX,MMP25,PKD1,RHOBTB2,RPS20,REV3L,PAX7,FAM76A,METTL13,NCAPD2,IDS,ZNF200,HIVEP2,MRC2,MBTD1,PTBP1,SYT7,ANLN,EXTL3,ALOX5,MAN2B2,SLC7A14,RWDD2A,DDX11,HEBP1,TACC3…
1	TRUE	7.01e-08	9602	5548	3334	0.601	0.347	TF:M01104_0	tf	3	Factor: MOVO-B; motif: GNGGGGG; match class: 0	2	ANKIB1,HECW1,LASP1,KLHL13,CYP26B1,DBNDD1,CFLAR,CD38,FKBP4,KDM1A,ARX,SLC25A5,THSD7A,LIG3,PRKAR2B,CROT,ABCB4,SOX8,FBXL3,BAIAP2L1,KDM7A,IFRD1,PAF1,VPS41,ELAC2,GAS7,SCN4A,CACNA2D2,BAIAP3,DNAJC11,PSMB1,SYN1,JARID2,ADAM22,CYB561,CELSR3,AASS,CRY1,NFIX,MMP25,PKD1,RHOBTB2,RPS20,REV3L,PAX7,FAM76A,METTL13,NCAPD2,IDS,ZNF200,HIVEP2,MRC2,MBTD1,PTBP1,SYT7,ANLN,EXTL3,ALOX5,MAN2B2,SLC7A14,RWDD2A,DDX11,HEBP1,TACC3…
1	TRUE	7.21e-08	2610	5427	1009	0.186	0.387	GO:0009892	BP	16	negative regulation of metabolic process	1	CFLAR,CD38,KDM1A,ARX,LIG3,PRKAR2B,GCFC2,SOX8,PAF1,PAX6,JARID2,TFAP2B,CRY1,NFIX,RPS20,CSDE1,FYN,PTBP1,PLAUR,DCN,ZBTB32,BRCA1,SLC7A14,MVP,ZMYND11,WWTR1,SAMD4A,RUNX3,MRE11,STRAP,DEPDC1,VIM,CD44,BAK1,GABARAPL2,TIMP2,HOXC8,MSR1,CTNS,ZIC2,PREX2,LMO3,DKK3,NFE2L3,HERPUD1,POLQ,FOXN3,MRTO4,THRAP3,TAB2,PUM2,PRDM1,MTA3,RIMBP2,HDAC7,WAPL,RPL18,NGFR,CTSA,IPO5,TLE2,YBX1,PPP2R5A,ELAVL1,KDM4A,FGFR2,PRKCZ,ERLEC1,P…
1	TRUE	8.01e-08	6681	5548	2378	0.429	0.356	TF:M07397	tf	70	Factor: ZBP89; motif: CCCCKCCCCCNN	1	ANKIB1,HECW1,LASP1,KLHL13,CYP26B1,DBNDD1,AK2,FKBP4,KDM1A,NDUFAB1,PDK4,ARX,LIG3,COPZ2,PRKAR2B,CROT,ABCB4,RHBDD2,SOX8,ZNF195,FBXL3,BAIAP2L1,ETV1,DBF4,DNAH9,GAS7,TKTL1,CACNA2D2,BAIAP3,DNAJC11,SYN1,JARID2,CYB561,CELSR3,CRY1,NFIX,PKD1,RHOBTB2,RPS20,REV3L,NCAPD2,ZNF200,LRRC23,CLCN6,MRC2,TSPAN9,MBTD1,PTBP1,GABRA3,MBTPS2,EXTL3,ALOX5,MAN2B2,RWDD2A,TACC3,ZMYND11,WWTR1,SAMD4A,MRE11,PLEKHB1,NRXN3,GABRA1,NLRP…
1	TRUE	8.01e-08	6681	5548	2378	0.429	0.356	TF:M07397_0	tf	70	Factor: ZBP89; motif: CCCCKCCCCCNN; match class: 0	2	ANKIB1,HECW1,LASP1,KLHL13,CYP26B1,DBNDD1,AK2,FKBP4,KDM1A,NDUFAB1,PDK4,ARX,LIG3,COPZ2,PRKAR2B,CROT,ABCB4,RHBDD2,SOX8,ZNF195,FBXL3,BAIAP2L1,ETV1,DBF4,DNAH9,GAS7,TKTL1,CACNA2D2,BAIAP3,DNAJC11,SYN1,JARID2,CYB561,CELSR3,CRY1,NFIX,PKD1,RHOBTB2,RPS20,REV3L,NCAPD2,ZNF200,LRRC23,CLCN6,MRC2,TSPAN9,MBTD1,PTBP1,GABRA3,MBTPS2,EXTL3,ALOX5,MAN2B2,RWDD2A,TACC3,ZMYND11,WWTR1,SAMD4A,MRE11,PLEKHB1,NRXN3,GABRA1,NLRP…
1	TRUE	9.67e-08	4624	5548	1689	0.304	0.365	TF:M00736_1	tf	65	Factor: E2F-1:DP-1; motif: TTTCSCGC; match class: 1	3	HS3ST1,LASP1,CFLAR,AK2,PDK4,LIG3,PRKAR2B,GCFC2,ABCB4,FBXL3,ITGA3,BAIAP2L1,DBF4,ELAC2,PNPLA4,GAS7,PAX6,ADAM22,CELSR3,SS18L2,PKD1,SEC62,RPS20,UBE3C,ZNF200,HIVEP2,TSPAN9,PTBP1,ANLN,BRCA1,EXTL3,ALOX5,DDX11,HEBP1,ZMYND11,CHDH,RUNX3,GABRA1,ALAS1,GLRX2,DERA,PLEKHO1,GCLM,VIM,CD44,ANK1,NUP160,IFT88,ATP6V0A1,GABARAPL2,DEPDC1B,NSUN2,DNAH5,CTNS,RIPOR3,CTNNA1,PREX2,FAM184B,KITLG,RCN1,ELN,DKK3,COL23A1,RAD51,NN…
1	TRUE	1.09e-07	4133	5548	1522	0.274	0.368	TF:M01199_1	tf	47	Factor: RNF96; motif: BCCCGCRGCC; match class: 1	3	KLHL13,CYP26B1,DBNDD1,FKBP4,KDM1A,NDUFAB1,ARX,LIG3,COPZ2,CROT,ABCB4,FBXL3,BAIAP2L1,KDM7A,DNAH9,GAS7,CACNA2D2,BAIAP3,SYN1,JARID2,CYB561,CELSR3,PKD1,RPS20,FAM76A,TSPAN9,MBTD1,PTBP1,SYT7,ANLN,ALOX5,RWDD2A,DNASE1L1,HEBP1,TACC3,ZMYND11,CHDH,SYT13,ADGRA2,OSBPL5,FHL1,NLRP2,PLEKHO1,GCLM,DEPDC1,ANK1,RNF19A,GABARAPL2,DEPDC1B,TIMP2,HOXC8,TLL1,RAB27B,ZIC2,CTNNA1,USP28,ZNF800,RCN1,ELN,DKK3,ARHGEF5,NFE2L3,PTGE…
1	TRUE	1.14e-07	816	5427	357	0.066	0.438	GO:0051960	BP	16	regulation of nervous system development	5	CFLAR,CD38,FKBP4,KDM1A,SOX8,ITGA3,IFRD1,ARHGAP44,PAX6,FYN,CNTN1,VIM,LRRC7,TIMP2,CUL7,CTNNA1,EPHA3,HSPA5,NEXMIF,CAMK2B,SEZ6,NGFR,NTN1,ASPM,SYT1,NEDD4,TCF3,ADGRL1,TRPC5,GLI2,SEMA3A,CELSR1,PAX2,PLXNA2,RAP1GAP,PAK3,FGFR1,CBFA2T2,BRINP1,XRCC5,RIMS1,CHRNA3,LRP2,SMARCD3,ULK2,REST,NCOA1,SRRT,MT3,DNMT3B,LZTS3,DLL3,NRP1,STX1B,RANBP1,CRKL,PRMT5,DICER1,NFATC4,ZMYND8,CTSZ,JAG1,CDK5RAP1,SYNDIG1,MIB1,SRPX2,CBLN…
1	TRUE	1.16e-07	554	5427	256	0.047	0.462	GO:0044270	BP	16	cellular nitrogen compound catabolic process	2	ENPP4,RPS20,CSDE1,DNASE1L1,SAMD4A,DERA,VIM,MRTO4,THRAP3,ENTPD2,PUM2,RPL18,YBX1,PDE4A,ELAVL1,PFKP,PABPC1,RPL31,EXOSC7,MLH1,UNG,NT5C2,EXOSC5,XPO1,TNPO1,RPS5,BAX,KHSRP,RPL6,P2RX7,RPLP0,BLVRB,PCBP4,PABPC4,HNRNPC,AGO1,ADA2,CECR2,HMOX1,RPL3,TNRC6B,DICER1,APEX1,E2F1,AHCY,HTR2A,CDADC1,QPRT,POP1,EIF3E,RNASEH2A,RPS16,RPS19,DNASE2,RPL18A,OGDH,HSPB1,NUDT1,LSM5,BLVRA,CPEB3,RPL28,RPL19,KPNB1,ENO3,RPL34,PPARGC1…
1	TRUE	1.21e-07	735	5427	326	0.06	0.444	GO:1903047	BP	16	mitotic cell cycle process	4	PRKAR2B,DBF4,PAX6,PKD1,NCAPD2,ANLN,BRCA1,TACC3,POLA2,MRE11,FHL1,SPDL1,MYO16,CUL7,MAP4,RAD51,FOXN3,MTA3,CDK14,BCAT1,WAPL,MCM10,FGF10,CAMK2A,PRKACA,SMC1A,HMMR,CHFR,MCM2,TIPIN,GTSE1,WDR62,MCM6,SPAG5,FGFR1,CDC14A,KIF22,NDC80,CDC14B,SMARCD3,SEH1L,ABCB1,ORC1,BAX,AURKA,TPX2,BIRC5,PCBP4,TFAP4,KIF4A,ORC6,PSME1,CLSPN,CDC6,CDC23,MSH2,EFHC1,CDC7,RANBP1,MCM5,PDGFB,RBX1,PRMT5,POLE2,VRK1,APEX1,GINS1,MYBL2,CDC25…
1	TRUE	1.3e-07	8088	5548	2839	0.512	0.351	TF:M00737	tf	61	Factor: E2F-1:DP-2; motif: TTTSSCGC	1	ANKIB1,HS3ST1,WNT16,HECW1,LASP1,KLHL13,CFLAR,AK2,CD38,VPS50,PDK4,ZMYND10,THSD7A,CIAPIN1,PRKAR2B,GCFC2,CROT,ABCB4,RHBDD2,SOX8,TAC1,BAIAP2L1,DBF4,ARHGAP44,ELAC2,PNPLA4,GAS7,TKTL1,PAX6,BAIAP3,TFAP2B,ADAM22,CYB561,CELSR3,SS18L2,IL32,PKD1,SEC62,RPS20,UBE3C,REV3L,PAX7,FAM76A,METTL13,IDS,ZNF200,LRRC23,HIVEP2,CLCN6,TSPAN9,PTBP1,SYT7,ANLN,GABRA3,BRCA1,EXTL3,ALOX5,EHD3,SLC7A14,MVP,RWDD2A,DDX11,POLA2,CCDC88…
1	TRUE	1.3e-07	8088	5548	2839	0.512	0.351	TF:M00737_0	tf	61	Factor: E2F-1:DP-2; motif: TTTSSCGC; match class: 0	2	ANKIB1,HS3ST1,WNT16,HECW1,LASP1,KLHL13,CFLAR,AK2,CD38,VPS50,PDK4,ZMYND10,THSD7A,CIAPIN1,PRKAR2B,GCFC2,CROT,ABCB4,RHBDD2,SOX8,TAC1,BAIAP2L1,DBF4,ARHGAP44,ELAC2,PNPLA4,GAS7,TKTL1,PAX6,BAIAP3,TFAP2B,ADAM22,CYB561,CELSR3,SS18L2,IL32,PKD1,SEC62,RPS20,UBE3C,REV3L,PAX7,FAM76A,METTL13,IDS,ZNF200,LRRC23,HIVEP2,CLCN6,TSPAN9,PTBP1,SYT7,ANLN,GABRA3,BRCA1,EXTL3,ALOX5,EHD3,SLC7A14,MVP,RWDD2A,DDX11,POLA2,CCDC88…
1	TRUE	1.32e-07	58	3253	44	0.014	0.759	REAC:R-HSA-72649	rea	62	Translation initiation complex formation	5	RPS20,EIF4B,PABPC1,RPS5,EIF3I,EIF3L,EIF3D,EIF3E,RPS16,RPS19,EIF3B,RPS13,RPS12,RPS15,RPS25,RPS4Y1,EIF2S3,RPS15A,RPS6,RPS24,RPS2,RPS11,RPS8,RPS27A,RPS3A,EIF3H,RPS3,FAU,EIF4A1,RPS14,RPSA,RPS9,RPS21,RPS7,EIF3F,RPS27,EIF3K,RPS17,RPS23,RPS26,RPS4X,RPS29,RPS18,RPS28
1	TRUE	1.4e-07	521	3253	251	0.077	0.482	REAC:R-HSA-422475	rea	60	Axon guidance	2	SCN4A,PSMB1,RPS20,FYN,CNTN1,ANK1,PSMA4,EPHA3,RPL18,NTN1,PRKCQ,PSME4,PFN2,SPTB,PABPC1,CSNK2A2,RPL31,PRKACA,RPS6KA6,TRPC5,SEMA3A,PLXNA2,RAP1GAP,PAK3,FGFR1,EPHA6,RPS5,RPL6,RPLP0,EFNB1,KIF4A,LAMB1,PSME1,PSMD5,HSP90AB1,ABLIM1,NRP1,RPL3,RBX1,SOS2,PSMA3,RPS6KA5,PSMB5,MMP9,PSMA7,CSNK2A1,PAK5,MYL12A,LAMA1,RPS16,MYH14,RPS19,RPL18A,MET,HOXA2,GRB10,DNM1,LHX3,SH3GL2,UNC5B,PPP3CB,RPL28,RPL19,PSMD3,PFN1,CNTNAP1…
1	TRUE	1.46e-07	10059	5548	3478	0.627	0.346	TF:M04950	tf	142	Factor: Egr-1; motif: NGCGTGCGY	1	LAS1L,HECW1,CYP26B1,DBNDD1,AK2,FKBP4,KDM1A,NDUFAB1,PDK4,ZMYND10,ARX,SLC25A13,LIG3,GCFC2,CROT,ABCB4,RHBDD2,SOX8,FBXL3,ITGA3,TAC1,KDM7A,ETV1,DBF4,ARHGAP44,ELAC2,GAS7,TKTL1,BAIAP3,DNAJC11,PSMB1,SYN1,JARID2,TFAP2B,DLEC1,CYB561,CELSR3,SS18L2,CRY1,NFIX,IL32,PKD1,RPS20,CSDE1,UBE3C,REV3L,TENM1,PAX7,FAM76A,METTL13,IDS,ZNF200,CD4,HIVEP2,CLCN6,MRC2,TSPAN9,MBTD1,PTBP1,SYT7,PLAUR,ANLN,BRCA1,MBTPS2,EXTL3,ALOX5…
1	TRUE	1.46e-07	10059	5548	3478	0.627	0.346	TF:M04950_0	tf	142	Factor: Egr-1; motif: NGCGTGCGY; match class: 0	2	LAS1L,HECW1,CYP26B1,DBNDD1,AK2,FKBP4,KDM1A,NDUFAB1,PDK4,ZMYND10,ARX,SLC25A13,LIG3,GCFC2,CROT,ABCB4,RHBDD2,SOX8,FBXL3,ITGA3,TAC1,KDM7A,ETV1,DBF4,ARHGAP44,ELAC2,GAS7,TKTL1,BAIAP3,DNAJC11,PSMB1,SYN1,JARID2,TFAP2B,DLEC1,CYB561,CELSR3,SS18L2,CRY1,NFIX,IL32,PKD1,RPS20,CSDE1,UBE3C,REV3L,TENM1,PAX7,FAM76A,METTL13,IDS,ZNF200,CD4,HIVEP2,CLCN6,MRC2,TSPAN9,MBTD1,PTBP1,SYT7,PLAUR,ANLN,BRCA1,MBTPS2,EXTL3,ALOX5…
1	TRUE	1.5e-07	14834	5548	4972	0.896	0.335	TF:M01240	tf	144	Factor: BEN; motif: CAGCGRNV	1	LAS1L,ENPP4,ANKIB1,HS3ST1,HECW1,LASP1,KLHL13,CYP26B1,DBNDD1,CFLAR,AK2,CD38,FKBP4,KDM1A,VPS50,NDUFAB1,PDK4,ZMYND10,ARX,SLC25A13,SLC25A5,THSD7A,LIG3,CIAPIN1,COPZ2,PRKAR2B,GCFC2,ABCB4,RHBDD2,SOX8,FBXL3,ITGA3,MAP3K14,TAC1,BAIAP2L1,KDM7A,ETV1,DBF4,PAF1,ARHGAP44,ELAC2,PNPLA4,DNAH9,GAS7,SCN4A,TKTL1,PAX6,CACNA2D2,BAIAP3,DNAJC11,PSMB1,SYN1,JARID2,TFAP2B,DLEC1,ADAM22,CELSR3,AASS,SS18L2,CRY1,NFIX,MMP25,IL32…
1	TRUE	1.5e-07	14834	5548	4972	0.896	0.335	TF:M01240_0	tf	144	Factor: BEN; motif: CAGCGRNV; match class: 0	2	LAS1L,ENPP4,ANKIB1,HS3ST1,HECW1,LASP1,KLHL13,CYP26B1,DBNDD1,CFLAR,AK2,CD38,FKBP4,KDM1A,VPS50,NDUFAB1,PDK4,ZMYND10,ARX,SLC25A13,SLC25A5,THSD7A,LIG3,CIAPIN1,COPZ2,PRKAR2B,GCFC2,ABCB4,RHBDD2,SOX8,FBXL3,ITGA3,MAP3K14,TAC1,BAIAP2L1,KDM7A,ETV1,DBF4,PAF1,ARHGAP44,ELAC2,PNPLA4,DNAH9,GAS7,SCN4A,TKTL1,PAX6,CACNA2D2,BAIAP3,DNAJC11,PSMB1,SYN1,JARID2,TFAP2B,DLEC1,ADAM22,CELSR3,AASS,SS18L2,CRY1,NFIX,MMP25,IL32…
1	TRUE	1.52e-07	5675	5427	2061	0.38	0.363	GO:0060255	BP	16	regulation of macromolecule metabolic process	2	ANKIB1,WNT16,CYP26B1,CFLAR,CD38,KDM1A,ARX,LIG3,PRKAR2B,GCFC2,SOX8,ZNF195,ITGA3,MAP3K14,KDM7A,ETV1,PAF1,GAS7,PAX6,JARID2,TFAP2B,CELSR3,SS18L2,CRY1,NFIX,PKD1,RPS20,CSDE1,TENM1,PAX7,ZNF200,CD4,BTK,FYN,HIVEP2,MBTD1,PTBP1,PLAUR,DCN,ZBTB32,BRCA1,MBTPS2,MVP,RNF14,DDX11,CCDC88C,ZMYND11,CNTN1,WWTR1,SAMD4A,RUNX3,MRE11,NLRP2,GLRX2,STRAP,DEPDC1,PHF20,KPNA6,VIM,FAS,CD44,VRK2,TBPL1,ARNTL2,BAK1,FUT8,RNF19A,GABA…
1	TRUE	1.6e-07	7868	5548	2766	0.499	0.352	TF:M03893	tf	77	Factor: WT1; motif: GNGGGGGCGGGG	1	ANKIB1,HECW1,LASP1,KLHL13,CYP26B1,DBNDD1,FKBP4,KDM1A,PDK4,SLC25A13,SLC25A5,LIG3,PRKAR2B,CROT,ABCB4,RHBDD2,SOX8,ZNF195,FBXL3,BAIAP2L1,KDM7A,DBF4,PNPLA4,DNAH9,GAS7,CACNA2D2,BAIAP3,SYN1,JARID2,ADAM22,CYB561,CELSR3,AASS,CRY1,MMP25,PKD1,RHOBTB2,SEC62,UBE3C,REV3L,NCAPD2,IDS,ZNF200,LRRC23,CLCN6,MRC2,TSPAN9,MBTD1,PTBP1,SYT7,EXTL3,ALOX5,MAN2B2,RWDD2A,HEBP1,CCDC88C,ZMYND11,GLT8D1,WWTR1,SYT13,ADGRA2,SAMD4A,…
1	TRUE	1.6e-07	7868	5548	2766	0.499	0.352	TF:M03893_0	tf	77	Factor: WT1; motif: GNGGGGGCGGGG; match class: 0	2	ANKIB1,HECW1,LASP1,KLHL13,CYP26B1,DBNDD1,FKBP4,KDM1A,PDK4,SLC25A13,SLC25A5,LIG3,PRKAR2B,CROT,ABCB4,RHBDD2,SOX8,ZNF195,FBXL3,BAIAP2L1,KDM7A,DBF4,PNPLA4,DNAH9,GAS7,CACNA2D2,BAIAP3,SYN1,JARID2,ADAM22,CYB561,CELSR3,AASS,CRY1,MMP25,PKD1,RHOBTB2,SEC62,UBE3C,REV3L,NCAPD2,IDS,ZNF200,LRRC23,CLCN6,MRC2,TSPAN9,MBTD1,PTBP1,SYT7,EXTL3,ALOX5,MAN2B2,RWDD2A,HEBP1,CCDC88C,ZMYND11,GLT8D1,WWTR1,SYT13,ADGRA2,SAMD4A,…
1	TRUE	1.7e-07	9117	5548	3173	0.572	0.348	TF:M00738	tf	104	Factor: E2F-4:DP-1; motif: TTTSGCGC	1	LAS1L,ANKIB1,HS3ST1,WNT16,HECW1,LASP1,DBNDD1,CFLAR,AK2,CD38,FKBP4,KDM1A,VPS50,NDUFAB1,PDK4,ZMYND10,THSD7A,COPZ2,PRKAR2B,GCFC2,CROT,ABCB4,SOX8,FBXL3,ITGA3,BAIAP2L1,KDM7A,DBF4,PAF1,ARHGAP44,ELAC2,PNPLA4,GAS7,TKTL1,PAX6,CACNA2D2,BAIAP3,DNAJC11,SYN1,TFAP2B,DLEC1,CYB561,CELSR3,AASS,SS18L2,NFIX,IL32,PKD1,RHOBTB2,SEC62,RPS20,UBE3C,REV3L,PAX7,NCAPD2,IDS,ZNF200,LRRC23,HIVEP2,CLCN6,TSPAN9,PTBP1,SYT7,BRCA1,…
1	TRUE	1.7e-07	9117	5548	3173	0.572	0.348	TF:M00738_0	tf	104	Factor: E2F-4:DP-1; motif: TTTSGCGC; match class: 0	2	LAS1L,ANKIB1,HS3ST1,WNT16,HECW1,LASP1,DBNDD1,CFLAR,AK2,CD38,FKBP4,KDM1A,VPS50,NDUFAB1,PDK4,ZMYND10,THSD7A,COPZ2,PRKAR2B,GCFC2,CROT,ABCB4,SOX8,FBXL3,ITGA3,BAIAP2L1,KDM7A,DBF4,PAF1,ARHGAP44,ELAC2,PNPLA4,GAS7,TKTL1,PAX6,CACNA2D2,BAIAP3,DNAJC11,SYN1,TFAP2B,DLEC1,CYB561,CELSR3,AASS,SS18L2,NFIX,IL32,PKD1,RHOBTB2,SEC62,RPS20,UBE3C,REV3L,PAX7,NCAPD2,IDS,ZNF200,LRRC23,HIVEP2,CLCN6,TSPAN9,PTBP1,SYT7,BRCA1,…
1	TRUE	1.76e-07	278	5427	144	0.027	0.518	GO:0090150	BP	28	establishment of protein localization to membrane	1	ARHGAP44,SEC62,RPS20,FYN,GOPC,SEC61A1,RPL18,TRAM1,REEP1,RPL31,RPS5,BAX,PPP1R13B,RPL6,RPLP0,SH3GLB1,STX1B,TIMM13,TOMM22,RPL3,SAMM50,E2F1,CEMIP,BMF,RPS16,RPS19,RPL18A,RPL28,RPL19,RPL34,RPS13,KRT18,RPS12,ARL6,TFDP2,RPL24,RPS15,SPTBN1,ICMT,RPL22,RPS25,ITGB1BP1,LYPLA1,RPL21,RPL5,OPTN,BBS2,RPL23,MACF1,YWHAH,RPS4Y1,RPL36,CLIP1,RFTN1,RPL27,REEP2,SNAP25,RPS15A,TIMM10,NMT1,RPL35,RPS6,RPLP1,RPS24,RPS2,TP53,…
1	TRUE	1.96e-07	636	5427	287	0.053	0.451	GO:0005509	MF	153	calcium ion binding	1	NDUFAB1,SLC25A13,BAIAP3,CELSR3,SYT7,EHD3,SYT13,CPS1,EHD2,EFCAB1,TLL1,VCAN,CDH10,HSPA5,RCN1,DGKG,CDH3,SYT1,NUCB2,PPP2R3A,SNCB,SRI,CELSR1,ACTN2,FBLN1,SDF4,SCGN,CDH7,LRP2,PCDHGA2,SLC25A24,EPDR1,NID2,EDEM2,TESC,RPH3A,DLL3,PITPNM2,CRTAC1,EFHC1,ITPR3,PCDH11Y,CABP7,NIN,JAG1,CDH20,MYL12A,NECAB2,EEF2K,SYT17,EHD4,CALB1,NCALD,SUSD1,NCS1,SPOCK2,PPP3CB,TBC1D9,STIM2,CBL,MAN1A1,PCDHB2,SPARC,PCDHB3,PCDHB7,CDH6,C…
1	TRUE	2.08e-07	4458	5427	1646	0.303	0.369	GO:0071944	CC	38	cell periphery	3	ENPP4,LASP1,CASP10,CFLAR,CD38,ZMYND10,SLC25A13,SLC25A5,THSD7A,PRKAR2B,ABCB4,ITGA3,TAC1,BAIAP2L1,ARHGAP44,SCN4A,CACNA2D2,BAIAP3,ADAM22,CELSR3,MMP25,PKD1,RHOBTB2,CSDE1,TENM1,CD4,BTK,FYN,MRC2,TSPAN9,SYT7,PLAUR,ANLN,GABRA3,BRCA1,EHD3,CNTN1,SYT13,ADGRA2,NRXN3,FHL1,GABRA1,PLEKHO1,EHD2,VIM,FAS,CD44,KCNG1,IFNGR1,ANK1,LRRC7,ATP6V0A1,VCL,SLC18A1,FLT4,MSR1,RAI14,CTNS,CDH10,RAB27B,MYO16,TDP1,CTNNA1,EPHA3,HSP…
1	TRUE	2.28e-07	2027	5548	791	0.143	0.39	TF:M08874_1	tf	56	Factor: E2F1; motif: NNNNNGCGSSAAAN; match class: 1	3	CFLAR,AK2,PDK4,GCFC2,SOX8,DBF4,GAS7,SS18L2,RPS20,UBE3C,REV3L,PAX7,POLA2,ZMYND11,CHDH,GLRX2,GCLM,FAS,CD44,IFT88,RNF19A,NSUN2,HOXC8,AGA,ZIC2,KITLG,ELN,COL23A1,MCF2L2,ENTPD2,SYNE2,CBLN4,CYFIP2,PUM2,ZNF280C,GDI2,CDK14,SEC61A1,SNRNP40,QSER1,WAPL,SLC6A16,RNF4,NGFR,TNPO3,FAR2,IPO5,ERBB3,MTHFD2,PPP2R5A,CTNNA2,ELAVL1,TRAM1,PRR11,REEP1,ERLEC1,HES2,GNB5,PTPN3,SPTB,FSTL3,VASH1,DAZAP1,EPN2,DERL2,MCM2,TEAD2,WS…
1	TRUE	2.45e-07	9697	5548	3359	0.605	0.346	TF:M00986_1	tf	103	Factor: Churchill; motif: CGGGNN; match class: 1	3	ANKIB1,HECW1,LASP1,KLHL13,CYP26B1,DBNDD1,CFLAR,CD38,FKBP4,KDM1A,NDUFAB1,ARX,SLC25A5,LIG3,CIAPIN1,COPZ2,PRKAR2B,CROT,ABCB4,RHBDD2,SOX8,FBXL3,ITGA3,BAIAP2L1,KDM7A,ETV1,DBF4,IFRD1,GAS7,CACNA2D2,BAIAP3,DNAJC11,SYN1,JARID2,ADAM22,CYB561,CELSR3,SS18L2,CRY1,NFIX,MMP25,IL32,PKD1,RHOBTB2,RPS20,REV3L,PAX7,FAM76A,NCAPD2,ZNF200,HIVEP2,CLCN6,MRC2,TSPAN9,MBTD1,PTBP1,SYT7,ANLN,BRCA1,EXTL3,ALOX5,SLC7A14,RWDD2A,H…
1	TRUE	2.46e-07	286	3253	151	0.046	0.528	REAC:R-HSA-69620	rea	53	Cell Cycle Checkpoints	2	DBF4,PSMB1,BRCA1,MRE11,PHF20,NUP160,SPDL1,PSMA4,MCM10,PPP2R5A,PSME4,MCM2,GTSE1,MCM6,NDC80,XPO1,SEH1L,ORC1,ANAPC5,BIRC5,PCBP4,ORC6,PSME1,CLSPN,CDC6,CDC23,PSMD5,CDC7,MCM5,RANGAP1,PSMA3,PSMB5,PSMA7,MAPRE1,CENPI,MCM4,CCNE1,RPA3,PSMD3,NSD2,ANAPC15,NUP98,RFC5,NUP107,MCM3,PSMD14,ORC2,SUMO1,CDC20,CENPF,RPA2,NUP43,KIF18A,ZWINT,CDKN1A,NUP85,MCM8,PSMB2,PKMYT1,SEM1,YWHAH,SGO1,CLIP1,PSME3,RFC3,CCNB1,CDCA8,DYN…
1	TRUE	2.49e-07	514	5427	239	0.044	0.465	GO:0044770	BP	16	cell cycle phase transition	4	PRKAR2B,DBF4,PAF1,PKD1,ANLN,BRCA1,TACC3,POLA2,MRE11,FHL1,MYO16,FOXN3,MTA3,CDK14,BCAT1,MCM10,FGF10,CAMK2A,PRKACA,HMMR,MCM2,TIPIN,GTSE1,MCM6,CDC14A,NDC80,CDC14B,SMARCD3,ABCB1,ORC1,BAX,AURKA,TPX2,PCBP4,TFAP4,ORC6,PSME1,CLSPN,CDC6,CDC23,CDC7,RANBP1,SUSD2,MCM5,RBX1,POLE2,APEX1,CDC25B,MAPRE1,E2F1,FAM83D,CEP192,POLA1,PIM2,RGCC,CEP152,MCM4,CCNE1,TGFB1,NOP53,CASP2,RPA3,EZH2,UBE2S,RAD51C,CCL2,PHOX2B,FBXW7,…
1	TRUE	2.87e-07	214	3253	119	0.037	0.556	REAC:R-HSA-112315	rea	6	Transmission across Chemical Synapses	2	CACNA2D2,SYN1,GABRA3,GABRA1,RASGRF1,CAMK2B,SYT1,GNB5,CAMK2A,PRKACA,RPS6KA6,CACNG4,ACTN2,ADCY2,SLC1A3,RIMS1,CHRNA3,EPB41L1,SLC32A1,GLRA2,NCALD,LIN7B,SLC17A7,SLC1A6,GRIN2D,RAB3A,GRIK5,STX1A,SLC1A1,APBA1,SLC6A4,GABRA4,GLRB,SLC1A2,LIN7A,SLC6A12,ALDH2,ALDH5A1,GNB4,SLC5A7,RPS6KA1,GRIA2,KCNJ5,KCNJ2,GRIA3,PRKCG,GNG11,GNGT1,GNAI1,GAD1,RAF1,SLC6A11,SNAP25,GLUL,CHRND,GAD2,STXBP1,GABBR2,NAAA,PPFIA2,GNAL,CACN…
1	TRUE	2.96e-07	4591	5427	1690	0.311	0.368	GO:0048522	BP	16	positive regulation of cellular process	3	ANKIB1,WNT16,LASP1,CYP26B1,CASP10,CFLAR,CD38,KDM1A,ZMYND10,SLC25A5,PRKAR2B,ABCB4,SOX8,ITGA3,MAP3K14,TAC1,BAIAP2L1,KDM7A,ETV1,PAF1,PAX6,BAIAP3,JARID2,TFAP2B,SS18L2,NFIX,PKD1,TENM1,PAX7,CD4,BTK,FYN,PTBP1,SYT7,PLAUR,ANLN,DCN,BRCA1,MBTPS2,EXTL3,RNF14,DDX11,CNTN1,WWTR1,ADGRA2,SAMD4A,RUNX3,MRE11,NLRP2,EHD2,KPNA6,VIM,FAS,CD44,TBPL1,ARNTL2,ANK1,BAK1,LRRC7,RNF19A,DEPDC1B,TIMP2,FLT4,MSR1,RAB27B,TNC,AIFM2,Z…
1	TRUE	3.38e-07	3329	5427	1255	0.231	0.377	GO:0065008	BP	16	regulation of biological quality	3	ENPP4,CYP26B1,CD38,KDM1A,PDK4,SLC25A5,PRKAR2B,ABCB4,SOX8,FBXL3,TAC1,BAIAP2L1,IFRD1,ARHGAP44,PNPLA4,SCN4A,PAX6,CACNA2D2,BAIAP3,SYN1,TFAP2B,CRY1,PKD1,TENM1,CD4,BTK,FYN,CLCN6,SYT7,PLAUR,DCN,EHD3,POLA2,CCDC88C,CHDH,WWTR1,SYT13,SAMD4A,MRE11,NRXN3,CPS1,FHL1,GABRA1,GLRX2,STRAP,PLEKHO1,GCLM,EHD2,VIM,VRK2,BAK1,ATP6V0A1,VCL,MSR1,CTNS,RETSAT,CAPG,HSPA5,GPM6B,CP,GOPC,USP28,KITLG,UTS2,ELN,HEXB,DKK3,LIMA1,PTGE…
1	TRUE	3.47e-07	2370	5427	919	0.169	0.388	GO:0032879	BP	16	regulation of localization	3	CD38,KDM1A,SLC25A5,ABCB4,ITGA3,TAC1,VPS41,SCN4A,PAX6,CACNA2D2,BAIAP3,SYN1,TFAP2B,CELSR3,CRY1,TENM1,CD4,FYN,SYT7,DCN,EHD3,CNTN1,SYT13,ADGRA2,FHL1,NLRP2,STRAP,EHD2,KCNG1,BAK1,VCL,FLT4,MSR1,RAB27B,CTNNA1,EPHA3,HSPA5,GPM6B,GOPC,KITLG,NEXMIF,ARHGEF5,PTGER3,PRSS8,NNAT,SYNE2,RASGRF1,CAMK2B,PTPRU,HDAC7,WNT8A,CDH3,WAPL,LIMCH1,NGFR,CNN2,SNCAIP,AP3D1,IPO5,NTN1,ERBB3,KARS,SNAP91,PPP2R5A,TIE1,TNFRSF1A,EVI5,PR…
1	TRUE	3.86e-07	212	5427	115	0.021	0.542	GO:0014069	CC	38	postsynaptic density	5	SYN1,FYN,LRRC7,MAP4,GOPC,CTNNA2,KCNAB2,CAMK2A,ADD2,CACNG5,CACNG4,CHRNA3,IGSF9B,EPB41L3,MT3,LZTS3,PALM,P2RX6,NEFH,SYNDIG1,MIB1,DRP2,EEF2K,LIN7B,GRIK5,STX1A,NCS1,MPDZ,CPEB3,NEURL1,CRYAB,LIN7A,CPEB4,TANC1,SPTBN1,RTN4,EPHA4,ARHGEF2,DNAJC6,CNN3,PRKCG,RNF112,DCLK1,LRP4,ABHD17C,ABI1,ADAM10,CLSTN3,CACNG8,KCNH1,GRIP2,TMEM108,NLGN4X,NTRK2,CAMK2G,ADD3,DLG2,ITPR1,CACNA1C,DLG5,EPS8,GRM1,GRIA1,SORCS3,SYN2,LRP8…
1	TRUE	4.02e-07	478	5427	224	0.041	0.469	GO:0044772	BP	16	mitotic cell cycle phase transition	5	PRKAR2B,DBF4,PKD1,ANLN,BRCA1,TACC3,POLA2,MRE11,FHL1,MYO16,FOXN3,MTA3,CDK14,BCAT1,MCM10,FGF10,CAMK2A,PRKACA,HMMR,MCM2,GTSE1,MCM6,CDC14A,NDC80,CDC14B,SMARCD3,ABCB1,ORC1,BAX,AURKA,TPX2,PCBP4,TFAP4,ORC6,PSME1,CLSPN,CDC6,CDC23,CDC7,RANBP1,MCM5,RBX1,POLE2,APEX1,CDC25B,MAPRE1,E2F1,CEP192,POLA1,PIM2,RGCC,CEP152,MCM4,CCNE1,TGFB1,NOP53,CASP2,RPA3,EZH2,UBE2S,RAD51C,CCL2,PHOX2B,CCND1,ANAPC15,FOXM1,PTPN6,MCM3…
1	TRUE	4.06e-07	2604	5427	1001	0.184	0.384	GO:0051239	BP	16	regulation of multicellular organismal process	3	ENPP4,CYP26B1,CFLAR,CD38,FKBP4,KDM1A,PDK4,ARX,SOX8,ITGA3,TAC1,IFRD1,PAF1,ARHGAP44,PAX6,CACNA2D2,JARID2,CELSR3,CRY1,CD4,BTK,FYN,SYT7,PLAUR,DCN,BRCA1,EHD3,CNTN1,WWTR1,ADGRA2,RUNX3,MRE11,NLRP2,STRAP,VIM,LRRC7,TIMP2,TBC1D23,FLT4,CUL7,CTNNA1,EPHA3,HSPA5,GPM6B,KITLG,NEXMIF,PTGER3,KMT2C,PUM2,RC3H2,PRDM1,CAMK2B,HDAC7,CDH3,SEZ6,NGFR,AP3D1,NTN1,ERBB3,KARS,PRKCQ,ELAVL1,TIE1,ASPM,FGFR2,TNFRSF1A,PRKCZ,SYT1,NA…
1	TRUE	4.43e-07	217	5427	117	0.022	0.539	GO:0032279	CC	38	asymmetric synapse	4	SYN1,FYN,LRRC7,MAP4,GOPC,CTNNA2,KCNAB2,CAMK2A,ADD2,CACNG5,CACNG4,CHRNA3,IGSF9B,EPB41L3,MT3,LZTS3,PALM,P2RX6,NEFH,SYNDIG1,MIB1,DRP2,EEF2K,LIN7B,GRIK5,STX1A,NCS1,MPDZ,CPEB3,NEURL1,CRYAB,LIN7A,CPEB4,TANC1,SPTBN1,RTN4,EPHA4,ARHGEF2,DNAJC6,CNN3,PRKCG,RNF112,CHRM3,DCLK1,LRP4,ABHD17C,ABI1,ADAM10,CLSTN3,CACNG8,KCNH1,GRIP2,TMEM108,NLGN4X,NTRK2,CAMK2G,ADD3,DLG2,ITPR1,CACNA1C,DLG5,EPS8,GRM1,GRIA1,SORCS3,SYN…
1	TRUE	4.64e-07	14999	5427	5060	0.932	0.337	GO:0008150	BP	16	biological_process	1	LAS1L,ENPP4,ANKIB1,HS3ST1,WNT16,HECW1,LASP1,KLHL13,CYP26B1,DBNDD1,CASP10,CFLAR,AK2,CD38,FKBP4,KDM1A,VPS50,NDUFAB1,PDK4,ZMYND10,ARX,SLC25A13,SLC25A5,THSD7A,LIG3,CIAPIN1,COPZ2,PRKAR2B,GCFC2,CROT,ABCB4,RHBDD2,SOX8,ZNF195,FBXL3,ITGA3,MAP3K14,TAC1,BAIAP2L1,KDM7A,ETV1,DBF4,IFRD1,PAF1,VPS41,ARHGAP44,ELAC2,PNPLA4,DNAH9,GAS7,SCN4A,TKTL1,PAX6,CACNA2D2,BAIAP3,DNAJC11,PSMB1,SYN1,JARID2,TFAP2B,DLEC1,ADAM22,CY…
1	TRUE	5.03e-07	2877	5427	1096	0.202	0.381	GO:0010604	BP	16	positive regulation of macromolecule metabolic process	3	ANKIB1,WNT16,CYP26B1,CFLAR,CD38,KDM1A,ARX,PRKAR2B,SOX8,ITGA3,MAP3K14,KDM7A,ETV1,PAF1,PAX6,JARID2,TFAP2B,SS18L2,NFIX,PKD1,TENM1,PAX7,CD4,FYN,PTBP1,PLAUR,DCN,BRCA1,MBTPS2,RNF14,DDX11,CNTN1,WWTR1,SAMD4A,RUNX3,MRE11,NLRP2,KPNA6,VIM,FAS,CD44,TBPL1,ARNTL2,BAK1,RNF19A,TIMP2,FLT4,TNC,ZIC2,HSPA5,KITLG,HEXB,ARHGEF5,NFE2L3,HERPUD1,RAD51,FOXN3,THRAP3,PTPRN,FAM168A,CYFIP2,TAB2,PRDM1,CDH3,RNF4,LIMCH1,NGFR,CNN2…
1	TRUE	5.67e-07	4365	5427	1610	0.297	0.369	GO:0005886	CC	38	plasma membrane	3	ENPP4,CASP10,CFLAR,CD38,ZMYND10,SLC25A13,SLC25A5,THSD7A,PRKAR2B,ABCB4,ITGA3,TAC1,BAIAP2L1,ARHGAP44,SCN4A,CACNA2D2,BAIAP3,ADAM22,CELSR3,MMP25,PKD1,RHOBTB2,CSDE1,TENM1,CD4,BTK,FYN,MRC2,TSPAN9,SYT7,PLAUR,GABRA3,BRCA1,EHD3,CNTN1,SYT13,ADGRA2,NRXN3,FHL1,GABRA1,PLEKHO1,EHD2,VIM,FAS,CD44,KCNG1,IFNGR1,ANK1,LRRC7,ATP6V0A1,VCL,SLC18A1,FLT4,MSR1,CTNS,CDH10,RAB27B,MYO16,TDP1,CTNNA1,EPHA3,HSPA5,GPM6B,PREX2,MA…
1	TRUE	5.68e-07	213	5427	115	0.021	0.54	GO:0099572	CC	38	postsynaptic specialization	4	SYN1,FYN,LRRC7,MAP4,GOPC,CTNNA2,KCNAB2,CAMK2A,ADD2,CACNG5,CACNG4,CHRNA3,IGSF9B,EPB41L3,MT3,LZTS3,PALM,P2RX6,NEFH,SYNDIG1,MIB1,DRP2,EEF2K,LIN7B,GRIK5,STX1A,NCS1,MPDZ,CPEB3,NEURL1,CRYAB,LIN7A,CPEB4,TANC1,SPTBN1,RTN4,EPHA4,ARHGEF2,DNAJC6,CNN3,PRKCG,RNF112,DCLK1,LRP4,ABHD17C,ABI1,ADAM10,CLSTN3,CACNG8,KCNH1,GRIP2,TMEM108,NLGN4X,NTRK2,CAMK2G,ADD3,DLG2,ITPR1,CACNA1C,DLG5,EPS8,GRM1,GRIA1,SORCS3,SYN2,LRP8…
1	TRUE	6.13e-07	5720	5427	2070	0.381	0.362	GO:0051179	BP	16	localization	2	ENPP4,LASP1,CD38,FKBP4,KDM1A,VPS50,ARX,SLC25A13,SLC25A5,COPZ2,PRKAR2B,CROT,ABCB4,SOX8,ITGA3,TAC1,PAF1,VPS41,ARHGAP44,SCN4A,PAX6,CACNA2D2,BAIAP3,PSMB1,SYN1,TFAP2B,CELSR3,CRY1,MMP25,PKD1,SEC62,RPS20,TENM1,CD4,BTK,FYN,CLCN6,MRC2,SYT7,PLAUR,ANLN,DCN,GABRA3,ALOX5,EHD3,SLC7A14,MVP,DNASE1L1,POLA2,CCDC88C,CNTN1,SYT13,ADGRA2,NRXN3,OSBPL5,FHL1,GABRA1,NLRP2,DERA,STRAP,PLEKHO1,EHD2,TOMM34,KPNA6,CD44,KCNG1,MI…
1	TRUE	6.59e-07	42	5427	34	0.006	0.81	GO:0022627	CC	38	cytosolic small ribosomal subunit	2	RPS20,RPS5,MRPS18A,RPS16,RPS19,RPS13,RPS12,RPS15,RPS25,RPS4Y1,RPS15A,RPS6,RPS24,RPS2,RPS11,RPS8,RPS27A,EIF2A,RPS3A,RPS3,FAU,RPS14,RPSA,RPS9,RPS21,RPS7,RPS27,RPS17,RPS23,RPS26,RPS4X,RPS29,RPS18,RPS28
1	TRUE	7.32e-07	58	3253	43	0.013	0.741	REAC:R-HSA-72702	rea	62	Ribosomal scanning and start codon recognition	4	RPS20,EIF4B,RPS5,EIF3I,EIF3L,EIF3D,EIF3E,RPS16,RPS19,EIF3B,RPS13,RPS12,RPS15,RPS25,RPS4Y1,EIF2S3,RPS15A,RPS6,RPS24,RPS2,RPS11,RPS8,RPS27A,RPS3A,EIF3H,RPS3,FAU,EIF4A1,RPS14,RPSA,RPS9,RPS21,RPS7,EIF3F,RPS27,EIF3K,RPS17,RPS23,RPS26,RPS4X,RPS29,RPS18,RPS28
1	TRUE	7.54e-07	90	5427	59	0.011	0.656	GO:0002181	BP	16	cytoplasmic translation	3	RPS20,EIF4B,RPL18,RPL31,EIF3I,RPL6,EIF3L,EIF3D,EIF3E,RPL18A,EIF3B,CPEB3,RPL19,CPEB4,RPL24,RPL22,DPH5,RPL36,LIN28A,DPH2,DPH6,CPEB2,RPLP1,TICRR,RPL13A,RPL11,RPL32,RPS3A,RPL7L1,RPL7,EIF3H,RPS3,JAKMIP1,RPL30,RPL8,RPL26,RPL29,RPL22L1,RPL9,RPL27A,EEF2,RPS21,RPS7,RPL38,RPL4,RPL15,RPLP2,EIF3K,RPL35A,RPS23,EIF4EBP1,RPS26,YTHDF2,RPL10A,MTOR,RPL39,RPS29,RPS28,RPL36A
1	TRUE	7.68e-07	901	5427	385	0.071	0.427	GO:0000278	BP	16	mitotic cell cycle	4	PRKAR2B,MAP3K14,DBF4,PAX6,PKD1,NCAPD2,ANLN,BRCA1,TACC3,POLA2,MRE11,FHL1,TIMP2,SPDL1,MYO16,CUL7,MAP4,RAD51,FOXN3,MTA3,CDK14,BCAT1,WAPL,MCM10,MAP2K4,PTPN3,FGF10,CAMK2A,PRKACA,SMC1A,HMMR,CHFR,STK10,MCM2,PPP2R2C,TIPIN,GTSE1,WDR62,MCM6,SPAG5,PAK3,FGFR1,BRINP1,CDC14A,KIF22,NDC80,CDC14B,SMARCD3,STRADB,SEH1L,ABCB1,ORC1,BAX,AURKA,TPX2,BIRC5,PCBP4,TFAP4,ZNF268,KIF4A,ORC6,PSME1,CLSPN,CDC6,CDC23,MSH2,MAP3K1,…
1	TRUE	8.22e-07	228	5427	121	0.022	0.531	GO:0044445	CC	38	cytosolic part	1	CASP10,CFLAR,RPS20,RRM2B,RPL18,RPL31,ADCY2,ERC1,RPS5,RPL6,RPLP0,NLRP1,MRPS18A,HPS4,RPL3,IKBKB,RPS16,RPS19,RPL18A,KXD1,AHR,RPL28,RPL19,ENO3,RPL34,PPARGC1A,RPS13,ENO2,RPS12,RPL24,PSMD14,RPS15,CCT4,RPL22,RPS25,TCP1,APAF1,RPL21,RPL5,BCAS4,RPL23,TICAM1,EIF2AK4,RPS4Y1,RPL36,RPL27,SNAP25,RPS15A,CCT7,RPL35,RPS6,RIPK1,RPLP1,RPS24,RPS2,RPS11,RPL13A,RPL11,RPS8,SNAPIN,RPS27A,RPL32,EIF2A,RPS3A,RPL37,RPL7L1,CC…
1	TRUE	8.53e-07	859	5427	369	0.068	0.43	GO:0044427	CC	38	chromosomal part	4	KDM1A,PAX6,SYN1,NCAPD2,BRCA1,DDX11,POLA2,RUNX3,MRE11,NLRP2,NUP160,SPDL1,RAD51,THOC3,MTA3,WAPL,POLD1,MCM10,PPP2R5A,SMARCD1,STAG3,NUCKS1,NEDD4,CSNK2A2,RAD18,TCF3,SMC1A,MCM2,EED,TIPIN,MCM6,BAZ2A,MLH1,SPAG5,EXOSC5,UBE2A,XRCC5,KIF22,RIF1,SMARCA2,NDC80,TCF7,SMARCD3,XPO1,NCOA1,SEH1L,ORC1,AURKA,BIRC5,ORC6,HNRNPC,CBX5,MSH2,SIRT1,CECR2,DMC1,THOC5,MCM5,RANGAP1,POLE2,SOS2,ALKBH1,CCNB1IP1,APEX1,REC8,GINS1,MYB…
1	TRUE	9.08e-07	894	5427	382	0.07	0.427	GO:0042493	BP	16	response to drug	4	CFLAR,CD38,SLC25A13,SLC25A5,PRKAR2B,ABCB4,ITGA3,TAC1,TFAP2B,FYN,SYT7,BRCA1,DDX11,CPS1,GLRX2,GCLM,BAK1,TIMP2,SLC18A1,TNC,CTNNA1,HSPA5,RAD51,CDH3,PDE4A,FGFR2,SYT1,ABCC9,GAL,MAOB,SEMA3C,CACNG4,PAX2,ACACB,ADCY2,SDF4,SLC1A3,XRCC5,CHRNA3,LRP2,AACS,OPRK1,XPO1,OXCT1,REST,GSTP1,NCOA1,CAD,SLC25A24,ABCB1,RAD54L,MT3,DNMT3B,SLC4A11,P2RX7,RPLP0,ICAM1,TFAP4,NLRP1,SLC17A6,RGS17,TGFB2,HSP90AB1,SIRT1,RANBP1,P2RX6,…
1	TRUE	9.27e-07	5610	5427	2031	0.374	0.362	GO:1901363	MF	64	heterocyclic compound binding	3	LAS1L,CYP26B1,AK2,FKBP4,KDM1A,PDK4,ARX,SLC25A5,LIG3,PRKAR2B,GCFC2,ABCB4,SOX8,ZNF195,MAP3K14,ETV1,DBF4,ELAC2,DNAH9,PAX6,SYN1,JARID2,TFAP2B,CRY1,NFIX,RHOBTB2,RPS20,CSDE1,REV3L,PAX7,ZNF200,BTK,FYN,HIVEP2,CLCN6,PTBP1,DCN,ZBTB32,BRCA1,EHD3,DNASE1L1,DDX11,HEBP1,POLA2,ZMYND11,CHDH,SAMD4A,RUNX3,MRE11,AQR,CPS1,NLRP2,ALAS1,STRAP,EHD2,PHF20,VIM,VRK2,TBPL1,ARNTL2,FLT4,NSUN2,HOXC8,DNAH5,RAB27B,MYO16,TDP1,AIFM…
1	TRUE	9.28e-07	317	5427	158	0.029	0.498	GO:0099177	BP	16	regulation of trans-synaptic signaling	5	CD38,TAC1,CACNA2D2,BAIAP3,SYN1,SYT7,RASGRF1,CAMK2B,SNCAIP,PRKCZ,SYT1,PFN2,CAMK2A,SLC1A3,OPHN1,RIMS1,CHRNA3,IGSF9B,ITPR3,STX1B,SYNGR1,LGMN,SLC8A3,NFATC4,ZMYND8,CELF4,SYP,FGF14,HTR2A,CBLN1,CALB1,GRIN2D,RAB3A,CRTC1,GRIK5,STX1A,PPP3CB,CPEB3,NEURL1,DKK1,SLC6A4,USP46,NMU,P2RX3,CSPG5,TACR1,PLCL1,EPHA4,TNR,RGS4,CDC20,KMT2A,PCDH17,ADRA1A,TSHZ3,PHF24,NAPB,GNAI1,YWHAH,EIF2AK4,APOE,GFAP,RARA,SNAP25,SYT4,EPHB…
1	TRUE	9.4e-07	4755	5427	1741	0.321	0.366	GO:0032991	CC	38	protein-containing complex	2	LAS1L,ANKIB1,KLHL13,CASP10,CFLAR,FKBP4,KDM1A,VPS50,NDUFAB1,SLC25A5,COPZ2,PRKAR2B,GCFC2,SOX8,FBXL3,ITGA3,PAF1,VPS41,DNAH9,SCN4A,CACNA2D2,DNAJC11,PSMB1,JARID2,PKD1,RPS20,CSDE1,UBE3C,REV3L,NCAPD2,CD4,DCN,GABRA3,BRCA1,MVP,RNF14,DDX11,POLA2,WWTR1,SAMD4A,RUNX3,MRE11,NRXN3,AQR,CPS1,GABRA1,STRAP,GCLM,DEPDC1,PHF20,KPNA6,VIM,FAS,CD44,KCNG1,VRK2,TBPL1,ARNTL2,NUP160,BAK1,IFT88,ATP6V0A1,RNF19A,VCL,TBC1D23,MYO…
1	TRUE	1.07e-06	250	5427	130	0.024	0.52	GO:0044843	BP	16	cell cycle G1/S phase transition	5	DBF4,PAF1,PKD1,POLA2,FHL1,MYO16,BCAT1,MCM10,FGF10,CAMK2A,MCM2,GTSE1,MCM6,ORC1,BAX,AURKA,PCBP4,ORC6,PSME1,CDC6,CDC7,RANBP1,SUSD2,MCM5,POLE2,APEX1,E2F1,FAM83D,POLA1,PIM2,RGCC,MCM4,CCNE1,CASP2,RPA3,EZH2,CCL2,FBXW7,CCND1,GLI1,PTPN6,MCM3,GMNN,CNOT6,TFDP2,HYAL1,ID2,ORC2,ARID3A,RPA2,KIF14,PLAGL1,PKD2,INHBA,CDKN2C,CDKN1A,SOX4,CNOT1,MCM8,PRMT1,PPAT,CDKN2D,KCNA5,PSME3,PCNA,NASP,CCNB1,ANXA1,CDK4,KLF4,MYC,PP…
1	TRUE	1.09e-06	6533	5548	2317	0.418	0.355	TF:M00050	tf	79	Factor: E2F; motif: TTTSGCGC	1	ANKIB1,HS3ST1,WNT16,HECW1,LASP1,CFLAR,AK2,CD38,VPS50,PDK4,ZMYND10,THSD7A,GCFC2,ABCB4,FBXL3,BAIAP2L1,DBF4,ARHGAP44,ELAC2,PNPLA4,GAS7,PAX6,CACNA2D2,DNAJC11,TFAP2B,CYB561,CELSR3,AASS,SS18L2,IL32,PKD1,RHOBTB2,SEC62,RPS20,UBE3C,REV3L,PAX7,NCAPD2,IDS,CLCN6,TSPAN9,PTBP1,SYT7,EXTL3,ALOX5,EHD3,SLC7A14,MVP,DDX11,POLA2,ZMYND11,GLT8D1,SYT13,SAMD4A,OSBPL5,GABRA1,GLRX2,DERA,STRAP,PLEKHO1,GCLM,PHF20,KPNA6,VIM,C…
1	TRUE	1.09e-06	6533	5548	2317	0.418	0.355	TF:M00050_0	tf	79	Factor: E2F; motif: TTTSGCGC; match class: 0	2	ANKIB1,HS3ST1,WNT16,HECW1,LASP1,CFLAR,AK2,CD38,VPS50,PDK4,ZMYND10,THSD7A,GCFC2,ABCB4,FBXL3,BAIAP2L1,DBF4,ARHGAP44,ELAC2,PNPLA4,GAS7,PAX6,CACNA2D2,DNAJC11,TFAP2B,CYB561,CELSR3,AASS,SS18L2,IL32,PKD1,RHOBTB2,SEC62,RPS20,UBE3C,REV3L,PAX7,NCAPD2,IDS,CLCN6,TSPAN9,PTBP1,SYT7,EXTL3,ALOX5,EHD3,SLC7A14,MVP,DDX11,POLA2,ZMYND11,GLT8D1,SYT13,SAMD4A,OSBPL5,GABRA1,GLRX2,DERA,STRAP,PLEKHO1,GCLM,PHF20,KPNA6,VIM,C…
1	TRUE	1.21e-06	1168	5427	483	0.089	0.414	GO:0022402	BP	16	cell cycle process	3	KLHL13,CYP26B1,PRKAR2B,DBF4,PAF1,GAS7,PAX6,PKD1,NCAPD2,ANLN,BRCA1,DDX11,TACC3,POLA2,MRE11,FHL1,NSUN2,SPDL1,MYO16,CUL7,MAP4,RAD51,FOXN3,MTA3,CDK14,NDC1,BCAT1,WAPL,POLD1,RNF4,MCM10,ASPM,STAG3,PRR11,FGF10,CSNK2A2,CAMK2A,VASH1,PRKACA,SMC1A,HMMR,CHFR,MCM2,EED,TIPIN,GTSE1,WDR62,MCM6,MLH1,SPAG5,FGFR1,BRINP1,CDC14A,KIF22,NDC80,CDC14B,SMARCD3,STRADB,XPO1,RRAGB,SEH1L,ABCB1,ORC1,TXLNG,PPP1R15A,BAX,AURKA,TPX…
1	TRUE	1.36e-06	9394	5548	3253	0.586	0.346	TF:M09723	tf	49	Factor: BTEB1; motif: GGGGGCGGGGCNGSGGGNGS	1	ANKIB1,HECW1,LASP1,CYP26B1,DBNDD1,FKBP4,KDM1A,NDUFAB1,PDK4,SLC25A5,LIG3,COPZ2,PRKAR2B,CROT,ABCB4,RHBDD2,SOX8,ZNF195,FBXL3,ITGA3,BAIAP2L1,KDM7A,ETV1,DBF4,ELAC2,DNAH9,GAS7,TKTL1,PAX6,CACNA2D2,BAIAP3,DNAJC11,PSMB1,JARID2,TFAP2B,CYB561,CELSR3,AASS,CRY1,NFIX,PKD1,RHOBTB2,SEC62,CSDE1,UBE3C,REV3L,PAX7,NCAPD2,ZNF200,LRRC23,HIVEP2,CLCN6,MRC2,TSPAN9,MBTD1,PTBP1,SYT7,ANLN,ZBTB32,GABRA3,EXTL3,ALOX5,MAN2B2,SL…
1	TRUE	1.36e-06	9394	5548	3253	0.586	0.346	TF:M09723_0	tf	49	Factor: BTEB1; motif: GGGGGCGGGGCNGSGGGNGS; match class: 0	2	ANKIB1,HECW1,LASP1,CYP26B1,DBNDD1,FKBP4,KDM1A,NDUFAB1,PDK4,SLC25A5,LIG3,COPZ2,PRKAR2B,CROT,ABCB4,RHBDD2,SOX8,ZNF195,FBXL3,ITGA3,BAIAP2L1,KDM7A,ETV1,DBF4,ELAC2,DNAH9,GAS7,TKTL1,PAX6,CACNA2D2,BAIAP3,DNAJC11,PSMB1,JARID2,TFAP2B,CYB561,CELSR3,AASS,CRY1,NFIX,PKD1,RHOBTB2,SEC62,CSDE1,UBE3C,REV3L,PAX7,NCAPD2,ZNF200,LRRC23,HIVEP2,CLCN6,MRC2,TSPAN9,MBTD1,PTBP1,SYT7,ANLN,ZBTB32,GABRA3,EXTL3,ALOX5,MAN2B2,SL…
1	TRUE	1.42e-06	316	5427	157	0.029	0.497	GO:0050804	BP	16	modulation of chemical synaptic transmission	6	CD38,TAC1,CACNA2D2,BAIAP3,SYN1,SYT7,RASGRF1,CAMK2B,SNCAIP,PRKCZ,SYT1,PFN2,CAMK2A,SLC1A3,OPHN1,RIMS1,CHRNA3,IGSF9B,ITPR3,STX1B,SYNGR1,LGMN,SLC8A3,NFATC4,ZMYND8,CELF4,SYP,FGF14,HTR2A,CBLN1,CALB1,GRIN2D,RAB3A,CRTC1,GRIK5,STX1A,PPP3CB,CPEB3,NEURL1,DKK1,SLC6A4,USP46,NMU,P2RX3,CSPG5,TACR1,PLCL1,EPHA4,TNR,RGS4,CDC20,KMT2A,PCDH17,ADRA1A,TSHZ3,PHF24,NAPB,GNAI1,YWHAH,EIF2AK4,APOE,GFAP,RARA,SNAP25,SYT4,EPHB…
1	TRUE	1.44e-06	6004	5548	2140	0.386	0.356	TF:M02090_1	tf	97	Factor: E2F-4; motif: GCGGGAAANA; match class: 1	3	ENPP4,HS3ST1,HECW1,LASP1,KLHL13,CFLAR,AK2,PDK4,LIG3,GCFC2,SOX8,FBXL3,BAIAP2L1,DBF4,PAF1,ARHGAP44,PNPLA4,CACNA2D2,PSMB1,SYN1,JARID2,ADAM22,AASS,MMP25,IL32,PKD1,UBE3C,REV3L,NCAPD2,HIVEP2,CLCN6,MBTD1,PTBP1,EXTL3,ALOX5,SLC7A14,RWDD2A,DNASE1L1,CCDC88C,WWTR1,SYT13,ADGRA2,SAMD4A,MRE11,FHL1,ALAS1,GLRX2,DERA,PLEKHO1,GCLM,EHD2,PHF20,VIM,CD44,KCNG1,AGPAT4,ANK1,NUP160,IFT88,ASTE1,RNF19A,VCL,FLT4,HOXC8,AGA,TL…
1	TRUE	1.48e-06	5111	5427	1860	0.343	0.364	GO:0048518	BP	16	positive regulation of biological process	2	ENPP4,ANKIB1,WNT16,LASP1,CYP26B1,CASP10,CFLAR,CD38,KDM1A,ZMYND10,ARX,SLC25A5,PRKAR2B,ABCB4,SOX8,ITGA3,MAP3K14,TAC1,BAIAP2L1,KDM7A,ETV1,PAF1,PAX6,CACNA2D2,BAIAP3,JARID2,TFAP2B,SS18L2,NFIX,PKD1,TENM1,PAX7,CD4,BTK,FYN,PTBP1,SYT7,PLAUR,ANLN,DCN,BRCA1,MBTPS2,EXTL3,EHD3,RNF14,DDX11,CNTN1,WWTR1,ADGRA2,SAMD4A,RUNX3,MRE11,FHL1,NLRP2,EHD2,KPNA6,VIM,FAS,CD44,TBPL1,ARNTL2,ANK1,BAK1,LRRC7,RNF19A,DEPDC1B,TIMP2…
1	TRUE	1.67e-06	6093	5427	2191	0.404	0.36	GO:0019222	BP	16	regulation of metabolic process	1	ANKIB1,WNT16,CYP26B1,CFLAR,CD38,KDM1A,PDK4,ARX,LIG3,PRKAR2B,GCFC2,ABCB4,SOX8,ZNF195,ITGA3,MAP3K14,KDM7A,ETV1,PAF1,GAS7,PAX6,JARID2,TFAP2B,CELSR3,SS18L2,CRY1,NFIX,PKD1,RPS20,CSDE1,TENM1,PAX7,ZNF200,CD4,BTK,FYN,HIVEP2,MBTD1,PTBP1,PLAUR,DCN,ZBTB32,BRCA1,MBTPS2,SLC7A14,MVP,RNF14,DDX11,CCDC88C,ZMYND11,CNTN1,WWTR1,SAMD4A,RUNX3,MRE11,NLRP2,ALAS1,GLRX2,STRAP,DEPDC1,PHF20,KPNA6,VIM,FAS,CD44,VRK2,TBPL1,ARN…
1	TRUE	1.75e-06	556	5427	252	0.046	0.453	GO:0007610	BP	16	behavior	2	PRKAR2B,ITGA3,TAC1,ETV1,ADAM22,FYN,NRXN3,CTNS,PREX2,HEXB,RASGRF1,SEZ6,PRKCZ,GAL,ASIC4,DERL2,CELSR1,BRINP1,SLC1A3,CHRNA3,KCNK2,OPRK1,MYO15A,ITPR3,SEZ6L,RASD2,LGMN,SLC8A3,ABHD12,PAK5,CST3,AHCY,SRPX2,HTR2A,NDRG4,CALB1,SLC17A7,OLFM2,MYH14,GRIN2D,CRTC1,NPTX2,DNM1,APBA1,PTGDS,PPP3CB,CPEB3,DKK1,SLC6A4,NAGLU,EFNB3,USP46,NMU,WFS1,GLRB,P2RX3,NRXN2,CPT1A,SLC1A2,MDK,SLC11A2,OPRM1,SOBP,FIG4,HMGCR,FGF12,TANC1,…
1	TRUE	1.93e-06	6315	5548	2242	0.404	0.355	TF:M01118	tf	30	Factor: WT1; motif: SMCNCCNSC	1	ANKIB1,HECW1,LASP1,KLHL13,CYP26B1,DBNDD1,AK2,CD38,FKBP4,KDM1A,SLC25A13,COPZ2,PRKAR2B,ABCB4,RHBDD2,SOX8,FBXL3,BAIAP2L1,KDM7A,ARHGAP44,PNPLA4,DNAH9,SCN4A,TKTL1,CACNA2D2,BAIAP3,DNAJC11,SYN1,ADAM22,CYB561,CELSR3,NFIX,MMP25,RHOBTB2,RPS20,CSDE1,UBE3C,REV3L,PAX7,FAM76A,HIVEP2,MRC2,MBTD1,PTBP1,SYT7,GABRA3,MBTPS2,EXTL3,RWDD2A,TACC3,POLA2,ZMYND11,WWTR1,PLEKHB1,NRXN3,FHL1,GABRA1,DERA,STRAP,PLEKHO1,PHF20,VIM…
1	TRUE	1.93e-06	6315	5548	2242	0.404	0.355	TF:M01118_0	tf	30	Factor: WT1; motif: SMCNCCNSC; match class: 0	2	ANKIB1,HECW1,LASP1,KLHL13,CYP26B1,DBNDD1,AK2,CD38,FKBP4,KDM1A,SLC25A13,COPZ2,PRKAR2B,ABCB4,RHBDD2,SOX8,FBXL3,BAIAP2L1,KDM7A,ARHGAP44,PNPLA4,DNAH9,SCN4A,TKTL1,CACNA2D2,BAIAP3,DNAJC11,SYN1,ADAM22,CYB561,CELSR3,NFIX,MMP25,RHOBTB2,RPS20,CSDE1,UBE3C,REV3L,PAX7,FAM76A,HIVEP2,MRC2,MBTD1,PTBP1,SYT7,GABRA3,MBTPS2,EXTL3,RWDD2A,TACC3,POLA2,ZMYND11,WWTR1,PLEKHB1,NRXN3,FHL1,GABRA1,DERA,STRAP,PLEKHO1,PHF20,VIM…
1	TRUE	1.96e-06	221	5427	117	0.022	0.529	GO:0098984	CC	38	neuron to neuron synapse	3	SYN1,FYN,LRRC7,MAP4,GOPC,CTNNA2,KCNAB2,CAMK2A,ADD2,CACNG5,CACNG4,CHRNA3,IGSF9B,EPB41L3,MT3,LZTS3,PALM,P2RX6,NEFH,SYNDIG1,MIB1,DRP2,EEF2K,LIN7B,GRIK5,STX1A,NCS1,MPDZ,CPEB3,NEURL1,CRYAB,LIN7A,CPEB4,TANC1,SPTBN1,RTN4,EPHA4,ARHGEF2,DNAJC6,CNN3,PRKCG,RNF112,CHRM3,DCLK1,LRP4,ABHD17C,ABI1,ADAM10,CLSTN3,CACNG8,KCNH1,GRIP2,TMEM108,NLGN4X,NTRK2,CAMK2G,ADD3,DLG2,ITPR1,CACNA1C,DLG5,EPS8,GRM1,GRIA1,SORCS3,SYN…
1	TRUE	2.2e-06	8828	5548	3067	0.553	0.347	TF:M00427	tf	105	Factor: E2F; motif: TTTSGCGS	1	ANKIB1,HS3ST1,WNT16,LASP1,DBNDD1,CFLAR,AK2,CD38,FKBP4,KDM1A,PDK4,SLC25A13,CIAPIN1,PRKAR2B,GCFC2,CROT,ABCB4,FBXL3,ITGA3,BAIAP2L1,DBF4,PAF1,ARHGAP44,PNPLA4,GAS7,TKTL1,PAX6,CACNA2D2,BAIAP3,DNAJC11,TFAP2B,DLEC1,ADAM22,CELSR3,AASS,SS18L2,MMP25,RHOBTB2,RPS20,UBE3C,REV3L,NCAPD2,IDS,ZNF200,HIVEP2,CLCN6,MBTD1,PTBP1,MBTPS2,EXTL3,ALOX5,SLC7A14,MVP,DDX11,TACC3,POLA2,ZMYND11,STMN4,CHDH,GLT8D1,SYT13,SAMD4A,OSB…
1	TRUE	2.2e-06	8828	5548	3067	0.553	0.347	TF:M00427_0	tf	105	Factor: E2F; motif: TTTSGCGS; match class: 0	2	ANKIB1,HS3ST1,WNT16,LASP1,DBNDD1,CFLAR,AK2,CD38,FKBP4,KDM1A,PDK4,SLC25A13,CIAPIN1,PRKAR2B,GCFC2,CROT,ABCB4,FBXL3,ITGA3,BAIAP2L1,DBF4,PAF1,ARHGAP44,PNPLA4,GAS7,TKTL1,PAX6,CACNA2D2,BAIAP3,DNAJC11,TFAP2B,DLEC1,ADAM22,CELSR3,AASS,SS18L2,MMP25,RHOBTB2,RPS20,UBE3C,REV3L,NCAPD2,IDS,ZNF200,HIVEP2,CLCN6,MBTD1,PTBP1,MBTPS2,EXTL3,ALOX5,SLC7A14,MVP,DDX11,TACC3,POLA2,ZMYND11,STMN4,CHDH,GLT8D1,SYT13,SAMD4A,OSB…
1	TRUE	2.33e-06	10875	5548	3727	0.672	0.343	TF:M00426	tf	40	Factor: E2F; motif: TTTSGCGS	1	ANKIB1,HS3ST1,WNT16,LASP1,CYP26B1,DBNDD1,CFLAR,AK2,CD38,FKBP4,KDM1A,NDUFAB1,PDK4,SLC25A13,CIAPIN1,PRKAR2B,GCFC2,CROT,ABCB4,RHBDD2,SOX8,FBXL3,ITGA3,TAC1,BAIAP2L1,ETV1,DBF4,PAF1,VPS41,ARHGAP44,ELAC2,PNPLA4,GAS7,TKTL1,PAX6,CACNA2D2,BAIAP3,DNAJC11,TFAP2B,DLEC1,ADAM22,CELSR3,AASS,SS18L2,MMP25,RHOBTB2,RPS20,UBE3C,REV3L,NCAPD2,IDS,ZNF200,CD4,HIVEP2,CLCN6,TSPAN9,MBTD1,PTBP1,PLAUR,ANLN,GABRA3,BRCA1,MBTPS2…
1	TRUE	2.33e-06	10875	5548	3727	0.672	0.343	TF:M00426_0	tf	40	Factor: E2F; motif: TTTSGCGS; match class: 0	2	ANKIB1,HS3ST1,WNT16,LASP1,CYP26B1,DBNDD1,CFLAR,AK2,CD38,FKBP4,KDM1A,NDUFAB1,PDK4,SLC25A13,CIAPIN1,PRKAR2B,GCFC2,CROT,ABCB4,RHBDD2,SOX8,FBXL3,ITGA3,TAC1,BAIAP2L1,ETV1,DBF4,PAF1,VPS41,ARHGAP44,ELAC2,PNPLA4,GAS7,TKTL1,PAX6,CACNA2D2,BAIAP3,DNAJC11,TFAP2B,DLEC1,ADAM22,CELSR3,AASS,SS18L2,MMP25,RHOBTB2,RPS20,UBE3C,REV3L,NCAPD2,IDS,ZNF200,CD4,HIVEP2,CLCN6,TSPAN9,MBTD1,PTBP1,PLAUR,ANLN,GABRA3,BRCA1,MBTPS2…
1	TRUE	2.5e-06	2851	5427	1081	0.199	0.379	GO:0031325	BP	16	positive regulation of cellular metabolic process	2	ANKIB1,WNT16,CFLAR,CD38,KDM1A,PRKAR2B,SOX8,MAP3K14,KDM7A,ETV1,PAF1,PAX6,JARID2,TFAP2B,SS18L2,NFIX,PKD1,TENM1,PAX7,CD4,FYN,PTBP1,PLAUR,DCN,BRCA1,MBTPS2,RNF14,DDX11,CNTN1,WWTR1,SAMD4A,RUNX3,MRE11,NLRP2,KPNA6,VIM,FAS,CD44,TBPL1,ARNTL2,BAK1,RNF19A,TIMP2,FLT4,ZIC2,HSPA5,KITLG,HEXB,ARHGEF5,NFE2L3,HERPUD1,RAD51,FOXN3,THRAP3,PTPRN,FAM168A,CYFIP2,TAB2,CDH3,RNF4,LIMCH1,NGFR,TAF11,ERBB3,KARS,MAP2K4,PRKCQ,YB…
1	TRUE	2.53e-06	1225	5427	502	0.093	0.41	GO:0051094	BP	16	positive regulation of developmental process	3	CYP26B1,CFLAR,KDM1A,ARX,SOX8,ITGA3,PAX6,CACNA2D2,CD4,BTK,FYN,DCN,BRCA1,CNTN1,WWTR1,RUNX3,EHD2,LRRC7,TIMP2,MSR1,CUL7,CTNNA1,EPHA3,HSPA5,GPM6B,LMO3,KITLG,PRDM1,CAMK2B,HDAC7,SEZ6,NGFR,AP3D1,NTN1,ERBB3,CTNNA2,ASPM,FGFR2,TNFRSF1A,PRKCZ,SYT1,GAL,FGF10,TCF3,ADGRL1,TRPC5,GLI2,SEMA3A,SEMA3C,PAX2,MLH1,UNG,ACACB,PAK3,FGFR1,CBFA2T2,BRINP1,XRCC5,CEACAM1,RIMS1,RIF1,LRP2,SMARCD3,NCOA1,SRRT,BAX,AURKA,DNMT3B,TESC…
1	TRUE	3.04e-06	3826	5427	1418	0.261	0.371	GO:0003676	MF	64	nucleic acid binding	4	LAS1L,FKBP4,KDM1A,ARX,SLC25A5,LIG3,GCFC2,SOX8,ZNF195,ETV1,DBF4,ELAC2,PAX6,JARID2,TFAP2B,CRY1,NFIX,RPS20,CSDE1,REV3L,PAX7,ZNF200,HIVEP2,PTBP1,DCN,ZBTB32,BRCA1,EHD3,DNASE1L1,DDX11,POLA2,ZMYND11,SAMD4A,RUNX3,MRE11,AQR,STRAP,EHD2,PHF20,VIM,TBPL1,ARNTL2,NSUN2,HOXC8,TDP1,AIFM2,ZIC2,TRIT1,CTNNA1,MAP4,NOP16,ZNF800,PTCD2,NFE2L3,RAD51,POLQ,THOC3,FOXN3,MRTO4,THRAP3,NOP58,KMT2C,PUM2,ZNF280C,PHF21B,RC3H2,GDI2…
1	TRUE	3.22e-06	11055	5548	3783	0.682	0.342	TF:M02090	tf	97	Factor: E2F-4; motif: GCGGGAAANA	1	ENPP4,HS3ST1,HECW1,LASP1,KLHL13,CYP26B1,DBNDD1,CFLAR,AK2,FKBP4,PDK4,ZMYND10,ARX,THSD7A,LIG3,PRKAR2B,GCFC2,CROT,ABCB4,RHBDD2,SOX8,ZNF195,FBXL3,ITGA3,TAC1,BAIAP2L1,ETV1,DBF4,PAF1,ARHGAP44,PNPLA4,DNAH9,TKTL1,PAX6,CACNA2D2,PSMB1,SYN1,JARID2,TFAP2B,ADAM22,CYB561,AASS,CRY1,NFIX,MMP25,IL32,PKD1,RHOBTB2,SEC62,RPS20,CSDE1,UBE3C,REV3L,PAX7,NCAPD2,ZNF200,CD4,HIVEP2,CLCN6,MRC2,TSPAN9,MBTD1,PTBP1,SYT7,PLAUR,A…
1	TRUE	3.22e-06	11055	5548	3783	0.682	0.342	TF:M02090_0	tf	97	Factor: E2F-4; motif: GCGGGAAANA; match class: 0	2	ENPP4,HS3ST1,HECW1,LASP1,KLHL13,CYP26B1,DBNDD1,CFLAR,AK2,FKBP4,PDK4,ZMYND10,ARX,THSD7A,LIG3,PRKAR2B,GCFC2,CROT,ABCB4,RHBDD2,SOX8,ZNF195,FBXL3,ITGA3,TAC1,BAIAP2L1,ETV1,DBF4,PAF1,ARHGAP44,PNPLA4,DNAH9,TKTL1,PAX6,CACNA2D2,PSMB1,SYN1,JARID2,TFAP2B,ADAM22,CYB561,AASS,CRY1,NFIX,MMP25,IL32,PKD1,RHOBTB2,SEC62,RPS20,CSDE1,UBE3C,REV3L,PAX7,NCAPD2,ZNF200,CD4,HIVEP2,CLCN6,MRC2,TSPAN9,MBTD1,PTBP1,SYT7,PLAUR,A…
1	TRUE	3.31e-06	637	5427	282	0.052	0.443	GO:0045596	BP	16	negative regulation of cell differentiation	5	CFLAR,CD38,FKBP4,SOX8,IFRD1,PAF1,PAX6,PTBP1,WWTR1,RUNX3,STRAP,VIM,CTNNA1,NEXMIF,RC3H2,HDAC7,SEZ6,NGFR,NTN1,YBX1,ASPM,GAL,RORA,FGF10,FSTL3,TRPC5,NFATC3,GLI2,SEMA3A,MBNL3,RAP1GAP,NMRK2,FBLN1,HOXA9,CBFA2T2,BRINP1,CEACAM1,ULK2,REST,MT3,DLL3,TGFB2,SIRT1,NRP1,STX1B,XBP1,PDGFB,PRMT5,DICER1,NFATC4,NFATC2,CTSZ,TRIB3,JAG1,E2F1,SMAD7,MIB1,SFRP1,STMN2,TGFB1,HOXA5,EZH2,GLI3,TGFBR1,KANK1,GATA3,SUFU,DKK1,PBLD,S…
1	TRUE	3.32e-06	5524	5548	1976	0.356	0.358	TF:M00426_1	tf	40	Factor: E2F; motif: TTTSGCGS; match class: 1	3	ANKIB1,HS3ST1,LASP1,DBNDD1,CFLAR,AK2,FKBP4,PDK4,SLC25A13,PRKAR2B,ABCB4,FBXL3,ITGA3,ETV1,DBF4,PAF1,ARHGAP44,PNPLA4,TKTL1,PAX6,BAIAP3,DNAJC11,DLEC1,ADAM22,CELSR3,AASS,SS18L2,MMP25,RHOBTB2,RPS20,UBE3C,REV3L,CD4,HIVEP2,CLCN6,GABRA3,EXTL3,SLC7A14,DDX11,HEBP1,POLA2,ZMYND11,CHDH,GLT8D1,WWTR1,SAMD4A,OSBPL5,GRAMD1B,PLEKHO1,GCLM,PHF20,KPNA6,VIM,CD44,KCNG1,NUP160,VCL,FLT4,NSUN2,AIFM2,CTNNA1,HSPA5,PREX2,FAM1…
1	TRUE	3.41e-06	1034	5427	431	0.079	0.417	GO:0048666	BP	16	neuron development	9	DBNDD1,CFLAR,CD38,FKBP4,KDM1A,ARX,ITGA3,ETV1,IFRD1,ARHGAP44,PAX6,SYN1,CELSR3,TENM1,FYN,STMN4,CNTN1,RUNX3,NRXN3,VIM,LRRC7,VCL,TBC1D23,MYO16,TNC,CUL7,CTNNA1,EPHA3,HSPA5,PREX2,MAP4,CYFIP2,PRDM1,RASGRF1,CAMK2B,DGKG,SEZ6,NGFR,NTN1,PRKCQ,CTNNA2,FGFR2,PRKCZ,SYT1,NEDD4,SPTB,CNGB1,CAMK2A,TRPC5,GLI2,SEMA3A,SEMA3C,FRYL,PAX2,PLXNA2,CAMSAP3,RAP1GAP,PAK3,CAPZB,FGFR1,CBFA2T2,SLC1A3,OPHN1,RIMS1,CHRNA3,LRP2,EPB41…
1	TRUE	3.77e-06	2887	5427	1092	0.201	0.378	GO:0010033	BP	16	response to organic substance	4	CYP26B1,CFLAR,CD38,FKBP4,KDM1A,PDK4,SLC25A5,PRKAR2B,ABCB4,ITGA3,MAP3K14,TAC1,BAIAP2L1,PAF1,PAX6,BAIAP3,JARID2,TFAP2B,CRY1,IL32,CD4,BTK,FYN,PTBP1,DCN,BRCA1,MBTPS2,EXTL3,ALOX5,RNF14,DDX11,ADGRA2,RUNX3,CPS1,GABRA1,GLRX2,STRAP,GCLM,VIM,FAS,CD44,IFNGR1,VRK2,BAK1,FUT8,ATP6V0A1,TIMP2,FLT4,TNC,CUL7,CTNNA1,EPHA3,HSPA5,RRM2B,LMO3,DKK3,HERPUD1,RAD51,THRAP3,PTPRN,CYFIP2,TAB2,PUM2,PRDM1,SEC61A1,CAMK2B,PTPRU,W…
1	TRUE	3.98e-06	2354	5427	905	0.167	0.384	GO:0009653	BP	16	anatomical structure morphogenesis	3	WNT16,CYP26B1,CFLAR,ARX,THSD7A,SOX8,ITGA3,ETV1,IFRD1,PAF1,ARHGAP44,PAX6,TFAP2B,CELSR3,PKD1,TENM1,PAX7,FYN,DCN,BRCA1,WWTR1,ADGRA2,NRXN3,FHL1,PLEKHO1,EHD2,CD44,VRK2,TBPL1,BAK1,VCL,MYOM2,FLT4,HOXC8,MYO16,TNC,CUL7,CTNNA1,HSPA5,PREX2,CC2D2A,ELN,HEXB,PTCD2,DKK3,FOXN3,CYFIP2,PRDM1,CAMK2B,HDAC7,WNT8A,NGFR,NTN1,PRKCQ,TLE2,CTNNA2,TIE1,FGFR2,TNFRSF1A,PRKCZ,SYT1,PITX1,BCL3,GAL,RORA,NEDD4,SPTB,FGF10,CAMK2A,TC…
1	TRUE	4.06e-06	11438	5548	3904	0.704	0.341	TF:M07040	tf	74	Factor: GKLF; motif: NNRRGRRNGNSNNN	1	ENPP4,ANKIB1,HS3ST1,WNT16,HECW1,LASP1,KLHL13,CYP26B1,DBNDD1,AK2,CD38,FKBP4,KDM1A,SLC25A13,SLC25A5,THSD7A,COPZ2,PRKAR2B,CROT,ABCB4,RHBDD2,SOX8,ZNF195,FBXL3,ITGA3,TAC1,BAIAP2L1,KDM7A,ETV1,IFRD1,ARHGAP44,PNPLA4,DNAH9,SCN4A,TKTL1,PAX6,CACNA2D2,BAIAP3,DNAJC11,SYN1,JARID2,ADAM22,CYB561,CELSR3,SS18L2,CRY1,NFIX,MMP25,IL32,PKD1,RHOBTB2,SEC62,RPS20,CSDE1,REV3L,PAX7,FAM76A,NCAPD2,IDS,ZNF200,CD4,LRRC23,HIVEP…
1	TRUE	4.06e-06	11438	5548	3904	0.704	0.341	TF:M07040_0	tf	74	Factor: GKLF; motif: NNRRGRRNGNSNNN; match class: 0	2	ENPP4,ANKIB1,HS3ST1,WNT16,HECW1,LASP1,KLHL13,CYP26B1,DBNDD1,AK2,CD38,FKBP4,KDM1A,SLC25A13,SLC25A5,THSD7A,COPZ2,PRKAR2B,CROT,ABCB4,RHBDD2,SOX8,ZNF195,FBXL3,ITGA3,TAC1,BAIAP2L1,KDM7A,ETV1,IFRD1,ARHGAP44,PNPLA4,DNAH9,SCN4A,TKTL1,PAX6,CACNA2D2,BAIAP3,DNAJC11,SYN1,JARID2,ADAM22,CYB561,CELSR3,SS18L2,CRY1,NFIX,MMP25,IL32,PKD1,RHOBTB2,SEC62,RPS20,CSDE1,REV3L,PAX7,FAM76A,NCAPD2,IDS,ZNF200,CD4,LRRC23,HIVEP…
1	TRUE	4.2e-06	235	5427	122	0.022	0.519	GO:0045211	CC	38	postsynaptic membrane	4	GABRA3,GABRA1,ANK1,LRRC7,GOPC,CACNG5,CACNG4,CHRNA3,IGSF9B,CADPS2,LZTS3,SYNDIG1,GLRA2,DRP2,CBLN1,LIN7B,GRIN2D,GRIK5,NCS1,MPDZ,CPEB3,NEURL1,GABRA4,GLRB,LIN7A,CPEB4,TANC1,EPHA4,GRIA2,IQSEC3,SSPN,GRIA3,RNF112,LRRC4,SYNE1,CHRM3,DAGLA,FAIM2,SEMA4F,CHRND,PCDH8,ABHD17C,ABI1,GABBR2,CLSTN3,CACNG8,KCNH1,CNIH3,GRIP2,TMEM108,ANK2,GLRA3,GABRB2,GLRA1,TENM2,LRRTM2,NLGN4X,NTRK2,LRRC4C,GRIK4,DLG2,DLG5,GABRA2,GRID2…
1	TRUE	4.2e-06	5836	5548	2079	0.375	0.356	TF:M08875	tf	69	Factor: E2F; motif: NNTTTCGCGCN	1	ENPP4,ANKIB1,HS3ST1,WNT16,DBNDD1,CFLAR,AK2,FKBP4,PDK4,COPZ2,PRKAR2B,SOX8,FBXL3,BAIAP2L1,KDM7A,DBF4,ARHGAP44,PNPLA4,GAS7,PAX6,DNAJC11,SYN1,TFAP2B,CELSR3,AASS,SS18L2,NFIX,MMP25,RPS20,UBE3C,REV3L,PAX7,IDS,ZNF200,LRRC23,HIVEP2,CLCN6,PTBP1,GABRA3,EXTL3,ALOX5,MVP,DDX11,TACC3,POLA2,ZMYND11,STMN4,CHDH,GABRA1,GLRX2,DERA,PLEKHO1,GCLM,PHF20,FAS,CD44,KCNG1,TBPL1,NUP160,IFT88,EFCAB1,RNF19A,FLT4,NSUN2,AGA,VCAN…
1	TRUE	4.2e-06	5836	5548	2079	0.375	0.356	TF:M08875_0	tf	69	Factor: E2F; motif: NNTTTCGCGCN; match class: 0	2	ENPP4,ANKIB1,HS3ST1,WNT16,DBNDD1,CFLAR,AK2,FKBP4,PDK4,COPZ2,PRKAR2B,SOX8,FBXL3,BAIAP2L1,KDM7A,DBF4,ARHGAP44,PNPLA4,GAS7,PAX6,DNAJC11,SYN1,TFAP2B,CELSR3,AASS,SS18L2,NFIX,MMP25,RPS20,UBE3C,REV3L,PAX7,IDS,ZNF200,LRRC23,HIVEP2,CLCN6,PTBP1,GABRA3,EXTL3,ALOX5,MVP,DDX11,TACC3,POLA2,ZMYND11,STMN4,CHDH,GABRA1,GLRX2,DERA,PLEKHO1,GCLM,PHF20,FAS,CD44,KCNG1,TBPL1,NUP160,IFT88,EFCAB1,RNF19A,FLT4,NSUN2,AGA,VCAN…
1	TRUE	4.4e-06	3816	5548	1399	0.252	0.367	TF:M03893_1	tf	77	Factor: WT1; motif: GNGGGGGCGGGG; match class: 1	3	ANKIB1,HECW1,LASP1,KLHL13,CYP26B1,DBNDD1,KDM1A,SLC25A5,ABCB4,SOX8,FBXL3,BAIAP2L1,KDM7A,GAS7,CACNA2D2,BAIAP3,SYN1,JARID2,CYB561,CELSR3,CRY1,PKD1,RHOBTB2,SEC62,UBE3C,REV3L,NCAPD2,ZNF200,CLCN6,MRC2,TSPAN9,MBTD1,PTBP1,EXTL3,ALOX5,MAN2B2,RWDD2A,HEBP1,ADGRA2,SAMD4A,MRE11,GRAMD1B,PLEKHO1,PHF20,TOMM34,ANK1,IFT88,RNF19A,GABARAPL2,FAM136A,VCL,TIMP2,FLT4,NSUN2,MAT2B,CTNS,CTNNA1,ARAP2,USP28,TSPAN17,DKK3,COL2…
1	TRUE	4.62e-06	744	5427	322	0.059	0.433	GO:0016071	BP	16	mRNA metabolic process	1	KDM1A,GCFC2,PAF1,RPS20,CSDE1,PTBP1,SAMD4A,AQR,STRAP,VIM,PTCD2,THOC3,MRTO4,THRAP3,PUM2,SNRNP40,RPL18,YBX1,ELAVL1,ZNRD1,DHX8,PABPC1,RPL31,DAZAP1,PRKACA,SART3,EXOSC7,RBM7,MLH1,MBNL3,SNRPA,EXOSC5,RBFOX1,DDX1,XPO1,TNPO1,RPS5,SRRT,KHSRP,RPL6,RPLP0,FUS,DHX32,PAPOLA,PCBP4,PABPC4,PUS7,HNRNPC,GEMIN2,AGO1,SRPK1,HNRNPM,SF3A1,SNRPD3,DDX17,POLDIP3,THOC5,RPL3,TNRC6B,PHF5A,PRMT5,ACIN1,APEX1,PABPN1,PNN,E2F1,DHX35…
1	TRUE	4.73e-06	4263	5427	1566	0.289	0.367	GO:0044428	CC	38	nuclear part	2	LAS1L,FKBP4,KDM1A,NDUFAB1,LIG3,CIAPIN1,GCFC2,ABCB4,RHBDD2,SOX8,FBXL3,MAP3K14,BAIAP2L1,KDM7A,DBF4,PAF1,ELAC2,PAX6,PSMB1,SYN1,JARID2,TFAP2B,NFIX,RPS20,REV3L,TENM1,FAM76A,NCAPD2,HIVEP2,PTBP1,ANLN,ZBTB32,BRCA1,ALOX5,MVP,DDX11,POLA2,ZMYND11,WWTR1,SAMD4A,RUNX3,MRE11,AQR,CPS1,NLRP2,ALAS1,GLRX2,STRAP,PHF20,TOMM34,KPNA6,VIM,FAS,TBPL1,ARNTL2,NUP160,ATP6V0A1,FLT4,NSUN2,HOXC8,RAI14,PSMA4,MYO16,RETSAT,CAPG,ZI…
1	TRUE	5.23e-06	595	5427	265	0.049	0.445	GO:0045664	BP	16	regulation of neuron differentiation	7	CFLAR,CD38,FKBP4,KDM1A,SOX8,ITGA3,IFRD1,ARHGAP44,PAX6,FYN,CNTN1,VIM,LRRC7,TIMP2,CUL7,EPHA3,HSPA5,CAMK2B,SEZ6,NGFR,NTN1,ASPM,SYT1,NEDD4,TCF3,TRPC5,GLI2,SEMA3A,PLXNA2,RAP1GAP,PAK3,FGFR1,CBFA2T2,BRINP1,RIMS1,CHRNA3,ULK2,REST,NCOA1,MT3,DNMT3B,LZTS3,NRP1,STX1B,RANBP1,NFATC4,ZMYND8,CTSZ,JAG1,CDK5RAP1,MIB1,NDRG4,METRN,EEF2K,SYT17,EYA1,SFRP1,STMN2,SF3A2,ANKRD27,CRTC1,TMEM106B,EZH2,GLI3,KANK1,NCS1,GATA3,C…
1	TRUE	5.28e-06	8869	5548	3076	0.554	0.347	TF:M02089_1	tf	51	Factor: E2F-3; motif: GGCGGGN; match class: 1	3	ENPP4,ANKIB1,HS3ST1,HECW1,LASP1,KLHL13,CYP26B1,DBNDD1,CD38,FKBP4,KDM1A,VPS50,SLC25A5,THSD7A,LIG3,PRKAR2B,ABCB4,RHBDD2,SOX8,ZNF195,FBXL3,ITGA3,BAIAP2L1,KDM7A,DBF4,PAF1,PNPLA4,DNAH9,GAS7,PAX6,CACNA2D2,BAIAP3,DNAJC11,SYN1,JARID2,CYB561,CELSR3,AASS,CRY1,MMP25,PKD1,RHOBTB2,SEC62,UBE3C,REV3L,FAM76A,METTL13,NCAPD2,ZNF200,LRRC23,HIVEP2,CLCN6,MRC2,TSPAN9,MBTD1,PTBP1,SYT7,ANLN,EXTL3,ALOX5,MAN2B2,SLC7A14,RW…
1	TRUE	5.36e-06	2090	5548	803	0.145	0.384	TF:M07208_1	tf	132	Factor: EGR1; motif: NCNCCGCCCCCGCN; match class: 1	3	ANKIB1,HECW1,LASP1,CYP26B1,DBNDD1,KDM1A,SLC25A5,ABCB4,SOX8,FBXL3,BAIAP2L1,KDM7A,CACNA2D2,BAIAP3,SYN1,JARID2,CYB561,PKD1,RHOBTB2,MRC2,PTBP1,ALOX5,RWDD2A,SAMD4A,PLEKHO1,TOMM34,ANK1,IFT88,VCL,TIMP2,FLT4,ZIC2,ARAP2,USP28,TSPAN17,DKK3,COL23A1,PLEKHA5,SYNE2,TAB2,KMT2C,PUM2,ZNF280C,PHF21B,MTA3,CDK14,CAMK2B,CDK17,PTPRU,QSER1,LPAR2,SLC9A3R2,NTN1,YBX1,PPP2R5A,STAG3,PFKP,TRAM1,NUCKS1,GNB5,HDHD5,PTPN3,PTPN21…
1	TRUE	5.41e-06	301	5427	149	0.027	0.495	GO:0050808	BP	16	synapse organization	4	ITGA3,ARHGAP44,CACNA2D2,SYN1,FYN,NRXN3,TNC,CAMK2B,SEZ6,CTNNA2,ADGRL1,SNCB,PAK3,IGSF9,LZTS3,PALM,SEZ6L,LGMN,NFATC4,ZMYND8,SYNDIG1,SRPX2,DRP2,CBLN1,EEF2K,RAB3A,SPOCK2,NEURL1,DKK1,ASIC2,GLRB,NRXN2,NECTIN1,CHD4,PCDHB2,PCDHB3,PCDHB7,TANC1,EPHA4,TNR,RAB29,CDC20,PCDH17,PCDHB8,PCDHB10,PCDHB14,PCDHB12,SLITRK3,LRRC4,APOE,C1QL1,EPHB2,CAMK1,LRP4,ADGRB3,DOCK10,ZNF365,CLSTN3,IGF1R,NTRK3,AFG3L2,CBLN2,CACNA1A,AP…
1	TRUE	5.77e-06	8462	5548	2943	0.53	0.348	TF:M00800	tf	25	Factor: AP-2; motif: GSCCSCRGGCNRNRNN	1	ANKIB1,KLHL13,CYP26B1,DBNDD1,CD38,FKBP4,KDM1A,PDK4,ARX,SLC25A5,THSD7A,LIG3,COPZ2,PRKAR2B,GCFC2,ABCB4,SOX8,ZNF195,FBXL3,ITGA3,BAIAP2L1,KDM7A,DBF4,VPS41,ARHGAP44,PNPLA4,DNAH9,GAS7,CACNA2D2,BAIAP3,DNAJC11,SYN1,JARID2,CYB561,CELSR3,CRY1,MMP25,IL32,PKD1,RHOBTB2,SEC62,RPS20,CSDE1,UBE3C,REV3L,PAX7,FAM76A,METTL13,NCAPD2,IDS,ZNF200,FYN,HIVEP2,TSPAN9,MBTD1,PTBP1,SYT7,ANLN,ZBTB32,MBTPS2,EXTL3,ALOX5,EHD3,MAN…
1	TRUE	5.77e-06	8462	5548	2943	0.53	0.348	TF:M00800_0	tf	25	Factor: AP-2; motif: GSCCSCRGGCNRNRNN; match class: 0	2	ANKIB1,KLHL13,CYP26B1,DBNDD1,CD38,FKBP4,KDM1A,PDK4,ARX,SLC25A5,THSD7A,LIG3,COPZ2,PRKAR2B,GCFC2,ABCB4,SOX8,ZNF195,FBXL3,ITGA3,BAIAP2L1,KDM7A,DBF4,VPS41,ARHGAP44,PNPLA4,DNAH9,GAS7,CACNA2D2,BAIAP3,DNAJC11,SYN1,JARID2,CYB561,CELSR3,CRY1,MMP25,IL32,PKD1,RHOBTB2,SEC62,RPS20,CSDE1,UBE3C,REV3L,PAX7,FAM76A,METTL13,NCAPD2,IDS,ZNF200,FYN,HIVEP2,TSPAN9,MBTD1,PTBP1,SYT7,ANLN,ZBTB32,MBTPS2,EXTL3,ALOX5,EHD3,MAN…
[truncated: 479 more rows]

## Sheet: GO_up
query.number	significant	p.value	term.size	query.size	overlap.size	precision	recall	term.id	domain	subgraph.number	term.name	relative.depth	intersection
[truncated: 457 more rows]

[truncated: 1 more sheets: GO_down]
