# Supplementary material for: Defective metabolic programming impairs early neuronal morphogenesis in neural cultures and an organoid model of Leigh syndrome
Source: Nat Commun. 2021 Mar 26;12:1929. doi: 10.1038/s41467-021-22117-z (PMC7997884; doi:10.1038/s41467-021-22117-z)
Supplement: Supplementary file 9 — Supplementary Data 6 [file 41467_2021_22117_MOESM9_ESM.xlsx]

## Sheet: Proteom. S2 vs. S2_Corr1 8w DNs
Significant	-Log(P-value)	Difference	Protein IDs	Majority protein IDs	Protein names	Gene names	Student's T-test Significant LFQ intensity SIC_LFQ intensity 3P	Student's T-test significant	Peptides	Razor + unique peptides	Unique peptides	Sequence coverage [%]	Unique + razor sequence coverage [%]	Unique sequence coverage [%]	Mol. weight [kDa]	Q-value	Score	Intensity	MS/MS count	-Log Student's T-test p-value LFQ intensity SIC_LFQ intensity 3P	Student's T-test q-value LFQ intensity SIC_LFQ intensity 3P	Student's T-test Difference LFQ intensity SIC_LFQ intensity 3P	Student's T-test Test statistic LFQ intensity SIC_LFQ intensity 3P	S2_Corr1_1	S2_Corr1_2	S2_Corr1_3	S2_1	S2_2	S2_3
+	5.30423	-8.78551	O76038	O76038	Secretagogin	SCGN	+	LFQ intensity SIC_LFQ intensity 3P	2	2	2	10.5	10.5	10.5	32.039	0.0001846	4.2183	3163000000	6	5.30423	0.00126119	-8.78551	-33.1082	29.0597	29.6641	29.3921	20.1902	20.8279	20.7412
+	1.71415	-8.73694	P17661	P17661	Desmin	DES	+	LFQ intensity SIC_LFQ intensity 3P	29	24	24	56.6	50.6	50.6	53.535	0	142.7	17367000000	80	1.71415	0.0455506	-8.73694	-3.78735	31.5698	31.7578	30.687	21.0647	27.0935	19.6457
+	4.3563	-7.49174	P04271	P04271	Protein S100-B	S100B	+	LFQ intensity SIC_LFQ intensity 3P	3	3	3	37	37	37	10.713	0	323.31	1168100000	14	4.3563	0.00204838	-7.49174	-19.1269	27.63	27.9331	27.0551	19.8711	19.6481	20.6238
+	4.01374	-6.51667	P21695	P21695	Glycerol-3-phosphate dehydrogenase [NAD(+)], cytoplasmic	GPD1	+	LFQ intensity SIC_LFQ intensity 3P	19	19	18	63	63	61	37.567	0	112.26	636590000	77	4.01374	0.00271768	-6.51667	-15.6692	26.7209	26.0312	26.4812	19.2908	19.8455	20.547
+	2.99492	-6.38111	O94911;Q8IUA7;Q8WWZ4	O94911	ATP-binding cassette sub-family A member 8	ABCA8	+	LFQ intensity SIC_LFQ intensity 3P	22	22	22	17.3	17.3	17.3	179.24	0	133.73	799100000	77	2.99492	0.00714065	-6.38111	-8.58402	27.2108	25.4874	27.5589	20.3904	19.7081	21.0152
+	3.68744	-6.0648	Q13740	Q13740	CD166 antigen	ALCAM	+	LFQ intensity SIC_LFQ intensity 3P	10	10	10	29	29	29	65.102	0	213.42	1137000000	65	3.68744	0.00368549	-6.0648	-12.9457	27.7478	27.1106	27.3324	22.0897	20.6021	21.3045
+	4.28342	-6.04528	Q9HCB6	Q9HCB6	Spondin-1	SPON1	+	LFQ intensity SIC_LFQ intensity 3P	18	18	18	31	31	31	90.973	0	323.31	877420000	113	4.28342	0.0021043	-6.04528	-18.3338	27.4477	28.0221	27.2231	21.1236	21.9145	21.5189
+	5.4349	-5.856	P14136;CON__Q6KB66-1;Q6KB66	P14136	Glial fibrillary acidic protein	GFAP	+	LFQ intensity SIC_LFQ intensity 3P	61	58	57	85.4	82.6	79.9	49.88	0	323.31	22152000000	723	5.4349	0.00126119	-5.856	-35.7023	31.8853	31.847	32.1637	26.1567	26.3073	25.8639
+	3.7994	-5.55563	Q9NZM1;REV__P24752;O75923	Q9NZM1	Myoferlin	MYOF	+	LFQ intensity SIC_LFQ intensity 3P	40	40	40	23.3	23.3	23.3	234.71	0	130.56	455620000	98	3.7994	0.00340481	-5.55563	-13.8242	25.772	26.2814	26.3032	20.0489	20.378	21.2628
+	2.84943	-5.50119	P28906	P28906	Hematopoietic progenitor cell antigen CD34	CD34	+	LFQ intensity SIC_LFQ intensity 3P	3	3	3	15.1	15.1	15.1	40.716	0	97.254	227730000	24	2.84943	0.00852191	-5.50119	-7.86202	25.391	25.6426	25.4097	20.283	18.6535	21.0032
+	6.41388	-5.45271	O00533	O00533	Neural cell adhesion molecule L1-like protein;Processed neural cell adhesion molecule L1-like protein	CHL1	+	LFQ intensity SIC_LFQ intensity 3P	14	14	14	16.1	16.1	16.1	135.07	0	46.749	212810000	29	6.41388	0.000581354	-5.45271	-62.7803	24.8114	24.9563	24.9099	19.2935	19.4798	19.5462
+	4.04481	-5.23986	Q15465;Q14623	Q15465	Sonic hedgehog protein;Sonic hedgehog protein N-product;Sonic hedgehog protein C-product	SHH	+	LFQ intensity SIC_LFQ intensity 3P	4	4	4	10	10	10	49.607	0	23.455	264600000	27	4.04481	0.00267119	-5.23986	-15.9558	25.2394	25.5976	24.8606	19.9031	19.6112	20.4636
+	3.61195	-5.18118	Q8NI22	Q8NI22	Multiple coagulation factor deficiency protein 2	MCFD2	+	LFQ intensity SIC_LFQ intensity 3P	2	2	2	25.3	25.3	25.3	16.39	0	31.759	335190000	26	3.61195	0.00397795	-5.18118	-12.3841	25.0321	26.0146	24.9982	19.8317	20.6627	20.007
+	4.95623	-5.18045	O94772	O94772	Lymphocyte antigen 6H	LY6H	+	LFQ intensity SIC_LFQ intensity 3P	4	4	4	35.7	35.7	35.7	14.669	0	23.295	696550000	65	4.95623	0.00165812	-5.18045	-27.0776	26.8242	27.0194	27.2778	21.933	22.0559	21.591
+	4.73952	-5.12821	Q8N3V7	Q8N3V7	Synaptopodin	SYNPO	+	LFQ intensity SIC_LFQ intensity 3P	15	15	15	20.3	20.3	20.3	99.462	0	100.15	277700000	46	4.73952	0.00168653	-5.12821	-23.8865	25.2004	25.6006	25.6044	20.0093	20.4588	20.5527
+	2.44488	-5.06433	P07585	P07585	Decorin	DCN	+	LFQ intensity SIC_LFQ intensity 3P	6	6	6	20.9	20.9	20.9	39.746	0	34.004	281790000	28	2.44488	0.0144558	-5.06433	-6.12929	25.6914	25.8157	25.5614	19.213	20.5989	22.0635
+	2.72792	-4.96012	Q765P7	Q765P7	MTSS1-like protein	MTSS1L	+	LFQ intensity SIC_LFQ intensity 3P	8	8	8	20.6	20.6	20.6	79.928	0	38.449	163630000	17	2.72792	0.0100448	-4.96012	-7.3014	24.5182	25.0041	24.2544	20.2959	20.2538	18.3466
+	3.25674	-4.95795	P09668	P09668	Pro-cathepsin H;Cathepsin H mini chain;Cathepsin H;Cathepsin H heavy chain;Cathepsin H light chain	CTSH	+	LFQ intensity SIC_LFQ intensity 3P	5	5	5	17.6	17.6	17.6	37.393	0	48.333	247540000	21	3.25674	0.0054642	-4.95795	-10.0386	25.1046	25.069	25.2701	21.1508	19.8764	19.5427
+	4.16638	-4.87787	O95631	O95631	Netrin-1	NTN1	+	LFQ intensity SIC_LFQ intensity 3P	18	18	17	34.9	34.9	33.4	67.748	0	323.31	2410900000	130	4.16638	0.00233045	-4.87787	-17.127	28.1943	28.934	28.7031	24.097	23.573	23.5278
+	6.25799	-4.84825	O15061	O15061	Synemin	SYNM	+	LFQ intensity SIC_LFQ intensity 3P	42	42	42	37.8	37.8	37.8	172.77	0	323.31	1256000000	166	6.25799	0.000581354	-4.84825	-57.3873	27.8126	27.5355	27.7197	22.8805	22.8402	22.8024
+	3.4782	-4.8314	P61952;P63211	P61952	Guanine nucleotide-binding protein G(I)/G(S)/G(O) subunit gamma-11	GNG11	+	LFQ intensity SIC_LFQ intensity 3P	3	3	3	37	37	37	8.4807	0	10.66	223160000	27	3.4782	0.0044556	-4.8314	-11.4457	25.1771	25.0606	25.5546	21.1875	20.257	19.8537
+	4.14526	-4.77159	P00450;CON__ENSEMBL:ENSBTAP00000031900	P00450	Ceruloplasmin	CP	+	LFQ intensity SIC_LFQ intensity 3P	13	13	13	19.6	19.6	19.6	122.2	0	118.97	1007800000	84	4.14526	0.00235064	-4.77159	-16.9177	27.165	27.2125	27.137	22.4311	22.8706	21.898
+	5.15167	-4.76795	P16070	P16070	CD44 antigen	CD44	+	LFQ intensity SIC_LFQ intensity 3P	9	9	9	10.9	10.9	10.9	81.537	0	58.453	1927400000	101	5.15167	0.00139407	-4.76795	-30.3157	28.202	28.0099	28.362	23.6613	23.3301	23.2787
+	3.67714	-4.72034	Q5THJ4	Q5THJ4	Vacuolar protein sorting-associated protein 13D	VPS13D	+	LFQ intensity SIC_LFQ intensity 3P	7	7	7	2.1	2.1	2.1	491.91	0.00018146	3.961	153470000	12	3.67714	0.00368549	-4.72034	-12.8677	24.5592	24.9862	24.4391	19.3747	20.5079	19.941
+	2.9396	-4.55495	O43166	O43166	Signal-induced proliferation-associated 1-like protein 1	SIPA1L1	+	LFQ intensity SIC_LFQ intensity 3P	16	16	15	13.8	13.8	13	200.03	0	39.253	137050000	36	2.9396	0.00768947	-4.55495	-8.30269	23.3273	24.7828	24.8804	19.848	19.3617	20.116
+	3.00418	-4.52159	P04066	P04066	Tissue alpha-L-fucosidase	FUCA1	+	LFQ intensity SIC_LFQ intensity 3P	4	4	4	10.5	10.5	10.5	53.688	0	8.417	223540000	22	3.00418	0.00705308	-4.52159	-8.63198	24.6297	24.4229	25.0388	19.3802	20.0729	21.0737
+	3.7914	-4.50075	P28289	P28289	Tropomodulin-1	TMOD1	+	LFQ intensity SIC_LFQ intensity 3P	9	8	8	33.7	31.5	31.5	40.569	0	73.821	203420000	21	3.7914	0.00340481	-4.50075	-13.7595	25.3034	25.0336	24.7701	21.0602	20.4796	20.065
+	3.3606	-4.49462	Q52LW3	Q52LW3	Rho GTPase-activating protein 29	ARHGAP29	+	LFQ intensity SIC_LFQ intensity 3P	11	11	11	11.7	11.7	11.7	142.06	0	61.413	136010000	27	3.3606	0.00478156	-4.49462	-10.6768	24.0904	24.4022	24.393	20.2364	18.9846	20.1808
+	3.83419	-4.45113	P0CW18	P0CW18	Serine protease 56	PRSS56	+	LFQ intensity SIC_LFQ intensity 3P	9	9	9	18.4	18.4	18.4	64.596	0	83.75	182530000	31	3.83419	0.00333567	-4.45113	-14.1086	24.6785	25.136	25.288	20.6198	20.1209	21.0084
+	3.74304	-4.40128	Q9Y6N5	Q9Y6N5	Sulfide:quinone oxidoreductase, mitochondrial	SQRDL	+	LFQ intensity SIC_LFQ intensity 3P	11	11	11	30.2	30.2	30.2	49.96	0	60.094	240040000	52	3.74304	0.00353319	-4.40128	-13.375	25.2066	25.0576	25.5504	20.7917	20.4032	21.4158
+	2.86935	-4.33101	Q9HCC8	Q9HCC8	Glycerophosphoinositol inositolphosphodiesterase GDPD2	GDPD2	+	LFQ intensity SIC_LFQ intensity 3P	4	4	4	8.7	8.7	8.7	61.728	0	45.408	159010000	19	2.86935	0.00833794	-4.33101	-7.9575	24.5439	24.623	24.5838	19.3063	20.2615	21.19
+	2.38661	-4.28943	Q9NXG6	Q9NXG6	Transmembrane prolyl 4-hydroxylase	P4HTM	+	LFQ intensity SIC_LFQ intensity 3P	2	2	2	7.2	7.2	7.2	56.66	0.00018695	4.3971	672870000	11	2.38661	0.0156625	-4.28943	-5.9091	26.6562	24.7388	27.0658	21.6424	21.9487	22.0014
+	4.69334	-4.28309	Q8N126	Q8N126	Cell adhesion molecule 3	CADM3	+	LFQ intensity SIC_LFQ intensity 3P	10	10	10	35.2	35.2	35.2	43.299	0	33.309	154100000	33	4.69334	0.00168653	-4.28309	-23.2562	24.8587	24.8114	25.221	20.7825	20.4204	20.8388
+	3.18395	-4.1699	P61009	P61009	Signal peptidase complex subunit 3	SPCS3	+	LFQ intensity SIC_LFQ intensity 3P	2	2	2	11.7	11.7	11.7	20.313	0	11.448	125120000	5	3.18395	0.00592009	-4.1699	-9.61281	23.3083	23.246	23.6716	18.8779	18.7758	20.0626
+	4.68068	-4.0007	P27338	P27338	Amine oxidase [flavin-containing] B	MAOB	+	LFQ intensity SIC_LFQ intensity 3P	22	22	21	50.8	50.8	48.7	58.762	0	323.31	4060600000	265	4.68068	0.00168653	-4.0007	-23.0863	29.1888	29.1262	29.3834	25.1679	25.5269	25.0015
+	3.19058	-3.99883	Q9UKK3	Q9UKK3	Poly [ADP-ribose] polymerase 4	PARP4	+	LFQ intensity SIC_LFQ intensity 3P	10	10	10	6.6	6.6	6.6	192.59	0	17.165	87743000	13	3.19058	0.0058803	-3.99883	-9.65091	23.4381	23.6293	23.2447	20.1981	19.2717	18.8458
+	2.85641	-3.89408	Q9UHL4	Q9UHL4	Dipeptidyl peptidase 2	DPP7	+	LFQ intensity SIC_LFQ intensity 3P	9	9	9	21.1	21.1	21.1	54.341	0	35.113	688210000	25	2.85641	0.00841639	-3.89408	-7.89535	25.9336	25.7887	27.1248	22.7034	21.8876	22.5738
+	0.954264	-3.84795	Q7Z406	Q7Z406	Myosin-14	MYH14			28	19	18	15.8	12.5	11.5	227.87	0	67.658	349460000	53	0.954264	0.170892	-3.84795	-2.03872	25.0694	25.2243	24.9604	19.4763	25.0058	19.2281
+	2.996	-3.84734	O94812	O94812	BAI1-associated protein 3	BAIAP3	+	LFQ intensity SIC_LFQ intensity 3P	7	7	7	8.6	8.6	8.6	131.9	0	32.99	100340000	18	2.996	0.00713288	-3.84734	-8.58962	23.316	23.6157	24.0043	19.8573	20.4613	19.0754
+	4.65321	-3.82849	Q8IWU6	Q8IWU6	Extracellular sulfatase Sulf-1	SULF1	+	LFQ intensity SIC_LFQ intensity 3P	5	5	5	5.9	5.9	5.9	101.03	0	9.6385	111990000	12	4.65321	0.00169193	-3.82849	-22.7218	24.0504	24.1712	24.4546	20.6312	20.3109	20.2486
+	2.78936	-3.81335	P16671	P16671	Platelet glycoprotein 4	CD36	+	LFQ intensity SIC_LFQ intensity 3P	5	5	5	13.6	13.6	13.6	53.053	0	92.892	169940000	21	2.78936	0.00920128	-3.81335	-7.58026	24.8214	25.0875	24.4638	20.5756	21.9134	20.4435
+	4.3323	-3.80344	P16144	P16144	Integrin beta-4	ITGB4	+	LFQ intensity SIC_LFQ intensity 3P	13	13	13	10.5	10.5	10.5	202.16	0	70.026	141720000	33	4.3323	0.0021043	-3.80344	-18.8621	24.4995	24.4686	24.4085	20.3147	21.0069	20.6446
+	4.14953	-3.77217	Q86WC4	Q86WC4	Osteopetrosis-associated transmembrane protein 1	OSTM1	+	LFQ intensity SIC_LFQ intensity 3P	2	2	2	7.8	7.8	7.8	37.256	0	16.58	166420000	28	4.14953	0.00234664	-3.77217	-16.9598	23.9337	23.8133	24.2324	20.4382	20.3702	19.8546
+	2.20103	-3.74821	Q14571;Q14573	Q14571	Inositol 1,4,5-trisphosphate receptor type 2	ITPR2	+	LFQ intensity SIC_LFQ intensity 3P	24	24	22	12	12	11.3	308.06	0	116.89	200530000	52	2.20103	0.0204477	-3.74821	-5.2506	23.2542	25.3103	25.3949	20.8029	20.7291	21.1828
+	1.79091	-3.69165	Q9NX57	Q9NX57	Ras-related protein Rab-20	RAB20	+	LFQ intensity SIC_LFQ intensity 3P	5	5	5	26.9	26.9	26.9	26.277	0	11.738	64221000	15	1.79091	0.0398288	-3.69165	-3.99598	23.2421	23.9812	23.7005	18.2046	21.193	20.4512
+	3.44448	-3.66976	P40189	P40189	Interleukin-6 receptor subunit beta	IL6ST	+	LFQ intensity SIC_LFQ intensity 3P	5	5	5	8.2	8.2	8.2	103.54	0.00018139	3.9597	32625000	7	3.44448	0.00452922	-3.66976	-11.22	23.6469	23.7522	23.4276	19.3992	20.4827	19.9356
+	4.30702	-3.64433	Q53GG5	Q53GG5	PDZ and LIM domain protein 3	PDLIM3	+	LFQ intensity SIC_LFQ intensity 3P	12	12	12	49.2	49.2	49.2	39.232	0	210.68	1244500000	92	4.30702	0.0021043	-3.64433	-18.5869	27.8128	27.4102	27.9118	23.9431	23.9473	24.3115
+	4.77096	-3.64318	Q14699	Q14699	Raftlin	RFTN1	+	LFQ intensity SIC_LFQ intensity 3P	12	12	12	33.4	33.4	33.4	63.145	0	38.243	207010000	32	4.77096	0.00168653	-3.64318	-24.3253	25.0914	24.8152	24.763	21.3615	21.3513	21.0272
+	3.3843	-3.59834	Q8IWB9	Q8IWB9	Testis-expressed sequence 2 protein	TEX2	+	LFQ intensity SIC_LFQ intensity 3P	18	18	18	20.2	20.2	20.2	125.3	0	46.659	265410000	54	3.3843	0.00473316	-3.59834	-10.8277	25.5925	24.8899	24.8762	21.6627	21.8358	21.0651
+	2.56216	-3.56578	Q9HCM2	Q9HCM2	Plexin-A4	PLXNA4	+	LFQ intensity SIC_LFQ intensity 3P	12	6	6	6.8	3.6	3.6	212.45	0	12.969	127980000	16	2.56216	0.0124437	-3.56578	-6.59356	23.9605	23.9368	23.8916	19.2835	20.9333	20.8747
+	1.66979	-3.53063	Q96EM0	Q96EM0	Trans-3-hydroxy-L-proline dehydratase	L3HYPDH	+	LFQ intensity SIC_LFQ intensity 3P	7	7	7	32.2	32.2	32.2	38.137	0	37.755	146070000	28	1.66979	0.0488347	-3.53063	-3.67006	24.4319	24.4349	24.3051	21.7115	18.9419	21.9265
+	0.851479	-3.51079	P09683	P09683	Secretin	SCT			1	1	1	7.4	7.4	7.4	13.016	0.009384	1.5391	265550000	19	0.851479	0.206597	-3.51079	-1.83277	26.7275	26.103	26.7021	19.2193	24.4876	25.2934
+	2.57806	-3.50605	O14786	O14786	Neuropilin-1	NRP1	+	LFQ intensity SIC_LFQ intensity 3P	5	5	5	8	8	8	103.13	0	33.377	103550000	17	2.57806	0.0121712	-3.50605	-6.65877	24.0224	23.5473	24.0554	19.5735	20.2411	21.2924
+	2.13406	-3.44377	P05106	P05106	Integrin beta-3	ITGB3	+	LFQ intensity SIC_LFQ intensity 3P	13	13	13	23.6	23.6	23.6	87.057	0	46.535	137670000	30	2.13406	0.0226685	-3.44377	-5.02794	24.3347	25.0266	24.6122	20.9978	22.4407	20.2037
+	2.66216	-3.42766	P56377	P56377	AP-1 complex subunit sigma-2	AP1S2	+	LFQ intensity SIC_LFQ intensity 3P	2	2	2	15.9	15.9	15.9	18.615	0	37.034	67967000	6	2.66216	0.010928	-3.42766	-7.01303	23.651	23.2148	23.1636	19.3092	20.8262	19.611
+	3.19676	-3.41367	O75828	O75828	Carbonyl reductase [NADPH] 3	CBR3	+	LFQ intensity SIC_LFQ intensity 3P	6	4	4	25.3	14.8	14.8	30.85	0	6.8671	139790000	15	3.19676	0.0058803	-3.41367	-9.68648	24.3326	24.4426	24.0851	20.8978	21.4426	20.2788
+	3.39759	-3.40071	O60218	O60218	Aldo-keto reductase family 1 member B10	AKR1B10	+	LFQ intensity SIC_LFQ intensity 3P	5	5	3	18.4	18.4	11.1	36.019	0	9.5711	46437000	10	3.39759	0.00466731	-3.40071	-10.9132	23.1049	23.3159	22.7734	20.1987	19.4427	19.3507
+	2.70869	-3.40013	Q9NZ56	Q9NZ56	Formin-2	FMN2	+	LFQ intensity SIC_LFQ intensity 3P	9	9	9	7.6	7.6	7.6	180.1	0	33.342	103260000	26	2.70869	0.0103339	-3.40013	-7.21602	23.8302	24.0648	24.3028	19.8801	20.6749	21.4424
+	3.33179	-3.39407	P04083	P04083	Annexin A1	ANXA1	+	LFQ intensity SIC_LFQ intensity 3P	26	26	26	69.1	69.1	69.1	38.714	0	323.31	10946000000	465	3.33179	0.0049009	-3.39407	-10.4961	30.8566	31.004	30.4154	27.4394	27.7916	26.8628
+	1.37173	-3.38545	P28799	P28799	Granulins;Acrogranin;Paragranulin;Granulin-1;Granulin-2;Granulin-3;Granulin-4;Granulin-5;Granulin-6;Granulin-7	GRN			4	4	4	7.6	7.6	7.6	63.544	0	13.239	102250000	22	1.37173	0.0813344	-3.38545	-2.93766	22.8067	23.8031	24.7491	22.1958	20.2935	18.7132
+	2.54608	-3.34493	Q6NZI2	Q6NZI2	Polymerase I and transcript release factor	PTRF	+	LFQ intensity SIC_LFQ intensity 3P	7	7	7	25.1	25.1	25.1	43.476	0	60.307	112620000	26	2.54608	0.0126804	-3.34493	-6.5282	23.8229	23.6995	23.8836	20.0924	21.4635	19.8154
+	4.16864	-3.33881	Q9P0Z9	Q9P0Z9	Peroxisomal sarcosine oxidase	PIPOX	+	LFQ intensity SIC_LFQ intensity 3P	7	7	7	21.3	21.3	21.3	44.065	0	13.29	97792000	19	4.16864	0.00233045	-3.33881	-17.1495	23.4333	23.9872	23.5885	20.3276	20.1534	20.5115
+	2.66094	-3.30877	P40261	P40261	Nicotinamide N-methyltransferase	NNMT	+	LFQ intensity SIC_LFQ intensity 3P	6	6	6	30.3	30.3	30.3	29.574	0	29.053	120970000	9	2.66094	0.0109369	-3.30877	-7.00778	23.4338	23.8495	23.5076	21.1844	19.7089	19.9712
+	3.49732	-3.3022	O75052	O75052	Carboxyl-terminal PDZ ligand of neuronal nitric oxide synthase protein	NOS1AP	+	LFQ intensity SIC_LFQ intensity 3P	5	5	5	9.9	9.9	9.9	56.149	0.00020467	6.1791	49915000	9	3.49732	0.00436852	-3.3022	-11.5756	23.4509	23.2448	23.8837	20.6419	19.9318	20.0991
+	3.6835	-3.28114	P42658	P42658	Dipeptidyl aminopeptidase-like protein 6	DPP6	+	LFQ intensity SIC_LFQ intensity 3P	7	7	7	13.1	13.1	13.1	97.587	0	14.387	46694000	13	3.6835	0.00368549	-3.28114	-12.9159	22.6151	22.0637	22.5819	18.9032	19.4942	19.0198
+	4.21519	-3.2316	A6NKG5	A6NKG5	Retrotransposon-like protein 1	RTL1	+	LFQ intensity SIC_LFQ intensity 3P	20	20	20	21.4	21.4	21.4	155.05	0	85.578	279030000	52	4.21519	0.0022026	-3.2316	-17.6205	25.5315	25.459	25.2025	22.2324	22.3932	21.8727
+	2.64937	-3.17939	P29120	P29120	Neuroendocrine convertase 1	PCSK1	+	LFQ intensity SIC_LFQ intensity 3P	4	4	4	6.8	6.8	6.8	84.151	0	16.273	117890000	12	2.64937	0.0110015	-3.17939	-6.95813	23.5081	24.4054	23.6955	20.0064	20.8053	21.2592
+	3.46168	-3.17709	Q96CX2	Q96CX2	BTB/POZ domain-containing protein KCTD12	KCTD12	+	LFQ intensity SIC_LFQ intensity 3P	3	3	3	10.5	10.5	10.5	35.7	0	15.497	58351000	10	3.46168	0.00448593	-3.17709	-11.3346	22.8663	22.3741	23.1946	19.3884	19.8981	19.6173
+	3.40232	-3.11661	P35237	P35237	Serpin B6	SERPINB6	+	LFQ intensity SIC_LFQ intensity 3P	19	19	18	59.8	59.8	57.7	42.621	0	302	1955500000	165	3.40232	0.00466466	-3.11661	-10.9438	28.459	28.2725	27.8034	24.9754	25.4564	24.7533
+	3.6605	-3.09786	Q96AQ6	Q96AQ6	Pre-B-cell leukemia transcription factor-interacting protein 1	PBXIP1	+	LFQ intensity SIC_LFQ intensity 3P	16	16	16	22.4	22.4	22.4	80.642	0	115.18	838850000	69	3.6605	0.00375846	-3.09786	-12.7426	26.9882	26.8053	27.5298	24.2177	23.9603	23.8516
+	2.98448	-3.09573	Q9UN36	Q9UN36	Protein NDRG2	NDRG2	+	LFQ intensity SIC_LFQ intensity 3P	2	2	2	6.5	6.5	6.5	40.798	0	8.7461	57792000	10	2.98448	0.00723775	-3.09573	-8.53029	23.6949	23.1445	23.2829	19.6716	20.3893	20.7742
+	2.75643	-3.09497	P27987;Q96DU7	P27987	Inositol-trisphosphate 3-kinase B	ITPKB	+	LFQ intensity SIC_LFQ intensity 3P	6	6	6	8.1	8.1	8.1	102.38	0	15.933	110260000	18	2.75643	0.0096224	-3.09497	-7.42964	23.8261	24.2684	23.7743	21.6297	20.5408	20.4135
+	1.56949	-3.07005	P07225	P07225	Vitamin K-dependent protein S	PROS1			6	6	6	11.2	11.2	11.2	75.122	0	19.553	62048000	14	1.56949	0.0577194	-3.07005	-3.41323	23.0663	23.0328	23.7051	19.1802	19.4796	21.9343
+	3.82299	-3.02143	Q9NR56	Q9NR56	Muscleblind-like protein 1	MBNL1	+	LFQ intensity SIC_LFQ intensity 3P	5	5	2	17	17	9.8	41.817	0	19.895	136330000	15	3.82299	0.00334223	-3.02143	-14.0164	23.9133	24.2238	24.4417	20.9096	21.4346	21.1704
+	2.20259	-3.02117	Q6YHK3	Q6YHK3	CD109 antigen	CD109	+	LFQ intensity SIC_LFQ intensity 3P	12	12	12	10.9	10.9	10.9	161.69	0	46.307	157000000	24	2.20259	0.0204126	-3.02117	-5.25588	24.7695	24.3557	23.9946	20.324	21.6468	22.0856
+	4.69536	-3.00802	P30038	P30038	Delta-1-pyrroline-5-carboxylate dehydrogenase, mitochondrial	ALDH4A1	+	LFQ intensity SIC_LFQ intensity 3P	30	30	30	60.6	60.6	60.6	61.719	0	323.31	6391200000	382	4.69536	0.00168653	-3.00802	-23.2835	29.882	30.0884	30.2988	27.1231	26.9878	27.1342
+	4.44188	-2.99033	P08670;CON__Q8N1N4-2;CON__Q7RTT2;Q8N1N4	P08670	Vimentin	VIM	+	LFQ intensity SIC_LFQ intensity 3P	76	76	65	92.5	92.5	83.3	53.651	0	323.31	437230000000	5120	4.44188	0.00191548	-2.99033	-20.1014	36.1046	36.175	36.5266	33.1361	33.3396	33.3595
+	1.76612	-2.94425	Q96M32	Q96M32	Adenylate kinase 7	AK7	+	LFQ intensity SIC_LFQ intensity 3P	6	6	6	11.6	11.6	11.6	82.657	0	31.494	53339000	12	1.76612	0.0416159	-2.94425	-3.92778	23.0173	23.4752	22.5855	19.1819	21.47	19.5933
+	2.46789	-2.94246	P50281	P50281	Matrix metalloproteinase-14	MMP14	+	LFQ intensity SIC_LFQ intensity 3P	3	3	3	6.7	6.7	6.7	65.893	0	16.104	90712000	10	2.46789	0.0140657	-2.94246	-6.21814	23.2582	23.1987	23.3703	20.6311	19.4113	20.9575
+	1.50129	-2.94172	Q8TDQ7	Q8TDQ7	Glucosamine-6-phosphate isomerase 2	GNPDA2			9	5	5	47.8	27.2	27.2	31.084	0	48.614	117680000	27	1.50129	0.0645882	-2.94172	-3.24484	24.0609	24.1773	23.5022	21.7814	21.9247	19.209
+	1.98958	-2.92337	Q2TAA5	Q2TAA5	GDP-Man:Man(3)GlcNAc(2)-PP-Dol alpha-1,2-mannosyltransferase	ALG11	+	LFQ intensity SIC_LFQ intensity 3P	5	5	5	11.8	11.8	11.8	55.65	0.00019429	5.0706	79990000	14	1.98958	0.0287333	-2.92337	-4.57232	23.1677	23.3905	22.831	20.5238	21.0827	19.0125
+	3.9332	-2.91024	P35475	P35475	Alpha-L-iduronidase	IDUA	+	LFQ intensity SIC_LFQ intensity 3P	4	4	4	8.1	8.1	8.1	72.669	0	16.788	51161000	12	3.9332	0.00299301	-2.91024	-14.9495	22.7698	22.6871	22.9324	19.6474	20.2408	19.7703
+	1.72397	-2.9048	Q13480	Q13480	GRB2-associated-binding protein 1	GAB1	+	LFQ intensity SIC_LFQ intensity 3P	9	9	9	19	19	19	76.615	0	37.916	79331000	21	1.72397	0.0447749	-2.9048	-3.81363	23.383	23.5122	23.568	21.4692	21.2086	19.071
+	0.982883	-2.87403	O15523	O15523	ATP-dependent RNA helicase DDX3Y	DDX3Y			20	3	3	32.7	6.2	6.2	73.153	0	10.959	93204000	16	0.982883	0.162582	-2.87403	-2.09687	23.8731	23.9153	23.6211	19.546	19.5772	23.6642
+	1.22864	-2.86942	Q9UHD9	Q9UHD9	Ubiquilin-2	UBQLN2			5	3	3	11.5	8.8	8.8	65.695	0	51.661	126930000	17	1.22864	0.104586	-2.86942	-2.61565	24.2277	24.2028	23.9092	20.183	20.1205	23.428
+	2.8495	-2.86255	O15394	O15394	Neural cell adhesion molecule 2	NCAM2	+	LFQ intensity SIC_LFQ intensity 3P	7	7	7	12.7	12.7	12.7	93.045	0	29.55	88105000	26	2.8495	0.00852191	-2.86255	-7.86235	23.813	23.8614	23.6356	21.2395	21.2899	20.1929
+	4.48685	-2.84661	Q9H336	Q9H336	Cysteine-rich secretory protein LCCL domain-containing 1	CRISPLD1	+	LFQ intensity SIC_LFQ intensity 3P	13	13	13	38.2	38.2	38.2	56.888	0	75.94	619210000	78	4.48685	0.00184032	-2.84661	-20.6328	26.5078	26.6252	26.3384	23.611	23.4718	23.8487
+	1.73757	-2.83512	P25445	P25445	Tumor necrosis factor receptor superfamily member 6	FAS	+	LFQ intensity SIC_LFQ intensity 3P	5	5	5	23	23	23	37.732	0	12.079	53964000	16	1.73757	0.0436622	-2.83512	-3.85023	22.6667	23.123	23.0698	20.1273	18.8627	21.3641
+	2.72465	-2.80892	Q8IWE2	Q8IWE2	Protein NOXP20	FAM114A1	+	LFQ intensity SIC_LFQ intensity 3P	9	9	9	19.4	19.4	19.4	60.741	0	54.997	177830000	35	2.72465	0.0100859	-2.80892	-7.28683	24.8189	24.6394	24.4598	22.1822	22.2209	21.0882
+	3.19291	-2.77281	P24821	P24821	Tenascin	TNC	+	LFQ intensity SIC_LFQ intensity 3P	30	30	30	20.5	20.5	20.5	240.85	0	323.31	1477900000	128	3.19291	0.0058803	-2.77281	-9.66428	27.8498	27.8723	27.5829	25.0527	24.4994	25.4344
+	2.82804	-2.76452	Q9Y646	Q9Y646	Carboxypeptidase Q	CPQ	+	LFQ intensity SIC_LFQ intensity 3P	6	6	6	19.3	19.3	19.3	51.887	0	29.484	78033000	14	2.82804	0.00873223	-2.76452	-7.76064	23.3488	23.3911	23.4554	19.932	21.0759	20.8939
+	3.4665	-2.75861	P61457	P61457	Pterin-4-alpha-carbinolamine dehydratase	PCBD1	+	LFQ intensity SIC_LFQ intensity 3P	2	2	2	22.1	22.1	22.1	11.999	0	14.154	65325000	10	3.4665	0.00448593	-2.75861	-11.3669	23.2557	22.4945	22.6683	20.1415	19.8958	20.1054
+	2.72083	-2.75732	Q13023	Q13023	A-kinase anchor protein 6	AKAP6	+	LFQ intensity SIC_LFQ intensity 3P	9	9	9	4.9	4.9	4.9	256.72	0	13.559	49235000	18	2.72083	0.0101236	-2.75732	-7.2698	23.3187	22.942	22.6629	19.6948	20.1339	20.8228
+	1.72443	-2.75452	Q6ZVM7	Q6ZVM7	TOM1-like protein 2	TOM1L2	+	LFQ intensity SIC_LFQ intensity 3P	6	6	6	21.5	21.5	21.5	55.556	0	15.694	96076000	22	1.72443	0.0447486	-2.75452	-3.81487	23.8837	24.0389	23.6013	22.1351	19.7316	21.3936
+	2.70035	-2.74257	Q14126	Q14126	Desmoglein-2	DSG2	+	LFQ intensity SIC_LFQ intensity 3P	8	8	8	11.4	11.4	11.4	122.29	0	32.346	128840000	14	2.70035	0.0104355	-2.74257	-7.17925	23.6801	24.1843	24.2208	21.0479	20.8534	21.9562
	0.644294	-2.73862	Q3SYG4	Q3SYG4	Protein PTHB1	BBS9			5	5	5	6.8	6.8	6.8	99.279	0	10.762	731200000	17	0.644294	0.30051	-2.73862	-1.42667	28.1495	27.3703	27.8227	27.1967	26.689	21.241
+	1.74295	-2.73418	Q96G23	Q96G23	Ceramide synthase 2	CERS2	+	LFQ intensity SIC_LFQ intensity 3P	2	2	2	6.6	6.6	6.6	44.876	0.00019964	5.6341	76086000	15	1.74295	0.0432771	-2.73418	-3.86476	23.3872	22.9183	23.9071	21.1946	19.3828	21.4326
+	3.3128	-2.73086	O00483	O00483	Cytochrome c oxidase subunit NDUFA4	NDUFA4	+	LFQ intensity SIC_LFQ intensity 3P	4	4	4	46.9	46.9	46.9	9.3697	0	11.402	386990000	19	3.3128	0.00503393	-2.73086	-10.3785	25.7019	25.6814	26.4534	23.196	23.1061	23.342
+	2.68648	-2.71717	P48163	P48163	NADP-dependent malic enzyme	ME1	+	LFQ intensity SIC_LFQ intensity 3P	15	15	15	33.6	33.6	33.6	64.149	0	63.031	338620000	52	2.68648	0.0105868	-2.71717	-7.11847	25.8938	25.2002	25.493	23.1078	23.164	22.1637
+	2.88637	-2.71406	Q9HA90	Q9HA90	EF-hand and coiled-coil domain-containing protein 1	EFCC1	+	LFQ intensity SIC_LFQ intensity 3P	3	3	3	7.5	7.5	7.5	65.701	0	14.52	50700000	9	2.88637	0.00820068	-2.71406	-8.03994	22.8502	22.4225	22.7628	20.2252	20.3237	19.3444
+	2.57996	-2.69875	Q9HAV0	Q9HAV0	Guanine nucleotide-binding protein subunit beta-4	GNB4	+	LFQ intensity SIC_LFQ intensity 3P	11	5	5	48.8	24.7	24.7	37.567	0	323.31	489160000	36	2.57996	0.0121419	-2.69875	-6.66659	25.99	25.6175	25.3844	23.133	23.4956	22.2672
+	2.1317	-2.67778	Q9NX05	Q9NX05	Constitutive coactivator of PPAR-gamma-like protein 2	FAM120C	+	LFQ intensity SIC_LFQ intensity 3P	7	6	6	7.8	6.6	6.6	120.59	0	21.462	108440000	23	2.1317	0.022778	-2.67778	-5.02023	23.9131	23.32	24.0942	22.0311	20.8227	20.4402
+	3.15265	-2.63346	Q9NWQ8	Q9NWQ8	Phosphoprotein associated with glycosphingolipid-enriched microdomains 1	PAG1	+	LFQ intensity SIC_LFQ intensity 3P	5	5	5	19.4	19.4	19.4	46.98	0	21.716	44271000	12	3.15265	0.00617063	-2.63346	-9.43495	22.9086	22.666	22.759	19.8609	20.6843	19.8882
+	2.58982	-2.60348	Q14123	Q14123	Calcium/calmodulin-dependent 3,5-cyclic nucleotide phosphodiesterase 1C	PDE1C	+	LFQ intensity SIC_LFQ intensity 3P	6	5	5	12.6	10.4	10.4	80.759	0	15.11	24608000	13	2.58982	0.0119755	-2.60348	-6.70736	22.0854	22.3716	22.6416	20.4466	19.2663	19.5754
+	1.54631	-2.55517	Q9BXF6	Q9BXF6	Rab11 family-interacting protein 5	RAB11FIP5			7	7	7	20.5	20.5	20.5	70.414	0	28.64	53375000	17	1.54631	0.0602025	-2.55517	-3.35546	22.8067	23.1718	22.6072	21.793	19.5931	19.5341
+	2.45492	-2.54935	O43505	O43505	Beta-1,4-glucuronyltransferase 1	B4GAT1	+	LFQ intensity SIC_LFQ intensity 3P	4	4	4	13	13	13	47.119	0	22.016	42828000	5	2.45492	0.014253	-2.54935	-6.16792	22.4986	22.4534	22.9405	20.6609	19.3578	20.2257
+	1.61163	-2.54373	Q6QNY1	Q6QNY1	Biogenesis of lysosome-related organelles complex 1 subunit 2	BLOC1S2			5	5	5	40.8	40.8	40.8	15.961	0	27.389	62623000	18	1.61163	0.0537096	-2.54373	-3.51976	23.2451	23.0348	23.3384	22.0522	19.661	20.2738
+	1.01718	-2.5352	Q70UQ0	Q70UQ0	Inhibitor of nuclear factor kappa-B kinase-interacting protein	IKBIP			8	8	8	22.3	22.3	22.3	39.309	0	139.38	137460000	21	1.01718	0.153046	-2.5352	-2.1671	23.4874	23.904	23.9849	23.5581	19.8558	20.3567
+	2.4314	-2.51459	O75356	O75356	Ectonucleoside triphosphate diphosphohydrolase 5	ENTPD5	+	LFQ intensity SIC_LFQ intensity 3P	4	4	4	14.3	14.3	14.3	47.517	0	8.8263	34998000	10	2.4314	0.0147228	-2.51459	-6.07774	21.6836	21.9703	21.8376	19.9102	19.4963	18.5412
+	2.01776	-2.49157	Q15768	Q15768	Ephrin-B3	EFNB3	+	LFQ intensity SIC_LFQ intensity 3P	6	6	6	28.2	28.2	28.2	35.834	0	11.614	72507000	16	2.01776	0.0274902	-2.49157	-4.65865	23.5796	23.2538	23.3644	19.9819	20.9371	21.804
+	2.18714	-2.47981	Q16620	Q16620	BDNF/NT-3 growth factors receptor	NTRK2	+	LFQ intensity SIC_LFQ intensity 3P	4	4	4	7.5	7.5	7.5	91.998	0	46.723	78422000	18	2.18714	0.0208682	-2.47981	-5.20379	23.7705	22.8052	23.591	20.8842	21.5675	20.2756
+	3.82829	-2.47738	P10619	P10619	Lysosomal protective protein;Lysosomal protective protein 32 kDa chain;Lysosomal protective protein 20 kDa chain	CTSA	+	LFQ intensity SIC_LFQ intensity 3P	9	9	9	18.8	18.8	18.8	54.465	0	145.23	2035200000	101	3.82829	0.00333567	-2.47738	-14.0599	28.1253	28.3146	28.4113	25.9888	25.932	25.4983
+	1.92465	-2.46492	P22692	P22692	Insulin-like growth factor-binding protein 4	IGFBP4	+	LFQ intensity SIC_LFQ intensity 3P	2	2	2	8.5	8.5	8.5	27.934	0	7.9646	51340000	10	1.92465	0.0319113	-2.46492	-4.37789	23.0615	23.119	23.5424	19.6936	21.2604	21.3742
+	3.1192	-2.45516	Q96FQ6	Q96FQ6	Protein S100-A16	S100A16	+	LFQ intensity SIC_LFQ intensity 3P	2	2	2	22.3	22.3	22.3	11.801	0	6.6423	81268000	11	3.1192	0.00635039	-2.45516	-9.24821	22.8772	22.8955	23.0657	20.7543	20.7448	19.9738
+	3.38001	-2.45017	P80370	P80370	Protein delta homolog 1;Fetal antigen 1	DLK1	+	LFQ intensity SIC_LFQ intensity 3P	4	4	4	7.3	7.3	7.3	41.3	0	6.4775	82150000	14	3.38001	0.00473316	-2.45017	-10.8003	23.3974	23.5664	23.7908	21.462	21.1584	20.7837
+	4.62515	-2.44755	O00754	O00754	Lysosomal alpha-mannosidase;Lysosomal alpha-mannosidase A peptide;Lysosomal alpha-mannosidase B peptide;Lysosomal alpha-mannosidase C peptide;Lysosomal alpha-mannosidase D peptide;Lysosomal alpha-mannosidase E peptide	MAN2B1	+	LFQ intensity SIC_LFQ intensity 3P	22	22	22	27.4	27.4	27.4	113.74	0	186.73	1352800000	150	4.62515	0.00171056	-2.44755	-22.3554	27.5116	27.6136	27.7592	25.3457	25.0939	25.1021
+	4.24229	-2.44325	Q9NUQ6	Q9NUQ6	SPATS2-like protein	SPATS2L	+	LFQ intensity SIC_LFQ intensity 3P	12	12	12	31.9	31.9	31.9	61.728	0	79.84	614290000	74	4.24229	0.00214653	-2.44325	-17.9005	26.2564	26.3835	26.3522	23.8832	24.1165	23.6626
+	3.90308	-2.44266	Q95604	Q95604	HLA class I histocompatibility antigen, Cw-17 alpha chain	HLA-C	+	LFQ intensity SIC_LFQ intensity 3P	4	2	1	18.5	8.3	4.8	41.238	0.00018433	4.1971	71250000	11	3.90308	0.00315273	-2.44266	-14.6887	23.258	23.4209	23.3236	20.7001	20.7663	21.208
+	4.4948	-2.42886	Q08380	Q08380	Galectin-3-binding protein	LGALS3BP	+	LFQ intensity SIC_LFQ intensity 3P	13	13	13	32.5	32.5	32.5	65.33	0	148.57	750640000	89	4.4948	0.00184032	-2.42886	-20.7282	26.8442	27.0916	27.0614	24.4181	24.5713	24.7212
+	4.03621	-2.41857	Q86TG7	Q86TG7	Retrotransposon-derived protein PEG10	PEG10	+	LFQ intensity SIC_LFQ intensity 3P	14	14	14	26.6	26.6	26.6	80.172	0	202.41	525130000	98	4.03621	0.00267119	-2.41857	-15.876	26.5295	26.6984	26.6301	24.0344	24.488	24.0799
+	5.19345	-2.41462	Q15165	Q15165	Serum paraoxonase/arylesterase 2	PON2	+	LFQ intensity SIC_LFQ intensity 3P	17	17	17	66.7	66.7	66.7	39.38	0	323.31	9716000000	283	5.19345	0.00139407	-2.41462	-31.0564	30.69	30.6341	30.7778	28.2202	28.2208	28.4171
+	1.89899	-2.41257	Q08AF3;Q8IYM2;Q6IEE8	Q08AF3	Schlafen family member 5	SLFN5	+	LFQ intensity SIC_LFQ intensity 3P	8	8	8	9.5	9.5	9.5	101.05	0	16.334	81090000	20	1.89899	0.0331693	-2.41257	-4.30272	22.8844	23.6441	23.5444	21.9599	20.4567	20.4186
+	1.82722	-2.39472	Q13491	Q13491	Neuronal membrane glycoprotein M6-b	GPM6B	+	LFQ intensity SIC_LFQ intensity 3P	2	2	2	11.7	11.7	11.7	28.989	0.0001992	5.5841	98351000	14	1.82722	0.037495	-2.39472	-4.09729	23.5615	23.004	24.0431	21.9138	21.3094	20.2012
+	0.837004	-2.38974	Q9NZC7	Q9NZC7	WW domain-containing oxidoreductase	WWOX			4	4	4	12.8	12.8	12.8	46.676	0	8.8988	87727000	8	0.837004	0.212426	-2.38974	-1.80409	21.1822	24.0078	24.0001	19.4338	22.5005	20.0864
+	2.49648	-2.37766	Q12929	Q12929	Epidermal growth factor receptor kinase substrate 8	EPS8	+	LFQ intensity SIC_LFQ intensity 3P	14	14	14	25.4	25.4	25.4	91.88	0	45.239	114390000	37	2.49648	0.0135074	-2.37766	-6.33002	23.8458	24.5207	23.5495	21.6829	21.9618	21.1381
+	4.27682	-2.37373	P41208;Q12798	P41208	Centrin-2	CETN2	+	LFQ intensity SIC_LFQ intensity 3P	7	7	7	52.3	52.3	52.3	19.738	0	68.946	1123500000	54	4.27682	0.0021043	-2.37373	-18.2636	27.0686	27.1031	27.2959	24.8571	24.922	24.5673
+	4.62056	-2.36175	P55285	P55285	Cadherin-6	CDH6	+	LFQ intensity SIC_LFQ intensity 3P	5	5	5	8.6	8.6	8.6	88.308	0	25.816	45118000	15	4.62056	0.00171056	-2.36175	-22.296	22.8068	22.6291	22.685	20.4806	20.1695	20.3856
+	4.26028	-2.35231	P06756	P06756	Integrin alpha-V;Integrin alpha-V heavy chain;Integrin alpha-V light chain	ITGAV	+	LFQ intensity SIC_LFQ intensity 3P	31	31	31	36.9	36.9	36.9	116.04	0	262	2033700000	193	4.26028	0.00211662	-2.35231	-18.0887	28.0243	28.2528	28.2493	25.6689	25.7747	26.0258
+	1.6843	-2.32367	Q15599	Q15599	Na(+)/H(+) exchange regulatory cofactor NHE-RF2	SLC9A3R2	+	LFQ intensity SIC_LFQ intensity 3P	4	4	4	13.6	13.6	13.6	37.413	0	9.5607	57115000	10	1.6843	0.0477061	-2.32367	-3.70818	22.5675	22.7358	23.1517	20.2381	21.6418	19.604
+	4.38096	-2.31862	Q92743	Q92743	Serine protease HTRA1	HTRA1	+	LFQ intensity SIC_LFQ intensity 3P	23	23	23	70.8	70.8	70.8	51.286	0	165.04	2608100000	158	4.38096	0.00197995	-2.31862	-19.4029	28.6412	29.0496	28.8143	26.5199	26.5433	26.4861
+	4.68898	-2.30736	Q14764	Q14764	Major vault protein	MVP	+	LFQ intensity SIC_LFQ intensity 3P	35	35	35	44.2	44.2	44.2	99.326	0	148.77	1483000000	190	4.68898	0.00168653	-2.30736	-23.1975	27.8652	28.0273	27.8149	25.6401	25.6985	25.4467
+	2.90479	-2.30029	P30043	P30043	Flavin reductase (NADPH)	BLVRB	+	LFQ intensity SIC_LFQ intensity 3P	9	9	9	58.7	58.7	58.7	22.119	0	57.608	310050000	45	2.90479	0.00803515	-2.30029	-8.12999	25.5479	25.2888	25.1831	23.1068	23.455	22.5571
+	1.96844	-2.29422	P00403	P00403	Cytochrome c oxidase subunit 2	MT-CO2	+	LFQ intensity SIC_LFQ intensity 3P	2	2	2	13.2	13.2	13.2	25.565	0.00035373	3.5412	60097000	8	1.96844	0.0297076	-2.29422	-4.50832	22.8684	23.6394	23.2863	21.2857	20.069	21.5568
+	0.807475	-2.2934	Q96IZ7	Q96IZ7	Serine/Arginine-related protein 53	RSRC1			4	4	4	16.8	16.8	16.8	38.677	0.00035137	3.4213	39964000	6	0.807475	0.222918	-2.2934	-1.74577	22.3314	22.8139	22.8226	18.591	19.5917	22.905
+	2.3798	-2.28954	Q5XUX1	Q5XUX1	F-box/WD repeat-containing protein 9	FBXW9	+	LFQ intensity SIC_LFQ intensity 3P	3	3	3	7.2	7.2	7.2	54.115	0	8.9004	37884000	7	2.3798	0.0158649	-2.28954	-5.88376	22.6044	22.6131	22.2996	19.9243	20.9608	19.7633
+	1.24958	-2.2894	Q96C90	Q96C90	Protein phosphatase 1 regulatory subunit 14B	PPP1R14B			3	3	3	50.3	50.3	50.3	15.911	0	26.408	88783000	11	1.24958	0.100874	-2.2894	-2.66173	23.0068	23.0511	22.5808	19.8883	19.606	22.2762
+	1.42364	-2.28824	Q7LBR1	Q7LBR1	Charged multivesicular body protein 1b	CHMP1B			3	3	3	13.6	13.6	13.6	22.109	0.00068859	3.1462	60870000	13	1.42364	0.0738889	-2.28824	-3.05883	22.9862	23.186	23.5397	19.9957	22.3842	20.4673
+	4.08549	-2.28665	P15502	P15502	Elastin	ELN	+	LFQ intensity SIC_LFQ intensity 3P	3	3	3	6.2	6.2	6.2	68.397	0	80.858	223810000	31	4.08549	0.00261398	-2.28665	-16.3388	24.7438	25.1092	24.8804	22.6429	22.7715	22.459
+	3.53656	-2.28595	Q07617	Q07617	Sperm-associated antigen 1	SPAG1	+	LFQ intensity SIC_LFQ intensity 3P	6	6	6	8.2	8.2	8.2	103.64	0.00019554	5.1767	38910000	11	3.53656	0.00415706	-2.28595	-11.8465	22.7108	23.0759	22.7541	20.8481	20.518	20.3169
+	1.30319	-2.275	P53365	P53365	Arfaptin-2	ARFIP2			2	2	2	8.2	8.2	8.2	37.855	0	83.817	77719000	8	1.30319	0.0919471	-2.275	-2.7813	22.9249	23.0357	22.725	19.844	19.7712	22.2455
+	2.61162	-2.27304	O76054;Q9UDX4	O76054	SEC14-like protein 2	SEC14L2	+	LFQ intensity SIC_LFQ intensity 3P	6	6	6	17.1	17.1	17.1	46.145	0	11.305	83159000	19	2.61162	0.011641	-2.27304	-6.79824	23.1256	23.7956	23.3429	21.6838	20.9394	20.8217
+	3.68495	-2.2718	Q13884	Q13884	Beta-1-syntrophin	SNTB1	+	LFQ intensity SIC_LFQ intensity 3P	6	6	6	12.3	12.3	12.3	58.06	0	9.944	47580000	17	3.68495	0.00368549	-2.2718	-12.9269	22.6574	22.7521	22.5493	20.7005	20.298	20.1449
+	1.68804	-2.26284	O95359	O95359	Transforming acidic coiled-coil-containing protein 2	TACC2	+	LFQ intensity SIC_LFQ intensity 3P	6	6	6	3	3	3	309.42	0	25.116	28154000	14	1.68804	0.0474497	-2.26284	-3.71804	22.2827	22.1129	22.3464	20.9229	18.8548	20.1758
+	2.3571	-2.26103	Q9NQT8	Q9NQT8	Kinesin-like protein KIF13B	KIF13B	+	LFQ intensity SIC_LFQ intensity 3P	16	16	15	11	11	10.3	202.79	0	47.365	171140000	46	2.3571	0.016421	-2.26103	-5.80009	24.2289	24.7752	24.1416	21.4803	22.615	22.2673
+	3.59194	-2.25553	Q16134	Q16134	Electron transfer flavoprotein-ubiquinone oxidoreductase, mitochondrial	ETFDH	+	LFQ intensity SIC_LFQ intensity 3P	13	13	13	27.6	27.6	27.6	68.495	0	51.466	281310000	35	3.59194	0.00399371	-2.25553	-12.2392	25.1692	24.8887	25.3276	23.1023	22.8726	22.644
+	3.11486	-2.25037	Q9UGI6;Q9H2S1	Q9UGI6	Small conductance calcium-activated potassium channel protein 3	KCNN3	+	LFQ intensity SIC_LFQ intensity 3P	3	3	3	5.7	5.7	5.7	81.384	0	44.039	38321000	4	3.11486	0.00636285	-2.25037	-9.22429	22.7872	23.4461	23.0358	20.5796	21.1005	20.8379
+	3.14216	-2.24057	P54750	P54750	Calcium/calmodulin-dependent 3,5-cyclic nucleotide phosphodiesterase 1A	PDE1A	+	LFQ intensity SIC_LFQ intensity 3P	6	6	5	15.3	15.3	12.5	61.251	0	84.759	53186000	23	3.14216	0.0062347	-2.24057	-9.37601	23.4631	23.1796	22.8954	21.0597	21.1609	20.5959
+	3.00505	-2.23592	Q9BXK5	Q9BXK5	Bcl-2-like protein 13	BCL2L13	+	LFQ intensity SIC_LFQ intensity 3P	8	8	8	26	26	26	52.723	0	67.101	411540000	52	3.00505	0.00705308	-2.23592	-8.63647	26.0811	26.7486	26.1532	24.3154	23.8085	24.1511
+	0.944932	-2.23277	O75915	O75915	PRA1 family protein 3	ARL6IP5			7	7	7	34.6	34.6	34.6	21.614	0	16.086	182070000	52	0.944932	0.174177	-2.23277	-2.01984	24.7402	24.3052	24.8967	23.7186	23.2781	20.2471
+	2.45028	-2.23089	P35558	P35558	Phosphoenolpyruvate carboxykinase, cytosolic [GTP]	PCK1	+	LFQ intensity SIC_LFQ intensity 3P	10	8	8	18.2	14.1	14.1	69.194	0	9.7234	39426000	12	2.45028	0.0143578	-2.23089	-6.15004	22.4389	22.2847	22.0978	20.0893	19.4164	20.623
+	3.89955	-2.22947	Q86UX2	Q86UX2	Inter-alpha-trypsin inhibitor heavy chain H5	ITIH5	+	LFQ intensity SIC_LFQ intensity 3P	5	5	5	6.4	6.4	6.4	104.58	0	6.956	43676000	9	3.89955	0.00315273	-2.22947	-14.6584	22.431	22.6608	22.6561	20.5144	20.0918	20.4533
+	2.15494	-2.22871	Q96N66	Q96N66	Lysophospholipid acyltransferase 7	MBOAT7	+	LFQ intensity SIC_LFQ intensity 3P	4	4	4	11.7	11.7	11.7	52.764	0	9.1381	46584000	14	2.15494	0.0220098	-2.22871	-5.09657	23.025	22.8979	24.159	21.4658	20.8758	21.054
+	2.65657	-2.20096	O95361;Q309B1	O95361	Tripartite motif-containing protein 16	TRIM16	+	LFQ intensity SIC_LFQ intensity 3P	10	10	10	27.1	27.1	27.1	63.954	0	38.2	162490000	29	2.65657	0.0109748	-2.20096	-6.98896	24.2899	24.7809	23.9	22.0995	22.4541	21.8144
+	3.11454	-2.19344	O60861	O60861	Growth arrest-specific protein 7	GAS7	+	LFQ intensity SIC_LFQ intensity 3P	5	5	5	12.6	12.6	12.6	54.371	0	11.88	44834000	9	3.11454	0.00636285	-2.19344	-9.22252	22.8407	23.0678	22.9397	20.7647	20.3558	21.1475
+	3.48718	-2.19331	P07099	P07099	Epoxide hydrolase 1	EPHX1	+	LFQ intensity SIC_LFQ intensity 3P	17	17	17	47.7	47.7	47.7	52.948	0	108.58	3204300000	124	3.48718	0.00440984	-2.19331	-11.5065	28.7441	29.0663	28.9739	26.6337	27.057	26.5137
+	5.03301	-2.18727	Q9Y2J2	Q9Y2J2	Band 4.1-like protein 3;Band 4.1-like protein 3, N-terminally processed	EPB41L3	+	LFQ intensity SIC_LFQ intensity 3P	34	34	28	37.7	37.7	32.8	120.68	0	323.31	3349200000	294	5.03301	0.00165812	-2.18727	-28.3068	28.8595	28.9347	28.9694	26.6071	26.8492	26.7455
+	0.887281	-2.18707	Q15052	Q15052	Rho guanine nucleotide exchange factor 6	ARHGEF6			5	4	4	7.6	5.9	5.9	87.498	0	7.6569	206880000	19	0.887281	0.193176	-2.18707	-1.90404	24.9366	24.52	24.3533	20.1455	23.5789	23.5243
+	1.12768	-2.18241	Q9NZD2	Q9NZD2	Glycolipid transfer protein	GLTP			2	2	2	10	10	10	23.85	0.00020117	5.8167	83048000	18	1.12768	0.12481	-2.18241	-2.39787	23.0303	23.2447	22.9003	20.5722	19.4834	22.5724
+	3.13602	-2.18082	O14773	O14773	Tripeptidyl-peptidase 1	TPP1	+	LFQ intensity SIC_LFQ intensity 3P	6	6	6	14	14	14	61.247	0	41.437	518560000	38	3.13602	0.00630153	-2.18082	-9.3417	26.5813	26.505	27.0912	24.7761	24.2816	24.5773
	0.467881	-2.1767	Q8NCC3	Q8NCC3	Group XV phospholipase A2	PLA2G15			3	3	3	9.2	9.2	9.2	46.657	0	17.774	1960200000	21	0.467881	0.416003	-2.1767	-1.08104	27.7	27.9156	27.8183	21.6148	27.824	27.465
+	2.08774	-2.1625	Q8N2G4	Q8N2G4	Ly6/PLAUR domain-containing protein 1	LYPD1	+	LFQ intensity SIC_LFQ intensity 3P	3	3	3	39.7	39.7	39.7	15.24	0	6.5557	26350000	6	2.08774	0.024589	-2.1625	-4.8783	22.9432	23.2479	22.6463	21.313	21.0557	19.9812
+	4.58417	-2.14909	P14854	P14854	Cytochrome c oxidase subunit 6B1	COX6B1	+	LFQ intensity SIC_LFQ intensity 3P	6	6	6	75.6	75.6	75.6	10.192	0	41.024	440590000	28	4.58417	0.00175484	-2.14909	-21.8307	26.2423	26.2665	26.5486	24.2122	24.2034	24.1948
+	2.80048	-2.14785	O00115	O00115	Deoxyribonuclease-2-alpha	DNASE2	+	LFQ intensity SIC_LFQ intensity 3P	7	7	7	17.8	17.8	17.8	39.58	0	29.341	352860000	34	2.80048	0.00906138	-2.14785	-7.63169	25.6566	25.4494	26.0225	23.9058	23.1355	23.6437
+	1.65453	-2.13119	P56159	P56159	GDNF family receptor alpha-1	GFRA1			6	6	6	16.6	16.6	16.6	51.455	0	19.554	41082000	13	1.65453	0.0500353	-2.13119	-3.63025	22.528	22.2819	22.2969	21.3909	19.7939	19.5284
+	2.8385	-2.11766	Q16799	Q16799	Reticulon-1	RTN1	+	LFQ intensity SIC_LFQ intensity 3P	15	15	15	34	34	34	83.617	0	282.6	958680000	123	2.8385	0.00862447	-2.11766	-7.81003	26.9092	26.5904	27.3743	24.9815	24.5456	24.9937
+	2.07655	-2.11483	P52799	P52799	Ephrin-B2	EFNB2	+	LFQ intensity SIC_LFQ intensity 3P	3	3	3	12.3	12.3	12.3	36.923	0.00019037	4.7212	91539000	11	2.07655	0.0250173	-2.11483	-4.84266	23.6545	23.2775	23.7097	22.1702	20.734	21.3929
+	2.9316	-2.09835	Q9NYJ8	Q9NYJ8	TGF-beta-activated kinase 1 and MAP3K7-binding protein 2	TAB2	+	LFQ intensity SIC_LFQ intensity 3P	4	4	4	6.8	6.8	6.8	76.493	0	10.979	28283000	7	2.9316	0.00773289	-2.09835	-8.26272	22.159	21.9567	21.5041	20.0795	19.5157	19.7297
+	4.03655	-2.0932	Q9UM22	Q9UM22	Mammalian ependymin-related protein 1	EPDR1	+	LFQ intensity SIC_LFQ intensity 3P	5	5	5	24.1	24.1	24.1	25.437	0	32.176	732640000	56	4.03655	0.00267119	-2.0932	-15.8791	26.5329	26.5943	26.5485	24.6368	24.5502	24.2092
+	3.08377	-2.09176	Q9UJY1	Q9UJY1	Heat shock protein beta-8	HSPB8	+	LFQ intensity SIC_LFQ intensity 3P	3	3	3	16.8	16.8	16.8	21.604	0	6.3894	32703000	8	3.08377	0.00659307	-2.09176	-9.05425	22.2534	22.0554	21.953	19.8959	20.405	19.6856
+	2.5915	-2.08603	P17677	P17677	Neuromodulin	GAP43	+	LFQ intensity SIC_LFQ intensity 3P	17	17	17	68.9	68.9	68.9	24.802	0	323.31	3963400000	252	2.5915	0.0119694	-2.08603	-6.71433	29.7291	29.6174	30.443	28.0812	27.5091	27.9412
+	1.68232	-2.08558	P98095	P98095	Fibulin-2	FBLN2	+	LFQ intensity SIC_LFQ intensity 3P	9	9	9	11.2	11.2	11.2	126.57	0	23.865	46631000	18	1.68232	0.0478564	-2.08558	-3.70295	21.786	22.7436	22.901	20.0889	21.2629	19.8221
+	3.0741	-2.08295	Q9H5V8	Q9H5V8	CUB domain-containing protein 1	CDCP1	+	LFQ intensity SIC_LFQ intensity 3P	4	4	4	5.1	5.1	5.1	92.931	0	9.9062	23065000	9	3.0741	0.00660612	-2.08295	-9.00195	22.2192	22.2102	21.7247	20.2196	19.6605	20.0252
+	4.87773	-2.08127	Q14315	Q14315	Filamin-C	FLNC	+	LFQ intensity SIC_LFQ intensity 3P	157	145	142	69.5	67	65.4	291.02	0	323.31	22615000000	1534	4.87773	0.00168653	-2.08127	-25.8756	31.9489	31.8079	31.7046	29.6758	29.8078	29.7339
+	2.42337	-2.05774	P18084	P18084	Integrin beta-5	ITGB5	+	LFQ intensity SIC_LFQ intensity 3P	11	11	11	16.1	16.1	16.1	88.053	0	74.578	225110000	32	2.42337	0.0148682	-2.05774	-6.04721	24.6189	25.1596	24.8184	23.4094	22.4718	22.5425
+	3.86529	-2.05548	P09669	P09669	Cytochrome c oxidase subunit 6C	COX6C	+	LFQ intensity SIC_LFQ intensity 3P	4	4	4	37.3	37.3	37.3	8.7813	0	7.1914	293910000	24	3.86529	0.00323232	-2.05548	-14.3676	25.2175	24.9917	25.4178	23.1118	23.0534	23.2954
+	2.55921	-2.05244	Q9HAT2	Q9HAT2	Sialate O-acetylesterase	SIAE	+	LFQ intensity SIC_LFQ intensity 3P	8	8	8	18.5	18.5	18.5	58.314	0	86.327	1165700000	57	2.55921	0.0124913	-2.05244	-6.58153	27.0767	26.966	27.5666	24.8263	24.9801	25.6455
+	2.50646	-2.047	P54802	P54802	Alpha-N-acetylglucosaminidase;Alpha-N-acetylglucosaminidase 82 kDa form;Alpha-N-acetylglucosaminidase 77 kDa form	NAGLU	+	LFQ intensity SIC_LFQ intensity 3P	5	5	5	9.2	9.2	9.2	82.265	0	43.016	173740000	31	2.50646	0.0133354	-2.047	-6.36948	24.6181	24.1489	24.8287	22.9814	22.2986	22.1747
+	4.53062	-2.03912	P61769	P61769	Beta-2-microglobulin;Beta-2-microglobulin form pI 5.3	B2M	+	LFQ intensity SIC_LFQ intensity 3P	4	4	4	40.3	40.3	40.3	13.714	0	19.221	122540000	21	4.53062	0.00180561	-2.03912	-21.1633	24.2247	24.0781	24.3237	22.2757	22.0522	22.1812
+	3.25988	-2.03764	Q92570	Q92570	Nuclear receptor subfamily 4 group A member 3	NR4A3	+	LFQ intensity SIC_LFQ intensity 3P	4	4	4	8.6	8.6	8.6	68.229	0.00019988	5.6547	25116000	12	3.25988	0.00544818	-2.03764	-10.0573	21.5503	21.8949	22.0898	19.5943	20.0342	19.7936
+	2.44625	-2.0321	O00478;P78410;O00481	O00478	Butyrophilin subfamily 3 member A3	BTN3A3	+	LFQ intensity SIC_LFQ intensity 3P	5	5	5	12	12	12	65.001	0	10.859	38437000	8	2.44625	0.0144334	-2.0321	-6.13455	22.664	22.6039	22.5883	20.6724	21.1113	19.9763
+	2.7463	-2.02608	Q6UXH1	Q6UXH1	Cysteine-rich with EGF-like domain protein 2	CRELD2	+	LFQ intensity SIC_LFQ intensity 3P	5	5	5	16.7	16.7	16.7	38.191	0	41.79	621770000	30	2.7463	0.00973261	-2.02608	-7.38382	25.9546	26.051	26.6553	24.0069	24.0526	24.5231
+	1.5256	-2.0212	Q99571	Q99571	P2X purinoceptor 4	P2RX4			2	2	2	8.2	8.2	8.2	43.369	0	6.3545	26063000	6	1.5256	0.0621351	-2.0212	-3.30431	21.2998	22.4595	22.1682	20.9504	19.5789	19.3347
+	2.45451	-2.01701	O00562	O00562	Membrane-associated phosphatidylinositol transfer protein 1	PITPNM1	+	LFQ intensity SIC_LFQ intensity 3P	9	9	9	12.5	12.5	12.5	134.85	0	39.667	117520000	35	2.45451	0.014253	-2.01701	-6.16633	23.7234	24.2334	24.1395	22.4772	22.0792	21.4889
+	3.8774	-2.01393	O75410	O75410	Transforming acidic coiled-coil-containing protein 1	TACC1	+	LFQ intensity SIC_LFQ intensity 3P	10	10	10	20.6	20.6	20.6	87.793	0	23.241	58233000	19	3.8774	0.0031765	-2.01393	-14.4697	23.4386	23.4727	23.2771	21.5198	21.495	21.1318
+	2.07833	-2.01141	Q8ND83	Q8ND83	SLAIN motif-containing protein 1	SLAIN1	+	LFQ intensity SIC_LFQ intensity 3P	3	3	3	8.6	8.6	8.6	60.594	0	37.166	51311000	10	2.07833	0.0249449	-2.01141	-4.8483	22.6678	22.8399	21.7548	20.8918	20.2094	20.127
+	1.13008	-2.0114	Q14168	Q14168	MAGUK p55 subfamily member 2	MPP2			5	5	5	9.5	9.5	9.5	64.58	0	8.7942	67278000	12	1.13008	0.124397	-2.0114	-2.40296	22.6186	22.4937	22.8562	22.2004	20.3701	19.3638
+	2.83803	-1.99844	Q86TX2;P49753	Q86TX2;P49753	Acyl-coenzyme A thioesterase 1;Acyl-coenzyme A thioesterase 2, mitochondrial	ACOT1	+	LFQ intensity SIC_LFQ intensity 3P	8	8	8	24.7	24.7	24.7	46.277	0	15.276	52484000	17	2.83803	0.00862447	-1.99844	-7.80784	22.6664	22.4819	22.5387	21.0188	20.1564	20.5165
+	2.07961	-1.99685	Q8NBJ9	Q8NBJ9	SID1 transmembrane family member 2	SIDT2	+	LFQ intensity SIC_LFQ intensity 3P	4	4	4	5.4	5.4	5.4	94.453	0.00018741	4.4567	78066000	8	2.07961	0.0249067	-1.99685	-4.85238	23.1648	23.0536	23.3742	21.6238	20.3998	21.5784
+	3.6774	-1.99188	P51687	P51687	Sulfite oxidase, mitochondrial	SUOX	+	LFQ intensity SIC_LFQ intensity 3P	7	7	7	16.1	16.1	16.1	60.282	0	14.648	35120000	21	3.6774	0.00368549	-1.99188	-12.8696	22.2846	21.9964	22.4288	20.0721	20.3634	20.2987
+	1.84737	-1.98869	Q9H6X2	Q9H6X2	Anthrax toxin receptor 1	ANTXR1	+	LFQ intensity SIC_LFQ intensity 3P	4	4	4	9.6	9.6	9.6	62.788	0	10.98	65299000	15	1.84737	0.0361929	-1.98869	-4.15426	23.2718	22.1475	23.3393	20.9747	21.3967	20.4213
+	1.23243	-1.98763	Q9Y5W7	Q9Y5W7	Sorting nexin-14	SNX14			5	5	5	6	6	6	110.18	0.00035448	3.5974	37491000	10	1.23243	0.103862	-1.98763	-2.62396	21.7099	22.1595	21.8833	21.4209	19.2364	19.1325
+	1.41265	-1.98196	O75462	O75462	Cytokine receptor-like factor 1	CRLF1			5	5	5	10.9	10.9	10.9	46.301	0	14.683	67654000	8	1.41265	0.0753121	-1.98196	-3.03297	23.2458	22.7949	22.8927	21.0867	19.8465	22.0543
+	2.17086	-1.96853	Q9BXC9	Q9BXC9	Bardet-Biedl syndrome 2 protein	BBS2	+	LFQ intensity SIC_LFQ intensity 3P	6	6	6	9.3	9.3	9.3	79.87	0	11.931	59883000	16	2.17086	0.0213878	-1.96853	-5.14936	22.9499	22.8353	22.4854	21.4819	20.3033	20.5797
+	1.31749	-1.96755	Q07343	Q07343	cAMP-specific 3,5-cyclic phosphodiesterase 4B	PDE4B			6	6	6	12.5	12.5	12.5	83.343	0	40.999	63012000	17	1.31749	0.0893651	-1.96755	-2.8136	23.016	22.692	22.9677	19.5454	21.512	21.7156
+	2.23241	-1.96471	Q9NP74	Q9NP74	Palmdelphin	PALMD	+	LFQ intensity SIC_LFQ intensity 3P	2	2	2	5.1	5.1	5.1	62.757	0.00020076	5.7737	33301000	8	2.23241	0.0196828	-1.96471	-5.35756	22.1986	22.5617	21.4732	20.3918	19.7787	20.1688
+	2.81228	-1.96055	P18065	P18065	Insulin-like growth factor-binding protein 2	IGFBP2	+	LFQ intensity SIC_LFQ intensity 3P	8	8	8	43.7	43.7	43.7	34.814	0	36.496	125060000	32	2.81228	0.00892961	-1.96055	-7.68668	24.2173	23.8476	24.5537	22.2481	21.9791	22.5098
+	3.4212	-1.95851	P09455	P09455	Retinol-binding protein 1	RBP1	+	LFQ intensity SIC_LFQ intensity 3P	15	15	15	85.9	85.9	85.9	15.85	0	323.31	9336200000	361	3.4212	0.00459485	-1.95851	-11.0667	30.3265	29.7924	29.8529	28.0543	28.1108	27.9311
+	1.26542	-1.95805	Q6PK18	Q6PK18	2-oxoglutarate and iron-dependent oxygenase domain-containing protein 3	OGFOD3			3	3	3	15.7	15.7	15.7	35.646	0	28.717	40460000	6	1.26542	0.0980648	-1.95805	-2.69683	22.194	22.3781	21.9762	19.0691	21.537	20.0679
+	3.59771	-1.95423	P07858	P07858	Cathepsin B;Cathepsin B light chain;Cathepsin B heavy chain	CTSB	+	LFQ intensity SIC_LFQ intensity 3P	11	11	11	38.3	38.3	38.3	37.821	0	237.64	5410800000	233	3.59771	0.00399343	-1.95423	-12.2808	29.4904	29.5186	29.6469	27.8045	27.3022	27.6866
+	3.34808	-1.9458	P42785	P42785	Lysosomal Pro-X carboxypeptidase	PRCP	+	LFQ intensity SIC_LFQ intensity 3P	10	10	10	21.6	21.6	21.6	55.799	0	180.19	2257000000	101	3.34808	0.00479688	-1.9458	-10.5979	28.0479	27.7391	28.2918	25.9111	26.1114	26.2189
+	1.90186	-1.9417	O60936	O60936	Nucleolar protein 3	NOL3	+	LFQ intensity SIC_LFQ intensity 3P	3	3	3	29.3	29.3	29.3	22.629	0	12.869	32585000	8	1.90186	0.0330489	-1.9417	-4.31106	22.682	22.5278	22.4008	21.4481	20.3764	19.961
+	1.42231	-1.94159	Q8NFJ9	Q8NFJ9	Bardet-Biedl syndrome 1 protein	BBS1			6	6	6	14.8	14.8	14.8	65.083	0	35.323	46386000	10	1.42231	0.0740286	-1.94159	-3.05569	22.4005	22.5476	22.6415	19.3822	20.8669	21.5159
+	2.82833	-1.93975	Q9Y6I9	Q9Y6I9	Testis-expressed sequence 264 protein	TEX264	+	LFQ intensity SIC_LFQ intensity 3P	3	3	3	9.9	9.9	9.9	34.188	0.00019924	5.5944	54799000	6	2.82833	0.00873223	-1.93975	-7.76197	22.5943	22.2146	22.8151	20.8657	20.2627	20.6763
+	1.54192	-1.92656	O94919	O94919	Endonuclease domain-containing 1 protein	ENDOD1			6	6	6	18	18	18	55.016	0	48.657	146010000	28	1.54192	0.0606491	-1.92656	-3.34458	23.9998	23.9638	23.9771	20.9177	22.7869	22.4564
+	2.39261	-1.92483	O60641	O60641	Clathrin coat assembly protein AP180	SNAP91	+	LFQ intensity SIC_LFQ intensity 3P	10	9	9	13.6	12.2	12.2	92.501	0	51.79	120090000	28	2.39261	0.0155567	-1.92483	-5.93145	24.0855	23.5493	23.5039	22.3179	21.4956	21.5507
+	3.18805	-1.92069	P51688	P51688	N-sulphoglucosamine sulphohydrolase	SGSH	+	LFQ intensity SIC_LFQ intensity 3P	10	10	10	26.3	26.3	26.3	56.695	0	35.908	329230000	31	3.18805	0.00589337	-1.92069	-9.63632	25.3476	25.2405	25.7548	23.7641	23.3503	23.4665
+	2.478	-1.91011	O43504	O43504	Ragulator complex protein LAMTOR5	LAMTOR5	+	LFQ intensity SIC_LFQ intensity 3P	6	6	6	96.7	96.7	96.7	9.6138	0	185.33	454400000	85	2.478	0.0138837	-1.91011	-6.25752	25.7125	25.5993	26.1085	23.3914	24.0205	24.278
+	1.56355	-1.9028	Q96BS2	Q96BS2	Calcineurin B homologous protein 3	TESC			3	3	3	17.8	17.8	17.8	24.75	0	14.085	30730000	7	1.56355	0.0583648	-1.9028	-3.39837	21.835	22.6943	21.7295	20.7483	19.2521	20.5499
+	1.20074	-1.90198	Q8TB22	Q8TB22	Spermatogenesis-associated protein 20	SPATA20			5	5	5	9.5	9.5	9.5	87.898	0	15.894	63476000	19	1.20074	0.109786	-1.90198	-2.55474	22.7733	23.0846	22.9809	21.3152	19.6508	22.1668
+	1.30037	-1.88391	Q9NP58	Q9NP58	ATP-binding cassette sub-family B member 6, mitochondrial	ABCB6			4	4	4	6.1	6.1	6.1	93.884	0	25.973	36368000	19	1.30037	0.0923411	-1.88391	-2.77497	22.143	22.1132	22.2811	19.0662	20.4178	21.4015
+	1.95235	-1.88249	Q9NP90	Q9NP90	Ras-related protein Rab-9B	RAB9B	+	LFQ intensity SIC_LFQ intensity 3P	3	1	1	16.4	6.5	6.5	22.719	0.00052065	3.2541	28832000	8	1.95235	0.0305301	-1.88249	-4.46006	21.3735	21.3848	21.6968	20.3985	19.3646	19.0446
+	3.84139	-1.87612	P00918	P00918	Carbonic anhydrase 2	CA2	+	LFQ intensity SIC_LFQ intensity 3P	14	14	14	67.3	67.3	67.3	29.246	0	224.62	8857600000	194	3.84139	0.00332114	-1.87612	-14.1682	30.291	30.2658	30.1619	28.1109	28.4814	28.4982
+	3.26079	-1.87462	Q9UFN0;Q9BS92	Q9UFN0	Protein NipSnap homolog 3A	NIPSNAP3A	+	LFQ intensity SIC_LFQ intensity 3P	11	11	11	58.3	58.3	58.3	28.466	0	249.01	2587100000	108	3.26079	0.00544742	-1.87462	-10.0628	28.0186	28.3803	28.1754	26.1814	26.6242	26.1448
+	2.26196	-1.87376	Q9Y2S2	Q9Y2S2	Lambda-crystallin homolog	CRYL1	+	LFQ intensity SIC_LFQ intensity 3P	4	4	4	14.7	14.7	14.7	35.419	0	10.697	101410000	19	2.26196	0.0188255	-1.87376	-5.45987	23.785	23.2877	23.1087	22.0112	21.4973	21.0517
+	0.910731	-1.8674	P60510	P60510	Serine/threonine-protein phosphatase 4 catalytic subunit	PPP4C			4	2	2	14	9.1	9.1	35.08	0.00018519	4.2727	122080000	26	0.910731	0.185114	-1.8674	-1.95097	23.5879	23.5631	23.228	20.3644	20.9504	23.4621
+	2.93084	-1.86258	P27544	P27544	Ceramide synthase 1	CERS1	+	LFQ intensity SIC_LFQ intensity 3P	6	6	6	20.6	20.6	20.6	39.536	0	79.735	328750000	45	2.93084	0.00773289	-1.86258	-8.25892	25.409	26.0117	25.8221	23.7325	23.7609	24.1617
+	1.41926	-1.86089	P15289	P15289	Arylsulfatase A;Arylsulfatase A component B;Arylsulfatase A component C	ARSA			5	5	5	15	15	15	53.588	0	323.31	401530000	28	1.41926	0.0744641	-1.86089	-3.0485	24.9062	26.1138	26.138	22.9505	24.2532	24.3717
+	1.85318	-1.85892	P21589	P21589	5-nucleotidase	NT5E	+	LFQ intensity SIC_LFQ intensity 3P	6	6	6	12.9	12.9	12.9	63.367	0	17.615	106870000	15	1.85318	0.0358404	-1.85892	-4.17078	23.9083	24.1702	22.8218	21.4565	21.8392	22.0278
+	1.49243	-1.83719	P56181	P56181	NADH dehydrogenase [ubiquinone] flavoprotein 3, mitochondrial	NDUFV3			1	1	1	14.8	14.8	14.8	11.94	0.00084731	2.9395	68914000	8	1.49243	0.0654918	-1.83719	-3.22332	23.1318	23.118	23.4851	21.3379	20.4796	22.4058
+	2.15191	-1.83013	Q76M96	Q76M96	Coiled-coil domain-containing protein 80	CCDC80	+	LFQ intensity SIC_LFQ intensity 3P	8	8	8	12.6	12.6	12.6	108.17	0	32.734	102230000	19	2.15191	0.0220949	-1.83013	-5.08656	23.3888	24.4203	23.3376	22.0131	21.8757	21.7674
+	2.52226	-1.82809	Q92791	Q92791	Synaptonemal complex protein SC65	LEPREL4	+	LFQ intensity SIC_LFQ intensity 3P	7	6	6	20.6	17.2	17.2	50.381	0	17.543	40213000	12	2.52226	0.0130819	-1.82809	-6.43237	22.1644	22.42	22.3953	19.9539	20.7749	20.7667
+	3.54313	-1.82675	O95817	O95817	BAG family molecular chaperone regulator 3	BAG3	+	LFQ intensity SIC_LFQ intensity 3P	13	13	13	34.4	34.4	34.4	61.594	0	50.233	334790000	51	3.54313	0.00415706	-1.82675	-11.8924	25.4857	25.3631	25.3892	23.6016	23.8358	23.3203
+	2.12219	-1.8251	Q8TAE6	Q8TAE6	Protein phosphatase 1 regulatory subunit 14C	PPP1R14C	+	LFQ intensity SIC_LFQ intensity 3P	2	2	2	33.3	33.3	33.3	17.843	0	58.313	104270000	14	2.12219	0.0231403	-1.8251	-4.98925	23.8936	23.8563	23.5302	22.0186	22.4899	21.2962
+	2.73293	-1.82465	Q4LDG9	Q4LDG9	Dynein light chain 1, axonemal	DNAL1	+	LFQ intensity SIC_LFQ intensity 3P	4	4	4	18.9	18.9	18.9	21.533	0.00019264	4.9262	57525000	10	2.73293	0.00995076	-1.82465	-7.3238	22.4347	22.3979	22.5258	20.8368	20.9102	20.1375
+	3.8576	-1.82253	Q9NT99;Q9HCJ2;Q9HBW1	Q9NT99	Leucine-rich repeat-containing protein 4B	LRRC4B	+	LFQ intensity SIC_LFQ intensity 3P	8	8	8	13.3	13.3	13.3	76.433	0	22.585	153520000	24	3.8576	0.00326409	-1.82253	-14.3032	24.5173	24.2688	24.2182	22.3398	22.6262	22.5706
+	1.56974	-1.81857	Q9Y2E5	Q9Y2E5	Epididymis-specific alpha-mannosidase	MAN2B2			8	8	8	9.9	9.9	9.9	113.98	0	19.235	112570000	16	1.56974	0.0577194	-1.81857	-3.41387	23.2031	23.1552	24.2319	20.9181	22.0122	22.2042
+	4.13801	-1.81713	Q14258	Q14258	E3 ubiquitin/ISG15 ligase TRIM25	TRIM25	+	LFQ intensity SIC_LFQ intensity 3P	14	14	14	27.5	27.5	27.5	70.973	0	96.868	504170000	80	4.13801	0.00237469	-1.81713	-16.8464	25.9898	25.956	26.1642	24.0578	24.3533	24.2475
+	1.18332	-1.81311	Q9NUM4	Q9NUM4	Transmembrane protein 106B	TMEM106B			2	2	2	8.4	8.4	8.4	31.127	0.00018975	4.6723	70007000	9	1.18332	0.113024	-1.81311	-2.51699	22.7596	22.5068	23.0344	20.7679	19.8379	22.2555
+	1.28309	-1.81102	Q9NR12	Q9NR12	PDZ and LIM domain protein 7	PDLIM7			8	8	8	22.5	22.5	22.5	49.844	0	24.61	149940000	27	1.28309	0.0949407	-1.81102	-2.7362	23.8168	23.9867	24.2028	23.1079	20.9287	22.5366
+	2.87902	-1.80771	P26006	P26006	Integrin alpha-3;Integrin alpha-3 heavy chain;Integrin alpha-3 light chain	ITGA3	+	LFQ intensity SIC_LFQ intensity 3P	8	8	8	9.4	9.4	9.4	116.61	0	16.791	101720000	19	2.87902	0.00827835	-1.80771	-8.00422	23.7272	23.4165	23.8831	22.2243	21.7258	21.6536
+	1.67445	-1.8077	Q96QR8	Q96QR8	Transcriptional activator protein Pur-beta	PURB	+	LFQ intensity SIC_LFQ intensity 3P	3	3	3	24.7	24.7	24.7	33.24	0.0056075	1.8172	37228000	8	1.67445	0.0485114	-1.8077	-3.68227	21.0876	22.5245	21.2057	19.4591	19.9875	19.9482
+	3.21597	-1.80723	Q92575	Q92575	UBX domain-containing protein 4	UBXN4	+	LFQ intensity SIC_LFQ intensity 3P	9	9	9	31.7	31.7	31.7	56.777	0	87.967	583140000	50	3.21597	0.00575529	-1.80723	-9.79802	26.1502	25.9478	26.3355	24.0554	24.4083	24.548
+	1.6794	-1.80425	Q8NHU6	Q8NHU6	Tudor domain-containing protein 7	TDRD7	+	LFQ intensity SIC_LFQ intensity 3P	9	9	9	10.7	10.7	10.7	123.58	0	13.9	44178000	9	1.6794	0.0480934	-1.80425	-3.69527	22.5842	22.5881	22.5664	20.1314	21.733	20.4616
+	2.23114	-1.8028	P19086	P19086	Guanine nucleotide-binding protein G(z) subunit alpha	GNAZ	+	LFQ intensity SIC_LFQ intensity 3P	9	9	9	34.4	34.4	34.4	40.923	0	32.319	204740000	27	2.23114	0.0197177	-1.8028	-5.35319	24.6254	24.502	24.5616	22.3428	23.4225	22.5153
+	3.12493	-1.80257	O95297	O95297	Myelin protein zero-like protein 1	MPZL1	+	LFQ intensity SIC_LFQ intensity 3P	5	5	5	19	19	19	29.082	0	16.474	67697000	23	3.12493	0.00633018	-1.80257	-9.27998	23.1686	23.6495	23.7001	21.7547	21.5192	21.8365
+	1.44214	-1.79419	O76041	O76041	Nebulette	NEBL			2	2	2	2.4	2.4	2.4	116.45	0.00018811	4.5073	22693000	5	1.44214	0.0715321	-1.79419	-3.10262	22.5635	21.1381	21.6715	19.2246	20.5761	20.1898
+	2.6718	-1.78907	O94811	O94811	Tubulin polymerization-promoting protein	TPPP	+	LFQ intensity SIC_LFQ intensity 3P	6	6	6	29.2	29.2	29.2	23.693	0	25.088	461700000	27	2.6718	0.0107857	-1.78907	-7.05468	25.8087	25.3864	25.4096	23.3538	24.0879	23.7958
+	1.15288	-1.78859	Q14244	Q14244	Ensconsin	MAP7			5	5	5	9.1	9.1	9.1	84.051	0	8.7461	58820000	11	1.15288	0.119186	-1.78859	-2.45158	22.8378	22.8647	23.0389	21.1128	19.8725	22.3903
+	1.59112	-1.78841	P02689;P15090	P02689;P15090	Myelin P2 protein;Fatty acid-binding protein, adipocyte	PMP2			2	2	2	19.7	19.7	19.7	14.909	0	8.3539	43064000	8	1.59112	0.0556257	-1.78841	-3.46768	22.3042	21.549	21.8439	19.3121	20.928	20.0917
+	1.68697	-1.78822	Q6ZSR9	Q6ZSR9	Uncharacterized protein FLJ45252		+	LFQ intensity SIC_LFQ intensity 3P	5	5	5	23.9	23.9	23.9	37.976	0	27.74	153370000	34	1.68697	0.0474796	-1.78822	-3.71521	24.2763	24.2935	23.9241	21.4822	23.0511	22.5959
+	4.15737	-1.78578	P07339	P07339	Cathepsin D;Cathepsin D light chain;Cathepsin D heavy chain	CTSD	+	LFQ intensity SIC_LFQ intensity 3P	21	21	21	55.1	55.1	55.1	44.552	0	323.31	25264000000	571	4.15737	0.00234664	-1.78578	-17.0374	31.3922	31.7401	31.4837	29.7418	29.7768	29.74
+	4.24339	-1.78397	P46940	P46940	Ras GTPase-activating-like protein IQGAP1	IQGAP1	+	LFQ intensity SIC_LFQ intensity 3P	66	66	63	47.1	47.1	45.7	189.25	0	323.31	8813100000	661	4.24339	0.00214653	-1.78397	-17.912	30.151	30.3073	30.0473	28.4221	28.4733	28.2582
+	3.09907	-1.78375	Q08722	Q08722	Leukocyte surface antigen CD47	CD47	+	LFQ intensity SIC_LFQ intensity 3P	4	4	4	11.8	11.8	11.8	35.213	0.00020206	5.9107	536880000	35	3.09907	0.00649364	-1.78375	-9.13752	26.2745	26.2971	26.3848	24.88	24.5098	24.2153
+	2.23515	-1.78329	Q6UX71	Q6UX71	Plexin domain-containing protein 2	PLXDC2	+	LFQ intensity SIC_LFQ intensity 3P	4	4	4	7.6	7.6	7.6	59.582	0.00020602	6.3276	29588000	7	2.23515	0.0196114	-1.78329	-5.36699	22.2071	22.6835	22.2634	20.671	20.0569	21.0763
+	4.01153	-1.78294	Q8N129	Q8N129	Protein canopy homolog 4	CNPY4	+	LFQ intensity SIC_LFQ intensity 3P	3	3	3	10.9	10.9	10.9	28.309	0	18.791	140030000	17	4.01153	0.00271768	-1.78294	-15.6491	24.246	24.3394	24.4818	22.5309	22.7472	22.4404
+	3.87523	-1.77669	P11117	P11117	Lysosomal acid phosphatase	ACP2	+	LFQ intensity SIC_LFQ intensity 3P	9	9	9	20.3	20.3	20.3	48.344	0	254.02	703330000	85	3.87523	0.0031765	-1.77669	-14.4514	26.6469	27.0395	26.9201	25.045	25.1721	25.0593
+	5.23966	-1.77585	P21333	P21333	Filamin-A	FLNA	+	LFQ intensity SIC_LFQ intensity 3P	158	158	146	69.9	69.9	67.1	280.74	0	323.31	52209000000	2410	5.23966	0.00131539	-1.77585	-31.8964	32.9315	33.0268	33.0125	31.1209	31.2714	31.251
+	3.85607	-1.77519	Q96TA1	Q96TA1	Niban-like protein 1	FAM129B	+	LFQ intensity SIC_LFQ intensity 3P	12	12	12	26.3	26.3	26.3	84.137	0	53.854	518900000	59	3.85607	0.00326409	-1.77519	-14.2904	26.2699	26.0027	25.8636	24.2023	24.2898	24.3186
	0.690903	-1.7654	Q9UHY8	Q9UHY8	Fasciculation and elongation protein zeta-2	FEZ2			4	4	4	15.3	15.3	15.3	39.666	0	9.1561	127240000	8	0.690903	0.275375	-1.7654	-1.51748	23.715	24.0696	22.9571	23.1076	22.7452	19.5927
+	3.46045	-1.76218	Q13510	Q13510	Acid ceramidase;Acid ceramidase subunit alpha;Acid ceramidase subunit beta	ASAH1	+	LFQ intensity SIC_LFQ intensity 3P	15	15	15	35.9	35.9	35.9	44.659	0	295.98	4040000000	167	3.46045	0.00448593	-1.76218	-11.3264	29.143	28.9016	29.4242	27.4564	27.3992	27.3267
+	3.27003	-1.75805	P57087	P57087	Junctional adhesion molecule B	JAM2	+	LFQ intensity SIC_LFQ intensity 3P	7	7	7	29.9	29.9	29.9	33.207	0	65.155	246560000	37	3.27003	0.00537588	-1.75805	-10.1182	24.7566	25.0252	25.2558	23.1739	23.4473	23.1422
+	2.4309	-1.75736	Q5TEU4	Q5TEU4	NADH dehydrogenase [ubiquinone] 1 alpha subcomplex assembly factor 5	NDUFAF5	+	LFQ intensity SIC_LFQ intensity 3P	2	2	2	7	7	7	38.918	0	7.6435	40597000	8	2.4309	0.0147243	-1.75736	-6.07583	22.1318	22.2747	22.1941	21.011	20.2201	20.0974
+	2.87327	-1.75213	Q9BTY2	Q9BTY2	Plasma alpha-L-fucosidase	FUCA2	+	LFQ intensity SIC_LFQ intensity 3P	9	9	9	20.8	20.8	20.8	54.066	0	44.306	328020000	36	2.87327	0.00833668	-1.75213	-7.97641	25.4253	25.3081	25.4296	24.0576	23.5043	23.3446
+	2.50697	-1.74493	Q9UKF7	Q9UKF7	Cytoplasmic phosphatidylinositol transfer protein 1	PITPNC1	+	LFQ intensity SIC_LFQ intensity 3P	8	8	8	29.5	29.5	29.5	38.387	0	17.791	132420000	23	2.50697	0.0133336	-1.74493	-6.3715	24.1875	23.572	23.7139	21.7111	22.4027	22.1247
+	1.90574	-1.73333	P22304	P22304	Iduronate 2-sulfatase;Iduronate 2-sulfatase 42 kDa chain;Iduronate 2-sulfatase 14 kDa chain	IDS	+	LFQ intensity SIC_LFQ intensity 3P	4	4	4	8.4	8.4	8.4	61.872	0	45.294	192240000	15	1.90574	0.0328235	-1.73333	-4.32239	24.7194	23.7366	24.9102	22.6086	23.0547	22.5029
+	3.24526	-1.73034	Q6IS24	Q6IS24	Putative polypeptide N-acetylgalactosaminyltransferase-like protein 3	WBSCR17	+	LFQ intensity SIC_LFQ intensity 3P	6	6	6	12.2	12.2	12.2	67.75	0	10.693	36198000	15	3.24526	0.00553636	-1.73034	-9.97031	22.295	22.2035	22.4177	20.2581	20.6747	20.7924
+	3.02457	-1.72971	Q9UHG2;Q9NPY3	Q9UHG2	ProSAAS;KEP;Big SAAS;Little SAAS;Big PEN-LEN;PEN;Little LEN;Big LEN	PCSK1N	+	LFQ intensity SIC_LFQ intensity 3P	3	3	3	16.5	16.5	16.5	27.372	0	23.458	38162000	13	3.02457	0.00694722	-1.72971	-8.73839	22.9027	22.3298	22.9413	21.0089	20.9987	20.9772
+	1.51934	-1.72755	P43234	P43234	Cathepsin O	CTSO			2	2	2	8.1	8.1	8.1	35.957	0.00020153	5.8651	13062000	8	1.51934	0.0626474	-1.72755	-3.28895	20.8204	21.4873	21.394	19.515	18.667	20.337
+	3.01856	-1.72156	Q969E4;Q6IPX3	Q969E4;Q6IPX3	Transcription elongation factor A protein-like 3;Transcription elongation factor A protein-like 6	TCEAL3	+	LFQ intensity SIC_LFQ intensity 3P	4	4	2	25	25	13.5	22.502	0	11.234	22357000	12	3.01856	0.00696825	-1.72156	-8.70687	21.8628	22.1657	22.418	20.5374	20.1964	20.5479
+	3.34197	-1.71881	P40763	P40763	Signal transducer and activator of transcription 3	STAT3	+	LFQ intensity SIC_LFQ intensity 3P	23	23	23	44.2	44.2	44.2	88.067	0	275.41	1396700000	166	3.34197	0.00481361	-1.71881	-10.5596	27.6303	27.6711	27.3633	25.6846	26.0971	25.7265
+	3.27668	-1.70752	Q8IWU5	Q8IWU5	Extracellular sulfatase Sulf-2	SULF2	+	LFQ intensity SIC_LFQ intensity 3P	12	12	12	15.1	15.1	15.1	100.45	0	171.59	471310000	85	3.27668	0.00534681	-1.70752	-10.1583	26.2284	26.5427	26.0461	24.6129	24.3997	24.682
+	3.73627	-1.70631	P07686	P07686	Beta-hexosaminidase subunit beta;Beta-hexosaminidase subunit beta chain B;Beta-hexosaminidase subunit beta chain A	HEXB	+	LFQ intensity SIC_LFQ intensity 3P	21	21	21	39	39	39	63.111	0	175.16	4781500000	267	3.73627	0.00356583	-1.70631	-13.322	29.0398	29.2662	29.4829	27.5472	27.5692	27.5535
+	2.61819	-1.70564	O94760	O94760	N(G),N(G)-dimethylarginine dimethylaminohydrolase 1	DDAH1	+	LFQ intensity SIC_LFQ intensity 3P	16	16	15	64.2	64.2	64.2	31.121	0	262.94	2873100000	199	2.61819	0.0115611	-1.70564	-6.82583	29.035	28.4762	28.3795	26.8167	27.2096	26.7475
+	2.9323	-1.70379	Q9UBG0	Q9UBG0	C-type mannose receptor 2	MRC2	+	LFQ intensity SIC_LFQ intensity 3P	16	16	16	15.6	15.6	15.6	166.67	0	86.893	603410000	84	2.9323	0.00773289	-1.70379	-8.26621	26.0696	26.2401	26.5574	24.8762	24.4914	24.3881
+	2.65213	-1.7026	P17900	P17900	Ganglioside GM2 activator;Ganglioside GM2 activator isoform short	GM2A	+	LFQ intensity SIC_LFQ intensity 3P	4	4	4	17.6	17.6	17.6	20.838	0	6.8295	645630000	62	2.65213	0.0109965	-1.7026	-6.96995	26.3187	26.1181	26.7581	24.9184	24.3982	24.7705
+	3.77537	-1.70004	P43490	P43490	Nicotinamide phosphoribosyltransferase	NAMPT	+	LFQ intensity SIC_LFQ intensity 3P	25	25	25	56.2	56.2	56.2	55.52	0	323.31	6631400000	353	3.77537	0.00340481	-1.70004	-13.6309	29.9344	29.7433	29.6361	28.0882	28.2165	27.9091
+	0.808523	-1.69721	Q96B54	Q96B54	Zinc finger protein 428	ZNF428			4	4	4	23.9	23.9	23.9	20.48	0	11.887	47396000	16	0.808523	0.222551	-1.69721	-1.74783	22.8873	22.6794	22.8555	19.175	21.9918	22.1638
+	1.0464	-1.69288	Q9Y4J8;O60941	Q9Y4J8;O60941	Dystrobrevin alpha;Dystrobrevin beta	DTNA			4	4	4	7.3	7.3	7.3	83.9	0	12.025	64127000	12	1.0464	0.144934	-1.69288	-2.22743	22.8214	23.1475	22.7981	22.6107	21.0524	20.0252
+	2.23032	-1.69188	Q8TDB6	Q8TDB6	E3 ubiquitin-protein ligase DTX3L	DTX3L	+	LFQ intensity SIC_LFQ intensity 3P	7	7	7	11.2	11.2	11.2	83.553	0	19.238	32330000	12	2.23032	0.0197357	-1.69188	-5.3504	22.3118	21.6739	22.1422	19.8474	20.5744	20.6305
+	4.42539	-1.6917	P23471	P23471	Receptor-type tyrosine-protein phosphatase zeta	PTPRZ1	+	LFQ intensity SIC_LFQ intensity 3P	24	24	24	14	14	14	254.58	0	323.31	1059800000	119	4.42539	0.00191548	-1.6917	-19.9099	27.2035	26.9912	27.0394	25.3361	25.4973	25.3256
+	4.41246	-1.69042	P09382	P09382	Galectin-1	LGALS1	+	LFQ intensity SIC_LFQ intensity 3P	8	8	8	60	60	60	14.716	0	173.33	4003800000	218	4.41246	0.00191548	-1.69042	-19.761	29.3911	29.3036	29.3745	27.6767	27.8009	27.5202
+	1.99983	-1.67973	Q8NEF9	Q8NEF9	Serum response factor-binding protein 1	SRFBP1	+	LFQ intensity SIC_LFQ intensity 3P	4	4	4	10.3	10.3	10.3	48.633	0	6.8575	39248000	10	1.99983	0.0283164	-1.67973	-4.60356	22.2202	22.3131	22.3447	21.2962	20.0591	20.4835
+	1.35063	-1.6787	Q14938	Q14938	Nuclear factor 1 X-type	NFIX			4	4	3	10.6	10.6	8	55.098	0	6.7459	22532000	9	1.35063	0.0841976	-1.6787	-2.88909	21.5306	21.8235	22.0525	19.3005	21.1956	19.8744
+	4.0791	-1.67809	O15484	O15484	Calpain-5	CAPN5	+	LFQ intensity SIC_LFQ intensity 3P	16	16	16	28	28	28	73.168	0	107.97	575320000	68	4.0791	0.00261771	-1.67809	-16.2779	26.2991	26.5992	26.4366	24.8107	24.8337	24.6562
+	3.12447	-1.67492	P13987	P13987	CD59 glycoprotein	CD59	+	LFQ intensity SIC_LFQ intensity 3P	3	3	3	25	25	25	14.177	0	8.6894	171480000	33	3.12447	0.00633018	-1.67492	-9.27745	25.023	24.8212	25.1905	23.3112	23.0982	23.6006
+	3.34864	-1.67416	P53677	P53677	AP-3 complex subunit mu-2	AP3M2	+	LFQ intensity SIC_LFQ intensity 3P	4	2	2	13.4	8.6	8.6	46.977	0	17.49	33534000	7	3.34864	0.00479688	-1.67416	-10.6015	22.2258	22.4057	21.8732	20.4513	20.5231	20.5077
+	3.05722	-1.67018	Q9HBZ2	Q9HBZ2	Aryl hydrocarbon receptor nuclear translocator 2	ARNT2	+	LFQ intensity SIC_LFQ intensity 3P	5	5	5	12.1	12.1	12.1	78.69	0	8.5017	29486000	8	3.05722	0.00674386	-1.67018	-8.91132	21.915	22.4596	22.0636	20.602	20.2937	20.532
+	2.95591	-1.66893	Q8IY22	Q8IY22	C-Maf-inducing protein	CMIP	+	LFQ intensity SIC_LFQ intensity 3P	6	6	6	10	10	10	86.33	0	27.328	285190000	28	2.95591	0.00753646	-1.66893	-8.38477	24.7867	25.3734	25.141	23.6184	23.4111	23.2648
+	2.21148	-1.66827	P62256	P62256	Ubiquitin-conjugating enzyme E2 H	UBE2H	+	LFQ intensity SIC_LFQ intensity 3P	4	4	4	25.7	25.7	25.7	20.655	0	33.353	151060000	27	2.21148	0.0201638	-1.66827	-5.28604	24.4906	24.2399	23.7281	22.2582	22.9284	22.2672
+	3.04224	-1.66461	Q6NUM9	Q6NUM9	All-trans-retinol 13,14-reductase	RETSAT	+	LFQ intensity SIC_LFQ intensity 3P	10	10	10	17.9	17.9	17.9	66.819	0	37.393	229390000	34	3.04224	0.00680486	-1.66461	-8.83159	24.5797	24.7	25.0105	22.915	23.3691	23.0123
+	1.51778	-1.65378	Q8NDA8	Q8NDA8	Maestro heat-like repeat-containing protein family member 1	MROH1			7	7	7	5.2	5.2	5.2	181.25	0	12.996	55320000	11	1.51778	0.0627958	-1.65378	-3.28512	22.9209	22.1114	22.2758	20.6932	20.071	21.5826
	0.363884	-1.64918	Q6PHR2	Q6PHR2	Serine/threonine-protein kinase ULK3	ULK3			4	4	4	10	10	10	53.444	0.00019794	5.4463	310120000	12	0.363884	0.506043	-1.64918	-0.871575	25.0049	25.0467	24.8567	25.2537	25.1691	19.538
+	4.10528	-1.64149	P14209	P14209	CD99 antigen	CD99	+	LFQ intensity SIC_LFQ intensity 3P	4	4	4	45.4	45.4	45.4	18.848	0	179.54	1624800000	116	4.10528	0.00254405	-1.64149	-16.5282	27.672	27.5408	27.3379	25.8623	25.9155	25.8485
+	2.46528	-1.64067	Q8N465	Q8N465	D-2-hydroxyglutarate dehydrogenase, mitochondrial	D2HGDH	+	LFQ intensity SIC_LFQ intensity 3P	4	4	4	9.8	9.8	9.8	56.415	0	6.6826	68072000	16	2.46528	0.0140976	-1.64067	-6.20798	23.0586	23.3444	22.7612	21.2011	21.8214	21.2197
+	1.06349	-1.62754	Q9P246	Q9P246	Stromal interaction molecule 2	STIM2			5	4	4	9.4	7.2	7.2	83.97	0	8.1409	38858000	6	1.06349	0.140503	-1.62754	-2.26294	22.1455	22.2533	22.4049	19.2198	21.4967	21.2046
+	2.90416	-1.62495	Q01459	Q01459	Di-N-acetylchitobiase	CTBS	+	LFQ intensity SIC_LFQ intensity 3P	7	7	7	22.1	22.1	22.1	43.759	0	18.279	71759000	22	2.90416	0.00803515	-1.62495	-8.12691	22.6412	23.0092	23.2973	21.4134	21.4271	21.2324
	0.712593	-1.61432	B1AK53	B1AK53	Espin	ESPN			6	6	6	8.1	8.1	8.1	91.732	0	15.128	147150000	22	0.712593	0.265096	-1.61432	-1.55978	23.6571	24.3823	23.8636	23.2656	23.4624	20.332
+	3.36337	-1.61427	P09486	P09486	SPARC	SPARC	+	LFQ intensity SIC_LFQ intensity 3P	8	8	8	41.3	41.3	41.3	34.632	0	50.382	572820000	63	3.36337	0.00478156	-1.61427	-10.6943	25.94	26.2087	26.3996	24.5769	24.6868	24.4418
+	3.78834	-1.60566	Q9UEY8	Q9UEY8	Gamma-adducin	ADD3	+	LFQ intensity SIC_LFQ intensity 3P	13	12	12	23.7	22.5	22.5	79.154	0	47.581	351390000	72	3.78834	0.00340481	-1.60566	-13.7349	25.7422	25.8431	25.5082	24.073	24.2077	23.9958
+	2.29052	-1.60196	Q15404	Q15404	Ras suppressor protein 1	RSU1	+	LFQ intensity SIC_LFQ intensity 3P	6	6	6	26	26	26	31.54	0	27.763	136260000	16	2.29052	0.0179855	-1.60196	-5.56025	24.4419	24.1626	24.1128	22.0987	22.9156	22.8972
+	3.5919	-1.60041	O75503	O75503	Ceroid-lipofuscinosis neuronal protein 5	CLN5	+	LFQ intensity SIC_LFQ intensity 3P	7	7	7	22.1	22.1	22.1	41.496	0	26.773	389520000	55	3.5919	0.00399371	-1.60041	-12.2389	25.2584	25.4926	25.7068	23.9034	23.8491	23.904
+	5.27854	-1.59581	Q6P1N0	Q6P1N0	Coiled-coil and C2 domain-containing protein 1A	CC2D1A	+	LFQ intensity SIC_LFQ intensity 3P	14	14	14	22.2	22.2	22.2	104.06	0	59.755	206150000	57	5.27854	0.00126119	-1.59581	-32.6207	24.774	24.6365	24.7155	23.1566	23.1224	23.0597
+	3.76268	-1.59382	A0FGR8	A0FGR8	Extended synaptotagmin-2	ESYT2	+	LFQ intensity SIC_LFQ intensity 3P	19	19	19	27.5	27.5	27.5	102.36	0	81.158	531010000	76	3.76268	0.00344666	-1.59382	-13.5299	26.0716	26.064	26.2598	24.6144	24.3418	24.6576
+	3.69485	-1.58796	Q6NUS6	Q6NUS6	Tectonic-3	TCTN3	+	LFQ intensity SIC_LFQ intensity 3P	2	2	2	4.1	4.1	4.1	66.156	0.00017966	3.8259	21254000	6	3.69485	0.00368549	-1.58796	-13.0022	21.4617	21.669	21.5897	20.0104	19.7904	20.1557
+	1.10929	-1.58705	Q53FA7	Q53FA7	Quinone oxidoreductase PIG3	TP53I3			7	7	7	21.1	21.1	21.1	35.536	0	19.063	101340000	14	1.10929	0.128944	-1.58705	-2.35896	23.9521	23.275	23.1276	22.5531	22.4196	20.6208
+	2.4508	-1.5867	Q8NDZ4	Q8NDZ4	Deleted in autism protein 1	C3orf58	+	LFQ intensity SIC_LFQ intensity 3P	8	8	8	22.8	22.8	22.8	49.481	0	33.515	131690000	32	2.4508	0.0143555	-1.5867	-6.15204	23.9421	24.4096	24.2449	22.4273	23.0477	22.3615
+	3.00349	-1.58371	O76024	O76024	Wolframin	WFS1	+	LFQ intensity SIC_LFQ intensity 3P	8	8	8	14.3	14.3	14.3	100.29	0	61.054	239930000	56	3.00349	0.00705308	-1.58371	-8.62841	25.0167	25.1884	24.598	23.4457	23.2575	23.3488
+	1.16116	-1.57822	P35270;REV__Q16649	P35270	Sepiapterin reductase	SPR			5	5	5	24.5	24.5	24.5	28.048	0	13.541	80891000	15	1.16116	0.117651	-1.57822	-2.4693	23.3262	22.7593	22.8939	20.2012	21.8402	22.2033
+	2.77508	-1.57815	P21926	P21926	CD9 antigen	CD9	+	LFQ intensity SIC_LFQ intensity 3P	3	3	3	7.5	7.5	7.5	25.416	0	6.4622	213950000	26	2.77508	0.00940207	-1.57815	-7.51461	24.9917	24.7839	24.3503	23.2567	23.1826	22.9522
+	2.66151	-1.57624	Q9BY67	Q9BY67	Cell adhesion molecule 1	CADM1	+	LFQ intensity SIC_LFQ intensity 3P	6	6	6	20.8	20.8	20.8	48.509	0	118.54	196820000	29	2.66151	0.0109336	-1.57624	-7.01021	24.749	25.1555	24.7413	23.3605	23.5837	22.9728
+	2.94533	-1.57441	Q9UHQ9	Q9UHQ9	NADH-cytochrome b5 reductase 1	CYB5R1	+	LFQ intensity SIC_LFQ intensity 3P	11	11	11	47.2	47.2	47.2	34.094	0	204.12	1038300000	109	2.94533	0.00764985	-1.57441	-8.33142	26.8418	27.243	27.1765	25.4461	25.7859	25.306
	0.621053	-1.57387	Q9NQX4	Q9NQX4	Unconventional myosin-Vc	MYO5C			14	10	10	9.3	6.7	6.7	202.81	0	19.022	85124000	26	0.621053	0.313624	-1.57387	-1.38141	22.9726	22.984	22.679	23.5652	19.9962	20.3526
+	3.68007	-1.57359	Q14108	Q14108	Lysosome membrane protein 2	SCARB2	+	LFQ intensity SIC_LFQ intensity 3P	14	14	14	37.4	37.4	37.4	54.29	0	323.31	4119500000	158	3.68007	0.00368549	-1.57359	-12.8899	29.0235	28.98	29.3629	27.5579	27.5177	27.5701
+	1.79867	-1.56746	P04920;P48751	P04920	Anion exchange protein 2	SLC4A2	+	LFQ intensity SIC_LFQ intensity 3P	3	3	3	2.9	2.9	2.9	137.01	0.00035657	3.6905	35230000	4	1.79867	0.0393524	-1.56746	-4.01748	21.6607	21.6688	21.9956	20.6694	20.4868	19.4666
+	0.956536	-1.56719	Q96RY7	Q96RY7	Intraflagellar transport protein 140 homolog	IFT140			7	7	7	5.7	5.7	5.7	165.19	0	11.438	36702000	17	0.956536	0.170155	-1.56719	-2.04332	21.9655	21.8819	22.3219	21.9374	19.3945	20.1359
+	2.02988	-1.5646	P33897;Q9UBJ2	P33897	ATP-binding cassette sub-family D member 1	ABCD1	+	LFQ intensity SIC_LFQ intensity 3P	4	4	4	7.7	7.7	7.7	82.936	0	10.935	25443000	7	2.02988	0.0270525	-1.5646	-4.69613	21.7723	21.6381	22.2949	19.9215	20.2569	20.8331
+	0.848384	-1.56425	Q8N4T8	Q8N4T8	Carbonyl reductase family member 4	CBR4			4	4	4	32.5	32.5	32.5	25.301	0	29.692	136130000	21	0.848384	0.207831	-1.56425	-1.82664	23.511	23.9121	23.5406	23.0605	22.8069	20.4035
+	1.61203	-1.5618	P49768	P49768	Presenilin-1;Presenilin-1 NTF subunit;Presenilin-1 CTF subunit;Presenilin-1 CTF12	PSEN1			3	3	3	8.1	8.1	8.1	52.667	0	21.112	18903000	7	1.61203	0.0536832	-1.5618	-3.52079	21.1458	21.4093	21.1145	20.1631	18.7979	20.0232
+	1.81116	-1.55947	Q53RD9	Q53RD9	Fibulin-7	FBLN7	+	LFQ intensity SIC_LFQ intensity 3P	2	2	2	4.8	4.8	4.8	47.375	0.00018488	4.2498	37463000	5	1.81116	0.0384832	-1.55947	-4.05226	22.1977	22.326	22.0192	20.2423	20.2519	21.3703
+	3.17933	-1.55481	Q9P2F8	Q9P2F8	Signal-induced proliferation-associated 1-like protein 2	SIPA1L2	+	LFQ intensity SIC_LFQ intensity 3P	10	9	9	7.7	6.9	6.9	190.44	0	24.358	107560000	23	3.17933	0.00594603	-1.55481	-9.58634	23.8465	23.4242	23.7939	22.2322	21.9475	22.2205
	0.629054	-1.54878	Q9GZQ3	Q9GZQ3	COMM domain-containing protein 5	COMMD5			2	2	2	10.3	10.3	10.3	24.67	0.00019015	4.7071	60075000	5	0.629054	0.3088	-1.54878	-1.39699	22.3277	22.8034	22.2874	18.7375	22.1563	21.8783
+	0.937204	-1.54124	Q86SF2	Q86SF2	N-acetylgalactosaminyltransferase 7	GALNT7			7	7	7	13.9	13.9	13.9	75.388	0	17.695	68721000	15	0.937204	0.176443	-1.54124	-2.00423	22.7462	22.6744	22.8934	20.2239	22.7343	20.732
+	5.82311	-1.54081	P78559	P78559	Microtubule-associated protein 1A;MAP1A heavy chain;MAP1 light chain LC2	MAP1A	+	LFQ intensity SIC_LFQ intensity 3P	54	52	52	30.5	29.8	29.8	305.48	0	323.31	3096900000	317	5.82311	0.000940375	-1.54081	-44.6636	28.6911	28.654	28.6129	27.1286	27.1463	27.0607
+	1.86269	-1.53973	Q9Y639	Q9Y639	Neuroplastin	NPTN	+	LFQ intensity SIC_LFQ intensity 3P	3	3	3	10.3	10.3	10.3	44.387	0	21.249	97014000	16	1.86269	0.0352252	-1.53973	-4.19794	23.6316	23.2337	23.5935	21.3421	22.534	21.9636
+	1.15652	-1.53822	Q9GZY8	Q9GZY8	Mitochondrial fission factor	MFF			4	4	4	20.2	20.2	20.2	38.464	0	14.94	53844000	18	1.15652	0.118593	-1.53822	-2.45935	22.3401	22.6243	22.1267	19.6124	21.3447	21.5193
+	3.13259	-1.53787	P13473	P13473	Lysosome-associated membrane glycoprotein 2	LAMP2	+	LFQ intensity SIC_LFQ intensity 3P	4	4	4	10.7	10.7	10.7	44.96	0	13.059	559490000	49	3.13259	0.00632478	-1.53787	-9.32256	26.2357	25.9788	26.3981	24.8828	24.6003	24.5159
+	4.17623	-1.52773	P08133	P08133	Annexin A6	ANXA6	+	LFQ intensity SIC_LFQ intensity 3P	45	45	45	64.3	64.3	64.3	75.872	0	323.31	12727000000	799	4.17623	0.00233045	-1.52773	-17.2254	30.8152	30.5226	30.7364	29.1904	29.1384	29.1623
+	1.83319	-1.52651	Q8TAM2	Q8TAM2	Tetratricopeptide repeat protein 8	TTC8	+	LFQ intensity SIC_LFQ intensity 3P	2	2	2	5.4	5.4	5.4	61.534	0.00019339	4.9871	30517000	7	1.83319	0.0370764	-1.52651	-4.11409	22.0858	21.9743	21.9843	21.2096	20.2654	19.9898
+	2.00615	-1.52283	Q8IXQ6	Q8IXQ6	Poly [ADP-ribose] polymerase 9	PARP9	+	LFQ intensity SIC_LFQ intensity 3P	7	7	7	9.8	9.8	9.8	96.342	0	10.913	45412000	12	2.00615	0.0280698	-1.52283	-4.62294	22.056	22.0364	22.1323	20.3972	21.1817	20.0772
+	4.27023	-1.52201	P16278	P16278	Beta-galactosidase	GLB1	+	LFQ intensity SIC_LFQ intensity 3P	17	17	17	31.3	31.3	31.3	76.074	0	260.6	3233400000	208	4.27023	0.00210715	-1.52201	-18.1937	28.643	28.7996	28.8519	27.2989	27.2973	27.1322
+	3.00334	-1.52031	C9JLW8	C9JLW8	Protein FAM195B	FAM195B	+	LFQ intensity SIC_LFQ intensity 3P	4	4	4	50.5	50.5	50.5	10.92	0	30.594	134720000	14	3.00334	0.00705308	-1.52031	-8.6276	24.109	23.7491	24.1652	22.6346	22.2528	22.575
+	3.63291	-1.51812	P12955	P12955	Xaa-Pro dipeptidase	PEPD	+	LFQ intensity SIC_LFQ intensity 3P	12	12	12	28.4	28.4	28.4	54.548	0	124.56	1016500000	116	3.63291	0.00390035	-1.51812	-12.5377	27.2346	26.9899	26.8544	25.568	25.5428	25.4138
	0.747531	-1.51805	Q9UQ13	Q9UQ13	Leucine-rich repeat protein SHOC-2	SHOC2			4	4	4	7.4	7.4	7.4	64.887	0	32.013	78298000	12	0.747531	0.247707	-1.51805	-1.62806	23.2733	23.1244	23.0114	22.4026	19.7668	22.6855
+	4.2974	-1.5172	O15231	O15231	Zinc finger protein 185	ZNF185	+	LFQ intensity SIC_LFQ intensity 3P	26	26	26	49.6	49.6	49.6	73.525	0	152.43	614210000	113	4.2974	0.0021043	-1.5172	-18.4834	26.1168	26.2203	26.1064	24.6889	24.4844	24.7185
+	2.01089	-1.51132	Q9UJ68	Q9UJ68	Mitochondrial peptide methionine sulfoxide reductase	MSRA	+	LFQ intensity SIC_LFQ intensity 3P	4	4	4	28.9	28.9	28.9	26.132	0	10.358	31713000	5	2.01089	0.0278124	-1.51132	-4.63749	21.9594	22.1962	21.5722	20.528	20.7875	19.8783
+	2.60507	-1.51127	O95208	O95208	Epsin-2	EPN2	+	LFQ intensity SIC_LFQ intensity 3P	5	5	4	9.7	9.7	8.1	68.481	0	8.6761	35615000	11	2.60507	0.0117328	-1.51127	-6.77081	22.3993	22.1875	22.6139	21.1741	20.9537	20.539
+	0.895469	-1.50594	Q13496	Q13496	Myotubularin	MTM1			2	2	2	4.1	4.1	4.1	69.931	0	7.2115	26642000	7	0.895469	0.190025	-1.50594	-1.9204	21.6002	20.5282	21.8711	20.9313	18.6223	19.9282
+	2.63074	-1.50456	P59780	P59780	AP-3 complex subunit sigma-2	AP3S2	+	LFQ intensity SIC_LFQ intensity 3P	2	2	2	9.8	9.8	9.8	22.017	0.00019459	5.101	83447000	13	2.63074	0.0113512	-1.50456	-6.87879	23.6571	23.4158	23.1547	22.0896	21.5782	22.0461
+	1.19507	-1.50423	P10451	P10451	Osteopontin	SPP1			4	4	4	17.2	17.2	17.2	35.422	0	9.8665	71192000	10	1.19507	0.110788	-1.50423	-2.54243	23.0432	22.6211	22.9357	20.9168	20.6616	22.5089
+	2.27829	-1.50355	Q92506	Q92506	Estradiol 17-beta-dehydrogenase 8	HSD17B8	+	LFQ intensity SIC_LFQ intensity 3P	7	7	7	33	33	33	26.973	0	40.718	150210000	29	2.27829	0.0183502	-1.50355	-5.51709	24.2879	23.7778	24.5407	22.8694	22.3898	22.8366
+	1.44624	-1.50304	Q6P4I2	Q6P4I2	WD repeat-containing protein 73	WDR73			3	3	3	7.1	7.1	7.1	41.685	0.00018103	3.9377	47525000	9	1.44624	0.0710279	-1.50304	-3.11237	22.1171	21.8233	22.1431	19.727	21.3604	20.487
+	2.49307	-1.49875	Q9UBI6	Q9UBI6	Guanine nucleotide-binding protein G(I)/G(S)/G(O) subunit gamma-12	GNG12	+	LFQ intensity SIC_LFQ intensity 3P	6	6	6	75	75	75	8.0061	0	50.251	499280000	57	2.49307	0.0135908	-1.49875	-6.3166	26.238	25.6552	26.1071	24.6677	24.1843	24.6519
+	3.39763	-1.49838	O43150	O43150	Arf-GAP with SH3 domain, ANK repeat and PH domain-containing protein 2	ASAP2	+	LFQ intensity SIC_LFQ intensity 3P	11	11	9	15	15	13.1	111.65	0	70.27	145440000	38	3.39763	0.00466731	-1.49838	-10.9135	24.3305	24.2925	24.3436	22.7612	23.0851	22.6251
+	1.24593	-1.49755	Q9NXJ5	Q9NXJ5	Pyroglutamyl-peptidase 1	PGPEP1			2	2	2	14.8	14.8	14.8	23.138	0.00083015	2.6756	64746000	8	1.24593	0.1014	-1.49755	-2.65367	23.0636	23.1787	22.0219	21.2474	22.0032	20.521
+	2.48477	-1.49689	P20810	P20810	Calpastatin	CAST	+	LFQ intensity SIC_LFQ intensity 3P	18	18	18	43.2	43.2	43.2	76.572	0	99.283	402870000	91	2.48477	0.0137953	-1.49689	-6.28397	25.9223	25.8439	25.3557	23.9074	24.4464	24.2774
+	3.7845	-1.49371	Q8WUH6	Q8WUH6	Transmembrane protein 263	TMEM263	+	LFQ intensity SIC_LFQ intensity 3P	6	6	6	79.3	79.3	79.3	11.748	0	29.726	481610000	62	3.7845	0.00340481	-1.49371	-13.704	25.8873	26.0636	25.9668	24.6157	24.528	24.2929
+	2.59586	-1.49128	P48507	P48507	Glutamate--cysteine ligase regulatory subunit	GCLM	+	LFQ intensity SIC_LFQ intensity 3P	8	8	8	38.7	38.7	38.7	30.727	0	66.036	284330000	36	2.59586	0.0118762	-1.49128	-6.73243	25.3711	25.1854	25.0487	24.0762	23.6714	23.3838
+	3.72561	-1.49022	O00625	O00625	Pirin	PIR	+	LFQ intensity SIC_LFQ intensity 3P	6	6	6	26.6	26.6	26.6	32.113	0	36.617	177560000	41	3.72561	0.00360338	-1.49022	-13.239	23.9195	23.8575	23.7122	22.2828	22.5237	22.2121
+	2.6027	-1.47422	P61916	P61916	Epididymal secretory protein E1	NPC2	+	LFQ intensity SIC_LFQ intensity 3P	7	7	7	55	55	55	16.57	0	231.81	6279800000	150	2.6027	0.0117389	-1.47422	-6.7609	29.5483	29.6456	30.1875	28.4624	28.1549	28.3415
+	2.47174	-1.47384	P01891	P01891	HLA class I histocompatibility antigen, A-68 alpha chain	HLA-A	+	LFQ intensity SIC_LFQ intensity 3P	8	8	6	25.5	25.5	15.1	40.908	0	47.585	295770000	40	2.47174	0.0140177	-1.47384	-6.2331	25.2886	25.6391	25.6698	24.066	24.4055	23.7045
+	2.78604	-1.46657	Q460N5	Q460N5	Poly [ADP-ribose] polymerase 14	PARP14	+	LFQ intensity SIC_LFQ intensity 3P	7	7	7	5.2	5.2	5.2	202.8	0	11.339	41964000	9	2.78604	0.00924512	-1.46657	-7.56493	22.471	22.2344	22.3462	21.2456	20.6772	20.7292
+	3.18389	-1.46456	Q13642	Q13642	Four and a half LIM domains protein 1	FHL1	+	LFQ intensity SIC_LFQ intensity 3P	11	11	11	39.9	39.9	39.9	36.263	0	312.18	3585400000	176	3.18389	0.00592009	-1.46456	-9.61248	29.2312	28.9742	28.7494	27.4021	27.6114	27.5476
+	1.41728	-1.46271	Q6IAN0	Q6IAN0	Dehydrogenase/reductase SDR family member 7B	DHRS7B			5	5	5	19.7	19.7	19.7	35.119	0	11.416	50956000	14	1.41728	0.0747737	-1.46271	-3.04386	22.2316	22.3415	22.9278	21.6331	21.2753	20.2044
+	1.22364	-1.45726	Q96FZ2	Q96FZ2	Embryonic stem cell-specific 5-hydroxymethylcytosine-binding protein	HMCES			6	6	6	20.1	20.1	20.1	40.574	0	11.147	36302000	10	1.22364	0.105398	-1.45726	-2.60468	22.0339	21.646	21.655	20.5759	21.1108	19.2763
+	3.75953	-1.45719	P52943	P52943	Cysteine-rich protein 2	CRIP2	+	LFQ intensity SIC_LFQ intensity 3P	10	10	10	49.5	49.5	49.5	22.492	0	272.45	5798100000	174	3.75953	0.0034553	-1.45719	-13.5049	29.6978	29.6226	29.3433	28.103	28.099	28.0902
+	0.789968	-1.4534	Q96HY6	Q96HY6	DDRGK domain-containing protein 1	DDRGK1			4	4	4	20.7	20.7	20.7	35.61	0	27.599	99978000	18	0.789968	0.229844	-1.4534	-1.7113	23.0616	23.131	23.8557	22.9697	22.4109	20.3076
+	3.67953	-1.4506	P07711;Q5NE16;P43235;O60911	P07711	Cathepsin L1;Cathepsin L1 heavy chain;Cathepsin L1 light chain	CTSL	+	LFQ intensity SIC_LFQ intensity 3P	5	5	5	21	21	21	37.564	0	46.058	583660000	51	3.67953	0.00368549	-1.4506	-12.8858	25.9709	26.182	26.0294	24.4266	24.6728	24.7312
	0.550084	-1.45023	P62841	P62841	40S ribosomal protein S15	RPS15			4	4	4	42.8	42.8	42.8	17.04	0	34.555	389790000	43	0.550084	0.358291	-1.45023	-1.2429	24.9825	26.264	25.8095	22.5513	26.3163	23.8377
+	2.62978	-1.44834	O95302;Q75LS8	O95302	Peptidyl-prolyl cis-trans isomerase FKBP9	FKBP9	+	LFQ intensity SIC_LFQ intensity 3P	11	11	11	22.3	22.3	22.3	63.083	0	43.088	499280000	69	2.62978	0.0113573	-1.44834	-6.87475	25.934	25.5757	26.1756	24.2108	24.547	24.5824
+	3.04335	-1.44636	P48307	P48307	Tissue factor pathway inhibitor 2	TFPI2	+	LFQ intensity SIC_LFQ intensity 3P	15	15	15	51.9	51.9	51.9	26.934	0	323.31	5040800000	269	3.04335	0.00680486	-1.44636	-8.83745	29.4841	29.8363	29.6379	27.9741	28.4159	28.2293
+	0.984751	-1.44592	Q9NQ84	Q9NQ84	G-protein coupled receptor family C group 5 member C	GPRC5C			2	2	2	8.4	8.4	8.4	48.193	0.00020259	5.9894	34252000	10	0.984751	0.162046	-1.44592	-2.10068	22.0883	22.1464	22.0054	21.7553	19.3854	20.7615
+	2.52072	-1.44059	P12814;P35609	P12814	Alpha-actinin-1	ACTN1	+	LFQ intensity SIC_LFQ intensity 3P	44	27	27	59.5	40.9	40.9	103.06	0	323.31	4407000000	422	2.52072	0.0130942	-1.44059	-6.42624	29.2852	29.5998	28.9916	27.8232	28.1059	27.6257
	0.645588	-1.436	Q2TAA2	Q2TAA2	Isoamyl acetate-hydrolyzing esterase 1 homolog	IAH1			5	5	5	30.2	30.2	30.2	27.598	0	24.609	127600000	19	0.645588	0.299854	-1.436	-1.42919	24.0287	23.5692	23.1983	20.2858	23.5631	22.6393
+	2.01532	-1.43258	P68366	P68366	Tubulin alpha-4A chain	TUBA4A	+	LFQ intensity SIC_LFQ intensity 3P	27	3	3	52.9	8.7	8.7	49.924	0	11.648	151710000	36	2.01532	0.027593	-1.43258	-4.65111	24.476	24.7992	24.0648	22.8654	23.4525	22.7244
+	3.18966	-1.4303	Q92563	Q92563	Testican-2	SPOCK2	+	LFQ intensity SIC_LFQ intensity 3P	8	8	8	23.1	23.1	23.1	46.779	0	15.443	104020000	32	3.18966	0.00588215	-1.4303	-9.64559	23.4182	23.5619	23.825	22.2579	21.9948	22.2615
+	1.51146	-1.42536	P78536	P78536	Disintegrin and metalloproteinase domain-containing protein 17	ADAM17			6	6	6	11.4	11.4	11.4	93.02	0	13.698	74392000	16	1.51146	0.0634551	-1.42536	-3.26965	22.7716	23.285	23.1568	21.6849	22.3316	20.9209
+	4.54277	-1.42331	P80303	P80303	Nucleobindin-2;Nesfatin-1	NUCB2	+	LFQ intensity SIC_LFQ intensity 3P	18	18	18	47.6	47.6	47.6	50.222	0	178.48	951680000	143	4.54277	0.00180561	-1.42331	-21.313	26.8743	26.9937	27.0122	25.5475	25.6191	25.4437
+	0.955073	-1.4209	Q5T9L3	Q5T9L3	Protein wntless homolog	WLS			4	4	4	9.6	9.6	9.6	62.253	0	7.5073	50405000	5	0.955073	0.170627	-1.4209	-2.04036	22.9812	22.6071	22.5712	22.6606	20.7307	20.5054
+	1.91522	-1.41671	P08962	P08962	CD63 antigen	CD63	+	LFQ intensity SIC_LFQ intensity 3P	2	2	2	7.6	7.6	7.6	25.636	0	28.127	223220000	32	1.91522	0.0323356	-1.41671	-4.35016	24.4838	25.4172	25.3505	23.8888	23.4555	23.657
	0.45877	-1.41437	Q9BQC6	Q9BQC6	Ribosomal protein 63, mitochondrial	MRPL57			1	1	1	12.7	12.7	12.7	12.266	0	9.915	108460000	13	0.45877	0.422869	-1.41437	-1.06295	23.0154	23.313	23.7817	23.3056	19.3325	23.2289
+	3.97708	-1.41401	Q01082;P11277	Q01082	Spectrin beta chain, non-erythrocytic 1	SPTBN1	+	LFQ intensity SIC_LFQ intensity 3P	125	125	118	58	58	55.1	274.61	0	323.31	13377000000	1373	3.97708	0.00281107	-1.41401	-15.3375	30.8742	30.673	30.8183	29.3444	29.508	29.2711
+	0.92985	-1.41329	Q658Y4	Q658Y4	Protein FAM91A1	FAM91A1			6	6	6	10	10	10	93.908	0	27.355	104420000	21	0.92985	0.178858	-1.41329	-1.98941	23.1749	23.6902	23.0506	22.6423	20.5285	22.505
	0.67876	-1.41259	Q9H4L5	Q9H4L5	Oxysterol-binding protein-related protein 3	OSBPL3			6	6	6	10.1	10.1	10.1	101.22	0	17.819	66832000	12	0.67876	0.281141	-1.41259	-1.49381	22.899	23.0349	22.5579	22.8073	19.6395	21.8072
+	2.63565	-1.4113	Q14019	Q14019	Coactosin-like protein	COTL1	+	LFQ intensity SIC_LFQ intensity 3P	9	9	9	66.9	66.9	66.9	15.945	0	254.06	2964800000	187	2.63565	0.0112559	-1.4113	-6.89965	29.0774	28.5219	29.1343	27.5464	27.3797	27.5736
+	1.19499	-1.41089	Q6NW29	Q6NW29	RWD domain-containing protein 4	RWDD4			2	2	2	12.2	12.2	12.2	21.25	0.00020268	5.9934	31058000	8	1.19499	0.110788	-1.41089	-2.54226	22.0838	21.7809	21.6904	20.4839	21.3574	19.4811
+	1.99884	-1.40952	Q96IZ0	Q96IZ0	PRKC apoptosis WT1 regulator protein	PAWR	+	LFQ intensity SIC_LFQ intensity 3P	6	6	6	36.5	36.5	36.5	36.567	0	27.43	81466000	21	1.99884	0.0283539	-1.40952	-4.60054	23.7212	23.3489	23.4391	21.6164	22.6026	22.0617
+	1.97562	-1.40229	Q03518	Q03518	Antigen peptide transporter 1	TAP1	+	LFQ intensity SIC_LFQ intensity 3P	2	2	2	3.7	3.7	3.7	87.217	0	19.735	39824000	8	1.97562	0.0293656	-1.40229	-4.52999	22.1623	22.3917	22.7682	20.9171	21.5267	20.6715
+	3.44491	-1.39736	Q15149	Q15149	Plectin	PLEC	+	LFQ intensity SIC_LFQ intensity 3P	257	257	251	54.8	54.8	53	531.78	0	323.31	22567000000	2115	3.44491	0.00452922	-1.39736	-11.2229	31.5439	31.3713	31.7936	30.1677	30.1369	30.2121
+	0.812673	-1.38803	Q58FF6	Q58FF6	Putative heat shock protein HSP 90-beta 4	HSP90AB4P			6	2	2	11.5	4.8	4.8	58.264	0.00018208	4.0155	55456000	10	0.812673	0.221191	-1.38803	-1.75601	22.2742	22.5877	22.7658	21.2927	22.4263	19.7445
+	2.39703	-1.38756	Q99962	Q99962	Endophilin-A1	SH3GL2	+	LFQ intensity SIC_LFQ intensity 3P	11	7	7	33.8	24.7	24.7	39.962	0	40.818	227060000	33	2.39703	0.0154584	-1.38756	-5.94796	24.8553	24.6373	24.3456	23.239	23.5309	22.9056
+	3.35386	-1.38587	P37802	P37802	Transgelin-2	TAGLN2	+	LFQ intensity SIC_LFQ intensity 3P	16	16	15	81.4	81.4	81.4	22.391	0	323.31	5997600000	202	3.35386	0.0047843	-1.38587	-10.6343	29.8557	29.5249	29.4534	28.1765	28.3055	28.1943
+	3.50516	-1.38484	Q8WX93	Q8WX93	Palladin	PALLD	+	LFQ intensity SIC_LFQ intensity 3P	18	18	17	19.2	19.2	18.4	150.56	0	64.819	552380000	93	3.50516	0.00434935	-1.38484	-11.6292	26.1204	25.9284	25.9485	24.5716	24.8089	24.4623
+	1.43387	-1.3843	Q9Y303	Q9Y303	Putative N-acetylglucosamine-6-phosphate deacetylase	AMDHD2			2	2	2	5.4	5.4	5.4	43.747	0.00018093	3.9304	33257000	10	1.43387	0.0726224	-1.3843	-3.08299	22.1812	21.5569	21.8239	19.9115	20.2263	21.2713
+	2.3704	-1.38293	Q8NCW5	Q8NCW5	NAD(P)H-hydrate epimerase	APOA1BP	+	LFQ intensity SIC_LFQ intensity 3P	9	9	9	49	49	49	31.674	0	268.62	1854800000	101	2.3704	0.016088	-1.38293	-5.84899	28.0857	28.2233	27.68	26.4805	26.9532	26.4066
+	4.03554	-1.38265	Q86UP2	Q86UP2	Kinectin	KTN1	+	LFQ intensity SIC_LFQ intensity 3P	59	59	58	51.4	51.4	51.4	156.27	0	323.31	4059900000	552	4.03554	0.00267119	-1.38265	-15.8698	28.9987	29.062	29.2785	27.7641	27.7334	27.6939
+	3.78826	-1.38241	Q13813	Q13813	Spectrin alpha chain, non-erythrocytic 1	SPTAN1	+	LFQ intensity SIC_LFQ intensity 3P	146	146	146	63.1	63.1	63.1	284.54	0	323.31	18058000000	1394	3.78826	0.00340481	-1.38241	-13.7342	31.3474	31.0851	31.3314	29.7743	29.9609	29.8815
	0.78348	-1.37972	Q8IWW6	Q8IWW6	Rho GTPase-activating protein 12	ARHGAP12			6	6	6	10	10	10	96.253	0	13.983	124910000	15	0.78348	0.232384	-1.37972	-1.69855	23.6379	23.5014	23.3514	22.9106	22.9398	20.5011
+	3.10856	-1.37931	Q13443	Q13443	Disintegrin and metalloproteinase domain-containing protein 9	ADAM9	+	LFQ intensity SIC_LFQ intensity 3P	11	11	11	18.3	18.3	18.3	90.555	0	43.088	184120000	42	3.10856	0.00637393	-1.37931	-9.18958	24.384	24.5268	24.8872	23.2192	23.202	23.2388
+	0.789369	-1.37921	Q9UJC5	Q9UJC5	SH3 domain-binding glutamic acid-rich-like protein 2	SH3BGRL2			2	2	2	23.4	23.4	23.4	12.326	0.00018986	4.6796	65894000	8	0.789369	0.230094	-1.37921	-1.71013	22.6534	22.1737	22.5799	21.8629	21.9017	19.5048
+	2.72429	-1.37139	P10253	P10253	Lysosomal alpha-glucosidase;76 kDa lysosomal alpha-glucosidase;70 kDa lysosomal alpha-glucosidase	GAA	+	LFQ intensity SIC_LFQ intensity 3P	18	18	18	25.5	25.5	25.5	105.32	0	117.66	1603700000	145	2.72429	0.0100859	-1.37139	-7.28522	27.533	27.4029	27.9415	26.4342	26.2199	26.1091
+	2.94205	-1.37078	O75781	O75781	Paralemmin-1	PALM	+	LFQ intensity SIC_LFQ intensity 3P	13	13	13	48.3	48.3	48.3	42.075	0	197.88	606740000	111	2.94205	0.00767332	-1.37078	-8.31497	26.6982	26.6771	26.5865	24.9617	25.4211	25.4666
+	3.05129	-1.36998	P13497;Q9Y6L7	P13497	Bone morphogenetic protein 1	BMP1	+	LFQ intensity SIC_LFQ intensity 3P	12	12	12	14.5	14.5	14.5	111.25	0	49.149	371800000	58	3.05129	0.0067451	-1.36998	-8.87966	25.358	25.7723	25.5644	24.2046	24.3587	24.0215
+	1.64514	-1.36714	Q96C23	Q96C23	Aldose 1-epimerase	GALM			3	3	3	9.6	9.6	9.6	37.765	0.0002021	5.9126	25663000	10	1.64514	0.0508458	-1.36714	-3.6059	21.9614	22.095	22.1835	21.4215	20.1534	20.5636
+	2.88156	-1.36632	P17050	P17050	Alpha-N-acetylgalactosaminidase	NAGA	+	LFQ intensity SIC_LFQ intensity 3P	9	9	9	23.6	23.6	23.6	46.564	0	87.669	1079000000	85	2.88156	0.00824036	-1.36632	-8.01654	26.8353	27.347	27.1974	25.6614	25.9127	25.7066
+	2.33205	-1.36628	P82909	P82909	28S ribosomal protein S36, mitochondrial	MRPS36	+	LFQ intensity SIC_LFQ intensity 3P	5	5	5	56.3	56.3	56.3	11.466	0	53.026	164440000	32	2.33205	0.0170255	-1.36628	-5.70888	24.3795	24.617	24.3457	23.3504	23.2557	22.6373
+	4.00809	-1.36259	P51513	P51513	RNA-binding protein Nova-1	NOVA1	+	LFQ intensity SIC_LFQ intensity 3P	9	6	6	23.1	16	16	51.727	0	22.512	253060000	28	4.00809	0.00271768	-1.36259	-15.6177	25.0988	25.0748	25.0859	23.7977	23.8235	23.5506
+	1.01115	-1.357	O60462	O60462	Neuropilin-2	NRP2			3	3	3	5	5	5	104.83	0	9.7017	22232000	6	1.01115	0.154655	-1.357	-2.1547	21.4916	21.8774	21.307	19.174	20.156	21.275
+	1.89985	-1.35536	Q99985	Q99985	Semaphorin-3C	SEMA3C	+	LFQ intensity SIC_LFQ intensity 3P	5	5	5	8.8	8.8	8.8	85.206	0	29.544	75319000	11	1.89985	0.033167	-1.35536	-4.30522	22.6596	23.5983	22.665	21.6963	21.6087	21.5519
+	1.26496	-1.35469	Q9UBW8	Q9UBW8	COP9 signalosome complex subunit 7a	COPS7A			2	2	2	9.1	9.1	9.1	30.276	0	19.565	163860000	13	1.26496	0.0980988	-1.35469	-2.6958	24.2908	25.1314	23.4505	22.9893	23.1313	22.688
+	1.00061	-1.3511	P46937	P46937	Transcriptional coactivator YAP1	YAP1			6	5	5	18.1	16.5	16.5	54.461	0	9.5912	27538000	8	1.00061	0.157746	-1.3511	-2.13311	21.1677	20.5107	22.1904	20.0548	19.1897	20.5709
+	3.65323	-1.35041	P48506	P48506	Glutamate--cysteine ligase catalytic subunit	GCLC	+	LFQ intensity SIC_LFQ intensity 3P	14	14	14	29.8	29.8	29.8	72.765	0	101.29	566430000	59	3.65323	0.00378307	-1.35041	-12.6883	26.2936	26.0342	25.9669	24.6754	24.801	24.7671
+	3.12078	-1.3474	Q9UDT6	Q9UDT6	CAP-Gly domain-containing linker protein 2	CLIP2	+	LFQ intensity SIC_LFQ intensity 3P	27	27	24	29.7	29.7	25.8	115.84	0	175.13	900100000	102	3.12078	0.0063447	-1.3474	-9.25699	27.1098	26.6792	26.886	25.4959	25.6927	25.4442
+	3.48922	-1.3459	Q9BX66	Q9BX66	Sorbin and SH3 domain-containing protein 1	SORBS1	+	LFQ intensity SIC_LFQ intensity 3P	16	16	15	16.3	16.3	15.4	142.51	0	60.503	312110000	75	3.48922	0.00440984	-1.3459	-11.5204	25.2514	25.4204	25.1189	23.8375	24.073	23.8425
+	1.52546	-1.34341	P20933	P20933	N(4)-(beta-N-acetylglucosaminyl)-L-asparaginase;Glycosylasparaginase alpha chain;Glycosylasparaginase beta chain	AGA			5	5	5	20.2	20.2	20.2	37.208	0	28.876	338940000	29	1.52546	0.0621351	-1.34341	-3.30398	24.2876	24.1534	25.4119	23.2643	23.144	23.4143
+	1.26716	-1.34166	Q00577	Q00577	Transcriptional activator protein Pur-alpha	PURA			3	3	3	13.4	13.4	13.4	34.91	0.00082836	2.6544	43957000	9	1.26716	0.0977795	-1.34166	-2.70068	22.9299	24.2107	22.745	21.5863	22.1832	22.091
+	3.70848	-1.33647	Q14118	Q14118	Dystroglycan;Alpha-dystroglycan;Beta-dystroglycan	DAG1	+	LFQ intensity SIC_LFQ intensity 3P	6	6	6	10.4	10.4	10.4	97.44	0	36.329	255260000	36	3.70848	0.00360338	-1.33647	-13.1066	24.8324	24.8643	24.9267	23.6225	23.6491	23.3423
+	2.39948	-1.3364	Q9NVJ2	Q9NVJ2	ADP-ribosylation factor-like protein 8B	ARL8B	+	LFQ intensity SIC_LFQ intensity 3P	11	3	3	52.7	14	14	21.539	0	8.4429	119700000	23	2.39948	0.0154318	-1.3364	-5.95714	24.1733	23.9074	24.4731	22.8265	22.5935	23.1246
+	2.85946	-1.33632	Q8NHP8	Q8NHP8	Putative phospholipase B-like 2;Putative phospholipase B-like 2 32 kDa form;Putative phospholipase B-like 2 45 kDa form	PLBD2	+	LFQ intensity SIC_LFQ intensity 3P	14	14	14	27.3	27.3	27.3	65.471	0	108.81	1604800000	130	2.85946	0.0083961	-1.33632	-7.90997	27.5247	27.4675	27.9304	26.4356	26.1438	26.3342
+	3.01886	-1.3361	Q9HCE1	Q9HCE1	Putative helicase MOV-10	MOV10	+	LFQ intensity SIC_LFQ intensity 3P	8	8	8	10.7	10.7	10.7	113.67	0	19.09	89218000	28	3.01886	0.00696825	-1.3361	-8.70848	23.4111	23.5477	23.5469	22.3672	21.8807	22.2495
+	4.70212	-1.33155	Q86XA9	Q86XA9	HEAT repeat-containing protein 5A	HEATR5A	+	LFQ intensity SIC_LFQ intensity 3P	6	6	6	3.6	3.6	3.6	222	0	35.651	122500000	21	4.70212	0.00168653	-1.33155	-23.3748	23.7086	23.7391	23.8284	22.403	22.5129	22.3656
	0.279457	-1.32766	Q9C0F1	Q9C0F1	Centrosomal protein of 44 kDa	CEP44			3	3	3	11	11	11	44.139	0	7.9992	265800000	4	0.279457	0.595368	-1.32766	-0.694736	24.3764	24.4636	24.5477	24.688	25.3816	19.3352
+	1.73307	-1.32576	P17405	P17405	Sphingomyelin phosphodiesterase	SMPD1	+	LFQ intensity SIC_LFQ intensity 3P	4	4	4	7.4	7.4	7.4	69.935	0	10.236	114460000	18	1.73307	0.0440123	-1.32576	-3.8381	23.4828	23.8479	23.7218	22.7573	22.6109	21.7071
+	2.69445	-1.31972	Q8N350	Q8N350	Protein Dos	DOS	+	LFQ intensity SIC_LFQ intensity 3P	3	3	3	8.7	8.7	8.7	73.928	0	9.0734	2837800000	13	2.69445	0.0105017	-1.31972	-7.15335	29.8027	30.205	29.8182	28.7379	28.7647	28.3641
+	1.92859	-1.31625	Q6UWP2	Q6UWP2	Dehydrogenase/reductase SDR family member 11	DHRS11	+	LFQ intensity SIC_LFQ intensity 3P	2	2	2	11.2	11.2	11.2	28.308	0	13.774	35124000	10	1.92859	0.031776	-1.31625	-4.3895	21.8788	21.874	21.8127	20.5872	21.0312	19.9984
	0.595535	-1.31466	Q9NZ43	Q9NZ43	Vesicle transport protein USE1	USE1			4	4	4	17.8	17.8	17.8	29.371	0	13.091	79161000	14	0.595535	0.329101	-1.31466	-1.33168	22.9355	23.2439	23.2839	19.8846	22.9601	22.6746
	0.739543	-1.30997	A0A0B4J2F2;P57059	A0A0B4J2F2;P57059	Serine/threonine-protein kinase SIK1	LOC102724428			3	3	3	3.4	3.4	3.4	84.929	0.00020036	5.7398	77268000	13	0.739543	0.251473	-1.30997	-1.61244	22.583	22.726	22.1668	22.7247	20.7433	20.0779
+	3.03927	-1.30556	O43157;Q9ULL4	O43157	Plexin-B1	PLXNB1	+	LFQ intensity SIC_LFQ intensity 3P	15	15	15	9.2	9.2	9.2	232.3	0	52.295	174080000	42	3.03927	0.00683113	-1.30556	-8.81587	24.4216	24.0491	24.4164	22.8312	23.1049	23.0342
+	3.72235	-1.30328	Q15417	Q15417	Calponin-3	CNN3	+	LFQ intensity SIC_LFQ intensity 3P	18	18	17	54.1	54.1	50.8	36.413	0	323.31	8051100000	347	3.72235	0.00360338	-1.30328	-13.2137	29.933	29.9276	29.9537	28.5246	28.5489	28.8309
+	1.36442	-1.30283	Q16647	Q16647	Prostacyclin synthase	PTGIS			3	3	3	6.8	6.8	6.8	57.103	0.00019216	4.8841	30018000	9	1.36442	0.0824639	-1.30283	-2.92079	22.2985	22.5382	21.2717	21.1652	20.451	20.5837
+	4.08244	-1.30265	Q6YN16	Q6YN16	Hydroxysteroid dehydrogenase-like protein 2	HSDL2	+	LFQ intensity SIC_LFQ intensity 3P	27	27	27	73	73	73	45.394	0	275	3447300000	224	4.08244	0.00261398	-1.30265	-16.3097	28.7593	28.6755	28.8216	27.5667	27.3321	27.4496
+	1.97005	-1.30168	P30626	P30626	Sorcin	SRI	+	LFQ intensity SIC_LFQ intensity 3P	14	14	14	68.2	68.2	68.2	21.676	0	121.77	1735900000	129	1.97005	0.0296302	-1.30168	-4.51317	28.2947	27.4454	27.8602	26.6262	26.2769	26.7922
+	2.29765	-1.29838	Q99523	Q99523	Sortilin	SORT1	+	LFQ intensity SIC_LFQ intensity 3P	15	15	15	24.1	24.1	24.1	92.067	0	53.358	455440000	73	2.29765	0.0177791	-1.29838	-5.58554	25.1936	25.5399	25.948	24.2286	24.1423	24.4154
+	1.29503	-1.29804	O95670	O95670	V-type proton ATPase subunit G 2	ATP6V1G2			3	2	2	40.7	28	28	13.604	0.00019135	4.8042	37132000	12	1.29503	0.0931079	-1.29804	-2.76297	21.9944	22.3578	22.1072	20.1201	20.7511	21.6942
+	3.65926	-1.29749	Q9BWM7	Q9BWM7	Sideroflexin-3	SFXN3	+	LFQ intensity SIC_LFQ intensity 3P	12	11	11	43.3	37.4	37.4	35.503	0	59.825	1269600000	113	3.65926	0.00375846	-1.29749	-12.7333	27.1913	27.1354	27.4499	25.9034	25.9688	26.0119
+	1.32241	-1.29357	Q96B97	Q96B97	SH3 domain-containing kinase-binding protein 1	SH3KBP1			5	5	5	10.8	10.8	10.8	73.125	0	23.361	57257000	20	1.32241	0.0885849	-1.29357	-2.82475	22.9825	23.1662	22.5322	20.7665	22.0568	21.9769
	0.559234	-1.29147	O43567	O43567	E3 ubiquitin-protein ligase RNF13	RNF13			5	5	5	16.3	16.3	16.3	42.813	0	13.987	41502000	11	0.559234	0.352247	-1.29147	-1.2608	21.5996	23.3406	22.3352	21.605	22.387	19.4089
+	2.45069	-1.29108	P10606	P10606	Cytochrome c oxidase subunit 5B, mitochondrial	COX5B	+	LFQ intensity SIC_LFQ intensity 3P	7	7	7	51.2	51.2	51.2	13.696	0	23.354	1430300000	56	2.45069	0.0143555	-1.29108	-6.15164	27.3842	27.1435	27.8257	26.1131	26.0798	26.2872
	0.446419	-1.28894	Q8WUY8	Q8WUY8	N-acetyltransferase 14	NAT14			3	3	3	18.4	18.4	18.4	21.65	0.000189	4.5851	318560000	27	0.446419	0.433077	-1.28894	-1.03835	24.1567	24.0489	24.2437	20.3808	24.0795	24.1221
+	2.84238	-1.28599	Q8IUC4;A8MT19	Q8IUC4	Rhophilin-2	RHPN2	+	LFQ intensity SIC_LFQ intensity 3P	11	11	11	19.4	19.4	19.4	76.992	0	22.41	183780000	36	2.84238	0.0085893	-1.28599	-7.82847	24.6688	24.3681	24.15	23.0614	23.2402	23.0273
+	0.923522	-1.28215	O15260	O15260	Surfeit locus protein 4	SURF4			4	4	4	13.4	13.4	13.4	30.394	0	13.845	78968000	21	0.923522	0.181045	-1.28215	-1.97667	23.8721	23.4025	22.9632	22.8568	22.5796	20.9549
	0.487553	-1.28186	Q8NEZ2	Q8NEZ2	Vacuolar protein sorting-associated protein 37A	VPS37A			4	4	4	14.1	14.1	14.1	44.314	0	11.94	84413000	11	0.487553	0.401288	-1.28186	-1.11999	23.0106	22.9971	22.6199	22.8359	22.6235	19.3226
+	0.917954	-1.28028	Q68CQ7	Q68CQ7	Glycosyltransferase 8 domain-containing protein 1	GLT8D1			3	3	3	9.4	9.4	9.4	41.935	0.00020239	5.9537	53548000	7	0.917954	0.182718	-1.28028	-1.96547	22.2278	22.2358	22.2875	19.9125	20.841	22.1569
+	4.05926	-1.27953	Q92823	Q92823	Neuronal cell adhesion molecule	NRCAM	+	LFQ intensity SIC_LFQ intensity 3P	25	25	25	25.8	25.8	25.8	143.89	0	312.73	938460000	120	4.05926	0.00265699	-1.27953	-16.0908	26.7226	26.8535	26.6299	25.3808	25.5394	25.4473
+	0.922657	-1.27659	Q99519	Q99519	Sialidase-1	NEU1			4	4	4	14.9	14.9	14.9	45.467	0	40.17	52621000	10	0.922657	0.181351	-1.27659	-1.97493	22.5036	22.6849	22.8784	21.6092	20.2235	22.4046
+	3.06086	-1.27395	Q9HAU0	Q9HAU0	Pleckstrin homology domain-containing family A member 5	PLEKHA5	+	LFQ intensity SIC_LFQ intensity 3P	18	18	18	22.2	22.2	22.2	127.46	0	91.013	347420000	62	3.06086	0.00674386	-1.27395	-8.93078	25.4095	25.5479	25.4274	24.2069	24.4128	23.9433
+	0.940966	-1.26573	Q86WW8	Q86WW8	Cytochrome c oxidase assembly factor 5	COA5			2	2	2	33.8	33.8	33.8	8.3755	0.00035676	3.6933	16281000	5	0.940966	0.175241	-1.26573	-2.01182	21.4649	22.0373	21.4452	21.5787	19.8385	19.733
+	4.41758	-1.26445	Q00765	Q00765	Receptor expression-enhancing protein 5	REEP5	+	LFQ intensity SIC_LFQ intensity 3P	5	5	5	20.6	20.6	20.6	21.493	0	35.272	835960000	81	4.41758	0.00191548	-1.26445	-19.8198	26.7791	26.7213	26.7352	25.3603	25.5614	25.5205
+	2.12507	-1.26417	P11279	P11279	Lysosome-associated membrane glycoprotein 1	LAMP1	+	LFQ intensity SIC_LFQ intensity 3P	6	6	6	9.8	9.8	9.8	44.882	0	80.027	3295400000	143	2.12507	0.0230575	-1.26417	-4.99863	28.3014	29.0393	28.65	27.5774	27.4889	27.1319
+	2.62967	-1.2641	Q8NBJ7	Q8NBJ7	Sulfatase-modifying factor 2	SUMF2	+	LFQ intensity SIC_LFQ intensity 3P	8	8	8	32.2	32.2	32.2	33.843	0	135.65	690970000	40	2.62967	0.0113573	-1.2641	-6.87426	25.9791	26.262	26.5524	25.139	25.001	24.8613
+	1.25484	-1.26296	Q9NQ66	Q9NQ66	1-phosphatidylinositol 4,5-bisphosphate phosphodiesterase beta-1	PLCB1			11	11	11	11.3	11.3	11.3	138.57	0	17.266	68012000	18	1.25484	0.100015	-1.26296	-2.67337	23.2092	22.9165	22.339	22.1655	21.6993	20.811
+	2.55503	-1.26007	Q14847	Q14847	LIM and SH3 domain protein 1	LASP1	+	LFQ intensity SIC_LFQ intensity 3P	10	10	10	34.1	34.1	34.1	29.717	0	160.96	1155300000	118	2.55503	0.0125331	-1.26007	-6.5645	27.1936	26.6611	27.2084	25.8938	25.6847	25.7045
+	2.9613	-1.259	Q5T1M5	Q5T1M5	FK506-binding protein 15	FKBP15	+	LFQ intensity SIC_LFQ intensity 3P	17	17	17	23.5	23.5	23.5	133.63	0	99.174	249220000	64	2.9613	0.00747401	-1.259	-8.41201	25.0646	24.9218	24.6433	23.4492	23.7066	23.6969
+	1.55343	-1.2579	P00488	P00488	Coagulation factor XIII A chain	F13A1			5	5	5	8.7	8.7	8.7	83.266	0	6.447	22376000	11	1.55343	0.0593876	-1.2579	-3.37314	21.9373	21.6244	21.0111	20.0169	20.0057	20.7766
+	2.08429	-1.25544	P35754	P35754	Glutaredoxin-1	GLRX	+	LFQ intensity SIC_LFQ intensity 3P	5	5	5	51.9	51.9	51.9	11.776	0	51.184	365140000	42	2.08429	0.0246931	-1.25544	-4.86726	26.3436	26.01	25.8169	24.8358	25.1416	24.4269
	0.638307	-1.24834	Q4G0X4	Q4G0X4	BTB/POZ domain-containing protein KCTD21	KCTD21			3	3	2	13.5	13.5	10.8	29.643	0.00020513	6.23	32825000	9	0.638307	0.303481	-1.24834	-1.41502	22.4394	22.455	21.1409	20.2484	22.2728	19.7691
	0.600454	-1.24577	Q96JI7	Q96JI7	Spatacsin	SPG11			9	9	9	4.4	4.4	4.4	278.86	0	13.419	43426000	23	0.600454	0.326152	-1.24577	-1.34127	22.3187	22.3673	22.2262	21.9748	19.2026	21.9974
+	0.984722	-1.24558	P22352	P22352	Glutathione peroxidase 3	GPX3			2	2	2	11.5	11.5	11.5	25.552	0.000351	3.4075	20595000	7	0.984722	0.162046	-1.24558	-2.10062	21.6846	22.1884	21.9749	20.9776	19.6	21.5335
+	2.60253	-1.24508	P49023	P49023	Paxillin	PXN	+	LFQ intensity SIC_LFQ intensity 3P	11	11	11	19.6	19.6	19.6	64.505	0	57.273	147480000	42	2.60253	0.0117389	-1.24508	-6.76021	24.1369	23.7364	24.1262	22.8589	22.9066	22.4988
+	2.82125	-1.24338	Q8IZP0	Q8IZP0	Abl interactor 1	ABI1	+	LFQ intensity SIC_LFQ intensity 3P	7	4	4	18.9	12.2	12.2	55.08	0	35.19	106460000	17	2.82125	0.00880817	-1.24338	-7.72866	24.4615	24.3393	23.9862	22.9771	23.164	22.9158
+	2.69824	-1.23914	Q969Z3	Q969Z3	Mitochondrial amidoxime reducing component 2	MARC2	+	LFQ intensity SIC_LFQ intensity 3P	7	7	6	20.6	20.6	16.1	38.023	0	21.391	214320000	26	2.69824	0.0104646	-1.23914	-7.16998	24.0666	24.4437	24.35	23.0524	22.8193	23.2711
+	4.22281	-1.23254	O43707;Q08043	O43707	Alpha-actinin-4	ACTN4	+	LFQ intensity SIC_LFQ intensity 3P	54	54	36	64	64	44.7	104.85	0	323.31	15329000000	779	4.22281	0.00218146	-1.23254	-17.6988	30.959	31.0953	30.938	29.7808	29.8409	29.6729
+	1.33512	-1.22882	P11532	P11532	Dystrophin	DMD			7	7	7	2.4	2.4	2.4	426.74	0	22.257	65432000	11	1.33512	0.0863831	-1.22882	-2.85363	22.8663	22.9236	23.0633	22.2106	22.084	20.8721
+	2.70133	-1.22131	Q9H0E2	Q9H0E2	Toll-interacting protein	TOLLIP	+	LFQ intensity SIC_LFQ intensity 3P	8	8	8	40.1	40.1	40.1	30.281	0	93.325	398770000	51	2.70133	0.0104337	-1.22131	-7.18357	25.7613	25.7768	25.4126	24.2418	24.3882	24.6568
+	1.06235	-1.22101	Q969E2	Q969E2	Secretory carrier-associated membrane protein 4	SCAMP4			3	3	3	19.7	19.7	19.7	25.728	0	15.084	61533000	24	1.06235	0.140599	-1.22101	-2.26057	22.6822	22.8453	22.61	21.8977	20.4299	22.1468
+	3.53902	-1.22035	Q8NEU8	Q8NEU8	DCC-interacting protein 13-beta	APPL2	+	LFQ intensity SIC_LFQ intensity 3P	12	12	12	27.7	27.7	27.7	74.493	0	144	577600000	77	3.53902	0.00415706	-1.22035	-11.8637	26.2151	26.2651	25.9578	24.9304	24.9907	24.8559
+	2.29741	-1.2196	P16152	P16152	Carbonyl reductase [NADPH] 1	CBR1	+	LFQ intensity SIC_LFQ intensity 3P	19	19	17	74.7	74.7	70	30.375	0	323.31	3350800000	247	2.29741	0.0177791	-1.2196	-5.5847	28.881	28.6335	28.545	27.5633	27.7439	27.0935
+	3.64051	-1.21957	Q9Y490	Q9Y490	Talin-1	TLN1	+	LFQ intensity SIC_LFQ intensity 3P	89	89	81	49.5	49.5	45.1	269.76	0	323.31	6584900000	809	3.64051	0.00387142	-1.21957	-12.5938	29.7448	29.7135	29.5131	28.4398	28.5475	28.3254
+	2.7422	-1.21948	P46976	P46976	Glycogenin-1	GYG1	+	LFQ intensity SIC_LFQ intensity 3P	7	7	7	23.1	23.1	23.1	39.383	0	76.5	419560000	49	2.7422	0.00978249	-1.21948	-7.36539	25.8041	25.9825	25.429	24.5111	24.4744	24.5718
+	3.07482	-1.21774	P78357	P78357	Contactin-associated protein 1	CNTNAP1	+	LFQ intensity SIC_LFQ intensity 3P	7	7	7	6.4	6.4	6.4	156.26	0	19.252	109030000	19	3.07482	0.00660612	-1.21774	-9.00579	23.684	23.4081	23.633	22.4791	22.1475	22.4453
+	1.73327	-1.21554	Q9NYQ6	Q9NYQ6	Cadherin EGF LAG seven-pass G-type receptor 1	CELSR1	+	LFQ intensity SIC_LFQ intensity 3P	6	6	6	3.1	3.1	3.1	329.48	0	10.826	17607000	8	1.73327	0.0440123	-1.21554	-3.83862	21.4222	21.3433	22.0163	20.5835	20.6418	19.9099
+	2.68729	-1.21549	P15848	P15848	Arylsulfatase B	ARSB	+	LFQ intensity SIC_LFQ intensity 3P	10	10	10	22.9	22.9	22.9	59.687	0	28.781	341160000	46	2.68729	0.0105779	-1.21549	-7.122	25.2748	25.0018	25.3787	23.997	24.2283	23.7836
	0.589652	-1.21419	Q92805	Q92805	Golgin subfamily A member 1	GOLGA1			5	5	5	7.4	7.4	7.4	88.183	0	8.213	33437000	11	0.589652	0.332218	-1.21419	-1.3202	21.9805	21.9324	22.0568	18.9543	21.8998	21.473
	0.635366	-1.21317	Q01650	Q01650	Large neutral amino acids transporter small subunit 1	SLC7A5			2	2	2	3.7	3.7	3.7	55.01	0.0011551	2.5953	46982000	8	0.635366	0.305063	-1.21317	-1.40929	22.2078	22.0704	22.3981	21.9172	19.3021	21.8176
+	3.43981	-1.21257	Q9H8Y8	Q9H8Y8	Golgi reassembly-stacking protein 2	GORASP2	+	LFQ intensity SIC_LFQ intensity 3P	8	8	8	23.2	23.2	23.2	47.145	0	122.14	913040000	95	3.43981	0.00452922	-1.21257	-11.1891	26.7869	26.628	26.888	25.4499	25.5088	25.7064
+	3.07868	-1.20888	Q96BM9	Q96BM9	ADP-ribosylation factor-like protein 8A	ARL8A	+	LFQ intensity SIC_LFQ intensity 3P	13	13	5	61.3	61.3	22.6	21.416	0	224.26	1749900000	175	3.07868	0.00659307	-1.20888	-9.02665	27.7516	27.4734	27.8457	26.4534	26.3698	26.6209
+	4.07273	-1.20862	P35241	P35241	Radixin	RDX	+	LFQ intensity SIC_LFQ intensity 3P	30	15	15	45.8	25.9	25.9	68.563	0	112.59	1676100000	145	4.07273	0.00263985	-1.20862	-16.2177	27.6994	27.8113	27.9551	26.604	26.6306	26.6053
+	2.86712	-1.208	P49902	P49902	Cytosolic purine 5-nucleotidase	NT5C2	+	LFQ intensity SIC_LFQ intensity 3P	7	7	7	17.6	17.6	17.6	64.969	0	64.351	512960000	44	2.86712	0.00835201	-1.208	-7.94677	26.0511	25.5534	25.6654	24.584	24.5453	24.5167
+	3.17083	-1.2052	P17931	P17931	Galectin-3	LGALS3	+	LFQ intensity SIC_LFQ intensity 3P	7	7	7	22.8	22.8	22.8	26.152	0	19.982	376500000	33	3.17083	0.00599091	-1.2052	-9.53786	25.6312	25.5035	25.3274	24.4581	24.2316	24.1567
+	3.11874	-1.20485	P04075	P04075	Fructose-bisphosphate aldolase A	ALDOA	+	LFQ intensity SIC_LFQ intensity 3P	28	28	25	86.5	86.5	77.2	39.42	0	323.31	16096000000	666	3.11874	0.00635039	-1.20485	-9.24569	31.0869	30.7975	30.9805	29.6535	29.9485	29.6483
+	2.90939	-1.19894	Q8N3E9	Q8N3E9	1-phosphatidylinositol 4,5-bisphosphate phosphodiesterase delta-3	PLCD3	+	LFQ intensity SIC_LFQ intensity 3P	5	5	5	7.1	7.1	7.1	89.257	0	17.685	36361000	12	2.90939	0.0080003	-1.19894	-8.1526	22.3611	22.2445	21.9833	20.9944	20.8331	21.1645
+	2.7812	-1.19599	O75369	O75369	Filamin-B	FLNB	+	LFQ intensity SIC_LFQ intensity 3P	123	110	110	64.7	60.6	60.6	278.16	0	323.31	8391400000	967	2.7812	0.00931299	-1.19599	-7.54265	29.868	30.3246	30.0536	28.8152	29.0592	28.784
+	3.59464	-1.19581	P15559	P15559	NAD(P)H dehydrogenase [quinone] 1	NQO1	+	LFQ intensity SIC_LFQ intensity 3P	10	10	10	41.6	41.6	41.6	30.867	0	168.91	1099800000	117	3.59464	0.00399343	-1.19581	-12.2586	27.1439	27.3308	27.0346	26.0633	25.9409	25.9178
+	3.46122	-1.1939	P06865	P06865	Beta-hexosaminidase subunit alpha	HEXA	+	LFQ intensity SIC_LFQ intensity 3P	18	18	18	34.8	34.8	34.8	60.702	0	84.725	1420600000	111	3.46122	0.00448593	-1.1939	-11.3315	27.4272	27.5382	27.704	26.4875	26.347	26.2533
+	3.77534	-1.19328	Q9P2E9;Q8N4C6	Q9P2E9	Ribosome-binding protein 1	RRBP1	+	LFQ intensity SIC_LFQ intensity 3P	41	41	41	33	33	33	152.45	0	318.09	1126300000	238	3.77534	0.00340481	-1.19328	-13.6307	27.2435	27.3747	27.5325	26.1894	26.2359	26.1455
+	2.70631	-1.18883	P02511	P02511	Alpha-crystallin B chain	CRYAB	+	LFQ intensity SIC_LFQ intensity 3P	5	5	5	28	28	28	20.159	0	12.503	131810000	16	2.70631	0.0103545	-1.18883	-7.2055	23.7832	23.6878	23.8521	22.3943	22.4634	22.8989
+	1.54925	-1.18697	Q6P4E1	Q6P4E1	Protein CASC4	CASC4			2	2	2	4.8	4.8	4.8	48.864	0	10.172	40852000	11	1.54925	0.0598604	-1.18697	-3.36275	22.7023	22.5428	22.6989	21.2948	22.1313	20.9571
+	1.68473	-1.18307	P10109	P10109	Adrenodoxin, mitochondrial	FDX1	+	LFQ intensity SIC_LFQ intensity 3P	3	3	3	26.6	26.6	26.6	19.393	0	7.3872	68609000	12	1.68473	0.0477032	-1.18307	-3.7093	23.0976	23.1911	23.385	21.5835	21.915	22.626
+	1.34294	-1.18109	Q8IX04	Q8IX04	Ubiquitin-conjugating enzyme E2 variant 3	UEVLD			5	5	5	12.3	12.3	12.3	52.263	0	13.286	55871000	14	1.34294	0.0852846	-1.18109	-2.87149	22.5471	22.5413	22.5866	20.5557	21.8144	21.7617
+	1.92058	-1.18076	P51572	P51572	B-cell receptor-associated protein 31	BCAP31	+	LFQ intensity SIC_LFQ intensity 3P	9	9	9	32.9	32.9	32.9	27.991	0	35.027	511410000	127	1.92058	0.0320413	-1.18076	-4.36588	25.8047	26.0167	26.6581	24.8868	24.9004	25.1501
	0.698245	-1.18022	Q8N394	Q8N394	Transmembrane and TPR repeat-containing protein 2	TMTC2			5	5	5	7.2	7.2	7.2	94.129	0	10.958	26279000	8	0.698245	0.272002	-1.18022	-1.53179	21.6387	21.2741	21.4724	21.1441	18.7596	20.9409
+	3.25604	-1.1797	O75955	O75955	Flotillin-1	FLOT1	+	LFQ intensity SIC_LFQ intensity 3P	25	25	25	69.1	69.1	69.1	47.355	0	267.03	1909400000	229	3.25604	0.0054642	-1.1797	-10.0344	27.8349	27.8309	28.1182	26.6161	26.8492	26.7796
+	2.70763	-1.17787	Q9BWS9	Q9BWS9	Chitinase domain-containing protein 1	CHID1	+	LFQ intensity SIC_LFQ intensity 3P	12	12	12	39.2	39.2	39.2	44.94	0	77.145	872350000	97	2.70763	0.0103482	-1.17787	-7.21134	26.539	26.2937	26.7787	25.3868	25.2018	25.4893
+	1.64426	-1.17701	Q92539;Q14693	Q92539	Phosphatidate phosphatase LPIN2	LPIN2			6	6	6	9.9	9.9	9.9	99.398	0	14.474	42593000	15	1.64426	0.0508891	-1.17701	-3.60362	22.3447	22.2078	22.0836	21.3166	21.3877	20.4008
+	3.1301	-1.17282	Q13217	Q13217	DnaJ homolog subfamily C member 3	DNAJC3	+	LFQ intensity SIC_LFQ intensity 3P	19	19	19	39.9	39.9	39.9	57.579	0	99.814	693730000	95	3.1301	0.00633018	-1.17282	-9.3087	26.2992	26.2541	26.5028	25.2803	25.2783	24.979
+	1.49389	-1.17157	Q9Y287	Q9Y287	Integral membrane protein 2B;BRI2, membrane form;BRI2 intracellular domain;BRI2C, soluble form;Bri23 peptide	ITM2B			3	3	3	13.9	13.9	13.9	30.338	0	7.968	37388000	7	1.49389	0.0653248	-1.17157	-3.22686	22.2293	22.751	21.7485	20.8618	21.5094	20.8428
+	2.62559	-1.17152	Q07954	Q07954	Prolow-density lipoprotein receptor-related protein 1;Low-density lipoprotein receptor-related protein 1 85 kDa subunit;Low-density lipoprotein receptor-related protein 1 515 kDa subunit;Low-density lipoprotein receptor-related protein 1 intracellular domain	LRP1	+	LFQ intensity SIC_LFQ intensity 3P	59	59	56	17.9	17.9	17.3	504.6	0	299.53	1466000000	283	2.62559	0.0114203	-1.17152	-6.85702	27.2183	27.4614	27.7813	26.3436	26.2164	26.3864
+	3.56385	-1.17057	P11413	P11413	Glucose-6-phosphate 1-dehydrogenase	G6PD	+	LFQ intensity SIC_LFQ intensity 3P	23	23	23	51.1	51.1	51.1	59.256	0	305.35	4999800000	254	3.56385	0.00411948	-1.17057	-12.0385	29.2027	29.3778	29.0532	28.0153	28.0919	28.0148
+	1.53548	-1.16736	P18085	P18085	ADP-ribosylation factor 4	ARF4			9	6	6	64.4	35.6	35.6	20.511	0	44.621	721930000	119	1.53548	0.0611959	-1.16736	-3.32865	26.6626	25.7363	26.6523	25.1921	24.8852	25.4718
	0.562383	-1.16621	Q99538	Q99538	Legumain	LGMN			5	5	5	16.2	16.2	16.2	49.411	0	15.29	154680000	18	0.562383	0.350503	-1.16621	-1.26696	23.1419	24.2584	24.5	23.0342	24.0894	21.278
+	2.14922	-1.16529	Q9NZR1	Q9NZR1	Tropomodulin-2	TMOD2	+	LFQ intensity SIC_LFQ intensity 3P	6	6	6	19.4	19.4	19.4	39.595	0	58.475	274600000	27	2.14922	0.0221632	-1.16529	-5.07768	25.4644	25.183	25.1959	23.9131	24.5365	23.8979
+	1.62285	-1.1647	P30049	P30049	ATP synthase subunit delta, mitochondrial	ATP5D			3	3	3	17.3	17.3	17.3	17.49	0	8.9228	235630000	19	1.62285	0.0526624	-1.1647	-3.54845	25.4539	24.6241	25.6456	24.2661	24.0192	23.944
+	2.86937	-1.1634	P21291	P21291	Cysteine and glycine-rich protein 1	CSRP1	+	LFQ intensity SIC_LFQ intensity 3P	8	8	8	46.6	46.6	46.6	20.567	0	178.79	1425800000	114	2.86937	0.00833794	-1.1634	-7.95758	27.3033	27.5349	27.3147	26.1638	26.4607	26.0382
+	2.30418	-1.16033	P43003;P48664	P43003	Excitatory amino acid transporter 1	SLC1A3	+	LFQ intensity SIC_LFQ intensity 3P	5	5	5	11.6	11.6	11.6	59.572	0	138.97	1224800000	67	2.30418	0.0176315	-1.16033	-5.60878	26.97	26.7677	26.9755	25.6645	26.115	25.4528
+	1.43883	-1.15421	Q9ULG6	Q9ULG6	Cell cycle progression protein 1	CCPG1			5	5	5	9.6	9.6	9.6	87.339	0	9.3865	29447000	12	1.43883	0.0719955	-1.15421	-3.09475	21.9104	22.3403	21.5204	20.9325	21.1667	20.2093
+	0.973179	-1.15223	P07919	P07919	Cytochrome b-c1 complex subunit 6, mitochondrial	UQCRH			3	3	3	31.9	31.9	31.9	10.739	0	18.835	53924000	14	0.973179	0.165484	-1.15223	-2.07711	23.2337	21.8941	23.6683	21.6001	21.6604	22.0789
+	0.961682	-1.15022	Q9NPH0	Q9NPH0	Lysophosphatidic acid phosphatase type 6	ACP6			4	4	4	12.4	12.4	12.4	48.886	0	18.89	46791000	14	0.961682	0.169033	-1.15022	-2.05375	22.1656	22.1801	22.5241	21.7734	20.0492	21.5966
+	3.0876	-1.14955	Q8ND90	Q8ND90	Paraneoplastic antigen Ma1	PNMA1	+	LFQ intensity SIC_LFQ intensity 3P	4	4	4	14.7	14.7	14.7	39.761	0	19.12	59183000	17	3.0876	0.00659307	-1.14955	-9.075	22.6463	23.0276	22.899	21.6982	21.6109	21.8152
+	4.40602	-1.14681	Q13308	Q13308	Inactive tyrosine-protein kinase 7	PTK7	+	LFQ intensity SIC_LFQ intensity 3P	22	22	22	26.9	26.9	26.9	118.39	0	134.78	899320000	140	4.40602	0.00191548	-1.14681	-19.6872	26.6621	26.855	26.7737	25.6071	25.6486	25.5945
+	1.19389	-1.143	Q9NZD8	Q9NZD8	Maspardin	SPG21			5	5	5	21.1	21.1	21.1	34.96	0	13.937	81601000	17	1.19389	0.110916	-1.143	-2.53988	22.8996	22.7335	23.3296	21.4147	21.4477	22.6713
+	3.26782	-1.14152	Q8NFZ8	Q8NFZ8	Cell adhesion molecule 4	CADM4	+	LFQ intensity SIC_LFQ intensity 3P	8	8	8	27.8	27.8	27.8	42.785	0	185.29	496820000	56	3.26782	0.00539197	-1.14152	-10.1049	26.0148	26.0406	25.888	24.7204	25.044	24.7545
+	0.917846	-1.14056	Q9GZV5	Q9GZV5	WW domain-containing transcription regulator protein 1	WWTR1			2	2	2	4	4	4	44.101	0.0077006	1.716	23950000	6	0.917846	0.182718	-1.14056	-1.96526	21.4254	21.9737	21.5697	21.4574	19.5305	20.5592
+	2.07761	-1.14017	Q9BQE4	Q9BQE4	Selenoprotein S	VIMP	+	LFQ intensity SIC_LFQ intensity 3P	4	4	4	27	27	27	21.163	0	11.236	22919000	11	2.07761	0.0249712	-1.14017	-4.84602	21.6172	21.2887	22.0377	20.4062	20.4265	20.6903
+	2.04547	-1.13853	Q8IYU8	Q8IYU8	Calcium uptake protein 2, mitochondrial	MICU2	+	LFQ intensity SIC_LFQ intensity 3P	4	4	4	13.8	13.8	13.8	49.666	0	23.866	78664000	17	2.04547	0.026388	-1.13853	-4.74469	22.9928	23.1892	23.2757	22.2977	22.1744	21.5699
+	1.74741	-1.13827	Q16527	Q16527	Cysteine and glycine-rich protein 2	CSRP2	+	LFQ intensity SIC_LFQ intensity 3P	6	6	6	43	43	43	20.954	0	96.142	387430000	51	1.74741	0.0430114	-1.13827	-3.87683	25.1411	25.6661	26.0805	24.2909	24.5077	24.6744
+	2.76565	-1.13677	P35914;Q8TB92	P35914	Hydroxymethylglutaryl-CoA lyase, mitochondrial	HMGCL	+	LFQ intensity SIC_LFQ intensity 3P	11	11	11	38.5	38.5	38.5	34.36	0	129.68	1100500000	99	2.76565	0.00950333	-1.13677	-7.47154	26.8005	26.9964	27.2592	25.9519	25.96	25.7338
	0.428366	-1.13188	Q9H0A8	Q9H0A8	COMM domain-containing protein 4	COMMD4			3	3	3	19.6	19.6	19.6	21.764	0	13.893	124730000	20	0.428366	0.448218	-1.13188	-1.00225	23.4715	23.5259	23.4329	23.5812	20.0904	23.3631
+	3.19834	-1.12932	P22830	P22830	Ferrochelatase, mitochondrial	FECH	+	LFQ intensity SIC_LFQ intensity 3P	12	12	12	32.9	32.9	32.9	47.862	0	51.229	359110000	75	3.19834	0.0058803	-1.12932	-9.69564	25.3646	25.7256	25.6164	24.3477	24.4765	24.4944
+	1.96536	-1.128	Q7Z6J6	Q7Z6J6	FERM domain-containing protein 5	FRMD5	+	LFQ intensity SIC_LFQ intensity 3P	12	12	12	25.1	25.1	25.1	65.064	0	43.735	174570000	31	1.96536	0.0298697	-1.128	-4.49906	23.8542	24.6724	24.2944	23.1471	23.2895	23.0004
+	2.79486	-1.12798	P05023	P05023	Sodium/potassium-transporting ATPase subunit alpha-1	ATP1A1	+	LFQ intensity SIC_LFQ intensity 3P	33	22	21	36.4	25.4	24.4	112.89	0	323.31	3423500000	308	2.79486	0.00912677	-1.12798	-7.60565	28.7241	28.6823	29.0429	27.7001	27.5183	27.8469
	0.535224	-1.12755	Q96RT1	Q96RT1	Protein LAP2	ERBB2IP			6	6	6	6.4	6.4	6.4	158.3	0	39.866	62091000	17	0.535224	0.367876	-1.12755	-1.21379	22.6374	22.5971	22.3686	22.3123	19.5566	22.3515
+	3.01038	-1.12723	Q9H0X9	Q9H0X9	Oxysterol-binding protein-related protein 5	OSBPL5	+	LFQ intensity SIC_LFQ intensity 3P	13	10	10	18.9	15.7	15.7	98.615	0	25.142	180440000	37	3.01038	0.00703914	-1.12723	-8.66422	24.4278	24.3932	24.1789	23.3944	23.1893	23.0344
	0.601207	-1.12668	O14639	O14639	Actin-binding LIM protein 1	ABLIM1			4	4	4	7.2	7.2	7.2	87.687	0	12.221	69170000	13	0.601207	0.325904	-1.12668	-1.34273	22.3838	22.7802	22.4407	22.2414	22.2349	19.7484
+	3.89573	-1.12649	P27816	P27816	Microtubule-associated protein 4	MAP4	+	LFQ intensity SIC_LFQ intensity 3P	44	44	44	51.8	51.8	51.8	121	0	323.31	9392900000	741	3.89573	0.00315273	-1.12649	-14.6257	30.5892	30.4683	30.4941	29.4858	29.4266	29.2598
+	1.28219	-1.12099	Q9H9G7;Q9HCK5	Q9H9G7	Protein argonaute-3	AGO3			10	5	5	14.9	7.4	7.4	97.359	0	21.644	80813000	18	1.28219	0.0951028	-1.12099	-2.7342	23.1323	23.068	23.1479	21.1766	22.4083	22.4003
+	3.6135	-1.11854	Q9BSJ8	Q9BSJ8	Extended synaptotagmin-1	ESYT1	+	LFQ intensity SIC_LFQ intensity 3P	16	16	16	20	20	20	122.85	0	97.998	890690000	106	3.6135	0.00397795	-1.11854	-12.3954	26.7028	26.6858	26.8782	25.7651	25.6011	25.545
+	2.86248	-1.11697	Q8IV08	Q8IV08	Phospholipase D3	PLD3	+	LFQ intensity SIC_LFQ intensity 3P	8	8	8	20.6	20.6	20.6	54.705	0	29.328	796410000	66	2.86248	0.00839035	-1.11697	-7.92447	26.6824	27.0183	26.6192	25.7887	25.5689	25.6115
+	1.12427	-1.11473	O00399	O00399	Dynactin subunit 6	DCTN6			4	4	4	27.9	27.9	27.9	20.747	0	28.398	33849000	8	1.12427	0.12563	-1.11473	-2.39063	22.403	21.5543	21.2038	20.9886	20.8168	20.0116
+	2.43858	-1.11271	P78330	P78330	Phosphoserine phosphatase	PSPH	+	LFQ intensity SIC_LFQ intensity 3P	10	10	10	49.8	49.8	49.8	25.007	0	76.564	362910000	57	2.43858	0.0146084	-1.11271	-6.10517	25.9119	25.5657	25.4166	24.5604	24.6816	24.314
+	3.02451	-1.1125	P49589	P49589	Cysteine--tRNA ligase, cytoplasmic	CARS	+	LFQ intensity SIC_LFQ intensity 3P	29	29	29	44.4	44.4	44.4	85.472	0	158.43	1860600000	219	3.02451	0.00694722	-1.1125	-8.73806	27.929	27.8894	27.582	26.6087	26.8159	26.6384
+	4.27422	-1.11065	Q96G03	Q96G03	Phosphoglucomutase-2	PGM2	+	LFQ intensity SIC_LFQ intensity 3P	17	17	17	37.4	37.4	37.4	68.283	0	113.3	937790000	138	4.27422	0.0021043	-1.11065	-18.236	26.6974	26.7949	26.6072	25.5959	25.6336	25.538
+	2.65953	-1.1105	P08236	P08236	Beta-glucuronidase	GUSB	+	LFQ intensity SIC_LFQ intensity 3P	5	5	5	9.2	9.2	9.2	74.731	0	46.537	200530000	32	2.65953	0.0109464	-1.1105	-7.0017	24.0918	24.5324	24.4473	23.3648	23.2895	23.0856
	0.78036	-1.11049	Q9H7E9	Q9H7E9	UPF0488 protein C8orf33	C8orf33			2	2	2	17	17	17	24.992	0	11.35	47916000	7	0.78036	0.233469	-1.11049	-1.69242	22.2815	22.2393	22.4935	22.3442	20.088	21.2506
+	3.54214	-1.10762	Q8N0X7	Q8N0X7	Spartin	SPG20	+	LFQ intensity SIC_LFQ intensity 3P	14	14	14	24	24	24	72.832	0	103.19	437530000	60	3.54214	0.00415706	-1.10762	-11.8855	25.7627	25.9237	25.6532	24.7532	24.5804	24.6831
+	1.64195	-1.10645	Q9UHA4	Q9UHA4	Ragulator complex protein LAMTOR3	LAMTOR3			3	3	3	49.2	49.2	49.2	13.623	0	51.304	332350000	41	1.64195	0.0510921	-1.10645	-3.59763	25.6598	25.3399	25.83	24.9288	24.5843	23.9972
+	4.23501	-1.1063	P07237	P07237	Protein disulfide-isomerase	P4HB	+	LFQ intensity SIC_LFQ intensity 3P	39	39	39	67.3	67.3	67.3	57.116	0	323.31	22646000000	1053	4.23501	0.00216669	-1.1063	-17.8248	31.4404	31.5029	31.617	30.3635	30.3985	30.4794
+	2.67827	-1.10305	Q9Y6X5	Q9Y6X5	Bis(5-adenosyl)-triphosphatase ENPP4	ENPP4	+	LFQ intensity SIC_LFQ intensity 3P	6	6	5	13.2	13.2	13.2	51.641	0.00020437	6.1538	74493000	13	2.67827	0.0107447	-1.10305	-7.08275	22.8121	23.3124	22.9975	21.9974	21.8297	21.9858
+	1.68985	-1.10271	O94855	O94855	Protein transport protein Sec24D	SEC24D	+	LFQ intensity SIC_LFQ intensity 3P	12	12	12	14.2	14.2	14.2	113.01	0	48.187	469540000	55	1.68985	0.0473183	-1.10271	-3.7228	25.7394	25.8352	25.2034	24.5088	24.864	24.0972
+	4.7918	-1.10262	Q03001;REV__Q9BX97	Q03001	Dystonin	DST	+	LFQ intensity SIC_LFQ intensity 3P	151	151	150	25.7	25.7	25.5	860.65	0	323.31	3356800000	627	4.7918	0.00168653	-1.10262	-24.6205	28.6899	28.6439	28.6219	27.6213	27.5436	27.4829
+	0.994406	-1.10147	O95999	O95999	B-cell lymphoma/leukemia 10	BCL10			2	2	2	9.9	9.9	9.9	26.251	0.00020231	5.9435	20870000	8	0.994406	0.159466	-1.10147	-2.1204	21.191	20.9915	20.9219	20.9564	19.3507	19.493
	0.584438	-1.10106	P04626	P04626	Receptor tyrosine-protein kinase erbB-2	ERBB2			4	4	3	4.5	4.5	3.6	137.91	0	17.479	73747000	9	0.584438	0.33554	-1.10106	-1.31003	22.446	22.4816	22.8413	19.8325	22.1966	22.4367
+	1.67264	-1.10049	Q96P53	Q96P53	WD repeat and FYVE domain-containing protein 2	WDFY2	+	LFQ intensity SIC_LFQ intensity 3P	4	4	4	15.2	15.2	15.2	45.154	0	7.2601	30709000	12	1.67264	0.0486251	-1.10049	-3.67754	21.8117	21.8714	21.3806	20.9003	20.0795	20.7824
+	2.61931	-1.1002	P51153	P51153	Ras-related protein Rab-13	RAB13	+	LFQ intensity SIC_LFQ intensity 3P	6	3	3	30	17.2	17.2	22.774	0	38.172	463170000	42	2.61931	0.0115535	-1.1002	-6.83052	25.2721	25.5107	25.1787	24.1851	24.4561	24.0197
+	2.48269	-1.09816	Q96S66	Q96S66	Chloride channel CLIC-like protein 1	CLCC1	+	LFQ intensity SIC_LFQ intensity 3P	16	16	16	33	33	33	62.022	0	36.534	223510000	37	2.48269	0.0138124	-1.09816	-6.27585	24.8611	24.5927	25.1218	23.9288	23.7006	23.6517
+	1.17327	-1.09474	Q8NFV4	Q8NFV4	Alpha/beta hydrolase domain-containing protein 11	ABHD11			3	3	3	9.5	9.5	9.5	34.69	0.00020547	6.2757	29677000	8	1.17327	0.115081	-1.09474	-2.49531	21.4765	21.3482	21.704	19.6172	21.074	20.5534
+	1.85083	-1.09313	Q8WXE9	Q8WXE9	Stonin-2	STON2	+	LFQ intensity SIC_LFQ intensity 3P	4	4	4	5	5	5	101.16	0	8.777	23377000	9	1.85083	0.0359799	-1.09313	-4.16409	21.0097	21.4787	21.4371	20.4837	20.3734	19.789
+	2.50772	-1.09293	Q9Y3B8	Q9Y3B8	Oligoribonuclease, mitochondrial	REXO2	+	LFQ intensity SIC_LFQ intensity 3P	7	7	7	29.5	29.5	29.5	26.832	0	28.328	207360000	42	2.50772	0.0133336	-1.09293	-6.37449	24.6604	25.0253	24.523	23.7459	23.7056	23.4784
	0.447372	-1.08888	Q5J8M3	Q5J8M3	ER membrane protein complex subunit 4	EMC4			4	4	4	26.8	26.8	26.8	20.086	0	9.1254	110250000	19	0.447372	0.432231	-1.08888	-1.04025	23.4568	23.6772	23.2272	20.2997	23.5915	23.2034
+	2.60928	-1.08749	Q9UDY4	Q9UDY4	DnaJ homolog subfamily B member 4	DNAJB4	+	LFQ intensity SIC_LFQ intensity 3P	9	8	8	26.7	23.1	23.1	37.806	0	14.251	151360000	19	2.60928	0.0116635	-1.08749	-6.78844	24.3471	24.2467	24.1519	23.1143	23.441	22.9279
+	1.24334	-1.08695	Q13630	Q13630	GDP-L-fucose synthase	TSTA3			3	3	3	14.3	14.3	14.3	35.892	0	9.0913	132530000	19	1.24334	0.10186	-1.08695	-2.64797	24.8179	23.4118	23.9547	22.9542	22.9361	23.0333
+	1.04198	-1.08576	Q9NZC3	Q9NZC3	Glycerophosphodiester phosphodiesterase 1	GDE1			4	4	4	19	19	19	37.718	0	9.3691	36367000	4	1.04198	0.146068	-1.08576	-2.21827	21.472	22.001	22.0475	20.0073	20.6831	21.5728
+	1.94393	-1.08288	Q9Y6X4	Q9Y6X4	Soluble lamin-associated protein of 75 kDa	FAM169A	+	LFQ intensity SIC_LFQ intensity 3P	12	12	12	34.2	34.2	34.2	74.954	0	76.577	158550000	59	1.94393	0.0309056	-1.08288	-4.43497	24.2328	24.2249	24.769	22.9962	23.4944	23.4875
+	3.39835	-1.07986	P07384	P07384	Calpain-1 catalytic subunit	CAPN1	+	LFQ intensity SIC_LFQ intensity 3P	24	24	24	38	38	38	81.889	0	214.69	1741100000	154	3.39835	0.00466731	-1.07986	-10.9181	27.8999	27.7794	27.6101	26.7576	26.7095	26.5828
+	1.65107	-1.07691	Q13501	Q13501	Sequestosome-1	SQSTM1			12	12	12	53	53	53	47.687	0	159.82	447030000	63	1.65107	0.050322	-1.07691	-3.62127	25.8043	26.5167	25.7658	24.8398	25.2857	24.7306
+	3.61453	-1.07609	Q9HBH5	Q9HBH5	Retinol dehydrogenase 14	RDH14	+	LFQ intensity SIC_LFQ intensity 3P	5	5	5	19.9	19.9	19.9	36.864	0	29.282	56958000	18	3.61453	0.00397795	-1.07609	-12.4029	22.477	22.5231	22.6085	21.5934	21.3241	21.4629
+	2.32602	-1.07176	Q13011	Q13011	Delta(3,5)-Delta(2,4)-dienoyl-CoA isomerase, mitochondrial	ECH1	+	LFQ intensity SIC_LFQ intensity 3P	14	14	14	42.7	42.7	42.7	35.816	0	282.35	1369700000	115	2.32602	0.0171749	-1.07176	-5.6871	27.8065	27.3175	27.765	26.7107	26.6061	26.3569
+	4.52953	-1.07086	P26038	P26038	Moesin	MSN	+	LFQ intensity SIC_LFQ intensity 3P	41	41	27	63.3	63.3	44.4	67.819	0	323.31	17949000000	739	4.52953	0.00180561	-1.07086	-21.15	31.0838	30.9464	30.9745	29.9048	29.9874	29.8998
+	2.29939	-1.06979	P09497	P09497	Clathrin light chain B	CLTB	+	LFQ intensity SIC_LFQ intensity 3P	7	7	7	26.6	26.6	26.6	25.19	0	14.57	269280000	48	2.29939	0.0177483	-1.06979	-5.59172	24.885	24.8468	25.2868	23.7632	24.19	23.856
+	3.31259	-1.06813	Q9NP97;Q8TF09	Q9NP97;Q8TF09	Dynein light chain roadblock-type 1;Dynein light chain roadblock-type 2	DYNLRB1	+	LFQ intensity SIC_LFQ intensity 3P	6	6	6	74	74	74	10.921	0	116.57	1371900000	118	3.31259	0.00503393	-1.06813	-10.3772	27.1683	26.8798	27.0295	25.8598	25.9453	26.0681
+	1.68214	-1.06538	P12110	P12110	Collagen alpha-2(VI) chain	COL6A2	+	LFQ intensity SIC_LFQ intensity 3P	6	6	6	6.4	6.4	6.4	108.58	0	15.187	113050000	10	1.68214	0.0478564	-1.06538	-3.70249	23.0935	23.2067	23.9792	22.3407	22.2458	22.4968
+	2.19823	-1.06407	O75368	O75368	SH3 domain-binding glutamic acid-rich-like protein	SH3BGRL	+	LFQ intensity SIC_LFQ intensity 3P	3	3	3	37.7	37.7	37.7	12.774	0	112.03	498180000	54	2.19823	0.0205122	-1.06407	-5.24114	26.341	25.6725	25.844	24.8966	24.8289	24.9397
+	1.66951	-1.06376	Q05639	Q05639	Elongation factor 1-alpha 2	EEF1A2	+	LFQ intensity SIC_LFQ intensity 3P	24	10	10	64.6	34.8	34.8	50.47	0	323.31	3138800000	262	1.66951	0.0488434	-1.06376	-3.66934	28.8106	28.2175	28.0472	26.9654	27.3581	27.5606
+	1.97385	-1.0616	P17066;P48741	P17066;P48741	Heat shock 70 kDa protein 6;Putative heat shock 70 kDa protein 7	HSPA6	+	LFQ intensity SIC_LFQ intensity 3P	10	2	2	14.3	3.7	3.7	71.027	0	115.81	5137300000	76	1.97385	0.0294456	-1.0616	-4.52463	29.6527	28.9396	29.5423	28.2191	28.2619	28.4688
+	2.12334	-1.06128	P62879	P62879	Guanine nucleotide-binding protein G(I)/G(S)/G(T) subunit beta-2	GNB2	+	LFQ intensity SIC_LFQ intensity 3P	16	10	7	65	43.8	35	37.331	0	323.31	1247700000	101	2.12334	0.023107	-1.06128	-4.99301	27.4149	26.8677	27.5176	26.2472	26.295	26.0742
+	2.87481	-1.0593	Q92734	Q92734	Protein TFG	TFG	+	LFQ intensity SIC_LFQ intensity 3P	10	10	10	39	39	39	43.447	0	165.04	971370000	110	2.87481	0.00831777	-1.0593	-7.98387	26.8216	27.1771	26.8214	25.8148	25.8277	25.9998
+	2.93679	-1.058	Q8IY95	Q8IY95	Transmembrane protein 192	TMEM192	+	LFQ intensity SIC_LFQ intensity 3P	4	4	4	17.3	17.3	17.3	30.922	0	12.629	260210000	26	2.93679	0.00769831	-1.058	-8.28865	24.8112	24.8469	25.2011	23.8479	23.9459	23.8913
	0.538274	-1.05761	P05156;CON__Q32PI4	P05156	Complement factor I;Complement factor I heavy chain;Complement factor I light chain	CFI			3	3	3	9.1	9.1	9.1	65.75	0.00019724	5.3728	27064000	6	0.538274	0.36613	-1.05761	-1.21977	21.4388	22.0167	21.9947	20.1065	19.7332	22.4377
+	3.53499	-1.05722	P55011	P55011	Solute carrier family 12 member 2	SLC12A2	+	LFQ intensity SIC_LFQ intensity 3P	22	22	22	27.7	27.7	27.7	131.45	0	79.3	744010000	118	3.53499	0.00415706	-1.05722	-11.8355	26.443	26.2863	26.5839	25.3863	25.3358	25.4194
+	1.33158	-1.05633	Q5TH69	Q5TH69	Brefeldin A-inhibited guanine nucleotide-exchange protein 3	ARFGEF3			5	5	5	2.9	2.9	2.9	240.65	0	7.7819	15389000	9	1.33158	0.0869282	-1.05633	-2.84558	21.1403	21.251	21.156	20.8081	20.032	19.5382
+	3.54737	-1.05545	Q02952	Q02952	A-kinase anchor protein 12	AKAP12	+	LFQ intensity SIC_LFQ intensity 3P	68	68	68	58.4	58.4	58.4	191.48	0	323.31	3253900000	562	3.54737	0.00415706	-1.05545	-11.9222	29.0667	28.9651	29.045	27.8741	28.1354	27.901
+	0.859951	-1.05545	O43617	O43617	Trafficking protein particle complex subunit 3	TRAPPC3			2	2	2	10.6	10.6	10.6	20.274	0.00085092	3.004	45826000	13	0.859951	0.203021	-1.05545	-1.8496	21.9963	21.8378	22.0707	21.906	20.8885	19.944
+	1.17013	-1.05536	O95479	O95479	GDH/6PGL endoplasmic bifunctional protein;Glucose 1-dehydrogenase;6-phosphogluconolactonase	H6PD			7	7	7	10	10	10	88.892	0	37.763	61382000	10	1.17013	0.115756	-1.05536	-2.48857	22.3307	22.6855	23.031	21.9769	22.0223	20.8819
	0.547332	-1.05347	Q8WVX9	Q8WVX9	Fatty acyl-CoA reductase 1	FAR1			2	2	2	5	5	5	59.356	0	13.945	54412000	10	0.547332	0.35993	-1.05347	-1.23751	21.3797	22.331	22.3237	19.935	20.4256	22.5134
	0.594742	-1.05241	Q9UEG4;Q86UD4;Q32M78;Q6ECI4	Q9UEG4	Zinc finger protein 629	ZNF629			5	5	5	6.6	6.6	6.6	96.619	0.00018993	4.6825	33454000	7	0.594742	0.329448	-1.05241	-1.33013	21.6361	21.1052	21.4557	19.9419	19.2519	21.846
+	3.19073	-1.05195	P51553	P51553	Isocitrate dehydrogenase [NAD] subunit gamma, mitochondrial	IDH3G	+	LFQ intensity SIC_LFQ intensity 3P	9	9	9	35.9	35.9	35.9	42.794	0	92.354	325590000	47	3.19073	0.0058803	-1.05195	-9.65177	24.9164	24.9478	24.8377	23.7739	24.0541	23.7181
+	2.67914	-1.04996	Q9BUR5	Q9BUR5	Apolipoprotein O	APOO	+	LFQ intensity SIC_LFQ intensity 3P	3	3	3	19.7	19.7	19.7	22.284	0	49.311	141390000	17	2.67914	0.0107447	-1.04996	-7.08649	24.1711	24.083	24.2176	22.8976	23.3801	23.0442
+	2.14344	-1.04907	Q14161	Q14161	ARF GTPase-activating protein GIT2	GIT2	+	LFQ intensity SIC_LFQ intensity 3P	10	8	8	18.8	15.7	15.7	84.542	0	40.211	51748000	21	2.14344	0.0223777	-1.04907	-5.05868	22.7401	22.295	22.5426	21.2192	21.7774	21.4339
+	2.55984	-1.04893	Q05682	Q05682	Caldesmon	CALD1	+	LFQ intensity SIC_LFQ intensity 3P	16	16	16	23.5	23.5	23.5	93.23	0	86.419	426930000	65	2.55984	0.0124843	-1.04893	-6.58411	25.7766	26.1968	26.0167	24.9608	25.1189	24.7636
+	3.14312	-1.04659	P13674	P13674	Prolyl 4-hydroxylase subunit alpha-1	P4HA1	+	LFQ intensity SIC_LFQ intensity 3P	21	21	21	43.1	43.1	43.1	61.049	0	171.11	987720000	147	3.14312	0.0062347	-1.04659	-9.3814	26.9127	27.03	27.2845	25.997	26.024	26.0665
	0.578091	-1.04444	Q06587	Q06587	E3 ubiquitin-protein ligase RING1	RING1			4	4	3	12.8	12.8	8.9	42.429	0	8.8446	63520000	11	0.578091	0.340044	-1.04444	-1.29764	21.6479	21.7221	22.2943	21.8425	19.3098	21.3787
	0.294996	-1.04036	Q9H9Q2	Q9H9Q2	COP9 signalosome complex subunit 7b	COPS7B			3	3	3	13.3	13.3	13.3	29.622	0	8.9605	140110000	11	0.294996	0.578486	-1.04036	-0.727901	24.139	23.6414	24.0772	24.5008	20.0777	24.1579
+	1.18971	-1.0356	Q96FZ7	Q96FZ7	Charged multivesicular body protein 6	CHMP6			2	2	2	13.4	13.4	13.4	23.485	0	50.08	110450000	12	1.18971	0.111773	-1.0356	-2.53081	23.6403	23.3198	23.737	21.7884	23.1061	22.6958
+	1.37338	-1.03488	Q04206	Q04206	Transcription factor p65	RELA			4	4	4	9.6	9.6	9.6	60.218	0	12.343	26791000	12	1.37338	0.0810706	-1.03488	-2.94146	21.9279	21.09	20.9347	20.1726	20.6148	20.0606
	0.705452	-1.03409	Q5PRF9	Q5PRF9	Protein Smaug homolog 2	SAMD4B			4	4	4	13	13	13	75.483	0.0021118	2.4037	37911000	13	0.705452	0.268687	-1.03409	-1.54585	22.8163	23.0609	22.0874	22.2491	20.4178	22.1954
+	2.97765	-1.03386	Q9BRK5	Q9BRK5	45 kDa calcium-binding protein	SDF4	+	LFQ intensity SIC_LFQ intensity 3P	11	11	11	34.3	34.3	34.3	41.806	0	76.683	599670000	84	2.97765	0.00729704	-1.03386	-8.49529	26.1811	26.3183	26.4967	25.2825	25.1674	25.4446
+	1.38773	-1.03014	P39060	P39060	Collagen alpha-1(XVIII) chain;Endostatin	COL18A1			11	11	11	7.9	7.9	7.9	178.19	0	36.523	627530000	57	1.38773	0.0788477	-1.03014	-2.97474	25.8452	26.7691	25.7227	25.2167	24.8775	25.1524
+	2.50727	-1.02937	Q9H1E5	Q9H1E5	Thioredoxin-related transmembrane protein 4	TMX4	+	LFQ intensity SIC_LFQ intensity 3P	4	4	4	13.5	13.5	13.5	38.952	0	12.574	110720000	22	2.50727	0.0133336	-1.02937	-6.37267	23.4496	23.3797	23.4424	22.7129	22.2627	22.2079
+	1.63555	-1.02671	O15258	O15258	Protein RER1	RER1			4	4	4	28.6	28.6	28.6	22.958	0	21.331	217540000	18	1.63555	0.0515525	-1.02671	-3.58111	24.6393	24.5937	24.9509	23.8472	24.0674	23.1892
+	3.05203	-1.02664	P30711;P0CG30;P0CG29	P30711	Glutathione S-transferase theta-1	GSTT1	+	LFQ intensity SIC_LFQ intensity 3P	4	4	4	17.5	17.5	17.5	27.335	0	18.474	117500000	18	3.05203	0.00674386	-1.02664	-8.88358	23.7161	23.7225	23.4319	22.7116	22.5909	22.4881
	0.785901	-1.02317	Q15773	Q15773	Myeloid leukemia factor 2	MLF2			2	2	2	8.5	8.5	8.5	28.147	0.00019881	5.5562	8323700	6	0.785901	0.231222	-1.02317	-1.70331	19.0923	18.8677	20.697	18.1889	18.6809	18.7177
+	1.48268	-1.02055	P40123	P40123	Adenylyl cyclase-associated protein 2	CAP2			14	13	13	34	32.3	32.3	52.823	0	65.428	605020000	74	1.48268	0.0666812	-1.02055	-3.19973	26.5065	25.5999	25.5172	24.8493	24.9188	24.7939
+	1.71407	-1.01919	P04080	P04080	Cystatin-B	CSTB	+	LFQ intensity SIC_LFQ intensity 3P	9	9	9	85.7	85.7	85.7	11.139	0	100.63	1879400000	140	1.71407	0.0455506	-1.01919	-3.78713	28.2606	27.6573	27.5273	26.5695	27.0695	26.7487
+	2.29694	-1.01849	Q9NQ48	Q9NQ48	Leucine zipper transcription factor-like protein 1	LZTFL1	+	LFQ intensity SIC_LFQ intensity 3P	11	11	11	48.5	48.5	48.5	34.592	0	56.522	298260000	56	2.29694	0.0177858	-1.01849	-5.58303	25.2065	25.3959	25.0749	23.9243	24.2315	24.4661
+	1.0246	-1.01758	Q96BF6	Q96BF6	Nucleus accumbens-associated protein 2	NACC2			2	2	2	5.1	5.1	5.1	62.836	0	6.7341	17713000	5	1.0246	0.150883	-1.01758	-2.18238	21.0462	21.2762	21.3418	21.1119	19.6513	19.8483
	0.565784	-1.01607	Q9NYS0	Q9NYS0	NF-kappa-B inhibitor-interacting Ras-like protein 1	NKIRAS1			4	4	4	23.4	23.4	23.4	21.643	0	9.3498	64685000	13	0.565784	0.348124	-1.01607	-1.2736	22.4965	22.5486	22.1913	19.8322	22.3729	21.983
	0.291588	-1.01579	Q6P2C8	Q6P2C8	Mediator of RNA polymerase II transcription subunit 27	MED27			3	3	3	8.7	8.7	8.7	35.431	0	13.808	299990000	11	0.291588	0.582169	-1.01579	-0.720656	25.5585	24.3161	24.4319	24.6808	25.4901	21.0883
+	2.44288	-1.01572	P0C0L5;P0C0L4	P0C0L5;P0C0L4	Complement C4-B;Complement C4 beta chain;Complement C4-B alpha chain;C4a anaphylatoxin;C4b-B;C4d-B;Complement C4 gamma chain;Complement C4-A;Complement C4 beta chain;Complement C4-A alpha chain;C4a anaphylatoxin;C4b-A;C4d-A;Complement C4 gamma chain	C4B	+	LFQ intensity SIC_LFQ intensity 3P	6	6	3	3.5	3.5	1.9	192.75	0.00019033	4.7199	16764000	4	2.44288	0.0144993	-1.01572	-6.12162	20.9106	21.0529	21.4198	20.0882	20.0093	20.2387
+	1.5121	-1.0154	Q96BY9	Q96BY9	Store-operated calcium entry-associated regulatory factor	SARAF			5	5	5	23	23	23	36.975	0	13.664	21684000	11	1.5121	0.0634165	-1.0154	-3.27121	21.4228	21.1768	22.1036	20.7416	20.2797	20.6357
	0.239986	-1.01459	P62875	P62875	DNA-directed RNA polymerases I, II, and III subunit RPABC5	POLR2L			2	2	2	29.9	29.9	29.9	7.645	0.00018667	4.3747	112790000	8	0.239986	0.642025	-1.01459	-0.608929	22.7104	23.0683	23.3616	23.8884	23.4785	18.7296
+	2.38268	-1.01244	Q6DD88	Q6DD88	Atlastin-3	ATL3	+	LFQ intensity SIC_LFQ intensity 3P	13	13	13	28.5	28.5	28.5	60.541	0	136.7	679390000	82	2.38268	0.0157837	-1.01244	-5.89448	26.2701	26.5529	26.3639	25.2408	25.6836	25.2251
+	3.76624	-1.0118	Q9UPQ0	Q9UPQ0	LIM and calponin homology domains-containing protein 1	LIMCH1	+	LFQ intensity SIC_LFQ intensity 3P	25	25	25	34.1	34.1	34.1	121.87	0	210.45	563470000	103	3.76624	0.00344313	-1.0118	-13.5582	26.0931	26.0065	26.0335	24.9084	25.0383	25.151
+	3.48617	-1.01079	Q04917	Q04917	14-3-3 protein eta	YWHAH	+	LFQ intensity SIC_LFQ intensity 3P	19	17	16	72.8	68.7	63.8	28.218	0	323.31	7913300000	428	3.48617	0.00440984	-1.01079	-11.4997	29.9478	30.1123	29.922	28.8598	29.0121	29.0779
+	1.45876	-1.0077	Q9BUH6	Q9BUH6	Protein PAXX	C9orf142			5	5	5	27.5	27.5	27.5	21.639	0	15.593	47404000	11	1.45876	0.0695035	-1.0077	-3.14224	23.2024	22.1865	22.7738	21.8593	21.4602	21.8201
	0.810769	-1.00647	Q9Y2Q0	Q9Y2Q0	Phospholipid-transporting ATPase IA	ATP8A1			7	7	7	7	7	7	131.37	0	11.312	46102000	10	0.810769	0.221783	-1.00647	-1.75226	22.3245	22.0277	22.0333	21.6737	21.7021	19.9902
+	2.69231	-1.00486	P09038	P09038	Fibroblast growth factor 2	FGF2	+	LFQ intensity SIC_LFQ intensity 3P	4	4	4	13.2	13.2	13.2	30.77	0	7.4746	104430000	12	2.69231	0.0105158	-1.00486	-7.14396	22.876	22.7371	23.017	21.6515	22.0398	21.9243
+	1.33068	-1.00439	Q8TEW0	Q8TEW0	Partitioning defective 3 homolog	PARD3			5	5	5	4.1	4.1	4.1	151.42	0	6.6875	16664000	14	1.33068	0.0870756	-1.00439	-2.84353	21.0642	21.6658	21.2239	20.6604	19.7078	20.5726
+	2.34209	-1.0036	Q969H8	Q969H8	Myeloid-derived growth factor	MYDGF	+	LFQ intensity SIC_LFQ intensity 3P	3	3	3	19.1	19.1	19.1	18.795	0	17.941	1273900000	53	2.34209	0.0167707	-1.0036	-5.74529	26.9232	27.3778	27.1228	26.2396	25.9083	26.2651
+	3.03948	-1.00333	Q15942	Q15942	Zyxin	ZYX	+	LFQ intensity SIC_LFQ intensity 3P	19	19	19	48.3	48.3	48.3	61.277	0	112.01	565330000	108	3.03948	0.00683113	-1.00333	-8.81698	26.3697	26.0417	26.3765	25.2052	25.2805	25.2922
+	3.0723	-1.00216	P19838	P19838	Nuclear factor NF-kappa-B p105 subunit;Nuclear factor NF-kappa-B p50 subunit	NFKB1	+	LFQ intensity SIC_LFQ intensity 3P	6	6	6	7.3	7.3	7.3	105.35	0	14.992	79390000	13	3.0723	0.00660612	-1.00216	-8.99224	23.0158	22.811	22.7694	21.9915	21.7124	21.8858
+	1.4306	-0.999629	Q9Y6K9	Q9Y6K9	NF-kappa-B essential modulator	IKBKG			4	4	4	11.2	11.2	11.2	48.197	0	20.197	66784000	23	1.4306	0.0729419	-0.999629	-3.07526	22.6941	23.2718	22.6247	21.895	22.2843	21.4125
+	0.829985	-0.993853	Q92604	Q92604	Acyl-CoA:lysophosphatidylglycerol acyltransferase 1	LPGAT1			2	2	2	7.3	7.3	7.3	43.089	0	21.696	66525000	13	0.829985	0.214923	-0.993853	-1.7902	23.1305	23.3586	21.6525	21.4547	21.9708	21.7346
+	1.22354	-0.993345	O95182	O95182	NADH dehydrogenase [ubiquinone] 1 alpha subcomplex subunit 7	NDUFA7			4	4	4	43.4	43.4	43.4	12.551	0	9.1109	76469000	22	1.22354	0.105398	-0.993345	-2.60446	23.3181	22.6669	23.7068	22.0544	21.961	22.6964
	0.747058	-0.992977	Q33E94	Q33E94	Transcription factor RFX4	RFX4			3	3	3	5.2	5.2	5.2	83.367	0	6.668	93511000	17	0.747058	0.247908	-0.992977	-1.62714	22.9211	22.9256	23.5206	22.6164	22.7918	20.9802
+	2.65609	-0.99026	Q15907;P62491;P57735	Q15907;P62491	Ras-related protein Rab-11B;Ras-related protein Rab-11A	RAB11B	+	LFQ intensity SIC_LFQ intensity 3P	16	16	16	67.4	67.4	67.4	24.488	0	127.74	4261900000	217	2.65609	0.0109748	-0.99026	-6.98694	29.0772	28.8549	29.1456	28.0467	27.8376	28.2226
+	2.82192	-0.989702	P00390	P00390	Glutathione reductase, mitochondrial	GSR	+	LFQ intensity SIC_LFQ intensity 3P	13	13	13	37.9	37.9	37.9	56.256	0	303.23	2070100000	171	2.82192	0.00880475	-0.989702	-7.73183	28.1004	27.811	27.7355	26.7965	27.0122	26.8691
+	0.878264	-0.989492	Q15041	Q15041	ADP-ribosylation factor-like protein 6-interacting protein 1	ARL6IP1			1	1	1	4.9	4.9	4.9	23.362	0	7.0398	213410000	21	0.878264	0.196246	-0.989492	-1.88604	23.5839	24.3966	25.3584	23.5303	23.2395	23.6007
+	2.48336	-0.988678	Q9UKE5	Q9UKE5	TRAF2 and NCK-interacting protein kinase	TNIK	+	LFQ intensity SIC_LFQ intensity 3P	10	4	4	8.5	3.8	3.8	154.94	0	9.8888	28971000	18	2.48336	0.0138076	-0.988678	-6.27847	22.1623	21.909	22.1088	21.2034	21.2139	20.7968
+	2.81019	-0.98796	P35611	P35611	Alpha-adducin	ADD1	+	LFQ intensity SIC_LFQ intensity 3P	17	17	15	33.1	33.1	30.9	80.954	0	152.35	1063700000	131	2.81019	0.0089419	-0.98796	-7.67689	26.7977	26.6865	27.005	25.8967	25.9602	25.6684
+	1.32093	-0.985596	P50452;O75830	P50452	Serpin B8	SERPINB8			9	6	6	27	19	19	42.766	0	20.431	45736000	15	1.32093	0.0888554	-0.985596	-2.82138	22.7283	22.8837	21.8439	21.5889	21.6685	21.2417
	0.542277	-0.983283	Q8IUH4	Q8IUH4	Palmitoyltransferase ZDHHC13	ZDHHC13			5	5	4	10.3	10.3	8	70.86	0.00035367	3.5378	33157000	9	0.542277	0.363227	-0.983283	-1.22761	22.2238	22.1762	22.0321	19.5731	22.1102	21.7989
+	1.01754	-0.983185	Q9ULH7	Q9ULH7	MKL/myocardin-like protein 2	MKL2			6	6	6	11	11	11	118.13	0	11.876	62010000	17	1.01754	0.153014	-0.983185	-2.16785	22.957	23.1053	21.752	21.686	21.8405	21.3383
+	2.39187	-0.982677	O60763	O60763	General vesicular transport factor p115	USO1	+	LFQ intensity SIC_LFQ intensity 3P	34	34	33	44.3	44.3	43.6	107.89	0	323.31	1469000000	268	2.39187	0.0155608	-0.982677	-5.92868	27.679	27.721	27.7193	26.5034	26.6209	27.0471
+	3.6627	-0.982564	Q06323	Q06323	Proteasome activator complex subunit 1	PSME1	+	LFQ intensity SIC_LFQ intensity 3P	15	15	15	61.4	61.4	61.4	28.723	0	200.29	4177300000	280	3.6627	0.00375508	-0.982564	-12.759	28.9453	28.9098	28.8833	27.9284	28.0609	27.8015
+	2.90469	-0.981649	Q7Z3D6	Q7Z3D6	UPF0317 protein C14orf159, mitochondrial	C14orf159	+	LFQ intensity SIC_LFQ intensity 3P	11	11	11	25.3	25.3	25.3	66.436	0	96.058	315940000	54	2.90469	0.00803515	-0.981649	-8.12951	25.1114	25.1555	25.2337	24.2994	24.3017	23.9546
+	2.15075	-0.981358	Q9UMX5	Q9UMX5	Neudesin	NENF	+	LFQ intensity SIC_LFQ intensity 3P	7	7	7	55.8	55.8	55.8	18.856	0	140.57	418550000	49	2.15075	0.0221404	-0.981358	-5.08271	25.5214	25.8506	25.2742	24.6222	24.7011	24.3789
+	2.05258	-0.980272	O14910	O14910	Protein lin-7 homolog A	LIN7A	+	LFQ intensity SIC_LFQ intensity 3P	7	4	4	33	18.9	18.9	25.996	0	10.018	58150000	16	2.05258	0.0260811	-0.980272	-4.76697	22.525	22.5304	23.0768	21.8402	21.544	21.8072
+	2.50215	-0.97622	O75348	O75348	V-type proton ATPase subunit G 1	ATP6V1G1	+	LFQ intensity SIC_LFQ intensity 3P	5	5	4	33.9	33.9	21.2	13.757	0	277.66	638660000	59	2.50215	0.0133885	-0.97622	-6.35243	27.0028	27.0321	26.9358	25.7523	26.2755	26.0143
+	2.40758	-0.975784	Q96FN4	Q96FN4	Copine-2	CPNE2	+	LFQ intensity SIC_LFQ intensity 3P	10	9	9	22.6	21	21	61.189	0	41.75	392680000	31	2.40758	0.015276	-0.975784	-5.98756	25.3951	25.0882	25.26	24.3269	24.0127	24.4764
+	3.49969	-0.974668	P49748	P49748	Very long-chain specific acyl-CoA dehydrogenase, mitochondrial	ACADVL	+	LFQ intensity SIC_LFQ intensity 3P	37	37	37	65.5	65.5	65.5	70.389	0	323.31	5358500000	372	3.49969	0.00435661	-0.974668	-11.5918	29.4279	29.4721	29.6625	28.6152	28.5573	28.466
+	1.25977	-0.97445	O95834	O95834	Echinoderm microtubule-associated protein-like 2	EML2			4	4	4	9.6	9.6	9.6	70.678	0	35.367	74657000	10	1.25977	0.0991008	-0.97445	-2.68428	22.7649	23.1643	22.6873	22.2737	22.1828	21.2366
+	2.25237	-0.974022	P04062	P04062	Glucosylceramidase	GBA	+	LFQ intensity SIC_LFQ intensity 3P	16	16	16	38.1	38.1	38.1	59.716	0	181.72	861660000	97	2.25237	0.0190466	-0.974022	-5.42649	26.5725	26.5235	26.8631	25.821	25.3893	25.8267
+	0.934796	-0.971921	Q9NSU2	Q9NSU2	Three-prime repair exonuclease 1	TREX1			2	2	2	6.4	6.4	6.4	33.212	0.00018282	4.078	18659000	3	0.934796	0.177316	-0.971921	-1.99938	20.6927	21.1926	21.2536	19.5476	19.7005	20.975
+	3.76234	-0.971565	P05091	P05091	Aldehyde dehydrogenase, mitochondrial	ALDH2	+	LFQ intensity SIC_LFQ intensity 3P	30	30	27	59.6	59.6	54.9	56.381	0	323.31	9823100000	408	3.76234	0.00344666	-0.971565	-13.5272	30.293	30.2552	30.4314	29.4505	29.3121	29.3023
+	1.053	-0.970483	O75380	O75380	NADH dehydrogenase [ubiquinone] iron-sulfur protein 6, mitochondrial	NDUFS6			4	4	4	45.2	45.2	45.2	13.711	0	13.258	56684000	16	1.053	0.143071	-0.970483	-2.24113	22.8518	21.9009	23.3539	21.7204	21.6039	21.8709
+	1.04361	-0.968759	Q9BXV9	Q9BXV9	Uncharacterized protein C14orf142	C14orf142			3	3	3	69	69	69	10.859	0	44.014	76421000	24	1.04361	0.14567	-0.968759	-2.22165	23.5793	23.5463	22.6833	21.7358	22.8533	22.3136
+	3.77305	-0.968536	Q9NX46	Q9NX46	Poly(ADP-ribose) glycohydrolase ARH3	ADPRHL2	+	LFQ intensity SIC_LFQ intensity 3P	8	8	8	31.7	31.7	31.7	38.946	0	74.948	382340000	45	3.77305	0.00340481	-0.968536	-13.6124	25.4234	25.2179	25.4298	24.394	24.4109	24.3605
+	1.91052	-0.962411	Q8N4L2	Q8N4L2	Type 2 phosphatidylinositol 4,5-bisphosphate 4-phosphatase	TMEM55A	+	LFQ intensity SIC_LFQ intensity 3P	4	3	3	23	17.9	17.9	28.081	0	11.606	38829000	14	1.91052	0.0326184	-0.962411	-4.33637	22.4805	22.5414	22.3211	21.355	21.201	21.8998
	0.594944	-0.962271	Q495W5	Q495W5	Alpha-(1,3)-fucosyltransferase 11	FUT11			5	5	5	11	11	11	55.815	0.0002035	6.0664	43794000	13	0.594944	0.329448	-0.962271	-1.33052	21.6244	21.9398	22.3202	21.4217	19.6417	21.9342
+	2.1026	-0.962206	P51571	P51571	Translocon-associated protein subunit delta	SSR4	+	LFQ intensity SIC_LFQ intensity 3P	4	4	4	18.5	18.5	18.5	18.998	0	18.005	177250000	22	2.1026	0.0240027	-0.962206	-4.92593	24.755	24.4631	25.119	23.7449	23.8016	23.904
+	2.73357	-0.961886	Q9Y2K2	Q9Y2K2	Serine/threonine-protein kinase SIK3	SIK3	+	LFQ intensity SIC_LFQ intensity 3P	3	3	3	4.5	4.5	4.5	144.85	0	19.801	88152000	12	2.73357	0.00994681	-0.961886	-7.32665	22.8859	23.0347	22.8773	21.8355	21.8647	22.212
+	3.09209	-0.961379	O95782	O95782	AP-2 complex subunit alpha-1	AP2A1	+	LFQ intensity SIC_LFQ intensity 3P	28	28	23	34.8	34.8	29.5	107.54	0	177.09	1758700000	180	3.09209	0.0065563	-0.961379	-9.09942	27.6203	27.4528	27.7091	26.7812	26.5567	26.5602
+	2.79219	-0.960051	P02545	P02545	Prelamin-A/C;Lamin-A/C	LMNA	+	LFQ intensity SIC_LFQ intensity 3P	51	51	50	66.1	66.1	66.1	74.139	0	323.31	5668800000	679	2.79219	0.00916231	-0.960051	-7.5933	29.4558	29.464	29.811	28.5799	28.5591	28.7116
+	3.38234	-0.959964	Q8IVF2	Q8IVF2	Protein AHNAK2	AHNAK2	+	LFQ intensity SIC_LFQ intensity 3P	66	65	65	29.2	28.9	28.9	616.62	0	187.32	886260000	247	3.38234	0.00473316	-0.959964	-10.8152	26.8799	26.8969	26.7117	26.0012	25.8168	25.7907
+	2.67578	-0.955592	Q86UE4	Q86UE4	Protein LYRIC	MTDH	+	LFQ intensity SIC_LFQ intensity 3P	14	14	14	31.4	31.4	31.4	63.836	0	97.44	1019300000	156	2.67578	0.0107737	-0.955592	-7.0719	27.0444	27.1454	27.426	26.3872	26.2197	26.1421
+	1.77099	-0.953054	Q96HD1	Q96HD1	Cysteine-rich with EGF-like domain protein 1	CRELD1	+	LFQ intensity SIC_LFQ intensity 3P	8	8	8	25.2	25.2	25.2	45.439	0	135.88	240240000	29	1.77099	0.0412911	-0.953054	-3.94113	24.7116	24.7203	25.3107	24.2329	23.8711	23.7794
+	2.00318	-0.951008	P51649	P51649	Succinate-semialdehyde dehydrogenase, mitochondrial	ALDH5A1	+	LFQ intensity SIC_LFQ intensity 3P	17	17	17	36.1	36.1	36.1	57.214	0	168.08	630320000	80	2.00318	0.0281347	-0.951008	-4.61384	26.5074	26.297	26.7505	25.7122	25.2495	25.7402
+	1.53375	-0.950895	Q9UL26	Q9UL26	Ras-related protein Rab-22A	RAB22A			8	6	6	50.5	39.2	39.2	21.855	0	14.537	52019000	10	1.53375	0.061387	-0.950895	-3.3244	22.4711	21.7487	22.5953	21.1024	21.4554	21.4046
+	3.02226	-0.950324	P20338	P20338	Ras-related protein Rab-4A	RAB4A	+	LFQ intensity SIC_LFQ intensity 3P	8	8	7	46.3	46.3	39.9	24.389	0	63.602	135600000	24	3.02226	0.00696825	-0.950324	-8.72625	23.7389	23.8472	23.9179	22.9025	23.0402	22.7103
+	3.53942	-0.949558	Q9UPN3	Q9UPN3	Microtubule-actin cross-linking factor 1, isoforms 1/2/3/5	MACF1	+	LFQ intensity SIC_LFQ intensity 3P	133	131	131	22.9	22.6	22.6	838.3	0	323.31	3365300000	634	3.53942	0.00415706	-0.949558	-11.8665	28.6019	28.5464	28.4934	27.5923	27.7278	27.4729
+	1.98448	-0.949209	Q9P2L0	Q9P2L0	WD repeat-containing protein 35	WDR35	+	LFQ intensity SIC_LFQ intensity 3P	13	13	13	14.1	14.1	14.1	133.55	0	29.764	152420000	39	1.98448	0.028941	-0.949209	-4.55682	23.7997	24.0823	23.6532	22.8779	23.1918	22.6178
+	2.34826	-0.948332	Q15714;O75157	Q15714	TSC22 domain family protein 1	TSC22D1	+	LFQ intensity SIC_LFQ intensity 3P	4	4	3	6.6	6.6	5.8	109.68	0	13.453	67468000	18	2.34826	0.0166564	-0.948332	-5.76776	23.5891	23.4069	23.1242	22.2399	22.54	22.4953
	0.814209	-0.947979	Q86Y39	Q86Y39	NADH dehydrogenase [ubiquinone] 1 alpha subcomplex subunit 11	NDUFA11			2	2	2	24.1	24.1	24.1	14.852	0.00035581	3.6475	37501000	7	0.814209	0.220536	-0.947979	-1.75904	21.4014	21.5117	22.0255	21.5602	19.8165	20.7179
+	1.70958	-0.947959	Q9H3Z4	Q9H3Z4	DnaJ homolog subfamily C member 5	DNAJC5	+	LFQ intensity SIC_LFQ intensity 3P	2	2	2	15.7	15.7	15.7	22.149	0	142.23	434550000	32	1.70958	0.0459149	-0.947959	-3.77516	25.6087	25.6419	26.1372	25.0323	25.0315	24.48
+	1.62606	-0.947382	P62942;Q5VVH2	P62942	Peptidyl-prolyl cis-trans isomerase FKBP1A	FKBP1A			6	6	6	78.7	78.7	78.7	11.951	0	156.1	934170000	78	1.62606	0.0523204	-0.947382	-3.55669	27.5164	26.6364	26.9578	25.9521	26.1791	26.1373
+	1.58744	-0.94525	P09110	P09110	3-ketoacyl-CoA thiolase, peroxisomal	ACAA1			13	13	13	49.3	49.3	49.3	44.292	0	146.45	3683200000	130	1.58744	0.0559306	-0.94525	-3.45837	28.3375	29.0592	29.1956	27.9709	27.7955	27.9901
+	1.88898	-0.944707	Q13438	Q13438	Protein OS-9	OS9	+	LFQ intensity SIC_LFQ intensity 3P	6	6	6	13.8	13.8	13.8	75.561	0	25.341	114270000	31	1.88898	0.0337141	-0.944707	-4.27364	23.4809	23.6749	23.7256	22.3751	23.0792	22.5929
	0.65594	-0.944184	Q9Y5K6	Q9Y5K6	CD2-associated protein	CD2AP			5	5	5	8.6	8.6	8.6	71.45	0	8.6932	76259000	16	0.65594	0.293652	-0.944184	-1.44936	22.5211	23.1175	22.7274	22.1057	22.7771	20.6508
+	3.55864	-0.944017	P28288	P28288	ATP-binding cassette sub-family D member 3	ABCD3	+	LFQ intensity SIC_LFQ intensity 3P	13	13	13	23.5	23.5	23.5	75.475	0	89.373	1112500000	101	3.55864	0.00414425	-0.944017	-12.0016	26.9391	26.8309	27.0937	25.9816	26.0471	26.0029
+	2.00487	-0.943362	O14734	O14734	Acyl-coenzyme A thioesterase 8	ACOT8	+	LFQ intensity SIC_LFQ intensity 3P	2	2	2	6.3	6.3	6.3	35.914	0.00020483	6.2101	94669000	9	2.00487	0.0280894	-0.943362	-4.61899	22.9033	23.177	23.5236	22.4167	22.0806	22.2765
	0.713017	-0.943331	Q562E7	Q562E7	WD repeat-containing protein 81	WDR81			3	3	3	2.3	2.3	2.3	211.69	0	6.983	28046000	9	0.713017	0.264982	-0.943331	-1.56061	21.4914	21.4757	21.1806	20.7316	21.2937	19.2924
	0.394309	-0.942019	Q3YEC7	Q3YEC7	Rab-like protein 6	RABL6			6	6	6	12.1	12.1	12.1	79.548	0	8.3118	96654000	17	0.394309	0.479167	-0.942019	-0.933608	23.1599	22.9362	22.9579	23.2785	22.8727	20.0767
+	2.52762	-0.94152	Q14254	Q14254	Flotillin-2	FLOT2	+	LFQ intensity SIC_LFQ intensity 3P	19	19	19	49.1	49.1	49.1	47.064	0	170.93	2138400000	194	2.52762	0.0130201	-0.94152	-6.45385	27.7551	27.9519	28.2553	27.031	27.0406	27.0662
+	0.906328	-0.940561	P54289	P54289	Voltage-dependent calcium channel subunit alpha-2/delta-1;Voltage-dependent calcium channel subunit alpha-2-1;Voltage-dependent calcium channel subunit delta-1	CACNA2D1			7	6	6	7.8	7.2	7.2	124.57	0	30.023	32648000	13	0.906328	0.186497	-0.940561	-1.94214	22.1364	21.543	21.6862	19.9515	21.2253	21.3671
+	1.94899	-0.940402	Q9H553	Q9H553	Alpha-1,3/1,6-mannosyltransferase ALG2	ALG2	+	LFQ intensity SIC_LFQ intensity 3P	6	6	6	21.4	21.4	21.4	47.091	0	32.857	318010000	34	1.94899	0.0306467	-0.940402	-4.45005	24.8126	25.0088	25.1032	24.4209	23.8371	23.8454
+	3.1246	-0.939782	P27797	P27797	Calreticulin	CALR	+	LFQ intensity SIC_LFQ intensity 3P	27	27	27	64.5	64.5	64.5	48.141	0	323.31	27446000000	1204	3.1246	0.00633018	-0.939782	-9.27814	31.5377	31.7613	31.6107	30.5509	30.8122	30.7273
+	3.59534	-0.939224	Q6ZUT9	Q6ZUT9	DENN domain-containing protein 5B	DENND5B	+	LFQ intensity SIC_LFQ intensity 3P	9	9	7	8.6	8.6	7.4	145.02	0	21.981	99534000	28	3.59534	0.00399343	-0.939224	-12.2636	23.3242	23.2774	23.1791	22.2044	22.4231	22.3354
+	3.82543	-0.93734	P48637	P48637	Glutathione synthetase	GSS	+	LFQ intensity SIC_LFQ intensity 3P	14	14	14	34.8	34.8	34.8	52.384	0	42.206	361480000	74	3.82543	0.0033383	-0.93734	-14.0364	25.691	25.5961	25.5757	24.7219	24.5722	24.7565
+	3.93277	-0.935044	P14923	P14923	Junction plakoglobin	JUP	+	LFQ intensity SIC_LFQ intensity 3P	22	19	19	33	28.9	28.9	81.744	0	122.26	621170000	87	3.93277	0.00299301	-0.935044	-14.9458	26.0554	26.2351	26.2186	25.1857	25.2502	25.268
+	1.93351	-0.9349	Q9UL46	Q9UL46	Proteasome activator complex subunit 2	PSME2	+	LFQ intensity SIC_LFQ intensity 3P	9	9	9	41.4	41.4	41.4	27.401	0	46.939	933000000	57	1.93351	0.0315364	-0.9349	-4.40406	26.5514	26.5923	26.8576	25.5476	25.5381	26.1109
+	1.36876	-0.93461	Q8WZA1	Q8WZA1	Protein O-linked-mannose beta-1,2-N-acetylglucosaminyltransferase 1	POMGNT1			3	3	3	6.4	6.4	6.4	75.251	0	10.341	36029000	9	1.36876	0.081769	-0.93461	-2.93079	22.2794	21.7824	22.3914	21.0998	20.8391	21.7104
+	1.7829	-0.934407	O95721	O95721	Synaptosomal-associated protein 29	SNAP29	+	LFQ intensity SIC_LFQ intensity 3P	5	5	5	20.9	20.9	20.9	28.97	0	15.969	124140000	24	1.7829	0.0404488	-0.934407	-3.97386	23.8061	23.3351	23.7414	22.5458	22.4762	23.0573
+	2.54757	-0.934349	Q92820	Q92820	Gamma-glutamyl hydrolase	GGH	+	LFQ intensity SIC_LFQ intensity 3P	11	11	11	36.5	36.5	36.5	35.964	0	116.76	2575100000	146	2.54757	0.0126593	-0.934349	-6.53425	28.1543	28.1431	28.4921	27.3866	27.1603	27.4395
+	2.90929	-0.93327	P28482	P28482	Mitogen-activated protein kinase 1	MAPK1	+	LFQ intensity SIC_LFQ intensity 3P	22	22	17	73.1	73.1	59.4	41.389	0	323.31	3572300000	313	2.90929	0.0080003	-0.93327	-8.15212	28.902	28.6861	28.5472	27.8765	27.7412	27.7178
+	3.3786	-0.933187	P11137	P11137	Microtubule-associated protein 2	MAP2	+	LFQ intensity SIC_LFQ intensity 3P	81	81	81	58.1	58.1	58.1	199.52	0	323.31	8934600000	998	3.3786	0.00473316	-0.933187	-10.7913	30.2026	30.277	30.0766	29.2199	29.3751	29.1616
+	3.24775	-0.932859	P26012	P26012	Integrin beta-8	ITGB8	+	LFQ intensity SIC_LFQ intensity 3P	12	12	12	19.6	19.6	19.6	85.631	0	79.391	985770000	76	3.24775	0.00553636	-0.932859	-9.98508	26.7375	26.6342	26.8937	25.7149	25.854	25.8979
+	1.32441	-0.932751	Q96LJ7	Q96LJ7	Dehydrogenase/reductase SDR family member 1	DHRS1			7	7	7	30	30	30	33.909	0	20.532	47115000	15	1.32441	0.0882439	-0.932751	-2.82928	22.6531	21.9467	23.0139	21.7643	21.637	21.4143
+	0.903244	-0.932602	O75147	O75147	Obscurin-like protein 1	OBSL1			4	4	4	3.1	3.1	3.1	206.94	0	9.3744	15188000	11	0.903244	0.187433	-0.932602	-1.93596	21.6421	21.9442	21.7518	21.788	20.2846	20.4676
+	4.80808	-0.931508	Q9NZB2;Q5T035	Q9NZB2	Constitutive coactivator of PPAR-gamma-like protein 1	FAM120A	+	LFQ intensity SIC_LFQ intensity 3P	18	18	17	24.1	24.1	22.8	121.89	0	137.05	640420000	116	4.80808	0.00168653	-0.931508	-24.8537	26.323	26.3098	26.3592	25.4142	25.4499	25.3334
	0.718555	-0.931342	Q86UL8	Q86UL8	Membrane-associated guanylate kinase, WW and PDZ domain-containing protein 2	MAGI2			6	5	5	4.9	4.4	4.4	158.75	0.00018498	4.2523	27190000	9	0.718555	0.262053	-0.931342	-1.57142	21.4161	21.867	21.7685	19.6775	20.9285	21.6516
+	2.94896	-0.930733	O75093	O75093	Slit homolog 1 protein	SLIT1	+	LFQ intensity SIC_LFQ intensity 3P	26	26	25	24.6	24.6	23.9	167.92	0	177.75	1268900000	149	2.94896	0.00761672	-0.930733	-8.34972	27.2358	27.2923	26.9928	26.3377	26.1233	26.2678
+	1.65585	-0.929769	Q92871	Q92871	Phosphomannomutase 1	PMM1	+	LFQ intensity SIC_LFQ intensity 3P	6	6	6	30.2	30.2	30.2	29.746	0	16.393	121020000	18	1.65585	0.0499277	-0.929769	-3.6337	24.1961	24.1537	23.5316	22.9469	23.3023	22.8429
+	2.43788	-0.927009	Q08209	Q08209	Serine/threonine-protein phosphatase 2B catalytic subunit alpha isoform	PPP3CA	+	LFQ intensity SIC_LFQ intensity 3P	8	8	4	18.2	18.2	9.4	58.687	0	41.771	256760000	47	2.43788	0.0146202	-0.927009	-6.1025	24.5789	24.6471	25.0152	23.881	23.8962	23.683
	0.686673	-0.926479	Q14192	Q14192	Four and a half LIM domains protein 2	FHL2			3	3	3	15.8	15.8	15.8	32.193	0	8.6475	21367000	13	0.686673	0.277171	-0.926479	-1.50923	21.7712	22.3038	21.7922	21.7582	21.4654	19.8641
+	2.21524	-0.92473	P50402	P50402	Emerin	EMD	+	LFQ intensity SIC_LFQ intensity 3P	13	13	13	42.9	42.9	42.9	28.994	0	164.38	286400000	72	2.21524	0.0200736	-0.92473	-5.29883	25.5246	25.1922	25.3644	24.4245	24.189	24.6935
+	2.31243	-0.924314	P61960	P61960	Ubiquitin-fold modifier 1	UFM1	+	LFQ intensity SIC_LFQ intensity 3P	4	4	4	72.9	72.9	72.9	9.1175	0	66.721	1310200000	84	2.31243	0.0174581	-0.924314	-5.63828	27.5565	27.2525	27.008	26.3802	26.3977	26.266
+	1.76525	-0.924005	P84077;P61204	P84077;P61204	ADP-ribosylation factor 1;ADP-ribosylation factor 3	ARF1	+	LFQ intensity SIC_LFQ intensity 3P	9	9	5	58.6	58.6	29.8	20.697	0	164.2	2471200000	152	1.76525	0.0416386	-0.924005	-3.92541	28.3207	27.5219	28.0376	26.9855	27.0781	27.0445
+	2.19047	-0.923469	Q8TCZ2	Q8TCZ2	CD99 antigen-like protein 2	CD99L2	+	LFQ intensity SIC_LFQ intensity 3P	3	3	3	19.1	19.1	19.1	27.986	0	39.912	103110000	15	2.19047	0.0207353	-0.923469	-5.21498	23.9307	24.3139	23.9328	23.1316	23.3507	22.9246
+	0.941855	-0.922782	Q9UP95;Q9UHW9	Q9UP95	Solute carrier family 12 member 4	SLC12A4			4	4	4	4.1	4.1	4.1	120.65	0	7.8614	44356000	11	0.941855	0.174989	-0.922782	-2.01362	21.473	22.3219	22.9508	21.3593	21.0276	21.5905
+	4.7282	-0.921719	Q16775	Q16775	Hydroxyacylglutathione hydrolase, mitochondrial	HAGH	+	LFQ intensity SIC_LFQ intensity 3P	7	7	7	35.7	35.7	35.7	33.805	0	42.707	383750000	63	4.7282	0.00168653	-0.921719	-23.7305	25.4553	25.4005	25.4829	24.5231	24.4727	24.5778
+	3.72285	-0.915347	P10644	P10644	cAMP-dependent protein kinase type I-alpha regulatory subunit;cAMP-dependent protein kinase type I-alpha regulatory subunit, N-terminally processed	PRKAR1A	+	LFQ intensity SIC_LFQ intensity 3P	15	15	13	40.7	40.7	36.2	42.981	0	158.45	1203000000	116	3.72285	0.00360338	-0.915347	-13.2176	27.2559	27.2397	27.2559	26.4408	26.2053	26.3594
	0.719405	-0.914841	Q8IWL3	Q8IWL3	Iron-sulfur cluster co-chaperone protein HscB, mitochondrial	HSCB			3	3	3	16.6	16.6	16.6	27.422	0.00018525	4.2751	22731000	3	0.719405	0.261683	-0.914841	-1.57308	21.3069	21.3518	21.0361	19.1778	20.7743	20.9981
+	2.75244	-0.912998	Q07065	Q07065	Cytoskeleton-associated protein 4	CKAP4	+	LFQ intensity SIC_LFQ intensity 3P	42	42	41	64.3	64.3	64.3	66.022	0	323.31	8731400000	468	2.75244	0.00964791	-0.912998	-7.41158	30.1272	30.002	30.398	29.2112	29.2378	29.3391
+	2.42224	-0.912844	Q641Q2;Q5SRD0	Q641Q2	WASH complex subunit FAM21A	FAM21A	+	LFQ intensity SIC_LFQ intensity 3P	19	19	5	22.2	22.2	6.5	147.18	0	104.77	389990000	75	2.42224	0.0148922	-0.912844	-6.04292	26.1212	26.0592	25.6682	24.9358	25.1099	25.0643
+	4.18637	-0.910938	P15586	P15586	N-acetylglucosamine-6-sulfatase	GNS	+	LFQ intensity SIC_LFQ intensity 3P	12	12	12	28.1	28.1	28.1	62.081	0	203.94	5035900000	240	4.18637	0.00232537	-0.910938	-17.3275	29.0207	29.1337	29.0361	28.0909	28.1424	28.2244
+	1.01031	-0.910588	Q9UBP4	Q9UBP4	Dickkopf-related protein 3	DKK3			4	4	4	16	16	16	38.39	0	10.04	43396000	8	1.01031	0.154846	-0.910588	-2.15299	22.1256	22.014	23.3016	21.7286	21.3964	21.5844
+	2.75594	-0.910304	P23284	P23284	Peptidyl-prolyl cis-trans isomerase B	PPIB	+	LFQ intensity SIC_LFQ intensity 3P	17	17	17	57.9	57.9	57.9	23.742	0	323.31	20295000000	611	2.75594	0.00962283	-0.910304	-7.4274	31.3115	31.6497	31.3977	30.4634	30.6796	30.485
+	0.892871	-0.910134	P63096	P63096	Guanine nucleotide-binding protein G(i) subunit alpha-1	GNAI1			8	3	3	25.7	10.7	10.7	40.361	0	7.9788	89274000	18	0.892871	0.190995	-0.910134	-1.91521	23.4878	22.2493	23.7158	22.5107	22.0939	22.1178
+	1.86001	-0.909751	P50479	P50479	PDZ and LIM domain protein 4	PDLIM4	+	LFQ intensity SIC_LFQ intensity 3P	6	6	6	23.3	23.3	23.3	35.398	0	36.321	192410000	15	1.86001	0.035335	-0.909751	-4.19027	24.0894	23.969	23.5416	22.9747	22.7066	23.1895
+	0.896619	-0.908769	Q8N111	Q8N111	Cell cycle exit and neuronal differentiation protein 1	CEND1			5	5	5	34.2	34.2	34.2	14.954	0	6.8356	36152000	15	0.896619	0.189705	-0.908769	-1.9227	22.2561	22.2062	23.0249	22.0742	20.8128	21.874
+	2.77716	-0.907757	O00233	O00233	26S proteasome non-ATPase regulatory subunit 9	PSMD9	+	LFQ intensity SIC_LFQ intensity 3P	9	9	9	38.1	38.1	38.1	24.682	0	39.83	524730000	81	2.77716	0.00937894	-0.907757	-7.52412	26.2237	25.8723	26.0843	25.1391	25.2695	25.0484
+	1.53176	-0.906626	P49773	P49773	Histidine triad nucleotide-binding protein 1	HINT1			10	10	10	84.9	84.9	84.9	13.802	0	180.58	1377100000	141	1.53176	0.0616179	-0.906626	-3.31948	28.4624	27.568	27.9144	26.9506	27.0433	27.231
+	2.36758	-0.90517	P23743	P23743	Diacylglycerol kinase alpha	DGKA	+	LFQ intensity SIC_LFQ intensity 3P	8	8	8	14.3	14.3	14.3	82.629	0	17.916	89439000	24	2.36758	0.01615	-0.90517	-5.83862	23.1869	23.1069	23.1977	22.4316	22.3894	21.9549
+	2.75091	-0.904747	Q9Y2Q3	Q9Y2Q3	Glutathione S-transferase kappa 1	GSTK1	+	LFQ intensity SIC_LFQ intensity 3P	7	7	7	34.5	34.5	34.5	25.497	0	176.31	743520000	90	2.75091	0.00967143	-0.904747	-7.40467	26.1028	26.1403	26.3108	25.4263	25.3348	25.0786
+	1.42502	-0.903965	Q9Y3Q8	Q9Y3Q8	TSC22 domain family protein 4	TSC22D4			3	2	2	12.9	10.6	10.6	41.026	0.00019952	5.6284	23195000	5	1.42502	0.0737399	-0.903965	-3.06209	21.0291	21.4511	20.9285	20.6108	20.3207	19.7653
+	1.84073	-0.903893	Q9Y2Q5	Q9Y2Q5	Ragulator complex protein LAMTOR2	LAMTOR2	+	LFQ intensity SIC_LFQ intensity 3P	4	4	4	45.6	45.6	45.6	13.507	0	15.612	1041800000	62	1.84073	0.0365477	-0.903893	-4.13543	26.0848	26.2601	26.6218	25.6491	25.4715	25.1345
+	3.41977	-0.903317	Q93050	Q93050	V-type proton ATPase 116 kDa subunit a isoform 1	ATP6V0A1	+	LFQ intensity SIC_LFQ intensity 3P	12	12	12	16.1	16.1	16.1	96.412	0	85.604	627930000	93	3.41977	0.00459485	-0.903317	-11.0574	26.1085	26.2024	26.2775	25.4236	25.2323	25.2227
+	1.8943	-0.902693	Q9BSH5	Q9BSH5	Haloacid dehalogenase-like hydrolase domain-containing protein 3	HDHD3	+	LFQ intensity SIC_LFQ intensity 3P	3	3	3	13.5	13.5	13.5	28	0.00052129	3.2765	39605000	10	1.8943	0.0334362	-0.902693	-4.28906	21.8394	21.6986	22.1733	21.056	20.7068	21.2404
	0.15203	-0.900989	Q9H0U9	Q9H0U9	Testis-specific Y-encoded-like protein 1	TSPYL1			2	2	2	8.5	8.5	8.5	49.192	0.00083724	2.7793	599510000	15	0.15203	0.760776	-0.900989	-0.407296	21.5949	28.1273	27.1698	24.0947	23.6567	26.4377
+	2.21092	-0.900628	P50416;Q92523	P50416	Carnitine O-palmitoyltransferase 1, liver isoform	CPT1A	+	LFQ intensity SIC_LFQ intensity 3P	11	11	11	15.4	15.4	15.4	88.367	0	28.453	170170000	40	2.21092	0.0201683	-0.900628	-5.28414	23.9044	24.1994	24.4221	23.2778	23.4134	23.1328
+	2.13732	-0.899086	O75886	O75886	Signal transducing adapter molecule 2	STAM2	+	LFQ intensity SIC_LFQ intensity 3P	10	8	8	23.6	20	20	58.164	0	84.828	370150000	59	2.13732	0.0225543	-0.899086	-5.03862	25.6109	25.6446	25.1912	24.5913	24.757	24.4011
+	1.5562	-0.898143	P35442	P35442	Thrombospondin-2	THBS2			2	2	2	2.3	2.3	2.3	129.99	0.00018008	3.8643	15595000	6	1.5562	0.0591274	-0.898143	-3.38003	20.8812	21.3573	20.6292	20.2581	20.1697	19.7455
+	2.34293	-0.892872	Q15771	Q15771	Ras-related protein Rab-30	RAB30	+	LFQ intensity SIC_LFQ intensity 3P	3	3	3	16.7	16.7	16.7	23.058	0.00020551	6.2777	46831000	13	2.34293	0.0167506	-0.892872	-5.74835	22.3833	22.3356	22.5004	21.7602	21.2504	21.5301
+	2.54774	-0.892832	Q96CV9	Q96CV9	Optineurin	OPTN	+	LFQ intensity SIC_LFQ intensity 3P	10	10	10	21.7	21.7	21.7	65.921	0	31.471	63172000	23	2.54774	0.0126593	-0.892832	-6.53492	22.9025	22.5718	22.9061	21.7547	21.9173	22.0299
+	1.56913	-0.891267	Q9Y5X2	Q9Y5X2	Sorting nexin-8	SNX8			5	5	5	14	14	14	52.569	0	67.42	82028000	17	1.56913	0.0577347	-0.891267	-3.41233	23.3704	23.7515	23.5064	22.3757	23.1215	22.4574
+	2.25435	-0.891264	O75323	O75323	Protein NipSnap homolog 2	GBAS	+	LFQ intensity SIC_LFQ intensity 3P	8	8	8	29	29	29	33.742	0	38.168	536230000	50	2.25435	0.0190436	-0.891264	-5.43338	25.7999	25.7582	26.2586	25.0315	24.9971	25.1144
+	1.51802	-0.890532	Q9Y2X7	Q9Y2X7	ARF GTPase-activating protein GIT1	GIT1			14	14	12	26.7	26.7	23.5	84.34	0	68.013	275810000	54	1.51802	0.062786	-0.890532	-3.28572	25.2318	24.3653	24.6652	24.0405	23.7181	23.8322
+	2.79934	-0.888428	Q96PU8	Q96PU8	Protein quaking	QKI	+	LFQ intensity SIC_LFQ intensity 3P	14	14	14	46.6	46.6	46.6	37.67	0	56.33	1572900000	102	2.79934	0.00906392	-0.888428	-7.6264	27.6494	27.4371	27.7978	26.8313	26.6544	26.7332
+	2.94289	-0.887431	Q9UPY8	Q9UPY8	Microtubule-associated protein RP/EB family member 3	MAPRE3	+	LFQ intensity SIC_LFQ intensity 3P	10	8	8	34.2	27.4	27.4	31.982	0	13.988	134290000	40	2.94289	0.00767226	-0.887431	-8.3192	24.6158	24.7135	24.444	23.8474	23.6253	23.6383
+	2.2979	-0.886862	A0MZ66	A0MZ66	Shootin-1	KIAA1598	+	LFQ intensity SIC_LFQ intensity 3P	18	18	18	36.5	36.5	36.5	71.639	0	212.25	679890000	90	2.2979	0.0177791	-0.886862	-5.58644	26.4777	26.5361	26.191	25.4699	25.7371	25.3372
+	0.934087	-0.885595	A8K855	A8K855	EF-hand calcium-binding domain-containing protein 7	EFCAB7			5	5	5	7.6	7.6	7.6	71.981	0.00019527	5.1551	23159000	4	0.934087	0.177498	-0.885595	-1.99795	21.4387	21.0532	21.5748	20.8348	19.6422	20.9328
+	2.17228	-0.885232	Q9H3H3	Q9H3H3	UPF0696 protein C11orf68	C11orf68	+	LFQ intensity SIC_LFQ intensity 3P	5	5	5	18.8	18.8	18.8	31.43	0	12.494	129060000	15	2.17228	0.0213487	-0.885232	-5.1541	24.0567	23.5556	23.6186	22.7255	22.8975	22.9521
+	2.85798	-0.882511	Q9HCU4	Q9HCU4	Cadherin EGF LAG seven-pass G-type receptor 2	CELSR2	+	LFQ intensity SIC_LFQ intensity 3P	17	17	17	9.1	9.1	9.1	317.45	0	103.87	316780000	61	2.85798	0.0083961	-0.882511	-7.90287	24.9797	24.9653	25.1814	24.0331	24.1189	24.3268
+	1.01613	-0.8819	Q9UKY4	Q9UKY4	Protein O-mannosyl-transferase 2	POMT2			5	5	5	9.1	9.1	9.1	84.213	0	18.619	48839000	9	1.01613	0.153269	-0.8819	-2.16495	22.0331	22.2605	22.5106	22.1006	20.7883	21.2696
+	1.73577	-0.881742	Q13546	Q13546	Receptor-interacting serine/threonine-protein kinase 1	RIPK1	+	LFQ intensity SIC_LFQ intensity 3P	9	9	9	19.4	19.4	19.4	75.93	0	21.285	128250000	19	1.73577	0.0438228	-0.881742	-3.84537	23.7393	23.8516	23.4848	22.4912	23.1844	22.7549
+	1.78581	-0.880315	Q92581	Q92581	Sodium/hydrogen exchanger 6	SLC9A6	+	LFQ intensity SIC_LFQ intensity 3P	3	3	3	6.3	6.3	6.3	74.161	0	12.048	39282000	14	1.78581	0.0402183	-0.880315	-3.98188	21.9098	22.0614	22.0605	21.1749	20.7371	21.4788
+	2.87105	-0.877661	P55084	P55084	Trifunctional enzyme subunit beta, mitochondrial;3-ketoacyl-CoA thiolase	HADHB	+	LFQ intensity SIC_LFQ intensity 3P	27	27	27	54.4	54.4	54.4	51.294	0	250.87	5268500000	420	2.87105	0.00833794	-0.877661	-7.96571	29.2664	29.3419	29.581	28.4067	28.5804	28.5692
	0.715743	-0.876492	P29353;P98077	P29353	SHC-transforming protein 1	SHC1			3	3	3	7.9	7.9	7.9	62.821	0	9.4517	38479000	13	0.715743	0.263467	-0.876492	-1.56593	21.7718	21.9117	21.667	21.3801	19.8005	21.5405
+	2.57641	-0.875464	Q9Y6W5	Q9Y6W5	Wiskott-Aldrich syndrome protein family member 2	WASF2	+	LFQ intensity SIC_LFQ intensity 3P	5	5	5	10.2	10.2	10.2	54.283	0	14.401	95602000	20	2.57641	0.0121816	-0.875464	-6.65201	23.4521	23.4655	23.1613	22.5068	22.3245	22.6213
+	3.23993	-0.87358	Q6IQ22	Q6IQ22	Ras-related protein Rab-12	RAB12	+	LFQ intensity SIC_LFQ intensity 3P	9	9	9	36.5	36.5	36.5	27.248	0	24.458	222690000	57	3.23993	0.00558275	-0.87358	-9.93874	24.5921	24.6598	24.6969	23.8938	23.8169	23.6174
+	3.98711	-0.872653	Q16531	Q16531	DNA damage-binding protein 1	DDB1	+	LFQ intensity SIC_LFQ intensity 3P	37	37	37	38	38	38	126.97	0	323.31	2976600000	324	3.98711	0.00278919	-0.872653	-15.4276	28.4125	28.3358	28.477	27.541	27.4655	27.6009
+	2.14087	-0.872101	Q9GZP4	Q9GZP4	PITH domain-containing protein 1	PITHD1	+	LFQ intensity SIC_LFQ intensity 3P	5	5	5	34.1	34.1	34.1	24.178	0	17.972	197940000	19	2.14087	0.0224572	-0.872101	-5.05025	24.3646	24.3106	24.1768	23.189	23.7303	23.3163
+	2.40439	-0.869947	P04632;Q96L46	P04632	Calpain small subunit 1	CAPNS1	+	LFQ intensity SIC_LFQ intensity 3P	10	10	10	53	53	53	28.315	0	46.456	1601300000	87	2.40439	0.0153399	-0.869947	-5.97555	27.6531	27.278	27.2164	26.6132	26.4514	26.4732
+	1.26604	-0.86892	Q709C8	Q709C8	Vacuolar protein sorting-associated protein 13C	VPS13C			24	24	24	7.7	7.7	7.7	422.39	0	83.034	240320000	62	1.26604	0.0979967	-0.86892	-2.69819	24.7361	24.6515	24.3476	23.9983	24.0199	23.1103
+	1.93178	-0.86871	Q5VZ89	Q5VZ89	DENN domain-containing protein 4C	DENND4C	+	LFQ intensity SIC_LFQ intensity 3P	8	8	8	5.8	5.8	5.8	212.71	0	12.707	49214000	14	1.93178	0.0316115	-0.86871	-4.39892	22.3705	22.5495	22.1545	21.8074	21.3759	21.2851
+	2.47615	-0.868661	Q96AY3	Q96AY3	Peptidyl-prolyl cis-trans isomerase FKBP10	FKBP10	+	LFQ intensity SIC_LFQ intensity 3P	15	15	15	36.9	36.9	36.9	64.244	0	190.77	1851600000	212	2.47615	0.0139199	-0.868661	-6.2503	27.5381	27.9362	27.9631	26.97	26.9587	26.9027
	0.465187	-0.8676	Q9NUL5	Q9NUL5	UPF0515 protein C19orf66	C19orf66			4	4	4	20.3	20.3	20.3	33.11	0	6.8708	10720000	8	0.465187	0.417778	-0.8676	-1.07569	21.4829	21.0856	21.1897	20.5413	18.932	21.6822
+	3.37152	-0.867174	Q9UBV2	Q9UBV2	Protein sel-1 homolog 1	SEL1L	+	LFQ intensity SIC_LFQ intensity 3P	10	10	10	20.8	20.8	20.8	88.754	0	95.518	472520000	61	3.37152	0.0047634	-0.867174	-10.7461	25.8229	25.9387	25.7201	24.8613	25.0257	24.9931
	0.656283	-0.867107	Q9P121	Q9P121	Neurotrimin	NTM			4	4	4	18	18	18	37.971	0	7.4611	38781000	11	0.656283	0.293566	-0.867107	-1.45002	21.8117	21.9846	22.1272	21.417	21.9405	19.9647
	0.824689	-0.866203	Q9BYT3	Q9BYT3	Serine/threonine-protein kinase 33	STK33			6	6	6	13.8	13.8	13.8	57.83	0	12.409	54105000	17	0.824689	0.216455	-0.866203	-1.77973	22.5302	22.5751	22.3122	20.6516	21.9984	22.1689
+	2.65599	-0.865358	Q9BZV1	Q9BZV1	UBX domain-containing protein 6	UBXN6	+	LFQ intensity SIC_LFQ intensity 3P	7	7	7	21.1	21.1	21.1	49.753	0	16.844	90757000	18	2.65599	0.0109748	-0.865358	-6.98648	23.2201	23.2093	22.8445	22.2435	22.2256	22.2087
+	2.22577	-0.865161	Q13586	Q13586	Stromal interaction molecule 1	STIM1	+	LFQ intensity SIC_LFQ intensity 3P	12	12	11	22.5	22.5	20.1	77.422	0	43.484	202820000	38	2.22577	0.0198739	-0.865161	-5.3348	24.0745	24.2643	24.5676	23.4491	23.3008	23.561
+	0.89011	-0.865132	Q8N1Q1	Q8N1Q1	Carbonic anhydrase 13	CA13			2	2	2	13.7	13.7	13.7	29.443	0.00020471	6.181	27170000	3	0.89011	0.192042	-0.865132	-1.90969	22.3294	22.1894	21.4619	20.4167	21.3468	21.6218
+	2.0584	-0.86466	Q53GT1	Q53GT1	Kelch-like protein 22	KLHL22	+	LFQ intensity SIC_LFQ intensity 3P	3	3	3	5	5	5	71.666	0	10.761	69122000	12	2.0584	0.025794	-0.86466	-4.78527	22.7505	22.6904	23.2048	21.9432	21.9328	22.1757
+	2.65996	-0.864595	P47755	P47755	F-actin-capping protein subunit alpha-2	CAPZA2	+	LFQ intensity SIC_LFQ intensity 3P	16	16	14	74.1	74.1	68.2	32.949	0	323.31	2614400000	179	2.65996	0.0109464	-0.864595	-7.00353	28.5864	28.3987	28.3659	27.41	27.7653	27.582
+	3.01954	-0.8641	Q12792	Q12792	Twinfilin-1	TWF1	+	LFQ intensity SIC_LFQ intensity 3P	14	14	12	46.9	46.9	42.9	40.282	0	141.06	976650000	79	3.01954	0.00696825	-0.8641	-8.712	26.9972	26.7065	26.8675	25.8899	26.0264	26.0626
+	2.30415	-0.862037	O94875	O94875	Sorbin and SH3 domain-containing protein 2	SORBS2	+	LFQ intensity SIC_LFQ intensity 3P	11	10	10	13.4	12.4	12.4	124.11	0	31.903	208530000	39	2.30415	0.0176315	-0.862037	-5.6087	24.0881	24.4968	24.4817	23.472	23.3745	23.634
	0.830794	-0.861872	Q9H8T0	Q9H8T0	AKT-interacting protein	AKTIP			2	2	2	9.6	9.6	9.6	33.128	0.00035543	3.6408	23499000	6	0.830794	0.214726	-0.861872	-1.7918	21.3714	21.1952	21.1194	20.9562	20.7177	19.4264
+	2.44704	-0.861504	P55145	P55145	Mesencephalic astrocyte-derived neurotrophic factor	MANF	+	LFQ intensity SIC_LFQ intensity 3P	10	10	10	47.8	47.8	47.8	20.7	0	86.378	2591300000	180	2.44704	0.0144247	-0.861504	-6.1376	28.1367	28.4619	28.6099	27.5667	27.5342	27.523
	0.836992	-0.857948	Q9NX08	Q9NX08	COMM domain-containing protein 8	COMMD8			4	4	4	30.1	30.1	30.1	21.09	0	15.488	106420000	19	0.836992	0.212426	-0.857948	-1.80406	23.8059	23.7201	23.226	23.3446	21.875	22.9586
+	0.969152	-0.857827	Q5VU97	Q5VU97	VWFA and cache domain-containing protein 1	CACHD1			5	5	5	5.5	5.5	5.5	142.29	0	8.6657	46197000	6	0.969152	0.166664	-0.857827	-2.06892	22.4088	21.7385	21.7262	20.408	21.5094	21.3826
+	2.95248	-0.856713	P53004	P53004	Biliverdin reductase A	BLVRA	+	LFQ intensity SIC_LFQ intensity 3P	10	10	10	34.8	34.8	34.8	33.428	0	112.68	634430000	66	2.95248	0.0075758	-0.856713	-8.36742	26.3709	26.097	26.0649	25.3544	25.3523	25.2559
	0.825768	-0.855891	Q96A83	Q96A83	Collagen alpha-1(XXVI) chain	COL26A1			2	2	2	3.9	3.9	3.9	45.381	0	13.052	33941000	8	0.825768	0.216166	-0.855891	-1.78187	21.5795	22.5279	22.1391	20.4505	21.4979	21.7303
+	3.27009	-0.855701	Q7Z434	Q7Z434	Mitochondrial antiviral-signaling protein	MAVS	+	LFQ intensity SIC_LFQ intensity 3P	8	8	8	35.7	35.7	35.7	56.527	0	72.229	544300000	94	3.27009	0.00537588	-0.855701	-10.1186	26.1414	26.2074	26.306	25.424	25.2234	25.4403
+	2.52658	-0.854753	Q9Y6Q2	Q9Y6Q2	Stonin-1	STON1	+	LFQ intensity SIC_LFQ intensity 3P	8	8	8	13.3	13.3	13.3	83.14	0	25.306	71722000	21	2.52658	0.0130201	-0.854753	-6.44966	22.8062	23.1224	22.8619	22.2477	21.9455	22.033
+	1.79259	-0.854536	P49593	P49593	Protein phosphatase 1F	PPM1F	+	LFQ intensity SIC_LFQ intensity 3P	5	5	5	15.9	15.9	15.9	49.83	0	13.28	44270000	12	1.79259	0.0397118	-0.854536	-4.00062	21.9448	21.822	22.4389	21.0519	21.1925	21.3978
+	2.52317	-0.854123	Q8NF91	Q8NF91	Nesprin-1	SYNE1	+	LFQ intensity SIC_LFQ intensity 3P	39	38	38	5.4	5.3	5.3	1011.1	0	73.658	459840000	90	2.52317	0.0130659	-0.854123	-6.43601	25.518	25.6457	25.4772	24.85	24.4512	24.7773
+	3.53976	-0.853978	Q9Y4F1	Q9Y4F1	FERM, RhoGEF and pleckstrin domain-containing protein 1	FARP1	+	LFQ intensity SIC_LFQ intensity 3P	18	18	18	19.2	19.2	19.2	118.63	0	39.533	261410000	66	3.53976	0.00415706	-0.853978	-11.8689	24.8393	24.8834	24.8834	24.0335	24.1263	23.8845
+	2.44421	-0.853279	Q7L1W4	Q7L1W4	Volume-regulated anion channel subunit LRRC8D	LRRC8D	+	LFQ intensity SIC_LFQ intensity 3P	14	14	14	20.2	20.2	20.2	98.2	0	46.801	248960000	48	2.44421	0.0144665	-0.853279	-6.12672	24.509	24.8751	24.7386	23.9118	23.9721	23.679
+	3.61097	-0.852793	P38606	P38606	V-type proton ATPase catalytic subunit A	ATP6V1A	+	LFQ intensity SIC_LFQ intensity 3P	27	27	27	49.1	49.1	49.1	68.303	0	279.59	3272600000	252	3.61097	0.00397795	-0.852793	-12.377	28.43	28.2563	28.3901	27.4917	27.5894	27.4369
+	1.47219	-0.852051	Q13099	Q13099	Intraflagellar transport protein 88 homolog	IFT88			9	9	9	17.8	17.8	17.8	94.269	0	20.536	126610000	21	1.47219	0.0679006	-0.852051	-3.17445	24.7726	24.4252	24.2982	23.1918	23.8997	23.8484
+	2.00563	-0.851459	P05067	P05067	Amyloid beta A4 protein;N-APP;Soluble APP-alpha;Soluble APP-beta;C99;Beta-amyloid protein 42;Beta-amyloid protein 40;C83;P3(42);P3(40);C80;Gamma-secretase C-terminal fragment 59;Gamma-secretase C-terminal fragment 57;Gamma-secretase C-terminal fragment 50;C31	APP	+	LFQ intensity SIC_LFQ intensity 3P	13	13	13	23.1	23.1	23.1	86.942	0	65.26	349430000	59	2.00563	0.0280719	-0.851459	-4.62133	24.9711	25.0082	24.6469	24.1181	24.2128	23.7409
+	2.18249	-0.849475	O43920	O43920	NADH dehydrogenase [ubiquinone] iron-sulfur protein 5	NDUFS5	+	LFQ intensity SIC_LFQ intensity 3P	5	5	5	40.6	40.6	40.6	12.517	0	22.487	198600000	28	2.18249	0.0210227	-0.849475	-5.18822	24.4315	24.6606	24.6514	23.9043	23.4423	23.8486
	0.856617	-0.849436	Q9NVZ3	Q9NVZ3	Adaptin ear-binding coat-associated protein 2	NECAP2			4	4	4	25.1	25.1	25.1	28.338	0	23.867	50812000	15	0.856617	0.204465	-0.849436	-1.84297	22.7473	23.2921	22.6447	22.3442	22.566	21.2255
+	2.02606	-0.84784	P26885	P26885	Peptidyl-prolyl cis-trans isomerase FKBP2	FKBP2	+	LFQ intensity SIC_LFQ intensity 3P	6	6	6	59.9	59.9	59.9	15.649	0	76.527	1075300000	82	2.02606	0.0271505	-0.84784	-4.68429	27.0857	26.9602	27.4367	26.5239	26.1447	26.2705
+	2.06632	-0.847735	O15540	O15540	Fatty acid-binding protein, brain	FABP7	+	LFQ intensity SIC_LFQ intensity 3P	10	10	10	78.8	78.8	78.8	14.889	0	258.55	5417600000	243	2.06632	0.0254929	-0.847735	-4.81023	29.4586	29.237	29.0627	28.1991	28.3597	28.6563
+	2.36262	-0.847653	O15400	O15400	Syntaxin-7	STX7	+	LFQ intensity SIC_LFQ intensity 3P	10	10	10	52.9	52.9	52.9	29.815	0	152.49	653900000	59	2.36262	0.0162708	-0.847653	-5.82036	26.5721	26.3136	26.8091	25.6731	25.7118	25.7669
+	3.5179	-0.846132	O15031;O60486	O15031	Plexin-B2	PLXNB2	+	LFQ intensity SIC_LFQ intensity 3P	27	27	26	19.3	19.3	18.9	205.12	0	211.4	633810000	126	3.5179	0.00427135	-0.846132	-11.7169	26.1367	26.2268	26.2578	25.4815	25.2727	25.3287
+	2.55625	-0.846012	P42126	P42126	Enoyl-CoA delta isomerase 1, mitochondrial	ECI1	+	LFQ intensity SIC_LFQ intensity 3P	9	9	9	25.2	25.2	25.2	32.816	0	78.014	981100000	99	2.55625	0.0125314	-0.846012	-6.5695	26.9038	26.8078	26.931	26.1621	25.7884	26.1541
	0.574933	-0.84541	Q96HU8	Q96HU8	GTP-binding protein Di-Ras2	DIRAS2			3	3	3	22.1	22.1	22.1	22.485	0	7.3383	27294000	10	0.574933	0.342	-0.84541	-1.29148	21.4381	20.7828	21.3384	20.8161	21.0993	19.1077
+	0.975011	-0.844517	Q9NRZ5	Q9NRZ5	1-acyl-sn-glycerol-3-phosphate acyltransferase delta	AGPAT4			5	5	5	13.8	13.8	13.8	44.021	0	13.075	66898000	21	0.975011	0.164889	-0.844517	-2.08084	22.4395	22.8161	23.1967	21.7641	21.5133	22.6413
+	1.89593	-0.844161	Q13017	Q13017	Rho GTPase-activating protein 5	ARHGAP5	+	LFQ intensity SIC_LFQ intensity 3P	11	11	11	8	8	8	172.46	0	19.903	122430000	30	1.89593	0.0333456	-0.844161	-4.2938	23.9449	23.5154	23.4456	22.7663	23.0094	22.5976
+	3.98723	-0.843796	P21281;P15313	P21281	V-type proton ATPase subunit B, brain isoform	ATP6V1B2	+	LFQ intensity SIC_LFQ intensity 3P	21	21	21	55	55	55	56.5	0	323.31	2951500000	249	3.98723	0.00278919	-0.843796	-15.4287	28.5583	28.4812	28.4026	27.6058	27.6992	27.6057
+	2.33614	-0.84122	Q6Y288	Q6Y288	Beta-1,3-glucosyltransferase	B3GALTL	+	LFQ intensity SIC_LFQ intensity 3P	8	8	8	18.5	18.5	18.5	56.563	0	33.274	300390000	34	2.33614	0.0169027	-0.84122	-5.7237	24.6208	25.0885	24.8745	24.0792	24.0763	23.9047
+	1.76737	-0.840296	Q9C026	Q9C026	E3 ubiquitin-protein ligase TRIM9	TRIM9	+	LFQ intensity SIC_LFQ intensity 3P	9	9	9	15.4	15.4	15.4	79.176	0	51.58	134000000	35	1.76737	0.0415358	-0.840296	-3.93122	23.8051	23.8886	23.5126	22.7911	23.2471	22.6472
+	2.26809	-0.839631	P18206	P18206	Vinculin	VCL	+	LFQ intensity SIC_LFQ intensity 3P	48	48	48	53	53	53	123.8	0	323.31	5608800000	487	2.26809	0.018616	-0.839631	-5.4813	29.3978	29.4839	29.1324	28.5239	28.6762	28.295
+	2.98288	-0.839435	Q8NFP9	Q8NFP9	Neurobeachin	NBEA	+	LFQ intensity SIC_LFQ intensity 3P	19	19	19	8.6	8.6	8.6	327.82	0	91.227	266240000	68	2.98288	0.00724973	-0.839435	-8.52207	24.9108	24.6826	24.5884	23.9042	23.9174	23.8418
+	2.0218	-0.836574	P06753	P06753	Tropomyosin alpha-3 chain	TPM3	+	LFQ intensity SIC_LFQ intensity 3P	14	7	7	40.7	20.7	20.7	32.95	0	76.403	1905900000	98	2.0218	0.0273086	-0.836574	-4.67111	27.6019	27.3945	27.876	26.5962	26.7811	26.9854
+	3.11641	-0.835192	P16083	P16083	Ribosyldihydronicotinamide dehydrogenase [quinone]	NQO2	+	LFQ intensity SIC_LFQ intensity 3P	9	9	9	53.2	53.2	53.2	25.918	0	68.991	498590000	74	3.11641	0.00636285	-0.835192	-9.23282	25.5897	25.7047	25.7203	24.9898	24.8021	24.7172
+	3.01853	-0.834916	O14653	O14653	Golgi SNAP receptor complex member 2	GOSR2	+	LFQ intensity SIC_LFQ intensity 3P	2	2	2	9.9	9.9	9.9	24.775	0	7.8515	133000000	17	3.01853	0.00696825	-0.834916	-8.70676	23.5303	23.5714	23.6075	22.6034	22.6859	22.9152
	0.378683	-0.833673	Q8WYA0	Q8WYA0	Intraflagellar transport protein 81 homolog	IFT81			10	10	10	16.7	16.7	16.7	79.745	0	20.453	58301000	16	0.378683	0.492627	-0.833673	-0.901841	21.9028	22.5685	22.3179	19.654	22.6112	22.023
+	1.34235	-0.833103	Q8TE02	Q8TE02	Elongator complex protein 5	ELP5			2	2	2	8.5	8.5	8.5	34.841	0	6.9576	24762000	11	1.34235	0.0853695	-0.833103	-2.87013	20.8742	21.6869	21.4886	20.2635	20.8018	20.485
+	2.32573	-0.830773	P33527	P33527	Multidrug resistance-associated protein 1	ABCC1	+	LFQ intensity SIC_LFQ intensity 3P	16	16	16	15.2	15.2	15.2	171.59	0	164.73	368580000	61	2.32573	0.0171749	-0.830773	-5.68607	25.2439	25.5495	25.3932	24.7974	24.4593	24.4377
+	2.51895	-0.830537	P07602	P07602	Prosaposin;Saposin-A;Saposin-B-Val;Saposin-B;Saposin-C;Saposin-D	PSAP	+	LFQ intensity SIC_LFQ intensity 3P	23	23	23	41.8	41.8	41.8	58.112	0	323.31	64545000000	1140	2.51895	0.0131365	-0.830537	-6.41915	32.6095	32.9385	32.7333	32.103	31.855	31.8317
+	2.20273	-0.825054	Q96JJ7	Q96JJ7	Protein disulfide-isomerase TMX3	TMX3	+	LFQ intensity SIC_LFQ intensity 3P	11	11	11	28.6	28.6	28.6	51.871	0	45.51	624730000	74	2.20273	0.0204126	-0.825054	-5.25635	26.433	26.2008	26.3647	25.7606	25.4898	25.273
+	2.39615	-0.823598	Q5TAQ9;A6NGE4;P0C7V8	Q5TAQ9	DDB1- and CUL4-associated factor 8	DCAF8	+	LFQ intensity SIC_LFQ intensity 3P	7	7	7	13.9	13.9	13.9	66.851	0	11.815	117550000	22	2.39615	0.0154659	-0.823598	-5.94468	23.402	23.4783	23.4574	22.4982	22.8952	22.4734
+	3.38083	-0.823282	Q9P2T1	Q9P2T1	GMP reductase 2	GMPR2	+	LFQ intensity SIC_LFQ intensity 3P	10	10	10	36.5	36.5	36.5	37.874	0	26.817	352330000	61	3.38083	0.00473316	-0.823282	-10.8055	25.0932	24.9359	25.0585	24.2266	24.2969	24.0943
+	3.16104	-0.822709	Q9Y3C8	Q9Y3C8	Ubiquitin-fold modifier-conjugating enzyme 1	UFC1	+	LFQ intensity SIC_LFQ intensity 3P	5	5	5	28.1	28.1	28.1	19.458	0	8.4185	247600000	28	3.16104	0.00609509	-0.822709	-9.48234	24.7254	24.6019	24.4378	23.7762	23.8014	23.7193
+	1.61067	-0.822589	Q4J6C6	Q4J6C6	Prolyl endopeptidase-like	PREPL			13	13	13	25.6	25.6	25.6	83.926	0	39.789	273570000	58	1.61067	0.0537121	-0.822589	-3.51732	25.1796	24.758	24.6441	23.9096	24.3707	23.8336
+	1.6652	-0.820628	P50213	P50213	Isocitrate dehydrogenase [NAD] subunit alpha, mitochondrial	IDH3A	+	LFQ intensity SIC_LFQ intensity 3P	13	13	13	37.2	37.2	37.2	39.591	0	52.484	546340000	84	1.6652	0.0491528	-0.820628	-3.65805	25.7732	25.8912	26.3787	25.3179	25.3224	24.941
+	2.13732	-0.82012	Q16881	Q16881	Thioredoxin reductase 1, cytoplasmic	TXNRD1	+	LFQ intensity SIC_LFQ intensity 3P	20	20	19	41.8	41.8	39.4	70.905	0	261.85	2245600000	176	2.13732	0.0225543	-0.82012	-5.03861	28.2775	27.9478	27.8355	27.3419	27.2372	27.0214
+	1.28526	-0.817268	Q15631	Q15631	Translin	TSN			4	4	4	21.5	21.5	21.5	26.183	0	60.084	218820000	38	1.28526	0.0945693	-0.817268	-2.74107	24.4942	24.1851	24.9769	23.7634	23.3936	24.0474
	0.555088	-0.817106	Q9NQX7	Q9NQX7	Integral membrane protein 2C;CT-BRI3	ITM2C			4	4	4	20.2	20.2	20.2	30.223	0	9.6279	84003000	7	0.555088	0.354724	-0.817106	-1.25269	22.9425	23.3558	22.535	22.6488	20.9158	22.8175
+	3.32397	-0.816795	P10909	P10909	Clusterin;Clusterin beta chain;Clusterin alpha chain	CLU	+	LFQ intensity SIC_LFQ intensity 3P	17	17	17	31.2	31.2	31.2	52.494	0	241.93	12616000000	369	3.32397	0.00495477	-0.816795	-10.4475	30.5958	30.8092	30.672	29.7818	29.915	29.9299
	0.593787	-0.816624	P13716	P13716	Delta-aminolevulinic acid dehydratase	ALAD			2	2	2	9.1	9.1	9.1	36.294	0	8.1009	82583000	15	0.593787	0.330088	-0.816624	-1.32827	22.9834	23.3529	22.7328	22.6714	22.9091	21.0388
+	1.2307	-0.816119	Q9Y3C0	Q9Y3C0	WASH complex subunit CCDC53	CCDC53			5	5	5	38.7	38.7	38.7	21.172	0	11.562	115160000	19	1.2307	0.10424	-0.816119	-2.62016	23.8579	23.5914	23.462	23.082	23.1368	22.2441
+	2.2113	-0.816048	Q9Y5Z4	Q9Y5Z4	Heme-binding protein 2	HEBP2	+	LFQ intensity SIC_LFQ intensity 3P	7	7	7	39.5	39.5	39.5	22.875	0	33.659	106690000	24	2.2113	0.0201638	-0.816048	-5.28544	23.9389	23.4377	23.7299	22.9734	22.7933	22.8917
+	5.01714	-0.815224	P09543	P09543	2,3-cyclic-nucleotide 3-phosphodiesterase	CNP	+	LFQ intensity SIC_LFQ intensity 3P	22	22	22	48	48	48	47.578	0	276.09	2950400000	194	5.01714	0.00165812	-0.815224	-28.0483	28.6728	28.609	28.6225	27.8278	27.7787	27.8523
+	3.68685	-0.814147	O60664	O60664	Perilipin-3	PLIN3	+	LFQ intensity SIC_LFQ intensity 3P	18	18	18	56.9	56.9	56.9	47.074	0	323.31	1753400000	172	3.68685	0.00368549	-0.814147	-12.9413	27.6475	27.6168	27.5933	26.7684	26.924	26.7227
+	2.33769	-0.814071	Q07157	Q07157	Tight junction protein ZO-1	TJP1	+	LFQ intensity SIC_LFQ intensity 3P	23	23	23	17.8	17.8	17.8	195.46	0	195.03	558040000	93	2.33769	0.0168796	-0.814071	-5.72931	25.9267	25.8722	25.937	25.1339	25.3215	24.8383
+	4.00991	-0.812769	Q12846	Q12846	Syntaxin-4	STX4	+	LFQ intensity SIC_LFQ intensity 3P	4	4	4	19.2	19.2	19.2	34.18	0	33.198	98023000	23	4.00991	0.00271768	-0.812769	-15.6343	23.553	23.4285	23.5826	22.7411	22.6671	22.7176
+	2.20942	-0.812632	Q99757	Q99757	Thioredoxin, mitochondrial	TXN2	+	LFQ intensity SIC_LFQ intensity 3P	4	4	4	26.5	26.5	26.5	18.383	0	48.754	223710000	36	2.20942	0.0201937	-0.812632	-5.27903	24.7979	25.0728	24.878	24.3028	24.15	23.8579
+	1.33841	-0.811972	Q9HCN4	Q9HCN4	GPN-loop GTPase 1	GPN1			3	3	3	12	12	12	41.74	0.0001895	4.6621	54664000	10	1.33841	0.0859106	-0.811972	-2.86114	22.6211	22.4044	22.5961	21.9415	21.1822	22.0621
+	2.6169	-0.8119	O43852	O43852	Calumenin	CALU	+	LFQ intensity SIC_LFQ intensity 3P	21	21	21	71.1	71.1	71.1	37.106	0	323.31	11981000000	602	2.6169	0.0115724	-0.8119	-6.82038	30.5872	30.5961	30.3795	29.5399	29.8713	29.7159
+	2.16497	-0.811536	Q12802	Q12802	A-kinase anchor protein 13	AKAP13	+	LFQ intensity SIC_LFQ intensity 3P	32	32	32	19	19	19	307.55	0	100.6	352910000	91	2.16497	0.0215749	-0.811536	-5.12978	25.1519	25.4645	25.1395	24.401	24.6601	24.2602
+	1.58753	-0.811101	P43007	P43007	Neutral amino acid transporter A	SLC1A4			4	4	4	10.5	10.5	10.5	55.722	0	58.76	186930000	31	1.58753	0.0559306	-0.811101	-3.4586	24.5247	24.6391	24.0273	23.4853	23.8634	23.4091
+	1.22794	-0.810469	Q16762	Q16762	Thiosulfate sulfurtransferase	TST			7	7	7	36	36	36	33.429	0	38.923	387730000	43	1.22794	0.104658	-0.810469	-2.6141	25.6613	24.855	25.6458	24.7508	24.7203	24.2596
+	2.03988	-0.810177	Q9H6L5	Q9H6L5	Protein FAM134B	FAM134B	+	LFQ intensity SIC_LFQ intensity 3P	3	3	3	6.6	6.6	6.6	54.68	0.00019253	4.9133	26376000	9	2.03988	0.02664	-0.810177	-4.72724	21.69	21.8994	21.9385	21.3002	20.7702	21.0271
+	2.83885	-0.809026	P13667	P13667	Protein disulfide-isomerase A4	PDIA4	+	LFQ intensity SIC_LFQ intensity 3P	46	46	45	63.6	63.6	61.2	72.932	0	323.31	18143000000	1063	2.83885	0.00862447	-0.809026	-7.81169	30.9958	31.1359	31.2926	30.2514	30.3008	30.4451
	0.427165	-0.808631	P53779	P53779	Mitogen-activated protein kinase 10	MAPK10			6	2	2	15.7	3.4	3.4	52.585	0.002749	2.3525	59960000	8	0.427165	0.449137	-0.808631	-0.999843	22.2462	22.0093	22.1792	22.2521	22.0266	19.7302
+	1.15706	-0.808228	Q9UKG9	Q9UKG9	Peroxisomal carnitine O-octanoyltransferase	CROT			3	3	3	7.8	7.8	7.8	70.178	0	10.787	46823000	13	1.15706	0.118527	-0.808228	-2.4605	22.1131	22.8883	21.862	21.3727	21.363	21.703
+	2.06542	-0.807582	Q96C19	Q96C19	EF-hand domain-containing protein D2	EFHD2	+	LFQ intensity SIC_LFQ intensity 3P	9	9	7	40.4	40.4	35.8	26.697	0	126.87	418080000	46	2.06542	0.0255303	-0.807582	-4.80741	25.9115	25.4874	25.4633	24.7222	24.7365	24.9808
+	1.52676	-0.807112	Q15036	Q15036	Sorting nexin-17	SNX17			7	7	7	19.1	19.1	19.1	52.901	0	14.284	81439000	14	1.52676	0.0621281	-0.807112	-3.30716	23.2713	22.7023	23.0337	22.5531	22.0479	21.9849
+	2.86503	-0.806683	O60493	O60493	Sorting nexin-3	SNX3	+	LFQ intensity SIC_LFQ intensity 3P	8	8	6	50.6	50.6	40.7	18.762	0	31.275	600990000	67	2.86503	0.00836174	-0.806683	-7.93668	25.9884	26.0446	25.9852	25.3132	25.0005	25.2845
+	2.57718	-0.805456	Q14432	Q14432	cGMP-inhibited 3,5-cyclic phosphodiesterase A	PDE3A	+	LFQ intensity SIC_LFQ intensity 3P	8	8	8	12.2	12.2	12.2	124.98	0	134.58	216090000	43	2.57718	0.0121712	-0.805456	-6.65517	24.7658	24.8992	24.5046	23.8646	23.9837	23.9049
+	2.14863	-0.804946	Q15067	Q15067	Peroxisomal acyl-coenzyme A oxidase 1	ACOX1	+	LFQ intensity SIC_LFQ intensity 3P	22	22	22	42.3	42.3	42.3	74.423	0	157.42	1274400000	168	2.14863	0.0221795	-0.804946	-5.07574	27.0103	27.3243	27.4054	26.6157	26.2588	26.4507
+	3.00849	-0.802515	O95864	O95864	Fatty acid desaturase 2	FADS2	+	LFQ intensity SIC_LFQ intensity 3P	6	6	6	15.1	15.1	15.1	52.259	0	101.99	570490000	60	3.00849	0.00704969	-0.802515	-8.65436	25.9451	25.8567	26.1115	25.2193	25.2275	25.0588
	0.600849	-0.802276	P31321	P31321	cAMP-dependent protein kinase type I-beta regulatory subunit	PRKAR1B			5	3	3	13.9	9.4	9.4	43.072	0	20.123	39012000	5	0.600849	0.326024	-0.802276	-1.34204	22.913	21.6823	21.6299	22.1242	20.8131	20.881
+	1.70065	-0.802064	Q9Y6A1	Q9Y6A1	Protein O-mannosyl-transferase 1	POMT1	+	LFQ intensity SIC_LFQ intensity 3P	6	6	6	6.8	6.8	6.8	84.88	0	7.4469	50308000	14	1.70065	0.0464387	-0.802064	-3.7514	22.249	21.8892	22.5805	21.2895	21.5454	21.4777
+	1.67402	-0.800329	P09601	P09601	Heme oxygenase 1	HMOX1	+	LFQ intensity SIC_LFQ intensity 3P	6	6	6	24.3	24.3	24.3	32.818	0	17.151	101200000	17	1.67402	0.0485153	-0.800329	-3.68115	23.1381	23.3487	23.3617	22.4935	22.8319	22.1221
+	2.24906	-0.799327	Q9HBG6	Q9HBG6	Intraflagellar transport protein 122 homolog	IFT122	+	LFQ intensity SIC_LFQ intensity 3P	12	12	12	12	12	12	141.82	0	39.755	114170000	33	2.24906	0.0191603	-0.799327	-5.41502	23.694	23.7288	23.5221	22.9112	23.0419	22.5938
+	1.66902	-0.799317	O60831	O60831	PRA1 family protein 2	PRAF2	+	LFQ intensity SIC_LFQ intensity 3P	4	4	4	25.8	25.8	25.8	19.258	0	11.36	499290000	30	1.66902	0.0488764	-0.799317	-3.66805	26.5592	26.6679	26.9053	26.2208	25.9553	25.5584
+	1.88527	-0.79872	O43854	O43854	EGF-like repeat and discoidin I-like domain-containing protein 3	EDIL3	+	LFQ intensity SIC_LFQ intensity 3P	9	9	9	24.4	24.4	24.4	53.764	0	28.644	198310000	30	1.88527	0.0339264	-0.79872	-4.26288	24.2046	24.5702	24.0723	23.4791	23.6829	23.289
+	2.10047	-0.798119	Q8IYB5	Q8IYB5	Stromal membrane-associated protein 1	SMAP1	+	LFQ intensity SIC_LFQ intensity 3P	2	2	2	8.8	8.8	8.8	50.386	0	15.627	52267000	13	2.10047	0.024092	-0.798119	-4.91905	22.3519	22.2357	22.2408	21.3376	21.3035	21.7929
+	2.5069	-0.797731	Q9NRZ7	Q9NRZ7	1-acyl-sn-glycerol-3-phosphate acyltransferase gamma	AGPAT3	+	LFQ intensity SIC_LFQ intensity 3P	5	5	5	13.6	13.6	13.6	43.38	0	22.751	127830000	33	2.5069	0.0133336	-0.797731	-6.3712	23.838	24.0341	23.8057	23.1457	23.2421	22.8968
+	1.52655	-0.79637	P46531	P46531	Neurogenic locus notch homolog protein 1;Notch 1 extracellular truncation;Notch 1 intracellular domain	NOTCH1			7	7	7	3.8	3.8	3.8	272.5	0	53.872	81716000	25	1.52655	0.0621281	-0.79637	-3.30666	22.9197	23.1153	22.7	21.8462	22.5265	21.9732
+	1.61514	-0.795542	Q9NP80	Q9NP80	Calcium-independent phospholipase A2-gamma	PNPLA8			6	5	5	8.6	7.7	7.7	88.476	0	13.04	112130000	24	1.61514	0.0533706	-0.795542	-3.52873	23.7694	23.4406	23.5664	22.7314	23.1782	22.4803
+	2.51003	-0.794902	Q9BPX5	Q9BPX5	Actin-related protein 2/3 complex subunit 5-like protein	ARPC5L	+	LFQ intensity SIC_LFQ intensity 3P	8	8	7	56.2	56.2	56.2	16.941	0	35.718	225810000	32	2.51003	0.0133232	-0.794902	-6.38363	24.8672	24.5343	24.6181	24.024	23.7808	23.8301
+	2.60351	-0.794858	Q9Y281	Q9Y281	Cofilin-2	CFL2	+	LFQ intensity SIC_LFQ intensity 3P	10	7	7	62.7	45.8	45.8	18.736	0	148.47	855270000	75	2.60351	0.0117389	-0.794858	-6.76431	26.9038	26.5776	26.5528	25.9424	25.8742	25.833
+	2.2744	-0.79425	P21397	P21397	Amine oxidase [flavin-containing] A	MAOA	+	LFQ intensity SIC_LFQ intensity 3P	6	5	5	13.7	11.6	11.6	59.681	0	14.325	144680000	38	2.2744	0.0184132	-0.79425	-5.50342	23.8915	23.7198	24.1971	23.2024	23.1478	23.0755
+	3.40189	-0.7942	O94876	O94876	Transmembrane and coiled-coil domains protein 1	TMCC1	+	LFQ intensity SIC_LFQ intensity 3P	7	7	7	13	13	13	72.082	0	22.115	77861000	18	3.40189	0.00466466	-0.7942	-10.941	22.9835	23.1332	22.9689	22.3336	22.1722	22.1973
	0.61153	-0.79165	Q7L7V1	Q7L7V1	Putative pre-mRNA-splicing factor ATP-dependent RNA helicase DHX32	DHX32			5	5	5	9.4	9.4	9.4	84.418	0	6.9598	43387000	10	0.61153	0.319178	-0.79165	-1.36285	22.1257	22.0428	21.981	21.8475	21.8276	20.0995
+	1.41094	-0.790323	P07093	P07093	Glia-derived nexin	SERPINE2			8	8	8	23.9	23.9	23.9	44.002	0	33.876	277930000	33	1.41094	0.0755615	-0.790323	-3.02896	24.8768	25.2563	24.4783	23.8284	24.2794	24.1326
+	2.85832	-0.789774	Q14247	Q14247	Src substrate cortactin	CTTN	+	LFQ intensity SIC_LFQ intensity 3P	15	15	15	39.8	39.8	39.8	61.585	0	146.49	647030000	115	2.85832	0.0083961	-0.789774	-7.90452	26.5154	26.3213	26.4483	25.4912	25.6494	25.775
+	1.81679	-0.789461	O75170	O75170	Serine/threonine-protein phosphatase 6 regulatory subunit 2	PPP6R2	+	LFQ intensity SIC_LFQ intensity 3P	10	10	10	13.5	13.5	13.5	104.94	0	24.417	84467000	24	1.81679	0.0381764	-0.789461	-4.068	23.3983	23.2112	22.8753	22.4664	22.515	22.1351
+	1.58235	-0.788691	Q6PI78	Q6PI78	Transmembrane protein 65	TMEM65			4	4	4	19.6	19.6	19.6	25.498	0	8.3129	55305000	13	1.58235	0.0564604	-0.788691	-3.44554	22.6196	22.1044	22.75	21.5068	21.6915	21.9095
+	2.02708	-0.788194	P12109	P12109	Collagen alpha-1(VI) chain	COL6A1	+	LFQ intensity SIC_LFQ intensity 3P	11	11	11	12.9	12.9	12.9	108.53	0	94.946	736790000	60	2.02708	0.0271021	-0.788194	-4.68747	26.4942	26.1257	26.2168	25.6252	25.609	25.2379
+	2.63171	-0.786604	P30040	P30040	Endoplasmic reticulum resident protein 29	ERP29	+	LFQ intensity SIC_LFQ intensity 3P	13	13	13	56.3	56.3	56.3	28.993	0	323.31	10607000000	292	2.63171	0.0113366	-0.786604	-6.88293	30.0457	30.3398	30.3327	29.5128	29.514	29.3315
+	2.33156	-0.786301	Q96HC4	Q96HC4	PDZ and LIM domain protein 5	PDLIM5	+	LFQ intensity SIC_LFQ intensity 3P	16	16	16	41.4	41.4	41.4	63.944	0	177.13	776430000	118	2.33156	0.0170302	-0.786301	-5.70711	26.5385	26.1816	26.3836	25.4097	25.72	25.6152
+	2.38903	-0.785592	Q14554	Q14554	Protein disulfide-isomerase A5	PDIA5	+	LFQ intensity SIC_LFQ intensity 3P	15	15	15	36.8	36.8	36.8	59.594	0	44.119	878420000	88	2.38903	0.015609	-0.785592	-5.91808	26.3537	26.3275	26.7149	25.7119	25.5914	25.736
+	1.52905	-0.785386	P30039	P30039	Phenazine biosynthesis-like domain-containing protein	PBLD			5	5	5	23.3	23.3	23.3	31.785	0	18.811	85355000	17	1.52905	0.0619265	-0.785386	-3.3128	23.0798	23.2267	22.4961	22.0103	22.2879	22.1482
	0.433959	-0.784539	P47224	P47224	Guanine nucleotide exchange factor MSS4	RABIF			2	2	2	20.3	20.3	20.3	13.839	0	13.14	34837000	11	0.433959	0.443226	-0.784539	-1.01345	22.9404	21.3994	21.5014	21.8583	21.6465	19.9827
+	1.50396	-0.78425	P29590	P29590	Protein PML	PML			5	5	5	7.1	7.1	7.1	97.55	0	11.98	39884000	13	1.50396	0.0642964	-0.78425	-3.25135	22.0023	22.1269	22.0832	21.4363	20.8196	21.6037
+	3.38394	-0.780073	P11021	P11021	78 kDa glucose-regulated protein	HSPA5	+	LFQ intensity SIC_LFQ intensity 3P	50	50	49	58.6	58.6	56.1	72.332	0	323.31	112530000000	2450	3.38394	0.00473316	-0.780073	-10.8254	33.6969	33.8665	33.7499	32.889	33.0577	33.0263
+	1.72278	-0.778267	P0DPI2;A0A0B4J2D5	P0DPI2;A0A0B4J2D5			+	LFQ intensity SIC_LFQ intensity 3P	15	15	15	72.8	72.8	72.8	28.17	0	257.85	2036800000	119	1.72278	0.0448767	-0.778267	-3.81043	27.8064	27.4956	28.158	26.9719	26.9687	27.1845
+	1.59546	-0.777112	Q9UKG1	Q9UKG1	DCC-interacting protein 13-alpha	APPL1			13	13	13	21.3	21.3	21.3	79.663	0	51.882	212300000	33	1.59546	0.0552395	-0.777112	-3.47867	24.4713	24.0934	24.5875	23.5876	23.9042	23.3291
+	1.92393	-0.776733	P35240	P35240	Merlin	NF2	+	LFQ intensity SIC_LFQ intensity 3P	6	6	6	11.3	11.3	11.3	69.689	0	17.301	67162000	20	1.92393	0.031941	-0.776733	-4.37576	22.5491	22.6443	22.6004	21.8042	22.1331	21.5263
+	1.28597	-0.772883	O00767	O00767	Acyl-CoA desaturase	SCD			3	3	3	10.9	10.9	10.9	41.522	0	36.231	100810000	28	1.28597	0.0944491	-0.772883	-2.74266	24.3267	23.7309	24.5599	23.6631	23.4433	23.1924
	0.620517	-0.771418	Q5VST6	Q5VST6	Alpha/beta hydrolase domain-containing protein 17B	ABHD17B			2	2	2	7.6	7.6	7.6	32.214	0.00052613	3.3984	37397000	7	0.620517	0.313863	-0.771418	-1.38036	21.507	22.096	21.7707	22.0842	20.5016	20.4736
+	3.44041	-0.771183	Q13557	Q13557	Calcium/calmodulin-dependent protein kinase type II subunit delta	CAMK2D	+	LFQ intensity SIC_LFQ intensity 3P	14	14	10	37.9	37.9	28.1	56.369	0	246.82	1949100000	161	3.44041	0.00452922	-0.771183	-11.1931	28.0257	27.8823	27.9317	27.2427	27.216	27.0673
+	2.75427	-0.771094	Q5JWF2	Q5JWF2	Guanine nucleotide-binding protein G(s) subunit alpha isoforms XLas	GNAS	+	LFQ intensity SIC_LFQ intensity 3P	18	17	14	16.1	15	12.2	111.02	0	90.285	1183800000	142	2.75427	0.0096389	-0.771094	-7.41983	27.4404	27.2373	27.4898	26.757	26.545	26.5523
+	2.93993	-0.769499	Q9BW30	Q9BW30	Tubulin polymerization-promoting protein family member 3	TPPP3	+	LFQ intensity SIC_LFQ intensity 3P	14	14	14	65.9	65.9	65.9	18.985	0	208.77	3437700000	203	2.93993	0.00768947	-0.769499	-8.30435	28.7002	28.5001	28.52	27.8507	27.6711	27.8899
+	2.50338	-0.769327	P22392;O60361	P22392;O60361	Nucleoside diphosphate kinase B;Putative nucleoside diphosphate kinase	NME2	+	LFQ intensity SIC_LFQ intensity 3P	16	16	8	83.6	83.6	51.3	17.298	0	323.31	9888200000	400	2.50338	0.013362	-0.769327	-6.35729	30.1678	29.8057	30.012	29.1359	29.2011	29.3406
+	2.03099	-0.768384	Q15436	Q15436	Protein transport protein Sec23A	SEC23A	+	LFQ intensity SIC_LFQ intensity 3P	17	17	14	31	31	27.2	86.16	0	234.08	2598200000	116	2.03099	0.0270183	-0.768384	-4.69959	28.1143	28.1902	27.9387	27.2405	27.593	27.1046
+	3.14143	-0.768149	P29401	P29401	Transketolase	TKT	+	LFQ intensity SIC_LFQ intensity 3P	33	33	33	64.7	64.7	64.7	67.877	0	323.31	21493000000	804	3.14143	0.0062347	-0.768149	-9.37192	31.4245	31.5106	31.5931	30.7417	30.8553	30.6268
+	2.78879	-0.767958	P30085	P30085	UMP-CMP kinase	CMPK1	+	LFQ intensity SIC_LFQ intensity 3P	11	11	11	51.5	51.5	51.5	22.222	0	209.16	1652900000	96	2.78879	0.00920315	-0.767958	-7.57759	27.7589	27.5047	27.5004	26.8875	26.7123	26.8604
+	2.9526	-0.767204	Q9UQ03	Q9UQ03	Coronin-2B	CORO2B	+	LFQ intensity SIC_LFQ intensity 3P	14	14	14	31.7	31.7	31.7	54.953	0	50.507	590530000	83	2.9526	0.0075758	-0.767204	-8.36805	25.6134	25.7467	25.8511	24.9735	24.8632	25.073
+	1.42707	-0.766769	Q9H4G4	Q9H4G4	Golgi-associated plant pathogenesis-related protein 1	GLIPR2			9	9	9	75.3	75.3	75.3	17.218	0	99.119	233080000	61	1.42707	0.073451	-0.766769	-3.06692	24.8831	24.8259	25.3501	24.1592	23.9863	24.6132
+	3.04888	-0.765519	O95197	O95197	Reticulon-3	RTN3	+	LFQ intensity SIC_LFQ intensity 3P	7	7	7	11.5	11.5	11.5	112.61	0	235.25	2214000000	97	3.04888	0.00676224	-0.765519	-8.86682	28.8073	28.6915	28.8488	27.8723	28.0937	28.0849
+	2.43344	-0.764961	P16989	P16989	Y-box-binding protein 3	YBX3	+	LFQ intensity SIC_LFQ intensity 3P	9	4	4	43.3	31.5	31.5	40.089	0	12.526	48708000	13	2.43344	0.0146965	-0.764961	-6.08551	23.3652	23.4736	23.0855	22.4811	22.5076	22.6407
+	1.63398	-0.764804	P13693;Q56UQ5	P13693;Q56UQ5	Translationally-controlled tumor protein;TPT1-like protein	TPT1			6	6	6	31.4	31.4	31.4	19.595	0	142.32	1971700000	172	1.63398	0.0516576	-0.764804	-3.57707	28.0644	27.5645	27.4896	26.7262	27.1182	26.9796
+	3.03795	-0.763224	Q13162	Q13162	Peroxiredoxin-4	PRDX4	+	LFQ intensity SIC_LFQ intensity 3P	12	10	10	50.6	47.6	47.6	30.54	0	195.46	2507700000	182	3.03795	0.00683833	-0.763224	-8.80886	28.2673	28.5061	28.3697	27.6293	27.5222	27.7019
+	1.67685	-0.762962	P31946	P31946	14-3-3 protein beta/alpha;14-3-3 protein beta/alpha, N-terminally processed	YWHAB	+	LFQ intensity SIC_LFQ intensity 3P	15	9	9	64.2	45.1	45.1	28.082	0	323.31	2717100000	205	1.67685	0.0482884	-0.762962	-3.68857	28.7864	28.2717	28.274	27.6986	27.8728	27.4718
+	2.75952	-0.762538	Q6PCE3	Q6PCE3	Glucose 1,6-bisphosphate synthase	PGM2L1	+	LFQ intensity SIC_LFQ intensity 3P	24	24	24	47.1	47.1	47.1	70.441	0	230.85	2407900000	150	2.75952	0.00957504	-0.762538	-7.44367	28.0422	27.977	27.7405	27.1308	27.2465	27.0949
+	2.75988	-0.760705	P19022	P19022	Cadherin-2	CDH2	+	LFQ intensity SIC_LFQ intensity 3P	20	20	19	31.2	31.2	29.5	99.808	0	314.08	2712100000	179	2.75988	0.00957504	-0.760705	-7.44529	28.3863	28.4332	28.259	27.5109	27.7747	27.5109
+	1.63801	-0.759098	Q96GA7	Q96GA7	Serine dehydratase-like	SDSL			6	6	6	20.7	20.7	20.7	34.674	0	28.971	187490000	40	1.63801	0.0513982	-0.759098	-3.58745	24.8206	24.2805	24.1538	23.6699	23.7479	23.5598
+	2.02848	-0.756529	Q14517	Q14517	Protocadherin Fat 1;Protocadherin Fat 1, nuclear form	FAT1	+	LFQ intensity SIC_LFQ intensity 3P	22	22	22	6.5	6.5	6.5	506.27	0	60.708	147610000	49	2.02848	0.0270711	-0.756529	-4.6918	23.6644	24.0397	23.9969	23.0854	23.3553	22.9906
	0.342421	-0.756165	Q9Y2X8;P51668	Q9Y2X8;P51668	Ubiquitin-conjugating enzyme E2 D4;Ubiquitin-conjugating enzyme E2 D1	UBE2D4			2	2	1	19.7	19.7	7.5	16.649	0	15.009	119490000	19	0.342421	0.526554	-0.756165	-0.827336	23.6242	23.6501	23.7103	23.6954	23.9372	21.0835
+	2.93758	-0.755622	Q8IXB1	Q8IXB1	DnaJ homolog subfamily C member 10	DNAJC10	+	LFQ intensity SIC_LFQ intensity 3P	14	14	14	21.4	21.4	21.4	91.079	0	43.967	508090000	70	2.93758	0.00769831	-0.755622	-8.29258	25.7481	25.8481	25.8492	25.2096	24.9164	25.0525
+	1.61875	-0.75346	Q8NEN9	Q8NEN9	PDZ domain-containing protein 8	PDZD8			9	9	9	11.8	11.8	11.8	128.56	0	23.316	73093000	15	1.61875	0.0530447	-0.75346	-3.53796	22.5489	23.2187	22.9029	22.2095	22.2411	21.9595
+	1.93145	-0.751809	P13797	P13797	Plastin-3	PLS3	+	LFQ intensity SIC_LFQ intensity 3P	20	20	14	37.9	37.9	26.8	70.81	0	213.55	943850000	122	1.93145	0.0316182	-0.751809	-4.39796	26.6626	26.7724	26.4718	25.9713	26.0825	25.5976
+	1.63448	-0.750465	P09936	P09936	Ubiquitin carboxyl-terminal hydrolase isozyme L1	UCHL1			13	13	13	55.2	55.2	55.2	24.824	0	323.31	17121000000	551	1.63448	0.0516331	-0.750465	-3.57837	31.1082	30.5627	30.6273	29.9843	30.2372	29.8255
+	2.03982	-0.750334	Q9NVD7;Q9HBI1	Q9NVD7	Alpha-parvin	PARVA	+	LFQ intensity SIC_LFQ intensity 3P	4	4	4	11.8	11.8	11.8	42.243	0	51.835	208260000	27	2.03982	0.02664	-0.750334	-4.72706	24.4289	24.6582	24.2333	23.6231	23.8875	23.5588
	0.764217	-0.749784	P19320	P19320	Vascular cell adhesion protein 1	VCAM1			5	4	4	6.9	6	6	81.275	0	9.7665	21365000	6	0.764217	0.240291	-0.749784	-1.66075	21.1241	21.5812	20.5557	20.9627	20.2571	19.7918
+	1.51861	-0.748692	Q96M27	Q96M27	Protein PRRC1	PRRC1			4	4	4	12.6	12.6	12.6	46.701	0	31.921	204150000	39	1.51861	0.0627266	-0.748692	-3.28717	24.2928	23.7867	23.7469	22.9059	23.3058	23.3687
+	3.51904	-0.748635	Q12888	Q12888	Tumor suppressor p53-binding protein 1	TP53BP1	+	LFQ intensity SIC_LFQ intensity 3P	67	67	67	49	49	49	213.57	0	323.31	3463300000	502	3.51904	0.00427135	-0.748635	-11.7248	28.6872	28.8091	28.888	28.0427	28.0033	28.0925
+	1.26192	-0.747037	Q15121	Q15121	Astrocytic phosphoprotein PEA-15	PEA15			6	6	6	70	70	70	15.04	0	158.87	975790000	77	1.26192	0.0986469	-0.747037	-2.68905	27.2784	26.9574	26.4906	26.4382	26.1549	25.8922
	0.698536	-0.746913	Q96SB8	Q96SB8	Structural maintenance of chromosomes protein 6	SMC6			5	5	5	5.7	5.7	5.7	126.32	0.00020408	6.1091	8208800	7	0.698536	0.271936	-0.746913	-1.53236	22.2112	20.7276	20.7878	20.5464	20.5452	20.3942
	0.655926	-0.746548	Q9H7X7	Q9H7X7	Intraflagellar transport protein 22 homolog	IFT22			6	6	6	41.1	41.1	41.1	20.835	0	16.618	61845000	21	0.655926	0.293652	-0.746548	-1.44933	22.4003	22.3229	22.5147	20.645	22.2447	22.1086
+	2.22182	-0.746156	P51659	P51659	Peroxisomal multifunctional enzyme type 2;(3R)-hydroxyacyl-CoA dehydrogenase;Enoyl-CoA hydratase 2	HSD17B4	+	LFQ intensity SIC_LFQ intensity 3P	42	42	41	64.1	64.1	62.9	79.685	0	323.31	7284400000	509	2.22182	0.0199419	-0.746156	-5.32127	29.409	29.5909	29.8459	28.9169	28.7498	28.9406
	0.460817	-0.745345	O15111	O15111	Inhibitor of nuclear factor kappa-B kinase subunit alpha	CHUK			5	4	4	6.2	5.1	5.1	84.639	0.00020496	6.2161	36777000	8	0.460817	0.421288	-0.745345	-1.06701	22.5339	22.1473	22.2226	22.6956	20.317	21.6553
	0.800515	-0.745003	Q13637	Q13637	Ras-related protein Rab-32	RAB32			3	3	3	18.2	18.2	18.2	24.997	0	8.9663	22992000	15	0.800515	0.225899	-0.745003	-1.73206	21.582	21.9706	21.8067	21.2423	21.6387	20.2433
+	1.97063	-0.744772	P43155	P43155	Carnitine O-acetyltransferase	CRAT	+	LFQ intensity SIC_LFQ intensity 3P	20	20	20	37.5	37.5	37.5	70.857	0	142.08	1305600000	156	1.97063	0.0296228	-0.744772	-4.51494	26.9432	27.4457	27.197	26.6077	26.3739	26.37
+	2.65403	-0.744242	O95571	O95571	Persulfide dioxygenase ETHE1, mitochondrial	ETHE1	+	LFQ intensity SIC_LFQ intensity 3P	8	8	8	35.8	35.8	35.8	27.873	0	24.216	277000000	46	2.65403	0.0109748	-0.744242	-6.9781	24.8205	24.9251	24.8873	24.0466	24.337	24.0166
+	1.46395	-0.744162	O75506	O75506	Heat shock factor-binding protein 1	HSBP1			3	3	3	56.6	56.6	56.6	8.5435	0	71.764	241800000	75	1.46395	0.0689467	-0.744162	-3.15467	24.6971	24.7278	24.1746	23.6685	24.093	23.6056
+	2.46334	-0.742702	Q9HD20	Q9HD20	Manganese-transporting ATPase 13A1	ATP13A1	+	LFQ intensity SIC_LFQ intensity 3P	25	25	25	26.8	26.8	26.8	132.95	0	144.81	962580000	144	2.46334	0.0141257	-0.742702	-6.20049	26.4969	26.8442	26.7011	25.932	26.053	25.829
+	1.63989	-0.742518	Q96HN2	Q96HN2	Putative adenosylhomocysteinase 3	AHCYL2			11	4	4	20.6	8	8	66.72	0	17.071	101480000	27	1.63989	0.051201	-0.742518	-3.59232	24.2213	24.2423	24.0535	23.5078	23.7268	23.0548
+	2.24975	-0.739522	Q7Z6B0	Q7Z6B0	Coiled-coil domain-containing protein 91	CCDC91	+	LFQ intensity SIC_LFQ intensity 3P	4	4	4	10.9	10.9	10.9	49.971	0	7.6769	26018000	9	2.24975	0.0191429	-0.739522	-5.41741	21.7027	21.7711	21.4856	21.0395	20.703	20.9984
+	1.86007	-0.737578	P42566	P42566	Epidermal growth factor receptor substrate 15	EPS15	+	LFQ intensity SIC_LFQ intensity 3P	21	21	21	32.3	32.3	32.3	98.655	0	66.309	361700000	67	1.86007	0.035335	-0.737578	-4.19045	25.6095	25.2943	25.0394	24.4749	24.6878	24.5677
+	3.12057	-0.737191	P40939	P40939	Trifunctional enzyme subunit alpha, mitochondrial;Long-chain enoyl-CoA hydratase;Long chain 3-hydroxyacyl-CoA dehydrogenase	HADHA	+	LFQ intensity SIC_LFQ intensity 3P	38	38	38	58.7	58.7	58.7	82.999	0	323.31	16045000000	812	3.12057	0.0063447	-0.737191	-9.25584	30.5469	30.7071	30.8022	29.9679	29.9841	29.8927
	0.862021	-0.733066	P48553;A0A096LPH7	P48553	Trafficking protein particle complex subunit 10	TRAPPC10			6	6	6	5	5	5	142.19	0	10.459	65307000	12	0.862021	0.202292	-0.733066	-1.85371	22.4624	22.6228	22.6201	22.0689	22.3666	21.0707
+	1.74984	-0.732811	Q9Y394	Q9Y394	Dehydrogenase/reductase SDR family member 7	DHRS7	+	LFQ intensity SIC_LFQ intensity 3P	7	7	7	26.3	26.3	26.3	38.298	0	51.551	788200000	125	1.74984	0.0428527	-0.732811	-3.88345	26.2082	26.6091	26.0087	25.6667	25.5225	25.4383
+	1.94128	-0.732684	Q8IY17;Q6ZV29	Q8IY17	Neuropathy target esterase	PNPLA6	+	LFQ intensity SIC_LFQ intensity 3P	9	9	9	7.9	7.9	7.9	150.95	0	16.49	121120000	32	1.94128	0.0310274	-0.732684	-4.4271	23.5594	23.6611	23.889	22.7783	23.2278	22.9054
+	2.55309	-0.732077	O43678	O43678	NADH dehydrogenase [ubiquinone] 1 alpha subcomplex subunit 2	NDUFA2	+	LFQ intensity SIC_LFQ intensity 3P	6	6	6	62.6	62.6	62.6	10.921	0	20.812	290670000	38	2.55309	0.0125664	-0.732077	-6.55665	25.1053	25.354	25.1996	24.5649	24.318	24.5799
+	2.70601	-0.731531	Q02818	Q02818	Nucleobindin-1	NUCB1	+	LFQ intensity SIC_LFQ intensity 3P	17	17	17	43.8	43.8	43.8	53.879	0	102.28	1062300000	106	2.70601	0.0103545	-0.731531	-7.20416	27.0445	26.7868	26.8688	26.0534	26.1654	26.2866
	0.393026	-0.731496	Q9H0V9	Q9H0V9	VIP36-like protein	LMAN2L			5	5	5	20.7	20.7	20.7	39.71	0	8.8912	87947000	17	0.393026	0.47979	-0.731496	-0.931008	23.3765	23.2207	23.0113	23.1442	23.351	20.9188
+	2.89305	-0.72992	P19367	P19367	Hexokinase-1	HK1	+	LFQ intensity SIC_LFQ intensity 3P	42	42	35	46.7	46.7	40.8	102.48	0	323.31	6596700000	545	2.89305	0.00812668	-0.72992	-8.07246	29.4701	29.3004	29.5686	28.7805	28.7396	28.6292
+	2.25791	-0.72924	Q15257	Q15257	Serine/threonine-protein phosphatase 2A activator	PPP2R4	+	LFQ intensity SIC_LFQ intensity 3P	7	7	7	26.8	26.8	26.8	40.667	0	49.393	867690000	52	2.25791	0.0189402	-0.72924	-5.44578	26.7946	26.4693	26.8124	25.8646	26.1082	25.9159
+	1.48743	-0.728631	Q9UKV5	Q9UKV5	E3 ubiquitin-protein ligase AMFR	AMFR			2	2	2	5.9	5.9	5.9	72.995	0.00020178	5.8847	10914000	7	1.48743	0.0661163	-0.728631	-3.21121	20.6753	21.035	20.9108	19.7438	20.3275	20.3639
+	2.63594	-0.727853	P36871	P36871	Phosphoglucomutase-1	PGM1	+	LFQ intensity SIC_LFQ intensity 3P	23	23	23	51.2	51.2	51.2	61.448	0	207.86	1692500000	157	2.63594	0.0112559	-0.727853	-6.90085	27.5933	27.2893	27.2992	26.7243	26.6684	26.6055
+	1.49948	-0.727423	P26440	P26440	Isovaleryl-CoA dehydrogenase, mitochondrial	IVD			16	16	16	39.9	39.9	39.9	46.65	0	122.81	1405700000	153	1.49948	0.0648045	-0.727423	-3.24044	27.0209	27.0207	27.5393	26.3864	26.2679	26.7445
	0.780941	-0.727322	Q93052	Q93052	Lipoma-preferred partner	LPP			5	5	5	10.6	10.6	10.6	65.746	0	22.749	84388000	26	0.780941	0.233222	-0.727322	-1.69356	23.9096	23.6652	22.7845	23.2377	22.5507	22.389
+	2.67108	-0.727238	P16870	P16870	Carboxypeptidase E	CPE	+	LFQ intensity SIC_LFQ intensity 3P	7	7	7	19.7	19.7	19.7	53.15	0	19.559	171510000	21	2.67108	0.0107857	-0.727238	-7.05153	24.0769	24.073	24.2322	23.4967	23.481	23.2227
+	3.49394	-0.726479	P20020	P20020	Plasma membrane calcium-transporting ATPase 1	ATP2B1	+	LFQ intensity SIC_LFQ intensity 3P	25	15	14	26.6	16.8	15.7	134.68	0	91.327	761680000	94	3.49394	0.00439061	-0.726479	-11.5525	26.2535	26.0797	26.0737	25.3764	25.4507	25.4004
+	1.76562	-0.726159	Q9UHY7	Q9UHY7	Enolase-phosphatase E1	ENOPH1	+	LFQ intensity SIC_LFQ intensity 3P	7	7	7	38.7	38.7	38.7	28.932	0	85.229	1109600000	100	1.76562	0.0416386	-0.726159	-3.92643	27.4045	27.1776	26.9708	26.1961	26.6529	26.5254
+	1.42748	-0.725761	P09525	P09525	Annexin A4	ANXA4			10	10	10	36.4	36.4	36.4	35.882	0	65.449	384020000	28	1.42748	0.0734106	-0.725761	-3.06788	25.4223	25.4916	25.2265	24.4057	25.099	24.4583
+	1.95004	-0.7243	P29279	P29279	Connective tissue growth factor	CTGF	+	LFQ intensity SIC_LFQ intensity 3P	6	6	6	22.1	22.1	22.1	38.091	0	36.312	133970000	34	1.95004	0.0306226	-0.7243	-4.45318	23.6325	23.9259	24.0988	23.1878	23.3008	22.9957
+	1.64475	-0.723772	Q9P2B2	Q9P2B2	Prostaglandin F2 receptor negative regulator	PTGFRN			6	6	6	8.4	8.4	8.4	98.555	0	22.027	149730000	23	1.64475	0.0508553	-0.723772	-3.60487	23.4184	23.7895	23.7188	22.5927	23.1312	23.0316
+	1.18594	-0.722743	P02792	P02792	Ferritin light chain	FTL			7	7	7	43.4	43.4	43.4	20.019	0	113.02	1376800000	80	1.18594	0.112462	-0.722743	-2.52266	27.7342	26.8564	27.0002	26.6256	26.4844	26.3126
+	3.83153	-0.721862	Q16643	Q16643	Drebrin	DBN1	+	LFQ intensity SIC_LFQ intensity 3P	20	20	20	41.3	41.3	41.3	71.428	0	323.31	5907800000	296	3.83153	0.00333567	-0.721862	-14.0866	29.3624	29.3826	29.5016	28.6861	28.6508	28.744
+	2.08112	-0.721652	O43865	O43865	Putative adenosylhomocysteinase 2	AHCYL1	+	LFQ intensity SIC_LFQ intensity 3P	13	13	6	27.5	27.5	15.3	58.951	0	78.596	1148700000	119	2.08112	0.0248441	-0.721652	-4.85718	27.2973	26.8972	26.8294	26.2336	26.2981	26.3273
+	3.11264	-0.718121	P00568;Q9Y6K8	P00568	Adenylate kinase isoenzyme 1	AK1	+	LFQ intensity SIC_LFQ intensity 3P	10	10	10	66	66	66	21.635	0	107.15	2372400000	108	3.11264	0.00636285	-0.718121	-9.21201	28.1108	27.8497	27.9938	27.2802	27.2913	27.2285
+	3.49015	-0.717525	Q15075	Q15075	Early endosome antigen 1	EEA1	+	LFQ intensity SIC_LFQ intensity 3P	49	49	49	41	41	41	162.46	0	323.31	1310000000	236	3.49015	0.00440984	-0.717525	-11.5267	27.2363	27.1765	27.3578	26.5111	26.6033	26.5036
+	1.84703	-0.717522	Q9UBQ0	Q9UBQ0	Vacuolar protein sorting-associated protein 29	VPS29	+	LFQ intensity SIC_LFQ intensity 3P	12	12	12	64.8	64.8	64.8	20.505	0	256.88	597170000	91	1.84703	0.0361929	-0.717522	-4.15329	26.3757	26.2258	26.603	25.4845	25.6301	25.9374
+	3.7757	-0.7174	P00441	P00441	Superoxide dismutase [Cu-Zn]	SOD1	+	LFQ intensity SIC_LFQ intensity 3P	8	8	8	72.7	72.7	72.7	15.936	0	205.28	5488900000	206	3.7757	0.00340481	-0.7174	-13.6335	29.552	29.4706	29.6445	28.8091	28.8428	28.8629
+	2.88794	-0.717395	Q8NEZ3	Q8NEZ3	WD repeat-containing protein 19	WDR19	+	LFQ intensity SIC_LFQ intensity 3P	15	15	15	14.7	14.7	14.7	151.58	0	41.175	190300000	42	2.88794	0.00820068	-0.717395	-8.04756	24.0821	24.2413	24.095	23.5587	23.3987	23.3088
	0.509989	-0.717081	Q8NCG7	Q8NCG7	Sn1-specific diacylglycerol lipase beta	DAGLB			3	3	3	5.5	5.5	5.5	73.731	0	8.0654	28551000	14	0.509989	0.385109	-0.717081	-1.16423	20.8815	21.0651	21.506	20.4381	21.449	19.4143
+	2.1439	-0.716573	O15254	O15254	Peroxisomal acyl-coenzyme A oxidase 3	ACOX3	+	LFQ intensity SIC_LFQ intensity 3P	8	8	8	15.6	15.6	15.6	77.628	0	17.551	129440000	35	2.1439	0.0223777	-0.716573	-5.0602	24.0131	23.9955	23.9092	23.0135	23.2636	23.4911
+	1.79917	-0.715597	Q9NZN5	Q9NZN5	Rho guanine nucleotide exchange factor 12	ARHGEF12	+	LFQ intensity SIC_LFQ intensity 3P	17	17	17	17.5	17.5	17.5	173.23	0	55.736	173760000	45	1.79917	0.0393264	-0.715597	-4.01887	24.2179	24.6126	24.1829	23.5609	23.8409	23.4648
+	2.37364	-0.71519	Q9UBV8	Q9UBV8	Peflin	PEF1	+	LFQ intensity SIC_LFQ intensity 3P	2	2	2	8.5	8.5	8.5	30.381	0	14.32	275480000	30	2.37364	0.0160065	-0.71519	-5.86097	24.2579	24.1127	23.931	23.5341	23.2755	23.3464
+	1.24963	-0.715067	Q9Y618	Q9Y618	Nuclear receptor corepressor 2	NCOR2			6	6	5	3.5	3.5	3.2	273.65	0	8.3572	30190000	9	1.24963	0.100874	-0.715067	-2.66185	21.9456	22.1858	21.9684	21.8148	20.9516	21.1883
	0.587351	-0.713046	P55287	P55287	Cadherin-11	CDH11			3	3	3	5.2	5.2	5.2	87.964	0	7.7046	22114000	10	0.587351	0.33364	-0.713046	-1.31571	21.5611	21.465	21.6201	21.7564	20.8644	19.8863
+	1.96129	-0.712521	Q6ZMK1	Q6ZMK1	Cysteine and histidine-rich protein 1	CYHR1	+	LFQ intensity SIC_LFQ intensity 3P	3	3	3	9.7	9.7	9.7	40.703	0	8.785	70415000	15	1.96129	0.0301014	-0.712521	-4.48683	22.7383	22.6448	22.9238	21.8176	22.2886	22.0633
	0.834659	-0.712152	A6NKD9	A6NKD9	Coiled-coil domain-containing protein 85C	CCDC85C			2	2	2	8.1	8.1	8.1	45.209	0	13.171	12643000	10	0.834659	0.213384	-0.712152	-1.79945	20.3262	21.5981	20.5746	20.1212	19.9966	20.2446
+	1.66693	-0.710168	O95169	O95169	NADH dehydrogenase [ubiquinone] 1 beta subcomplex subunit 8, mitochondrial	NDUFB8	+	LFQ intensity SIC_LFQ intensity 3P	4	4	4	26.3	26.3	26.3	21.766	0	10.601	101370000	19	1.66693	0.0490016	-0.710168	-3.66257	23.6549	23.1298	23.715	22.8939	22.7061	22.7691
+	2.24739	-0.709545	Q6IBS0	Q6IBS0	Twinfilin-2	TWF2	+	LFQ intensity SIC_LFQ intensity 3P	9	7	7	32.4	28.4	28.4	39.548	0	62.265	254620000	57	2.24739	0.0192092	-0.709545	-5.40922	25.2186	24.8144	24.9741	24.4	24.1998	24.2787
+	2.75308	-0.708385	P23634	P23634	Plasma membrane calcium-transporting ATPase 4	ATP2B4	+	LFQ intensity SIC_LFQ intensity 3P	29	29	18	29.7	29.7	18.7	137.92	0	276.66	2096400000	318	2.75308	0.00964776	-0.708385	-7.41444	28.1382	28.138	27.9484	27.246	27.4938	27.3598
+	1.84449	-0.708113	Q9HAC8;Q8WUN7	Q9HAC8;Q8WUN7	Ubiquitin domain-containing protein 1;Ubiquitin domain-containing protein 2	UBTD1	+	LFQ intensity SIC_LFQ intensity 3P	3	3	3	13.7	13.7	13.7	25.938	0	6.5829	45270000	13	1.84449	0.0363064	-0.708113	-4.14607	21.8238	22.2286	22.2367	21.3742	21.2175	21.5731
+	1.63089	-0.706866	Q8WVF1	Q8WVF1	Protein OSCP1	OSCP1			6	6	6	20.8	20.8	20.8	44.586	0	44.792	84607000	30	1.63089	0.0519068	-0.706866	-3.56912	23.0548	23.3149	22.8332	22.5883	22.1031	22.391
+	3.03648	-0.705607	O75970;Q8NI35	O75970	Multiple PDZ domain protein	MPDZ	+	LFQ intensity SIC_LFQ intensity 3P	22	22	22	15.2	15.2	15.2	221.62	0	41.216	235440000	55	3.03648	0.00683833	-0.705607	-8.80108	24.712	24.8385	24.7574	24.1231	24.146	23.9221
+	3.85026	-0.703956	Q99798	Q99798	Aconitate hydratase, mitochondrial	ACO2	+	LFQ intensity SIC_LFQ intensity 3P	42	42	42	67.7	67.7	67.7	85.424	0	323.31	13353000000	733	3.85026	0.00328267	-0.703956	-14.2419	30.5369	30.6389	30.6399	29.8464	29.9683	29.8891
	0.513497	-0.703273	Q96H79	Q96H79	Zinc finger CCCH-type antiviral protein 1-like	ZC3HAV1L			4	4	4	21.7	21.7	21.7	32.962	0	9.9146	33868000	11	0.513497	0.382683	-0.703273	-1.17113	22.372	21.9455	21.97	20.9712	20.6591	22.5473
+	4.42225	-0.703243	P63010	P63010	AP-2 complex subunit beta	AP2B1	+	LFQ intensity SIC_LFQ intensity 3P	33	33	17	39.2	39.2	22.9	104.55	0	283.28	5198900000	403	4.42225	0.00191548	-0.703243	-19.8736	29.2871	29.3307	29.2845	28.553	28.5799	28.6597
+	2.44686	-0.702827	P46821	P46821	Microtubule-associated protein 1B;MAP1B heavy chain;MAP1 light chain LC1	MAP1B	+	LFQ intensity SIC_LFQ intensity 3P	115	115	113	57.3	57.3	57.3	270.63	0	323.31	70082000000	2695	2.44686	0.0144247	-0.702827	-6.13689	33.347	33.1282	33.0378	32.4565	32.5922	32.3559
+	1.61691	-0.702447	Q9H098	Q9H098	Protein FAM107B	FAM107B			4	4	4	36.6	36.6	36.6	15.558	0	26.055	46407000	18	1.61691	0.0532237	-0.702447	-3.53324	23.1519	23.0338	22.5805	22.0406	22.3688	22.2493
	0.2658	-0.701966	P78318	P78318	Immunoglobulin-binding protein 1	IGBP1			4	4	4	15.9	15.9	15.9	39.221	0.00020121	5.818	64949000	13	0.2658	0.610944	-0.701966	-0.665312	21.9208	21.898	21.6079	22.0816	22.231	19.0081
+	1.15679	-0.700899	Q8WZA0	Q8WZA0	Protein LZIC	LZIC			5	5	5	28.9	28.9	28.9	21.494	0	31.682	315980000	29	1.15679	0.118559	-0.700899	-2.45993	25.5438	24.9961	24.6018	24.3324	24.4933	24.2133
	0.451583	-0.700022	Q5T447	Q5T447	E3 ubiquitin-protein ligase HECTD3	HECTD3			8	8	8	13.8	13.8	13.8	97.112	0	9.8037	53675000	18	0.451583	0.429095	-0.700022	-1.04864	22.3616	22.6294	22.1278	22.2452	22.4007	20.3727
+	2.61651	-0.698784	P06744	P06744	Glucose-6-phosphate isomerase	GPI	+	LFQ intensity SIC_LFQ intensity 3P	20	20	15	45.9	45.9	33.7	63.146	0	323.31	8517700000	343	2.61651	0.0115724	-0.698784	-6.81877	30.0803	29.7932	29.8286	29.1701	29.2969	29.1388
+	2.77379	-0.697932	P36543;Q96A05	P36543	V-type proton ATPase subunit E 1	ATP6V1E1	+	LFQ intensity SIC_LFQ intensity 3P	11	11	11	54.4	54.4	54.4	26.145	0	184.74	829040000	132	2.77379	0.00940207	-0.697932	-7.5087	26.6074	26.5624	26.7748	26.0762	25.9261	25.8485
+	1.82989	-0.697511	P11441	P11441	Ubiquitin-like protein 4A	UBL4A	+	LFQ intensity SIC_LFQ intensity 3P	3	3	3	22.9	22.9	22.9	17.776	0	15.072	55261000	14	1.82989	0.0373337	-0.697511	-4.1048	22.521	21.9455	22.1561	21.5004	21.5568	21.4728
+	1.57324	-0.696259	Q75T13	Q75T13	GPI inositol-deacylase	PGAP1			4	4	4	4.6	4.6	4.6	105.38	0.00020048	5.7457	51627000	17	1.57324	0.0574189	-0.696259	-3.42263	22.3816	22.4208	22.2561	21.2648	21.8123	21.8926
+	3.4417	-0.69555	Q9Y5K8	Q9Y5K8	V-type proton ATPase subunit D	ATP6V1D	+	LFQ intensity SIC_LFQ intensity 3P	9	9	9	40.5	40.5	40.5	28.262	0	75.233	559980000	78	3.4417	0.00452922	-0.69555	-11.2016	26.093	26.1288	25.9838	25.3375	25.4609	25.3207
+	3.12661	-0.69527	Q9BVM2	Q9BVM2	Protein DPCD	DPCD	+	LFQ intensity SIC_LFQ intensity 3P	7	7	7	30.5	30.5	30.5	23.239	0	11.981	111200000	31	3.12661	0.00633018	-0.69527	-9.28932	24.2621	24.0477	24.2302	23.5213	23.5156	23.4173
+	1.09519	-0.694229	P80723	P80723	Brain acid soluble protein 1	BASP1			14	14	14	69.6	69.6	69.6	22.693	0	323.31	3170700000	217	1.09519	0.132373	-0.694229	-2.32925	29.3522	28.9344	29.8715	28.6819	28.4823	28.9113
+	2.65438	-0.693272	P35222	P35222	Catenin beta-1	CTNNB1	+	LFQ intensity SIC_LFQ intensity 3P	22	22	19	39.2	39.2	35.2	85.496	0	154.15	1603800000	231	2.65438	0.0109748	-0.693272	-6.97957	27.6251	27.4547	27.7679	26.9384	26.8452	26.9842
+	2.46664	-0.692296	Q9UIJ7	Q9UIJ7	GTP:AMP phosphotransferase AK3, mitochondrial	AK3	+	LFQ intensity SIC_LFQ intensity 3P	14	14	14	64.8	64.8	64.8	25.565	0	140.07	2588800000	140	2.46664	0.0140657	-0.692296	-6.21327	27.9431	28.1144	28.2859	27.4364	27.3271	27.5029
+	1.73798	-0.692043	Q08257	Q08257	Quinone oxidoreductase	CRYZ	+	LFQ intensity SIC_LFQ intensity 3P	12	12	12	50.5	50.5	50.5	35.206	0	113.5	677720000	72	1.73798	0.0436423	-0.692043	-3.85132	26.577	26.2582	26.1877	25.6444	25.4192	25.8832
+	1.98758	-0.69166	Q9UJU6	Q9UJU6	Drebrin-like protein	DBNL	+	LFQ intensity SIC_LFQ intensity 3P	16	16	16	46	46	46	48.207	0	97.232	392490000	91	1.98758	0.0288167	-0.69166	-4.56624	25.7381	25.3221	25.5687	24.7153	25.0251	24.8135
+	2.81831	-0.69009	P14625;Q58FF3	P14625	Endoplasmin	HSP90B1	+	LFQ intensity SIC_LFQ intensity 3P	61	61	59	58.5	58.5	56.4	92.468	0	323.31	86058000000	1816	2.81831	0.00885761	-0.69009	-7.71489	33.2391	33.5374	33.4551	32.7132	32.7389	32.7092
+	1.34916	-0.689832	P49356	P49356	Protein farnesyltransferase subunit beta	FNTB			6	6	6	10.8	10.8	10.8	48.773	0	15.891	67915000	13	1.34916	0.0843566	-0.689832	-2.88572	23.148	22.3953	22.8513	22.243	22.1596	21.9224
+	1.92828	-0.689633	P53680	P53680	AP-2 complex subunit sigma	AP2S1	+	LFQ intensity SIC_LFQ intensity 3P	4	4	4	26.8	26.8	26.8	17.018	0	19.602	239840000	32	1.92828	0.0317779	-0.689633	-4.3886	24.549	24.7565	24.8087	24.277	23.9455	23.8228
+	1.35726	-0.689435	P40616	P40616	ADP-ribosylation factor-like protein 1	ARL1			4	4	4	30.9	30.9	30.9	20.417	0	8.1341	159590000	26	1.35726	0.0832968	-0.689435	-2.90431	23.7562	24.0897	24.4504	23.177	23.6153	23.4357
+	2.53107	-0.68835	P40818	P40818	Ubiquitin carboxyl-terminal hydrolase 8	USP8	+	LFQ intensity SIC_LFQ intensity 3P	15	15	15	15.2	15.2	15.2	127.52	0	27.72	356130000	59	2.53107	0.0129651	-0.68835	-6.46769	25.1894	25.3221	25.0709	24.589	24.5782	24.3502
+	2.04882	-0.6877	P04216	P04216	Thy-1 membrane glycoprotein	THY1	+	LFQ intensity SIC_LFQ intensity 3P	3	3	3	24.2	24.2	24.2	17.935	0	36.037	542190000	35	2.04882	0.0262462	-0.6877	-4.75518	25.8711	25.6367	25.9933	25.2024	24.9518	25.2837
	0.51189	-0.686967	Q8NE86	Q8NE86	Calcium uniporter protein, mitochondrial	MCU			3	3	3	8.5	8.5	8.5	39.866	0	6.3706	40249000	19	0.51189	0.383941	-0.686967	-1.16797	22.3077	22.6254	22.3996	21.926	22.6678	20.678
+	1.52796	-0.686917	P21399	P21399	Cytoplasmic aconitate hydratase	ACO1			16	16	16	22.4	22.4	22.4	98.398	0	91.558	487770000	96	1.52796	0.0620303	-0.686917	-3.31012	25.9391	25.6498	25.2658	24.824	25.0654	24.9045
+	2.42615	-0.685238	P09496	P09496	Clathrin light chain A	CLTA	+	LFQ intensity SIC_LFQ intensity 3P	7	7	7	24.6	24.6	24.6	27.076	0	73.106	1008500000	77	2.42615	0.0148556	-0.685238	-6.05778	26.7985	26.7571	27.104	26.1522	26.1998	26.2519
+	1.65432	-0.684511	Q9BYI3;Q8IXS8	Q9BYI3	Hyccin	FAM126A			6	6	6	14.6	14.6	14.6	57.625	0	23.99	206710000	32	1.65432	0.0500373	-0.684511	-3.6297	24.1264	24.7224	24.2466	23.6985	23.7559	23.5875
+	1.59891	-0.684427	Q96KA5	Q96KA5	Cleft lip and palate transmembrane protein 1-like protein	CLPTM1L			4	4	4	10	10	10	62.228	0	6.8517	67154000	12	1.59891	0.0548737	-0.684427	-3.48741	23.1951	22.5657	23.0213	22.3267	22.2693	22.1328
+	2.45885	-0.68436	O43181	O43181	NADH dehydrogenase [ubiquinone] iron-sulfur protein 4, mitochondrial	NDUFS4	+	LFQ intensity SIC_LFQ intensity 3P	5	5	5	34.9	34.9	34.9	20.108	0	10.749	233860000	31	2.45885	0.01418	-0.68436	-6.18309	24.9478	24.9862	24.9182	24.2655	24.4554	24.0781
+	4.61188	-0.683033	P60174	P60174	Triosephosphate isomerase	TPI1	+	LFQ intensity SIC_LFQ intensity 3P	22	22	22	75.9	75.9	75.9	30.791	0	323.31	49099000000	797	4.61188	0.00171056	-0.683033	-22.1841	32.4254	32.3841	32.4582	31.7823	31.7279	31.7085
+	2.26613	-0.681455	Q86Y82	Q86Y82	Syntaxin-12	STX12	+	LFQ intensity SIC_LFQ intensity 3P	7	7	7	29.7	29.7	29.7	31.642	0	101.07	547500000	58	2.26613	0.0186745	-0.681455	-5.47445	26.0654	25.7234	26.0322	25.1483	25.2727	25.3557
+	1.84007	-0.681211	Q8IW45	Q8IW45	ATP-dependent (S)-NAD(P)H-hydrate dehydratase	CARKD	+	LFQ intensity SIC_LFQ intensity 3P	9	9	9	42.9	42.9	42.9	36.576	0	217.62	669290000	75	1.84007	0.0365849	-0.681211	-4.13356	26.0925	26.0982	26.025	25.5901	25.5145	25.0674
+	1.11468	-0.680747	Q9UBM7	Q9UBM7	7-dehydrocholesterol reductase	DHCR7			3	3	3	9.1	9.1	9.1	54.489	0	48.926	128180000	24	1.11468	0.127691	-0.680747	-2.37034	23.4403	23.1287	23.8962	22.7115	22.5531	23.1582
+	1.61072	-0.679687	P25686	P25686	DnaJ homolog subfamily B member 2	DNAJB2			4	4	4	13.3	13.3	13.3	35.58	0	13.186	58330000	22	1.61072	0.0537121	-0.679687	-3.51744	22.602	22.4284	22.5578	22.0382	21.4776	22.0335
+	1.64991	-0.678492	Q9BRK0	Q9BRK0	Receptor expression-enhancing protein 2	REEP2			5	5	5	25.4	25.4	25.4	28.26	0	8.5768	55471000	18	1.64991	0.0504122	-0.678492	-3.61825	22.5576	22.6015	22.9774	21.8649	21.9423	22.2937
+	1.10886	-0.678062	Q9Y376	Q9Y376	Calcium-binding protein 39	CAB39			7	7	6	25.5	25.5	22.9	39.869	0	12.381	116450000	21	1.10886	0.128999	-0.678062	-2.35805	23.4171	23.4325	23.8506	22.8393	22.4824	23.3444
+	2.34565	-0.677986	Q8WUK0	Q8WUK0	Phosphatidylglycerophosphatase and protein-tyrosine phosphatase 1	PTPMT1	+	LFQ intensity SIC_LFQ intensity 3P	4	4	4	24.4	24.4	24.4	22.843	0	10.674	43632000	13	2.34565	0.0166952	-0.677986	-5.75824	22.0319	22.0651	21.9137	21.5373	21.2604	21.1791
+	2.36462	-0.677647	Q9P0V9	Q9P0V9	Septin-10	SEPT10	+	LFQ intensity SIC_LFQ intensity 3P	7	6	6	24.9	20.3	20.3	52.592	0	23.042	91513000	26	2.36462	0.0162324	-0.677647	-5.82771	23.3818	23.3171	23.0217	22.4977	22.6187	22.5714
+	2.08498	-0.67574	Q96CS3	Q96CS3	FAS-associated factor 2	FAF2	+	LFQ intensity SIC_LFQ intensity 3P	5	5	5	17.1	17.1	17.1	52.623	0	69.464	339660000	48	2.08498	0.0246829	-0.67574	-4.86949	25.7649	25.7512	25.6726	25.1643	25.2135	24.7838
+	1.4973	-0.675063	Q9UMS0	Q9UMS0	NFU1 iron-sulfur cluster scaffold homolog, mitochondrial	NFU1			4	4	4	22	22	22	28.462	0	33.281	230670000	23	1.4973	0.0650311	-0.675063	-3.23514	24.1227	24.7479	24.7386	23.9106	23.8157	23.8578
+	1.01516	-0.673577	Q9UQN3	Q9UQN3	Charged multivesicular body protein 2b	CHMP2B			4	4	3	14.1	14.1	10.8	23.906	0	11.098	55014000	21	1.01516	0.153516	-0.673577	-2.16294	22.8687	22.4404	22.4193	21.3898	22.3305	21.9874
+	1.47582	-0.671782	O00469	O00469	Procollagen-lysine,2-oxoglutarate 5-dioxygenase 2	PLOD2			8	8	8	12.8	12.8	12.8	84.685	0	11.627	67321000	21	1.47582	0.0674978	-0.671782	-3.18318	22.481	22.5096	22.5306	21.4746	21.8275	22.2039
	0.660529	-0.671459	Q6ZWJ1	Q6ZWJ1	Syntaxin-binding protein 4	STXBP4			4	4	4	8.3	8.3	8.3	61.661	0	10.895	21078000	15	0.660529	0.291327	-0.671459	-1.45829	20.8281	21.5475	20.957	20.7322	19.6414	20.9445
+	1.43224	-0.671227	Q9Y673	Q9Y673	Dolichyl-phosphate beta-glucosyltransferase	ALG5			7	7	7	29.3	29.3	29.3	36.946	0	27.148	297590000	29	1.43224	0.0728091	-0.671227	-3.07914	24.8728	25.5613	24.9943	24.3719	24.5293	24.5136
+	2.38034	-0.669224	Q9UKU7	Q9UKU7	Isobutyryl-CoA dehydrogenase, mitochondrial	ACAD8	+	LFQ intensity SIC_LFQ intensity 3P	15	15	15	42.9	42.9	42.9	45.069	0	98.407	458510000	72	2.38034	0.0158569	-0.669224	-5.8858	25.5481	25.3749	25.7511	24.9554	24.8537	24.8573
+	1.88891	-0.668582	Q9HC98	Q9HC98	Serine/threonine-protein kinase Nek6	NEK6	+	LFQ intensity SIC_LFQ intensity 3P	6	6	5	20.1	20.1	17.6	35.714	0	10.703	56920000	15	1.88891	0.0337141	-0.668582	-4.27343	22.581	22.2236	22.3695	21.658	21.9501	21.5602
+	2.21337	-0.668214	Q14011	Q14011	Cold-inducible RNA-binding protein	CIRBP	+	LFQ intensity SIC_LFQ intensity 3P	7	7	7	46.5	46.5	46.5	18.648	0	323.31	2747600000	77	2.21337	0.0201209	-0.668214	-5.29244	28.31	28.1674	28.4963	27.5315	27.6244	27.8132
	0.388497	-0.667948	Q4KMP7	Q4KMP7	TBC1 domain family member 10B	TBC1D10B			6	6	6	12.4	12.4	12.4	87.198	0	8.2377	35083000	11	0.388497	0.48366	-0.667948	-0.921815	21.6435	21.45	21.3716	21.7563	21.3004	19.4045
+	2.66481	-0.665667	P15311	P15311	Ezrin	EZR	+	LFQ intensity SIC_LFQ intensity 3P	33	23	22	54.8	42	40.8	69.412	0	323.31	3042700000	259	2.66481	0.0108865	-0.665667	-7.02445	28.3803	28.4407	28.2036	27.6655	27.7892	27.573
+	2.39954	-0.66465	P23588	P23588	Eukaryotic translation initiation factor 4B	EIF4B	+	LFQ intensity SIC_LFQ intensity 3P	8	8	8	18.8	18.8	18.8	69.15	0	215.74	600870000	73	2.39954	0.0154318	-0.66465	-5.95736	26.3446	26.2587	26.1773	25.5421	25.4544	25.7902
+	2.54862	-0.663848	Q96II8	Q96II8	Leucine-rich repeat and calponin homology domain-containing protein 3	LRCH3	+	LFQ intensity SIC_LFQ intensity 3P	8	8	8	13.4	13.4	13.4	86.082	0	18.42	148060000	27	2.54862	0.0126514	-0.663848	-6.53848	23.5744	23.7481	23.8348	23.1835	22.9595	23.0227
	0.612726	-0.662912	O75151	O75151	Lysine-specific demethylase PHF2	PHF2			6	6	5	7.9	7.9	6.7	120.77	0	23.534	40253000	12	0.612726	0.318575	-0.662912	-1.36518	21.8797	21.6651	21.4481	21.1808	21.7096	20.1137
+	1.47629	-0.659482	Q6IC98	Q6IC98	GRAM domain-containing protein 4	GRAMD4			3	3	3	6.9	6.9	6.9	66.407	0	11.159	72009000	10	1.47629	0.0674525	-0.659482	-3.18431	22.592	22.987	22.348	21.8458	21.9484	22.1544
+	1.68955	-0.65919	Q8TB61	Q8TB61	Adenosine 3-phospho 5-phosphosulfate transporter 1	SLC35B2	+	LFQ intensity SIC_LFQ intensity 3P	4	4	4	8.8	8.8	8.8	47.514	0	6.6748	456470000	18	1.68955	0.0473286	-0.65919	-3.72202	25.6247	25.5279	25.7897	25.3022	24.8829	24.7797
+	2.89764	-0.659057	O15069	O15069	NAC-alpha domain-containing protein 1	NACAD	+	LFQ intensity SIC_LFQ intensity 3P	13	13	11	11.8	11.8	10.8	161.1	0	72.791	291720000	64	2.89764	0.00808585	-0.659057	-8.09491	24.9335	24.9118	24.8015	24.2065	24.3527	24.1104
+	1.94169	-0.658652	O14964	O14964	Hepatocyte growth factor-regulated tyrosine kinase substrate	HGS	+	LFQ intensity SIC_LFQ intensity 3P	13	13	13	23.3	23.3	23.3	86.191	0	73.149	378420000	88	1.94169	0.0310148	-0.658652	-4.42832	25.4499	25.2463	25.5044	24.9231	24.4986	24.803
	0.764688	-0.658588	O43896	O43896	Kinesin-like protein KIF1C	KIF1C			5	4	4	6	4.9	4.9	122.95	0	7.5394	26495000	15	0.764688	0.240164	-0.658588	-1.66167	21.4432	21.7329	21.1234	20.0911	21.2834	20.9493
+	2.83214	-0.658124	Q12974	Q12974	Protein tyrosine phosphatase type IVA 2	PTP4A2	+	LFQ intensity SIC_LFQ intensity 3P	5	5	2	31.7	31.7	13.8	19.127	0	13.611	189370000	27	2.83214	0.00869084	-0.658124	-7.77998	24.3876	24.2432	24.3956	23.6743	23.5703	23.8073
+	1.87428	-0.657414	Q53GQ0	Q53GQ0	Very-long-chain 3-oxoacyl-CoA reductase	HSD17B12	+	LFQ intensity SIC_LFQ intensity 3P	11	11	11	32.4	32.4	32.4	34.324	0	177.8	5056400000	165	1.87428	0.0344912	-0.657414	-4.2312	28.995	28.959	29.4076	28.3578	28.5601	28.4714
+	3.54131	-0.657231	P33121;Q9ULC5	P33121	Long-chain-fatty-acid--CoA ligase 1	ACSL1	+	LFQ intensity SIC_LFQ intensity 3P	6	6	6	10.9	10.9	10.9	77.942	0	12.3	125440000	16	3.54131	0.00415706	-0.657231	-11.8797	23.3414	23.3615	23.409	22.8162	22.6552	22.6687
+	2.03737	-0.657097	Q9UNE7	Q9UNE7	E3 ubiquitin-protein ligase CHIP	STUB1	+	LFQ intensity SIC_LFQ intensity 3P	9	9	9	35	35	35	34.856	0	115.49	227600000	59	2.03737	0.0267193	-0.657097	-4.71941	24.6693	24.4516	24.9278	23.9838	24.0461	24.0474
+	1.63678	-0.655927	A4D1P6	A4D1P6	WD repeat-containing protein 91	WDR91			11	11	11	20.2	20.2	20.2	83.343	0	17.309	88308000	20	1.63678	0.0514976	-0.655927	-3.58429	23.2881	22.9199	22.7412	22.264	22.4991	22.2183
	0.804788	-0.655643	Q96F85	Q96F85	CB1 cannabinoid receptor-interacting protein 1	CNRIP1			2	2	2	21.3	21.3	21.3	18.648	0	16.924	112620000	14	0.804788	0.224154	-0.655643	-1.74047	23.8189	23.5036	23.0116	22.2372	23.2432	22.8869
+	2.16998	-0.655067	P09622	P09622	Dihydrolipoyl dehydrogenase, mitochondrial	DLD	+	LFQ intensity SIC_LFQ intensity 3P	14	14	14	36	36	36	54.177	0	314.74	3581600000	248	2.16998	0.0213878	-0.655067	-5.14644	28.6069	28.8763	28.8555	27.9435	28.1754	28.2546
+	2.04212	-0.654992	O95336	O95336	6-phosphogluconolactonase	PGLS	+	LFQ intensity SIC_LFQ intensity 3P	11	11	11	64.7	64.7	64.7	27.547	0	91.191	1859200000	94	2.04212	0.0265459	-0.654992	-4.73422	27.8791	27.4075	27.6986	26.9752	27.0304	27.0147
+	1.48025	-0.653744	P51608	P51608	Methyl-CpG-binding protein 2	MECP2			12	12	12	28.8	28.8	28.8	52.44	0	64.608	606100000	89	1.48025	0.0670015	-0.653744	-3.19386	26.1171	25.9636	26.3862	25.8022	25.241	25.4625
+	1.46018	-0.653482	Q08345	Q08345	Epithelial discoidin domain-containing receptor 1	DDR1			4	4	4	6.6	6.6	6.6	101.13	0	8.5073	37870000	9	1.46018	0.0693882	-0.653482	-3.14562	21.6638	22.297	22.2706	21.4305	21.4538	21.3866
+	2.19222	-0.653025	Q92542	Q92542	Nicastrin	NCSTN	+	LFQ intensity SIC_LFQ intensity 3P	9	9	9	17.9	17.9	17.9	78.41	0	64.377	1075200000	70	2.19222	0.0207015	-0.653025	-5.22088	26.8956	26.6995	26.9804	26.3859	26.0735	26.1571
	0.477184	-0.652892	Q86UU1	Q86UU1	Pleckstrin homology-like domain family B member 1	PHLDB1			5	5	5	4.5	4.5	4.5	151.16	0	13.148	45429000	8	0.477184	0.409417	-0.652892	-1.09948	22.3341	22.3233	22.2559	21.9156	20.5176	22.5214
+	3.12947	-0.652686	P49189	P49189	4-trimethylaminobutyraldehyde dehydrogenase	ALDH9A1	+	LFQ intensity SIC_LFQ intensity 3P	23	23	23	49.2	49.2	49.2	53.801	0	203.69	2159600000	206	3.12947	0.00633018	-0.652686	-9.30519	27.9979	28.0373	27.9973	27.3219	27.4914	27.2611
+	1.36098	-0.652171	O15155	O15155	BET1 homolog	BET1			2	2	2	24.6	24.6	24.6	13.289	0	66.033	225240000	33	1.36098	0.0828674	-0.652171	-2.91287	24.4628	24.4906	24.8476	23.5752	24.134	24.1353
+	1.67425	-0.651887	Q96S19	Q96S19	UPF0585 protein C16orf13	C16orf13	+	LFQ intensity SIC_LFQ intensity 3P	6	6	6	38.2	38.2	38.2	22.578	0	27.912	93984000	21	1.67425	0.0485114	-0.651887	-3.68176	23.2346	23.0568	22.9883	22.5053	22.6829	22.1359
+	2.34952	-0.651741	P84095	P84095	Rho-related GTP-binding protein RhoG	RHOG	+	LFQ intensity SIC_LFQ intensity 3P	8	7	7	57.6	51.8	51.8	21.308	0	39.661	191800000	43	2.34952	0.0166232	-0.651741	-5.77236	24.4284	24.6343	24.5765	24.0841	23.7921	23.8078
+	1.68917	-0.651648	P40925	P40925	Malate dehydrogenase, cytoplasmic	MDH1	+	LFQ intensity SIC_LFQ intensity 3P	12	12	12	38.9	38.9	38.9	36.426	0	141.49	4425900000	215	1.68917	0.0473486	-0.651648	-3.72101	29.3304	28.9609	28.782	28.239	28.4588	28.4205
+	3.78082	-0.650937	P30044	P30044	Peroxiredoxin-5, mitochondrial	PRDX5	+	LFQ intensity SIC_LFQ intensity 3P	12	12	12	57.5	57.5	57.5	22.086	0	323.31	10280000000	219	3.78082	0.00340481	-0.650937	-13.6745	30.262	30.2099	30.1986	29.5271	29.6594	29.5313
	0.787026	-0.649323	P55345	P55345	Protein arginine N-methyltransferase 2	PRMT2			3	3	3	6.7	6.7	6.7	49.041	0	6.3398	11675000	5	0.787026	0.230862	-0.649323	-1.70552	21.0164	20.2949	20.683	20.3694	20.2973	19.3797
+	1.74752	-0.648503	Q9UQ16	Q9UQ16	Dynamin-3	DNM3	+	LFQ intensity SIC_LFQ intensity 3P	20	9	9	25.7	14.3	14.3	97.745	0	54.137	563040000	28	1.74752	0.0430114	-0.648503	-3.87715	25.5616	25.6595	25.2338	24.7629	24.6996	25.0469
+	2.19152	-0.648038	Q9NYI0	Q9NYI0	PH and SEC7 domain-containing protein 3	PSD3	+	LFQ intensity SIC_LFQ intensity 3P	9	9	9	11.7	11.7	11.7	116.03	0	26.795	166300000	29	2.19152	0.0207015	-0.648038	-5.21853	23.8802	24.0336	24.1739	23.5055	23.4334	23.2046
+	1.99965	-0.647537	P61224;A6NIZ1	P61224;A6NIZ1	Ras-related protein Rap-1b;Ras-related protein Rap-1b-like protein	RAP1B	+	LFQ intensity SIC_LFQ intensity 3P	8	8	2	46.7	46.7	14.1	20.825	0	151.53	1970600000	163	1.99965	0.0283164	-0.647537	-4.60304	27.6183	27.6404	27.9872	27.146	26.9559	27.2014
+	1.93116	-0.647085	Q9UBS4	Q9UBS4	DnaJ homolog subfamily B member 11	DNAJB11	+	LFQ intensity SIC_LFQ intensity 3P	13	13	13	40.2	40.2	40.2	40.513	0	240.47	1491900000	170	1.93116	0.0316226	-0.647085	-4.39709	27.3525	27.8325	27.6548	26.8854	27.0408	26.9722
	0.183098	-0.646709	P00167	P00167	Cytochrome b5	CYB5A			3	3	3	23.9	23.9	23.9	15.33	0.00019908	5.574	101790000	13	0.183098	0.717698	-0.646709	-0.480458	22.5104	22.7391	22.8598	19.3823	23.5957	23.1911
+	2.2444	-0.64624	P46108	P46108	Adapter molecule crk	CRK	+	LFQ intensity SIC_LFQ intensity 3P	11	11	11	47.7	47.7	47.7	33.83	0	123.52	860470000	83	2.2444	0.0192629	-0.64624	-5.39888	26.6986	26.644	26.5288	25.8769	26.1948	25.8609
+	2.25319	-0.643833	Q27J81	Q27J81	Inverted formin-2	INF2	+	LFQ intensity SIC_LFQ intensity 3P	16	16	16	21.3	21.3	21.3	135.62	0	117.79	235030000	61	2.25319	0.0190466	-0.643833	-5.42935	24.6409	24.6631	24.63	24.0423	24.1816	23.7786
+	1.08312	-0.643547	P82970	P82970	High mobility group nucleosome-binding domain-containing protein 5	HMGN5			4	4	4	22.7	22.7	22.7	31.524	0	21.261	50328000	21	1.08312	0.135302	-0.643547	-2.30393	22.6896	22.5731	22.0898	21.3865	22.0078	22.0276
+	1.35881	-0.642949	Q9Y5P6	Q9Y5P6	Mannose-1-phosphate guanyltransferase beta	GMPPB			10	10	10	35.3	35.3	35.3	39.834	0	62.328	236150000	38	1.35881	0.0831576	-0.642949	-2.90787	24.8912	24.2117	24.7384	24.1208	23.9481	23.8436
+	1.68033	-0.642361	Q9Y6R0	Q9Y6R0	Numb-like protein	NUMBL	+	LFQ intensity SIC_LFQ intensity 3P	7	7	6	16.3	16.3	15.1	64.891	0	23.69	119490000	28	1.68033	0.0480124	-0.642361	-3.69772	23.8909	23.5523	23.8974	23.2853	23.2518	22.8763
+	1.53773	-0.642355	Q96TC7	Q96TC7	Regulator of microtubule dynamics protein 3	RMDN3			10	10	10	23.8	23.8	23.8	52.118	0	56.675	487390000	54	1.53773	0.0610565	-0.642355	-3.33423	25.4153	25.7046	25.8177	24.8872	25.3027	24.8206
	0.722923	-0.641061	Q13114	Q13114	TNF receptor-associated factor 3	TRAF3			7	7	7	18.7	18.7	18.7	64.489	0	14.253	24770000	8	0.722923	0.259785	-0.641061	-1.57995	21.3546	21.1132	21.3257	21.1507	19.8421	20.8775
	0.679364	-0.640816	Q9BU02	Q9BU02	Thiamine-triphosphatase	THTPA			3	3	2	17.4	17.4	13	25.566	0	16.772	35654000	8	0.679364	0.280826	-0.640816	-1.49499	21.7507	21.9509	21.4863	20.4196	21.8246	21.0212
+	2.03702	-0.638976	P35080	P35080	Profilin-2	PFN2	+	LFQ intensity SIC_LFQ intensity 3P	5	5	5	40	40	40	15.046	0	58.822	1143100000	79	2.03702	0.0267193	-0.638976	-4.71833	27.397	26.9665	27.251	26.5399	26.4976	26.66
+	1.65917	-0.638926	Q8IWJ2	Q8IWJ2	GRIP and coiled-coil domain-containing protein 2	GCC2	+	LFQ intensity SIC_LFQ intensity 3P	24	24	22	19	19	17.5	195.91	0	74.564	143190000	58	1.65917	0.0496375	-0.638926	-3.64233	24.0689	24.1568	23.8695	23.394	23.658	23.1264
+	1.74444	-0.638489	O95674	O95674	Phosphatidate cytidylyltransferase 2	CDS2	+	LFQ intensity SIC_LFQ intensity 3P	5	5	5	16.6	16.6	16.6	51.417	0	20.327	86171000	18	1.74444	0.0431818	-0.638489	-3.86881	23.832	23.9072	24.3454	23.3098	23.4354	23.4239
+	1.9281	-0.638326	P0DMV9;P0DMV8	P0DMV9;P0DMV8	Heat shock 70 kDa protein 1B;Heat shock 70 kDa protein 1A	HSPA1B	+	LFQ intensity SIC_LFQ intensity 3P	35	31	20	64.1	58.2	43.1	70.051	0	323.31	9472200000	555	1.9281	0.0317779	-0.638326	-4.38805	30.3623	30.044	30.1199	29.5314	29.7292	29.3507
+	2.66422	-0.638056	Q9UBC2	Q9UBC2	Epidermal growth factor receptor substrate 15-like 1	EPS15L1	+	LFQ intensity SIC_LFQ intensity 3P	32	32	32	50.1	50.1	50.1	94.254	0	168.95	1033400000	195	2.66422	0.0108871	-0.638056	-7.02192	26.8905	27.0097	26.7098	26.2606	26.1808	26.2544
+	1.76474	-0.637394	Q16698	Q16698	2,4-dienoyl-CoA reductase, mitochondrial	DECR1	+	LFQ intensity SIC_LFQ intensity 3P	17	17	17	55.8	55.8	55.8	36.067	0	118.95	2768200000	163	1.76474	0.0416673	-0.637394	-3.92402	28.0653	28.4427	28.6056	27.7001	27.7119	27.7894
+	1.39963	-0.635964	Q9NW15	Q9NW15	Anoctamin-10	ANO10			7	7	7	13.6	13.6	13.6	76.328	0	34.096	233210000	37	1.39963	0.0771601	-0.635964	-3.00249	24.5971	24.38	24.7354	24.2586	23.9276	23.6184
+	1.69129	-0.635256	Q9NUQ2	Q9NUQ2	1-acyl-sn-glycerol-3-phosphate acyltransferase epsilon	AGPAT5	+	LFQ intensity SIC_LFQ intensity 3P	6	6	6	25.3	25.3	25.3	42.072	0	47.179	125350000	30	1.69129	0.0471827	-0.635256	-3.72662	23.8199	23.741	23.8927	23.5088	23.0596	22.9794
+	4.5026	-0.633112	O94979	O94979	Protein transport protein Sec31A	SEC31A	+	LFQ intensity SIC_LFQ intensity 3P	28	28	28	26.1	26.1	26.1	133.01	0	140.87	1754400000	215	4.5026	0.00183672	-0.633112	-20.8221	27.682	27.6647	27.6636	27.0138	27.0962	27.001
+	1.25059	-0.632723	P99999;CON__P62894	P99999	Cytochrome c	CYCS			6	6	6	58.1	58.1	58.1	11.749	0	21.482	1128600000	79	1.25059	0.100819	-0.632723	-2.66397	26.4565	26.0014	26.0787	25.6334	25.8253	25.1797
+	1.13185	-0.632064	O75525	O75525	KH domain-containing, RNA-binding, signal transduction-associated protein 3	KHDRBS3			5	4	4	13.9	11.3	11.3	38.799	0.00018932	4.6384	52304000	15	1.13185	0.12393	-0.632064	-2.40674	22.5059	22.921	22.4325	22.4089	21.844	21.7102
	0.298088	-0.63201	Q14BN4	Q14BN4	Sarcolemmal membrane-associated protein	SLMAP			7	7	7	9.1	9.1	9.1	95.197	0	15.6	64900000	12	0.298088	0.575035	-0.63201	-0.734464	22.3923	22.8933	22.827	20.3947	22.7186	23.1032
+	2.56202	-0.631985	Q8N128	Q8N128	Protein FAM177A1	FAM177A1	+	LFQ intensity SIC_LFQ intensity 3P	6	6	6	31	31	31	23.757	0	17.482	111990000	25	2.56202	0.0124437	-0.631985	-6.593	23.6939	23.6044	23.4847	22.8185	23.0661	23.0025
+	1.4689	-0.627399	Q9H2D6	Q9H2D6	TRIO and F-actin-binding protein	TRIOBP			7	6	6	3.3	2.9	2.9	261.37	0	11.145	62796000	13	1.4689	0.0683083	-0.627399	-3.16653	22.354	22.2472	22.7034	21.869	22.0175	21.5359
+	1.73177	-0.627141	Q8WUW1	Q8WUW1	Protein BRICK1	BRK1	+	LFQ intensity SIC_LFQ intensity 3P	3	3	3	56	56	56	8.7448	0	27.457	302800000	34	1.73177	0.0441001	-0.627141	-3.83458	24.4427	24.3174	24.6545	23.9155	24.0266	23.591
+	2.42495	-0.626399	Q8NHV4	Q8NHV4	Protein NEDD1	NEDD1	+	LFQ intensity SIC_LFQ intensity 3P	8	8	8	17.9	17.9	17.9	71.965	0	26.437	82858000	26	2.42495	0.0148585	-0.626399	-6.05323	23.0606	22.978	23.1374	22.3241	22.6167	22.3561
+	1.39303	-0.625835	O00151	O00151	PDZ and LIM domain protein 1	PDLIM1			10	10	10	46.5	46.5	46.5	36.071	0	52.211	207330000	49	1.39303	0.0780374	-0.625835	-2.98707	24.3244	24.4417	24.1806	23.8563	23.9126	23.3002
+	1.1968	-0.625531	O00244	O00244	Copper transport protein ATOX1	ATOX1			5	5	5	76.5	76.5	76.5	7.4016	0	64.206	609690000	62	1.1968	0.11048	-0.625531	-2.54619	26.3501	25.7648	25.5357	25.2287	25.3362	25.2092
+	1.52601	-0.624853	Q8TC12	Q8TC12	Retinol dehydrogenase 11	RDH11			10	10	10	39.6	39.6	39.6	35.386	0	180.18	1869000000	125	1.52601	0.0621351	-0.624853	-3.30532	27.4615	27.5788	27.8602	27.1356	26.7146	27.1758
+	2.60472	-0.624783	Q1L5Z9	Q1L5Z9	LON peptidase N-terminal domain and RING finger protein 2	LONRF2	+	LFQ intensity SIC_LFQ intensity 3P	5	5	5	11	11	11	83.653	0	17.512	56197000	11	2.60472	0.0117328	-0.624783	-6.76936	22.4691	22.4403	22.2873	21.7062	21.9201	21.696
+	1.80055	-0.624581	Q6NXT6	Q6NXT6	Transmembrane anterior posterior transformation protein 1 homolog	TAPT1	+	LFQ intensity SIC_LFQ intensity 3P	4	4	4	10.9	10.9	10.9	64.259	0	19.407	57561000	15	1.80055	0.0392789	-0.624581	-4.02271	22.3276	22.6274	22.3734	21.7165	21.6729	22.0652
+	1.81418	-0.623642	Q99598	Q99598	Translin-associated protein X	TSNAX	+	LFQ intensity SIC_LFQ intensity 3P	10	10	10	44.5	44.5	44.5	33.112	0	112.09	432380000	52	1.81418	0.038311	-0.623642	-4.06072	25.5324	25.4459	25.3756	24.6333	25.1153	24.7345
+	1.62069	-0.623532	Q96AX1	Q96AX1	Vacuolar protein sorting-associated protein 33A	VPS33A			11	11	11	20	20	20	67.61	0	61.135	295220000	56	1.62069	0.0528478	-0.623532	-3.54292	25.0064	25.1931	25.1382	24.5582	24.7375	24.1713
+	2.60843	-0.622761	Q16851	Q16851	UTP--glucose-1-phosphate uridylyltransferase	UGP2	+	LFQ intensity SIC_LFQ intensity 3P	23	23	23	49.6	49.6	49.6	56.94	0	323.31	1757400000	172	2.60843	0.0116678	-0.622761	-6.78487	28.1066	27.8659	27.8713	27.3345	27.4	27.241
	0.778405	-0.622678	Q96EP0	Q96EP0	E3 ubiquitin-protein ligase RNF31	RNF31			5	5	5	7.6	7.6	7.6	119.65	0	10.124	23242000	8	0.778405	0.23426	-0.622678	-1.68858	20.8224	21.0164	20.9115	20.168	19.7354	20.9789
+	2.81403	-0.622094	Q15334	Q15334	Lethal(2) giant larvae protein homolog 1	LLGL1	+	LFQ intensity SIC_LFQ intensity 3P	18	18	18	23.2	23.2	23.2	115.42	0	196.16	1169000000	140	2.81403	0.00892961	-0.622094	-7.69484	27.0903	26.9261	26.9264	26.4756	26.3206	26.2803
+	2.01294	-0.621986	P51790;P51795	P51790	H(+)/Cl(-) exchange transporter 3	CLCN3	+	LFQ intensity SIC_LFQ intensity 3P	4	4	3	5.6	5.6	4.8	90.965	0	8.3489	86719000	18	2.01294	0.0277128	-0.621986	-4.6438	23.1517	23.0387	23.2243	22.4419	22.3511	22.7557
+	1.61066	-0.621235	Q9H4A4	Q9H4A4	Aminopeptidase B	RNPEP			13	13	13	28.9	28.9	28.9	72.595	0	73.843	989950000	98	1.61066	0.0537121	-0.621235	-3.51729	26.752	26.6335	26.4054	25.8563	26.2632	25.8078
	0.388411	-0.620903	Q8IXQ4	Q8IXQ4	GPALPP motifs-containing protein 1	GPALPP1			2	2	2	7.4	7.4	7.4	38.141	0	11.227	34366000	10	0.388411	0.48366	-0.620903	-0.921641	21.7485	21.6727	21.7567	21.4002	19.8199	22.0951
+	1.29649	-0.619612	Q8IXW5	Q8IXW5	Putative RNA polymerase II subunit B1 CTD phosphatase RPAP2	RPAP2			4	4	4	7	7	7	69.508	0.00020379	6.0951	38427000	17	1.29649	0.0929661	-0.619612	-2.76624	21.7277	22.0356	21.6707	21.2318	20.8388	21.5045
+	2.59907	-0.619206	P21912	P21912	Succinate dehydrogenase [ubiquinone] iron-sulfur subunit, mitochondrial	SDHB	+	LFQ intensity SIC_LFQ intensity 3P	13	13	13	48.9	48.9	48.9	31.629	0	86.444	1434400000	181	2.59907	0.0117998	-0.619206	-6.74577	26.9985	26.9342	27.1206	26.2722	26.3958	26.5276
+	2.24578	-0.61791	Q96A49	Q96A49	Synapse-associated protein 1	SYAP1	+	LFQ intensity SIC_LFQ intensity 3P	8	8	8	24.1	24.1	24.1	39.933	0	142.07	160680000	32	2.24578	0.0192505	-0.61791	-5.40366	23.9842	24.1348	24.1127	23.2509	23.5681	23.5589
	0.742497	-0.617096	P42574	P42574	Caspase-3;Caspase-3 subunit p17;Caspase-3 subunit p12	CASP3			6	6	6	34.7	34.7	34.7	31.608	0	37.8	145260000	26	0.742497	0.250033	-0.617096	-1.61821	24.3289	23.9405	23.0931	23.1037	23.3869	23.0205
+	2.21477	-0.616668	Q6P587	Q6P587	Acylpyruvase FAHD1, mitochondrial	FAHD1	+	LFQ intensity SIC_LFQ intensity 3P	7	7	7	40.2	40.2	40.2	24.843	0	101.8	1115500000	111	2.21477	0.0200822	-0.616668	-5.29723	26.8947	26.8584	27.0587	26.4821	26.1413	26.3383
+	1.64995	-0.614025	Q9NR28	Q9NR28	Diablo homolog, mitochondrial	DIABLO			11	11	11	41.4	41.4	41.4	27.131	0	125.6	1002200000	118	1.64995	0.0504122	-0.614025	-3.61836	26.6608	26.6477	26.9874	25.8993	26.2357	26.3189
	0.362969	-0.613771	P49069	P49069	Calcium signal-modulating cyclophilin ligand	CAMLG			3	3	3	23.3	23.3	23.3	32.952	0	112.08	124510000	19	0.362969	0.506757	-0.613771	-0.869697	23.0804	24.0559	24.0161	23.7884	23.6767	21.846
+	1.84602	-0.61356	P42356;A4QPH2;Q8N8J0	P42356	Phosphatidylinositol 4-kinase alpha	PI4KA	+	LFQ intensity SIC_LFQ intensity 3P	8	8	8	5.1	5.1	5.1	236.83	0	21.066	97135000	18	1.84602	0.036215	-0.61356	-4.15042	23.2107	23.4211	23.3162	22.6707	22.9501	22.4865
+	2.05561	-0.613389	P43304	P43304	Glycerol-3-phosphate dehydrogenase, mitochondrial	GPD2	+	LFQ intensity SIC_LFQ intensity 3P	17	17	17	27.8	27.8	27.8	80.852	0	123.76	531750000	85	2.05561	0.0259149	-0.613389	-4.77648	25.5246	25.793	25.6941	25.0945	25.2117	24.8652
+	1.83842	-0.613047	O60443	O60443	Non-syndromic hearing impairment protein 5	DFNA5	+	LFQ intensity SIC_LFQ intensity 3P	11	11	11	27.8	27.8	27.8	54.554	0	32.943	302510000	63	1.83842	0.0366873	-0.613047	-4.12889	25.3408	25.038	25.0969	24.4113	24.7765	24.4488
+	2.402	-0.611211	P22307	P22307	Non-specific lipid-transfer protein	SCP2	+	LFQ intensity SIC_LFQ intensity 3P	24	24	24	43.5	43.5	43.5	58.993	0	323.31	4254800000	308	2.402	0.0153888	-0.611211	-5.96658	28.595	28.6587	28.8725	28.0875	28.2039	28.0012
+	2.6007	-0.610771	P52594	P52594	Arf-GAP domain and FG repeat-containing protein 1	AGFG1	+	LFQ intensity SIC_LFQ intensity 3P	8	8	8	26.2	26.2	26.2	58.259	0	171.72	337830000	63	2.6007	0.0117664	-0.610771	-6.75259	25.3897	25.5725	25.3801	24.7705	24.9672	24.7723
+	2.16136	-0.610613	Q92692	Q92692	Nectin-2	PVRL2	+	LFQ intensity SIC_LFQ intensity 3P	6	6	6	13.4	13.4	13.4	57.741	0	42.263	164900000	28	2.16136	0.0217275	-0.610613	-5.11781	24.1638	24.3228	24.0221	23.6595	23.6204	23.3969
+	3.56774	-0.610586	Q9NZ08	Q9NZ08	Endoplasmic reticulum aminopeptidase 1	ERAP1	+	LFQ intensity SIC_LFQ intensity 3P	17	17	17	20.8	20.8	20.8	107.23	0	71.203	602410000	108	3.56774	0.00410742	-0.610586	-12.066	25.8116	25.7414	25.8995	25.2434	25.1684	25.2089
+	1.71425	-0.610193	Q96A23;O95741	Q96A23	Copine-4	CPNE4	+	LFQ intensity SIC_LFQ intensity 3P	14	13	13	28.5	28.5	28.5	62.394	0	74.931	715170000	102	1.71425	0.0455506	-0.610193	-3.78762	26.079	26.48	26.0904	25.4876	25.7888	25.5424
+	2.5073	-0.609859	P61586	P61586	Transforming protein RhoA	RHOA	+	LFQ intensity SIC_LFQ intensity 3P	8	8	2	31.1	31.1	12.4	21.768	0	60.208	3425400000	174	2.5073	0.0133336	-0.609859	-6.37279	28.515	28.3024	28.5836	27.8656	27.776	27.9299
+	2.21816	-0.60892	Q96DZ1	Q96DZ1	Endoplasmic reticulum lectin 1	ERLEC1	+	LFQ intensity SIC_LFQ intensity 3P	12	12	12	30.4	30.4	30.4	54.858	0	36.395	299450000	54	2.21816	0.0200083	-0.60892	-5.3088	24.9548	24.8089	25.0104	24.5109	24.2093	24.2271
	0.458836	-0.607869	Q9BTX7	Q9BTX7	Alpha-tocopherol transfer protein-like	TTPAL			2	2	2	6.7	6.7	6.7	38.515	0.0039407	1.9663	8988800	3	0.458836	0.422869	-0.607869	-1.06308	19.5834	20.9495	19.151	18.9508	19.5767	19.3327
+	1.14228	-0.60718	Q13190	Q13190	Syntaxin-5	STX5			6	6	6	19.4	19.4	19.4	39.672	0	59.647	109640000	28	1.14228	0.121518	-0.60718	-2.42893	23.7596	22.9187	23.4841	22.8494	22.7561	22.7354
+	1.47001	-0.606228	P60033	P60033	CD81 antigen	CD81			3	3	3	25	25	25	25.809	0	323.31	1556000000	99	1.47001	0.0681607	-0.606228	-3.1692	27.8217	27.481	27.2588	26.9767	27.0457	26.7204
+	1.70821	-0.606022	Q9UH62	Q9UH62	Armadillo repeat-containing X-linked protein 3	ARMCX3	+	LFQ intensity SIC_LFQ intensity 3P	13	13	13	40.9	40.9	40.9	42.5	0	62.426	210800000	49	1.70821	0.0459849	-0.606022	-3.7715	24.0657	23.9964	24.4756	23.6687	23.4659	23.585
+	2.2565	-0.605949	Q9HCJ6	Q9HCJ6	Synaptic vesicle membrane protein VAT-1 homolog-like	VAT1L	+	LFQ intensity SIC_LFQ intensity 3P	20	20	20	58	58	58	45.899	0	196.91	2000200000	152	2.2565	0.0189762	-0.605949	-5.44085	27.694	27.4222	27.4904	26.7832	26.9692	27.0364
	0.823799	-0.605342	Q9BVT8	Q9BVT8	Transmembrane and ubiquitin-like domain-containing protein 1	TMUB1			2	2	2	8.5	8.5	8.5	26.261	0.00018587	4.3158	40910000	8	0.823799	0.216774	-0.605342	-1.77797	21.877	21.4512	22.1739	21.7194	20.7957	21.171
+	1.99666	-0.605297	Q9Y3B3	Q9Y3B3	Transmembrane emp24 domain-containing protein 7	TMED7	+	LFQ intensity SIC_LFQ intensity 3P	5	5	5	29	29	29	25.171	0	59.424	840570000	55	1.99666	0.0284165	-0.605297	-4.59388	26.5377	26.5467	26.4671	25.7149	25.8652	26.1556
+	2.14957	-0.604169	P55786;A6NEC2	P55786	Puromycin-sensitive aminopeptidase	NPEPPS	+	LFQ intensity SIC_LFQ intensity 3P	33	33	33	40.9	40.9	40.9	103.28	0	257.03	5285400000	406	2.14957	0.0221632	-0.604169	-5.07885	29.2425	28.9087	28.9854	28.4645	28.5369	28.3226
+	1.14005	-0.603108	P04792	P04792	Heat shock protein beta-1	HSPB1			7	7	7	49.8	49.8	49.8	22.782	0	211.46	2167600000	90	1.14005	0.121898	-0.603108	-2.42417	28.3381	27.7197	27.9277	27.3752	27.6946	27.1065
+	2.61843	-0.603048	Q8TB96	Q8TB96	T-cell immunomodulatory protein	ITFG1	+	LFQ intensity SIC_LFQ intensity 3P	6	6	6	10.5	10.5	10.5	68.107	0	11.884	156390000	20	2.61843	0.0115611	-0.603048	-6.82682	23.6322	23.8521	23.6718	23.1077	23.0215	23.2178
+	3.20894	-0.601775	O00186	O00186	Syntaxin-binding protein 3	STXBP3	+	LFQ intensity SIC_LFQ intensity 3P	13	13	13	26.5	26.5	26.5	67.764	0	88.067	622780000	77	3.20894	0.0057923	-0.601775	-9.75708	25.779	25.9493	25.8796	25.2168	25.2464	25.3393
+	1.8162	-0.601517	P61421	P61421	V-type proton ATPase subunit d 1	ATP6V0D1	+	LFQ intensity SIC_LFQ intensity 3P	7	7	7	28.8	28.8	28.8	40.329	0	28.75	528230000	41	1.8162	0.0381764	-0.601517	-4.06637	25.8205	25.6035	26.0767	25.3318	25.2276	25.1366
+	2.05869	-0.601496	Q9GZQ8;A6NCE7	Q9GZQ8;A6NCE7	Microtubule-associated proteins 1A/1B light chain 3B;Microtubule-associated proteins 1A/1B light chain 3 beta 2	MAP1LC3B	+	LFQ intensity SIC_LFQ intensity 3P	5	5	2	32	32	19.2	14.688	0	36.254	3084100000	104	2.05869	0.0257922	-0.601496	-4.78617	28.0527	27.8592	27.7751	27.4784	27.243	27.1612
+	2.01894	-0.601044	Q00169	Q00169	Phosphatidylinositol transfer protein alpha isoform	PITPNA	+	LFQ intensity SIC_LFQ intensity 3P	12	11	11	48.9	45.6	45.6	31.806	0	323.31	825620000	121	2.01894	0.0274692	-0.601044	-4.66227	26.5389	26.1258	26.2235	25.7372	25.6304	25.7175
	0.68329	-0.600749	Q96RT7	Q96RT7	Gamma-tubulin complex component 6	TUBGCP6			3	3	3	3	3	3	200.5	0.0011544	2.5901	8223300	4	0.68329	0.278596	-0.600749	-1.50264	20.1311	20.2294	18.9957	19.1635	19.1001	19.2903
	0.193685	-0.600699	Q99689	Q99689	Fasciculation and elongation protein zeta-1	FEZ1			3	3	3	8.7	8.7	8.7	45.118	0	11.014	72828000	12	0.193685	0.703477	-0.600699	-0.504864	22.7484	22.4305	21.794	22.8114	22.947	19.4124
+	1.59393	-0.600618	Q6PCB7	Q6PCB7	Long-chain fatty acid transport protein 1	SLC27A1			8	7	7	19.3	17.2	17.2	71.107	0	20.895	136220000	19	1.59393	0.0553383	-0.600618	-3.4748	23.8709	23.6748	23.9971	23.5203	23.1954	23.0253
+	1.82194	-0.600199	P55036	P55036	26S proteasome non-ATPase regulatory subunit 4	PSMD4	+	LFQ intensity SIC_LFQ intensity 3P	13	13	11	45.6	45.6	38.2	40.736	0	306.81	1519700000	115	1.82194	0.0378213	-0.600199	-4.08243	27.5091	27.0552	27.226	26.5354	26.7229	26.7314
+	1.15772	-0.600098	P10620	P10620	Microsomal glutathione S-transferase 1	MGST1			3	3	3	19.4	19.4	19.4	17.598	0	25.977	1054100000	40	1.15772	0.118387	-0.600098	-2.46192	27.0303	26.5672	27.0493	26.2269	26.6283	25.9914
+	1.72224	-0.59977	Q9UBH6	Q9UBH6	Xenotropic and polytropic retrovirus receptor 1	XPR1	+	LFQ intensity SIC_LFQ intensity 3P	5	5	5	10.6	10.6	10.6	81.534	0	74.019	174920000	26	1.72224	0.04489	-0.59977	-3.80899	24.3769	24.5014	24.1996	23.513	23.9591	23.8065
+	1.72796	-0.59891	Q8WXF7	Q8WXF7	Atlastin-1	ATL1	+	LFQ intensity SIC_LFQ intensity 3P	12	12	11	23.8	23.8	21.9	63.543	0	129.01	518130000	95	1.72796	0.044449	-0.59891	-3.82435	25.8236	25.8264	26.0753	25.573	25.2027	25.1529
+	1.90548	-0.598696	Q9NRY5	Q9NRY5	Protein FAM114A2	FAM114A2	+	LFQ intensity SIC_LFQ intensity 3P	13	13	13	37.2	37.2	37.2	55.468	0	55.884	290860000	52	1.90548	0.0328257	-0.598696	-4.32164	25.0891	25.1289	24.7194	24.4335	24.4207	24.2871
	0.923954	-0.597615	Q16720	Q16720	Plasma membrane calcium-transporting ATPase 3	ATP2B3			11	3	3	11.4	3	3	134.2	0.0028939	2.2621	15951000	8	0.923954	0.180943	-0.597615	-1.97754	20.3419	21.0397	21.0752	20.3963	19.8509	20.4167
+	1.42001	-0.597411	Q14257	Q14257	Reticulocalbin-2	RCN2			13	13	13	46.4	46.4	46.4	36.876	0	110.33	703380000	107	1.42001	0.0743638	-0.597411	-3.05027	26.6752	26.0694	26.5506	25.721	25.8353	25.9467
+	1.29329	-0.596898	P52630	P52630	Signal transducer and activator of transcription 2	STAT2			9	9	9	14	14	14	97.915	0	24.598	138680000	32	1.29329	0.0932778	-0.596898	-2.75905	23.8448	23.9037	23.4233	23.375	23.1631	22.843
+	3.20297	-0.596423	O75882	O75882	Attractin	ATRN	+	LFQ intensity SIC_LFQ intensity 3P	7	7	7	6.4	6.4	6.4	158.54	0	25.111	51418000	21	3.20297	0.00585312	-0.596423	-9.72239	22.0497	22.1314	22.2426	21.5665	21.4944	21.5735
+	1.80019	-0.596353	Q13492	Q13492	Phosphatidylinositol-binding clathrin assembly protein	PICALM	+	LFQ intensity SIC_LFQ intensity 3P	13	13	12	25.2	25.2	23.3	70.754	0	177.78	588110000	76	1.80019	0.0392919	-0.596353	-4.02172	25.8843	25.8983	25.8699	25.5824	25.1663	25.1148
+	2.4452	-0.596125	P29692	P29692	Elongation factor 1-delta	EEF1D	+	LFQ intensity SIC_LFQ intensity 3P	19	19	16	72.6	72.6	68.7	31.121	0	323.31	7813900000	351	2.4452	0.0144558	-0.596125	-6.1305	29.95	29.6764	29.9489	29.2395	29.2179	29.3296
+	1.47146	-0.596073	O94856	O94856	Neurofascin	NFASC			8	8	8	7.3	7.3	7.3	150.02	0	12.456	41159000	13	1.47146	0.0679885	-0.596073	-3.17268	22.1813	21.5958	22.0182	21.414	21.3964	21.1966
+	2.67047	-0.594275	Q9Y6A9	Q9Y6A9	Signal peptidase complex subunit 1	SPCS1	+	LFQ intensity SIC_LFQ intensity 3P	2	2	2	26.5	26.5	26.5	11.805	0	9.2017	599470000	52	2.67047	0.0107857	-0.594275	-7.04889	25.2868	25.2135	25.4826	24.774	24.6859	24.7402
+	1.47721	-0.593412	Q96RU3	Q96RU3	Formin-binding protein 1	FNBP1			7	7	7	15.1	15.1	15.1	71.306	0	27.984	96558000	22	1.47721	0.0673366	-0.593412	-3.18653	23.1885	22.913	23.3084	22.4892	22.8167	22.3238
+	1.01102	-0.593077	Q9NR46	Q9NR46	Endophilin-B2	SH3GLB2			8	8	7	20	20	18	43.973	0	11.182	81034000	22	1.01102	0.154655	-0.593077	-2.15444	22.9871	22.4196	23.2718	22.4343	22.0727	22.3924
+	1.4572	-0.592035	Q06136	Q06136	3-ketodihydrosphingosine reductase	KDSR			6	6	6	21.1	21.1	21.1	36.187	0	10.03	165130000	32	1.4572	0.0696719	-0.592035	-3.13849	23.9203	23.9675	24.2985	23.4151	23.2485	23.7465
+	1.98582	-0.590504	Q96JE9	Q96JE9	Microtubule-associated protein 6	MAP6	+	LFQ intensity SIC_LFQ intensity 3P	29	29	29	45.8	45.8	45.8	86.504	0	107.76	601610000	135	1.98582	0.0288753	-0.590504	-4.56088	26.4169	25.99	26.1761	25.546	25.6769	25.5886
+	1.80716	-0.590396	O75083	O75083	WD repeat-containing protein 1	WDR1	+	LFQ intensity SIC_LFQ intensity 3P	25	25	25	60.6	60.6	60.6	66.193	0	323.31	5586500000	378	1.80716	0.0387796	-0.590396	-4.04111	29.355	29.4031	29.0446	28.6277	28.8578	28.5459
+	1.45973	-0.58949	O14548	O14548	Cytochrome c oxidase subunit 7A-related protein, mitochondrial	COX7A2L			5	5	5	54.4	54.4	54.4	12.615	0	18.401	77144000	17	1.45973	0.0693891	-0.58949	-3.14457	23.2755	23.007	23.5996	22.8414	22.5782	22.6942
+	2.57375	-0.58937	P13798	P13798	Acylamino-acid-releasing enzyme	APEH	+	LFQ intensity SIC_LFQ intensity 3P	15	15	15	25	25	25	81.224	0	111.03	1127000000	129	2.57375	0.0122343	-0.58937	-6.64104	26.9777	27.053	26.814	26.4032	26.2517	26.4216
+	1.81947	-0.588488	Q9Y4C2	Q9Y4C2	TRPM8 channel-associated factor 1	TCAF1	+	LFQ intensity SIC_LFQ intensity 3P	8	8	8	10.5	10.5	10.5	102.12	0	30.861	229380000	48	1.81947	0.0379796	-0.588488	-4.07552	24.5432	24.5995	24.7332	23.9864	23.836	24.2881
+	4.14964	-0.587294	P35221;Q9UI47	P35221	Catenin alpha-1	CTNNA1	+	LFQ intensity SIC_LFQ intensity 3P	40	40	30	60.6	60.6	47.5	100.07	0	323.31	6154000000	513	4.14964	0.00234664	-0.587294	-16.9608	29.2543	29.2937	29.3631	28.7022	28.7438	28.7032
+	2.07441	-0.587016	O94905	O94905	Erlin-2	ERLIN2	+	LFQ intensity SIC_LFQ intensity 3P	19	19	15	47.8	47.8	42.2	37.839	0	137.32	3434200000	263	2.07441	0.0251112	-0.587016	-4.83586	28.4142	28.3332	28.6749	27.9342	27.7602	27.9668
	0.874048	-0.586781	O43325	O43325	LYR motif-containing protein 1	LYRM1			2	2	2	17.2	17.2	17.2	14.281	0.00082699	2.6389	19220000	7	0.874048	0.197519	-0.586781	-1.87764	20.7896	20.8998	20.9663	20.4261	19.7123	20.7569
+	1.79626	-0.585052	Q9UJ70	Q9UJ70	N-acetyl-D-glucosamine kinase	NAGK	+	LFQ intensity SIC_LFQ intensity 3P	12	12	12	45.9	45.9	45.9	37.375	0	129.04	1848800000	82	1.79626	0.039513	-0.585052	-4.01079	27.47	27.5059	27.4614	26.6036	27.038	27.0405
+	1.74169	-0.584852	O15397	O15397	Importin-8	IPO8	+	LFQ intensity SIC_LFQ intensity 3P	7	6	6	8.5	7.5	7.5	119.94	0	13.469	177090000	47	1.74169	0.0433533	-0.584852	-3.86135	24.3932	23.9675	23.9154	23.5153	23.4947	23.5116
+	1.95841	-0.584839	O00764	O00764	Pyridoxal kinase	PDXK	+	LFQ intensity SIC_LFQ intensity 3P	10	10	10	39.4	39.4	39.4	35.102	0	100.93	613190000	56	1.95841	0.0302189	-0.584839	-4.4782	26.907	26.4689	26.7146	26.0505	26.1326	26.1529
+	3.17409	-0.583881	Q9H270	Q9H270	Vacuolar protein sorting-associated protein 11 homolog	VPS11	+	LFQ intensity SIC_LFQ intensity 3P	14	14	14	19.4	19.4	19.4	107.84	0	52.643	290360000	50	3.17409	0.00596713	-0.583881	-9.55645	24.7545	24.7308	24.7608	24.285	24.0937	24.1158
	0.931477	-0.582321	Q9H3Q1	Q9H3Q1	Cdc42 effector protein 4	CDC42EP4			7	7	7	37.9	37.9	37.9	37.979	0	28.23	120750000	26	0.931477	0.178352	-0.582321	-1.99268	23.9232	23.2613	23.856	22.8154	22.9868	23.4913
+	1.26887	-0.582084	Q5SWX8	Q5SWX8	Protein odr-4 homolog	ODR4			8	8	8	20.9	20.9	20.9	51.103	0	14.066	170420000	34	1.26887	0.0974643	-0.582084	-2.7045	24.032	23.5857	24.242	23.4913	23.4367	23.1853
	0.520639	-0.581571	Q92599	Q92599	Septin-8	SEPT8			8	4	4	22.8	13.9	13.9	55.756	0	36.93	101850000	7	0.520639	0.377879	-0.581571	-1.18517	23.2673	23.4903	23.0553	23.2562	21.7471	23.0648
+	1.86818	-0.58101	Q01433	Q01433	AMP deaminase 2	AMPD2	+	LFQ intensity SIC_LFQ intensity 3P	12	12	12	14.9	14.9	14.9	100.69	0	21.914	270070000	49	1.86818	0.0348773	-0.58101	-4.21366	25.0387	24.6829	24.6155	24.143	24.1703	24.2808
+	2.79109	-0.58098	O15075	O15075	Serine/threonine-protein kinase DCLK1	DCLK1	+	LFQ intensity SIC_LFQ intensity 3P	28	28	26	46.8	46.8	44.3	82.223	0	266.08	4147000000	183	2.79109	0.0091751	-0.58098	-7.58823	28.8561	28.8439	28.6927	28.1731	28.3271	28.1495
	0.88103	-0.579594	Q9UEU0	Q9UEU0	Vesicle transport through interaction with t-SNAREs homolog 1B	VTI1B			4	4	4	23.7	23.7	23.7	26.688	0	13.974	48625000	14	0.88103	0.195288	-0.579594	-1.89156	22.4365	21.6953	22.7189	21.7032	21.658	21.7507
	0.470595	-0.576647	Q49MG5	Q49MG5	Microtubule-associated protein 9	MAP9			5	5	5	10.7	10.7	10.7	74.233	0	11.916	15692000	8	0.470595	0.414217	-0.576647	-1.08642	21.5119	21.1344	21.0798	20.9446	21.3809	19.6706
+	2.30008	-0.576602	P05026	P05026	Sodium/potassium-transporting ATPase subunit beta-1	ATP1B1	+	LFQ intensity SIC_LFQ intensity 3P	10	10	10	39.9	39.9	39.9	35.061	0	306.8	1926600000	120	2.30008	0.0177323	-0.576602	-5.5942	27.5192	27.6297	27.5076	26.7873	27.097	27.0425
+	2.22624	-0.575701	P62993	P62993	Growth factor receptor-bound protein 2	GRB2	+	LFQ intensity SIC_LFQ intensity 3P	10	10	10	43.3	43.3	43.3	25.206	0	65.468	635360000	87	2.22624	0.0198739	-0.575701	-5.33639	26.2827	26.0123	26.106	25.4321	25.6855	25.5564
+	2.21551	-0.575246	Q96BY7	Q96BY7	Autophagy-related protein 2 homolog B	ATG2B	+	LFQ intensity SIC_LFQ intensity 3P	7	7	7	4	4	4	232.76	0	6.6217	36749000	13	2.21551	0.0200736	-0.575246	-5.29975	21.9298	22.2724	22.0776	21.4305	21.5705	21.5531
+	2.11606	-0.573648	Q9BTU6	Q9BTU6	Phosphatidylinositol 4-kinase type 2-alpha	PI4K2A	+	LFQ intensity SIC_LFQ intensity 3P	12	12	12	26.9	26.9	26.9	54.022	0	22.039	277630000	41	2.11606	0.0234121	-0.573648	-4.96936	24.708	24.598	24.9092	24.3012	24.1298	24.0632
+	2.31566	-0.573008	O43837	O43837	Isocitrate dehydrogenase [NAD] subunit beta, mitochondrial	IDH3B	+	LFQ intensity SIC_LFQ intensity 3P	11	11	11	36.6	36.6	36.6	42.183	0	88.842	617210000	108	2.31566	0.0173643	-0.573008	-5.64985	25.9034	25.8286	26.153	25.4331	25.3889	25.3439
+	3.21269	-0.571685	P12081	P12081	Histidine--tRNA ligase, cytoplasmic	HARS	+	LFQ intensity SIC_LFQ intensity 3P	20	20	15	39.1	39.1	29.3	57.41	0	78.446	1633200000	132	3.21269	0.00577724	-0.571685	-9.77886	27.4683	27.3266	27.3649	26.8955	26.7784	26.7709
+	2.84186	-0.57139	Q96QK1	Q96QK1	Vacuolar protein sorting-associated protein 35	VPS35	+	LFQ intensity SIC_LFQ intensity 3P	22	22	22	27.4	27.4	27.4	91.706	0	208.24	2619800000	194	2.84186	0.00858946	-0.57139	-7.82598	28.261	28.0291	28.1743	27.5286	27.6084	27.6132
+	1.9523	-0.571211	P09132	P09132	Signal recognition particle 19 kDa protein	SRP19	+	LFQ intensity SIC_LFQ intensity 3P	4	4	4	31.9	31.9	31.9	16.156	0	16.728	259380000	38	1.9523	0.0305301	-0.571211	-4.45992	24.3662	24.3035	24.5171	23.9033	23.6047	23.9652
	0.789218	-0.570197	O15382	O15382	Branched-chain-amino-acid aminotransferase, mitochondrial	BCAT2			10	10	10	28.3	28.3	28.3	44.287	0	26.645	378990000	59	0.789218	0.230094	-0.570197	-1.70983	24.8111	25.4463	25.5857	24.7271	24.299	25.1063
+	2.29022	-0.569695	Q8IUD2	Q8IUD2	ELKS/Rab6-interacting/CAST family member 1	ERC1	+	LFQ intensity SIC_LFQ intensity 3P	15	15	12	17	17	14.5	128.08	0	108.63	251960000	51	2.29022	0.0179855	-0.569695	-5.55919	24.6517	24.7012	24.4476	24.0942	24.1005	23.8967
+	1.95589	-0.568969	Q9UI09	Q9UI09	NADH dehydrogenase [ubiquinone] 1 alpha subcomplex subunit 12	NDUFA12	+	LFQ intensity SIC_LFQ intensity 3P	9	9	9	65.5	65.5	65.5	17.114	0	59.334	545630000	61	1.95589	0.0303612	-0.568969	-4.47067	25.7568	25.7638	25.7535	25.2988	24.9354	25.333
+	1.09049	-0.568159	Q8IVH4	Q8IVH4	Methylmalonic aciduria type A protein, mitochondrial	MMAA			5	5	5	15.3	15.3	15.3	46.538	0	18.624	78751000	18	1.09049	0.133458	-0.568159	-2.3194	22.7249	23.2734	22.5764	22.1776	22.5354	22.1573
+	2.27652	-0.567775	P18859	P18859	ATP synthase-coupling factor 6, mitochondrial	ATP5J	+	LFQ intensity SIC_LFQ intensity 3P	6	6	6	55.6	55.6	55.6	12.587	0	147.9	1780100000	140	2.27652	0.0183718	-0.567775	-5.51086	27.2085	27.4352	27.3045	26.5985	26.8686	26.7779
+	1.50432	-0.567115	P31323	P31323	cAMP-dependent protein kinase type II-beta regulatory subunit	PRKAR2B			15	12	12	43.3	36.4	36.4	46.302	0	44.799	156890000	55	1.50432	0.0642689	-0.567115	-3.25224	23.8278	23.4285	23.7757	23.0621	23.3401	22.9284
+	2.62707	-0.567105	Q13439	Q13439	Golgin subfamily A member 4	GOLGA4	+	LFQ intensity SIC_LFQ intensity 3P	32	32	32	17.5	17.5	17.5	261.14	0	86.549	242300000	99	2.62707	0.0113923	-0.567105	-6.8633	24.5857	24.742	24.5696	23.9992	24.1886	24.0082
+	2.34641	-0.566656	Q13409	Q13409	Cytoplasmic dynein 1 intermediate chain 2	DYNC1I2	+	LFQ intensity SIC_LFQ intensity 3P	16	16	16	38.4	38.4	38.4	71.456	0	223.4	2341900000	159	2.34641	0.0166905	-0.566656	-5.76102	28.2095	27.9403	28.1209	27.6301	27.5116	27.429
+	1.04707	-0.565343	P05771	P05771	Protein kinase C beta type	PRKCB			8	5	5	19.2	11.8	11.8	76.868	0	8.9155	26054000	12	1.04707	0.144792	-0.565343	-2.22883	21.5675	22.0411	21.6976	21.5655	20.8358	21.2088
	0.821739	-0.563842	O43374;C9J798	O43374;C9J798	Ras GTPase-activating protein 4;Putative Ras GTPase-activating protein 4B	RASA4			5	5	5	8.1	8.1	8.1	90.457	0	8.8451	54834000	13	0.821739	0.217555	-0.563842	-1.77391	22.574	22.6558	23.0314	22.3633	22.5734	21.6331
+	2.65913	-0.56297	Q6WKZ4;Q7L804	Q6WKZ4	Rab11 family-interacting protein 1	RAB11FIP1	+	LFQ intensity SIC_LFQ intensity 3P	4	4	4	3.4	3.4	3.4	137.17	0.00019227	4.8894	31084000	12	2.65913	0.0109464	-0.56297	-7	21.7474	21.7056	21.5969	20.9944	21.1448	21.2218
+	1.82256	-0.562781	P30622	P30622	CAP-Gly domain-containing linker protein 1	CLIP1	+	LFQ intensity SIC_LFQ intensity 3P	26	23	23	22.1	19.3	19.3	162.24	0	130.9	294280000	75	1.82256	0.0377862	-0.562781	-4.08418	25.0148	24.9824	24.7169	24.3335	24.5198	24.1723
+	2.56457	-0.560497	Q9NP61	Q9NP61	ADP-ribosylation factor GTPase-activating protein 3	ARFGAP3	+	LFQ intensity SIC_LFQ intensity 3P	9	9	9	22.5	22.5	22.5	56.928	0	62.027	200300000	44	2.56457	0.0124374	-0.560497	-6.60343	24.3119	24.3473	24.1826	23.8541	23.6278	23.6784
+	2.97624	-0.559573	Q9BR76	Q9BR76	Coronin-1B	CORO1B	+	LFQ intensity SIC_LFQ intensity 3P	12	12	11	27.6	27.6	26.2	54.234	0	57.789	391490000	60	2.97624	0.00731065	-0.559573	-8.48809	25.4173	25.2443	25.4443	24.7684	24.8241	24.8347
+	1.6474	-0.559516	Q5GLZ8	Q5GLZ8	Probable E3 ubiquitin-protein ligase HERC4	HERC4			8	8	8	11.5	11.5	11.5	118.56	0	37.417	236290000	32	1.6474	0.0506363	-0.559516	-3.61174	24.5668	24.6285	24.2046	23.8923	23.7753	24.0538
+	1.36101	-0.559439	Q09666	Q09666	Neuroblast differentiation-associated protein AHNAK	AHNAK			149	149	148	50.3	50.3	50.1	629.09	0	323.31	4018900000	713	1.36101	0.0828674	-0.559439	-2.91293	28.9324	29.0572	28.8583	28.7016	28.4004	28.0676
+	1.64584	-0.559359	Q9BY43	Q9BY43	Charged multivesicular body protein 4a	CHMP4A			4	4	4	22.1	22.1	22.1	25.098	0	16.993	61406000	16	1.64584	0.0507957	-0.559359	-3.6077	22.8248	22.4885	22.6023	21.9282	21.9942	22.3152
+	1.46711	-0.556946	O95563	O95563	Mitochondrial pyruvate carrier 2	MPC2			2	2	2	14.2	14.2	14.2	14.279	0.00035632	3.6787	96632000	12	1.46711	0.0685619	-0.556946	-3.16225	23.0707	23.3138	22.9217	22.8057	22.3605	22.4692
	0.816273	-0.555579	Q01469;A8MUU1	Q01469	Fatty acid-binding protein, epidermal	FABP5			12	12	12	77.8	77.8	77.8	15.164	0	323.31	7736300000	338	0.816273	0.219679	-0.555579	-1.76312	30.1061	29.0403	29.4272	28.9959	29.0344	28.8765
+	1.68769	-0.554066	Q16850	Q16850	Lanosterol 14-alpha demethylase	CYP51A1	+	LFQ intensity SIC_LFQ intensity 3P	9	9	9	22.1	22.1	22.1	56.805	0	39.397	368590000	30	1.68769	0.0474665	-0.554066	-3.71711	24.6772	24.947	25.1906	24.377	24.3618	24.4139
+	3.15863	-0.55391	Q13404	Q13404	Ubiquitin-conjugating enzyme E2 variant 1	UBE2V1	+	LFQ intensity SIC_LFQ intensity 3P	11	4	4	70.7	29.9	29.9	16.495	0	101.58	879450000	71	3.15863	0.00611829	-0.55391	-9.46869	26.5786	26.5928	26.4171	26.0061	25.9539	25.9667
+	1.0805	-0.55278	O43772	O43772	Mitochondrial carnitine/acylcarnitine carrier protein	SLC25A20			10	10	10	31.6	31.6	31.6	32.943	0	33.74	193900000	47	1.0805	0.136004	-0.55278	-2.29844	24.42	24.1691	24.8076	24.1774	23.648	23.913
+	1.47858	-0.551374	Q9H0U4;Q92928;P59190	Q9H0U4	Ras-related protein Rab-1B	RAB1B			11	4	4	71.1	31.8	31.8	22.171	0	112.24	903350000	88	1.47858	0.0671787	-0.551374	-3.18983	26.1501	26.7044	26.2735	25.8218	25.8964	25.7556
+	1.1141	-0.550826	Q8NC44	Q8NC44	Protein FAM134A	FAM134A			2	2	2	7.4	7.4	7.4	57.829	0.0001952	5.1484	10769000	4	1.1141	0.127778	-0.550826	-2.36911	20.9585	20.7892	21.0981	20.3683	20.7834	20.0416
	0.474975	-0.550196	Q8TBZ3	Q8TBZ3	WD repeat-containing protein 20	WDR20			4	4	4	10	10	10	62.892	0	8.2468	33114000	10	0.474975	0.410761	-0.550196	-1.0951	22.0215	20.7412	21.1407	20.9332	20.1092	21.2105
+	1.10354	-0.547362	Q96LZ7	Q96LZ7	Regulator of microtubule dynamics protein 2	RMDN2			2	2	2	6.1	6.1	6.1	47.399	0.00020133	5.8435	20462000	9	1.10354	0.130362	-0.547362	-2.34683	20.7645	21.1909	20.8296	20.6496	20.484	20.0093
+	1.99127	-0.547024	Q6UWP7	Q6UWP7	Lysocardiolipin acyltransferase 1	LCLAT1	+	LFQ intensity SIC_LFQ intensity 3P	4	4	4	11.6	11.6	11.6	48.92	0	45.257	132870000	28	1.99127	0.0286429	-0.547024	-4.57745	23.442	23.558	23.7955	22.9343	23.1013	23.1188
+	1.06395	-0.546186	O00461	O00461	Golgi integral membrane protein 4	GOLIM4			6	6	6	9.9	9.9	9.9	81.879	0	27.184	88844000	18	1.06395	0.140445	-0.546186	-2.2639	23.1703	22.4105	23.0138	22.2703	22.452	22.2337
+	1.9267	-0.54614	P04406;O14556	P04406	Glyceraldehyde-3-phosphate dehydrogenase	GAPDH	+	LFQ intensity SIC_LFQ intensity 3P	24	24	24	76.7	76.7	76.7	36.053	0	323.31	128910000000	1511	1.9267	0.031846	-0.54614	-4.38394	34.0871	33.7586	33.9421	33.3531	33.5352	33.2611
	0.940078	-0.545041	Q8TCT9	Q8TCT9	Minor histocompatibility antigen H13	HM13			5	5	5	15.1	15.1	15.1	41.488	0	53.122	248360000	49	0.940078	0.175493	-0.545041	-2.01003	24.2148	24.9876	24.9292	24.3817	24.0389	24.0759
+	1.76546	-0.544734	Q3SY69	Q3SY69	Mitochondrial 10-formyltetrahydrofolate dehydrogenase	ALDH1L2	+	LFQ intensity SIC_LFQ intensity 3P	21	21	19	25.5	25.5	24.6	101.74	0	74.98	356390000	76	1.76546	0.0416386	-0.544734	-3.92599	25.3646	25.0269	25.1694	24.7177	24.7619	24.4472
+	1.80374	-0.544168	O15173	O15173	Membrane-associated progesterone receptor component 2	PGRMC2	+	LFQ intensity SIC_LFQ intensity 3P	7	5	5	27.4	23.3	23.3	23.818	0	30.851	225060000	29	1.80374	0.0390306	-0.544168	-4.03156	24.9152	24.892	24.6983	24.5098	24.1139	24.2492
+	1.99738	-0.54329	P08758	P08758	Annexin A5	ANXA5	+	LFQ intensity SIC_LFQ intensity 3P	23	23	23	63.4	63.4	63.4	35.936	0	205.74	11110000000	388	1.99738	0.028401	-0.54329	-4.5961	30.304	30.1455	29.9232	29.6364	29.6083	29.4982
+	1.67713	-0.542203	Q2M389	Q2M389	WASH complex subunit 7	KIAA1033	+	LFQ intensity SIC_LFQ intensity 3P	12	12	12	11.6	11.6	11.6	136.4	0	32.277	296750000	44	1.67713	0.0482787	-0.542203	-3.68932	25.0153	24.6453	24.5442	24.2034	24.1308	24.2439
+	3.00396	-0.541759	Q9NTG7	Q9NTG7	NAD-dependent protein deacetylase sirtuin-3, mitochondrial	SIRT3	+	LFQ intensity SIC_LFQ intensity 3P	3	3	3	6.8	6.8	6.8	43.573	0	14.355	99786000	12	3.00396	0.00705308	-0.541759	-8.63085	22.9874	23.1196	23.0488	22.6091	22.471	22.4504
+	1.11149	-0.540586	Q5EBL4	Q5EBL4	RILP-like protein 1	RILPL1			6	6	6	23.1	23.1	23.1	47.107	0	18.69	73035000	20	1.11149	0.128417	-0.540586	-2.3636	22.9981	23.3935	22.8427	22.7944	22.5728	22.2454
+	1.28379	-0.540202	Q13164	Q13164	Mitogen-activated protein kinase 7	MAPK7			2	2	2	3.6	3.6	3.6	88.385	0	23.087	33782000	8	1.28379	0.0948567	-0.540202	-2.73777	21.8785	21.5189	21.3142	21.2467	20.9301	20.9142
+	2.03209	-0.538833	O95394	O95394	Phosphoacetylglucosamine mutase	PGM3	+	LFQ intensity SIC_LFQ intensity 3P	17	17	17	40	40	40	59.851	0	87.236	873390000	110	2.03209	0.0269928	-0.538833	-4.70301	26.7345	26.6039	26.5364	26.1978	26.1711	25.8893
	0.798369	-0.538584	P20339	P20339	Ras-related protein Rab-5A	RAB5A			7	4	4	48.4	33.5	33.5	23.658	0	51.146	643340000	50	0.798369	0.226717	-0.538584	-1.72783	26.2068	25.7356	26.4569	26.0511	25.3349	25.3975
+	3.02142	-0.537942	O15511	O15511	Actin-related protein 2/3 complex subunit 5	ARPC5	+	LFQ intensity SIC_LFQ intensity 3P	6	5	5	57	51.7	51.7	16.32	0	69.755	694370000	82	3.02142	0.00696825	-0.537942	-8.72184	26.288	26.3365	26.3059	25.7446	25.8872	25.6848
+	1.86005	-0.536454	O00192	O00192	Armadillo repeat protein deleted in velo-cardio-facial syndrome	ARVCF	+	LFQ intensity SIC_LFQ intensity 3P	11	11	11	18.1	18.1	18.1	104.64	0	158.13	331720000	48	1.86005	0.035335	-0.536454	-4.19039	24.8537	25.0695	25.2868	24.5859	24.4928	24.522
+	1.43569	-0.535499	Q14165	Q14165	Malectin	MLEC			11	11	11	40.1	40.1	40.1	32.233	0	130.54	1540200000	150	1.43569	0.0724039	-0.535499	-3.0873	27.2049	27.4795	27.7569	26.8335	26.9316	27.0697
+	1.51986	-0.534777	Q17RB0;Q9BWD3	Q17RB0;Q9BWD3	Protein FAM127C;Protein FAM127B	FAM127C			3	3	3	28.3	28.3	28.3	13.246	0	32.161	924870000	16	1.51986	0.0626243	-0.534777	-3.29022	26.2078	26.5343	26.4021	25.5884	25.9283	26.0232
+	1.87473	-0.534178	Q96MW1	Q96MW1	Coiled-coil domain-containing protein 43	CCDC43	+	LFQ intensity SIC_LFQ intensity 3P	2	2	2	10.3	10.3	10.3	25.248	0.00020296	6.0166	27828000	12	1.87473	0.0344912	-0.534178	-4.23247	21.8222	21.5741	21.893	21.1202	21.1791	21.3875
+	1.35923	-0.534114	P20073	P20073	Annexin A7	ANXA7			14	14	14	29.7	29.7	29.7	52.739	0	207.81	668960000	88	1.35923	0.0831076	-0.534114	-2.90885	26.3826	26.0459	25.9883	25.671	25.8008	25.3426
+	1.36371	-0.530494	Q9H3P7	Q9H3P7	Golgi resident protein GCP60	ACBD3			10	10	10	23.1	23.1	23.1	60.593	0	40.086	333900000	56	1.36371	0.0825363	-0.530494	-2.91915	25.4383	25.5845	25.4602	24.9837	25.2581	24.6497
+	1.6241	-0.529919	Q7Z3T8	Q7Z3T8	Zinc finger FYVE domain-containing protein 16	ZFYVE16			9	9	9	9.6	9.6	9.6	168.9	0	31.226	62681000	20	1.6241	0.0525339	-0.529919	-3.55166	22.8131	22.8135	22.6393	22.1887	22.4797	22.0078
+	4.05116	-0.529737	P19404	P19404	NADH dehydrogenase [ubiquinone] flavoprotein 2, mitochondrial	NDUFV2	+	LFQ intensity SIC_LFQ intensity 3P	8	8	8	42.2	42.2	42.2	27.391	0	65.624	403180000	62	4.05116	0.00267119	-0.529737	-16.015	25.3234	25.3783	25.4124	24.8639	24.8006	24.8604
+	1.97402	-0.52911	Q9UPQ9	Q9UPQ9	Trinucleotide repeat-containing gene 6B protein	TNRC6B	+	LFQ intensity SIC_LFQ intensity 3P	7	7	7	6.4	6.4	6.4	194	0	20.101	48544000	17	1.97402	0.0294456	-0.52911	-4.52515	21.9251	22.1428	22.1483	21.5371	21.7033	21.3885
+	3.02826	-0.528872	Q96CW1	Q96CW1	AP-2 complex subunit mu	AP2M1	+	LFQ intensity SIC_LFQ intensity 3P	15	15	15	42.5	42.5	42.5	49.654	0	132.96	1302200000	162	3.02826	0.00691407	-0.528872	-8.75775	27.163	27.0655	27.151	26.5966	26.5081	26.6882
	0.865191	-0.525874	P29992	P29992	Guanine nucleotide-binding protein subunit alpha-11	GNA11			9	5	5	30.1	17.3	17.3	42.123	0	14.26	52058000	13	0.865191	0.200939	-0.525874	-1.86001	22.3158	21.7221	22.4846	21.323	21.8046	21.8173
+	1.20602	-0.525295	Q9HCN8	Q9HCN8	Stromal cell-derived factor 2-like protein 1	SDF2L1			4	4	4	25.8	25.8	25.8	23.598	0	118.61	729370000	45	1.20602	0.1088	-0.525295	-2.56622	25.7676	26.1131	25.6202	25.0849	25.5758	25.2642
+	1.0901	-0.524511	Q8IV38	Q8IV38	Ankyrin repeat and MYND domain-containing protein 2	ANKMY2			9	9	9	29.9	29.9	29.9	49.298	0	50.41	324110000	68	1.0901	0.133537	-0.524511	-2.31856	25.3619	25.2439	24.7874	24.4048	24.8833	24.5315
	0.387809	-0.523677	Q8TAA9	Q8TAA9	Vang-like protein 1	VANGL1			3	3	3	8	8	8	59.974	0.00018235	4.0408	13573000	9	0.387809	0.48399	-0.523677	-0.920416	20.6432	20.9408	20.8554	21.2058	20.3952	19.2674
+	3.94774	-0.522977	Q9H488	Q9H488	GDP-fucose protein O-fucosyltransferase 1	POFUT1	+	LFQ intensity SIC_LFQ intensity 3P	9	9	9	31.2	31.2	31.2	43.955	0	63.017	750200000	130	3.94774	0.00295188	-0.522977	-15.077	26.2866	26.2331	26.318	25.7916	25.7098	25.7673
+	1.41558	-0.522707	Q02750	Q02750	Dual specificity mitogen-activated protein kinase kinase 1	MAP2K1			12	7	7	36.4	23.4	23.4	43.439	0	121.21	330750000	28	1.41558	0.0749509	-0.522707	-3.03985	25.2491	24.8786	24.8647	24.2413	24.5742	24.6087
+	2.22432	-0.522497	P35579;REV__Q9UKV3	P35579	Myosin-9	MYH9	+	LFQ intensity SIC_LFQ intensity 3P	113	98	91	56.4	49.7	47.1	226.53	0	323.31	12194000000	1260	2.22432	0.0199062	-0.522497	-5.32983	30.4159	30.4866	30.2931	29.8203	30.0339	29.7739
+	2.46667	-0.522248	Q5JRA6	Q5JRA6	Melanoma inhibitory activity protein 3	MIA3	+	LFQ intensity SIC_LFQ intensity 3P	30	30	30	22.2	22.2	22.2	213.7	0	137.03	700620000	122	2.46667	0.0140657	-0.522248	-6.2134	26.0643	26.2274	26.3075	25.6153	25.6545	25.7627
	0.454075	-0.521446	Q96BX8	Q96BX8	MOB kinase activator 3A	MOB3A			3	3	3	12.4	12.4	12.4	25.464	0.00017908	3.7562	27348000	11	0.454075	0.426949	-0.521446	-1.0536	21.2218	21.3193	21.0951	21.1644	19.7095	21.198
+	1.04637	-0.521212	Q96GQ5	Q96GQ5	RUS1 family protein C16orf58	C16orf58			6	6	6	11.8	11.8	11.8	51.017	0	21.678	71759000	29	1.04637	0.144934	-0.521212	-2.22736	22.9705	22.3521	22.4802	22.1187	22.2981	21.8224
+	1.20365	-0.521054	Q5JTV8	Q5JTV8	Torsin-1A-interacting protein 1	TOR1AIP1			14	14	14	33.3	33.3	33.3	66.248	0	151.22	676640000	94	1.20365	0.109247	-0.521054	-2.56107	26.0345	25.8492	26.493	25.6793	25.4665	25.6678
	0.88389	-0.520753	Q8IWV7	Q8IWV7	E3 ubiquitin-protein ligase UBR1	UBR1			16	16	16	12.8	12.8	12.8	200.21	0	41.555	185920000	61	0.88389	0.194351	-0.520753	-1.89727	24.3072	24.1814	24.0144	23.4348	24.1661	23.3399
+	1.90323	-0.519676	Q8NBX0	Q8NBX0	Saccharopine dehydrogenase-like oxidoreductase	SCCPDH	+	LFQ intensity SIC_LFQ intensity 3P	10	10	10	32.2	32.2	32.2	47.151	0	72.704	528820000	59	1.90323	0.0329619	-0.519676	-4.31506	26.1354	25.7772	25.9204	25.3889	25.5427	25.3423
+	1.88763	-0.519241	O43237	O43237	Cytoplasmic dynein 1 light intermediate chain 2	DYNC1LI2	+	LFQ intensity SIC_LFQ intensity 3P	15	13	13	39.6	33.9	33.9	54.099	0	170.03	2448100000	179	1.88763	0.0337595	-0.519241	-4.26973	28.1184	28.2528	27.9578	27.5923	27.7397	27.4394
	0.826932	-0.51877	Q9H7Z7	Q9H7Z7	Prostaglandin E synthase 2;Prostaglandin E synthase 2 truncated form	PTGES2			11	11	11	39.5	39.5	39.5	41.943	0	36.887	258650000	45	0.826932	0.215775	-0.51877	-1.78417	24.1423	24.6981	24.7736	24.0262	24.3828	23.6487
+	1.53357	-0.518674	Q8WUR7	Q8WUR7	UPF0235 protein C15orf40	C15orf40			2	2	2	15	15	15	16.353	0.00019972	5.6421	42481000	12	1.53357	0.0613872	-0.518674	-3.32395	22.0682	21.9209	21.7102	21.157	21.5478	21.4385
+	1.19465	-0.517611	Q16836	Q16836	Hydroxyacyl-coenzyme A dehydrogenase, mitochondrial	HADH			9	9	9	40.8	40.8	40.8	34.293	0	81.636	2617400000	94	1.19465	0.1108	-0.517611	-2.54152	27.5911	27.8014	27.9743	27.0753	27.6118	27.1268
+	1.52487	-0.517169	Q9Y3E1	Q9Y3E1	Hepatoma-derived growth factor-related protein 3	HDGFRP3			5	4	4	37.9	29.6	29.6	22.619	0	53.464	547920000	59	1.52487	0.0621563	-0.517169	-3.30253	25.9834	25.5771	26.0116	25.3844	25.2041	25.4321
+	1.70025	-0.51572	P13073	P13073	Cytochrome c oxidase subunit 4 isoform 1, mitochondrial	COX4I1	+	LFQ intensity SIC_LFQ intensity 3P	9	9	9	46.7	46.7	46.7	19.576	0	56.751	1023900000	121	1.70025	0.0464488	-0.51572	-3.75036	26.5052	26.7879	26.9331	26.3314	26.2069	26.1408
+	2.64872	-0.515489	O94973	O94973	AP-2 complex subunit alpha-2	AP2A2	+	LFQ intensity SIC_LFQ intensity 3P	23	18	18	27.4	21.8	21.8	103.96	0	323.31	892780000	134	2.64872	0.0110015	-0.515489	-6.95534	26.6937	26.448	26.5388	26.0685	26.0078	26.0576
	0.615298	-0.515319	Q9UBP9	Q9UBP9	PTB domain-containing engulfment adapter protein 1	GULP1			3	3	3	9.5	9.5	9.5	34.49	0.00020317	6.0339	11963000	7	0.615298	0.316914	-0.515319	-1.3702	19.8475	20.3543	20.3781	19.345	19.3432	20.3458
+	1.44319	-0.513246	P06733	P06733	Alpha-enolase	ENO1			32	32	29	80.6	80.6	72.1	47.168	0	323.31	81628000000	2004	1.44319	0.0713874	-0.513246	-3.10512	33.3753	33.2226	33.0612	32.6329	32.974	32.5125
+	1.4782	-0.51318	P00505	P00505	Aspartate aminotransferase, mitochondrial	GOT2			28	28	28	63.3	63.3	63.3	47.517	0	236.49	5421800000	407	1.4782	0.0672105	-0.51318	-3.18891	29.3966	29.233	29.5625	29.0101	28.6246	29.0178
+	1.74646	-0.512358	P13861	P13861	cAMP-dependent protein kinase type II-alpha regulatory subunit	PRKAR2A	+	LFQ intensity SIC_LFQ intensity 3P	20	20	17	58.9	58.9	51.7	45.518	0	121.73	1139700000	122	1.74646	0.0430849	-0.512358	-3.87426	26.6906	26.3759	26.7069	25.9565	26.0596	26.2202
+	1.75532	-0.511647	P82094	P82094	TATA element modulatory factor	TMF1	+	LFQ intensity SIC_LFQ intensity 3P	5	5	5	6	6	6	122.84	0	8.4698	53676000	12	1.75532	0.0423361	-0.511647	-3.89833	22.1516	22.4356	22.2855	21.5882	21.8106	21.9389
+	3.17186	-0.511463	P60981	P60981	Destrin	DSTN	+	LFQ intensity SIC_LFQ intensity 3P	11	11	11	70.3	70.3	70.3	18.506	0	246.98	3267500000	149	3.17186	0.00598731	-0.511463	-9.54371	28.467	28.5702	28.4011	28.0044	27.9309	27.9686
+	2.3118	-0.510359	Q6UXV4	Q6UXV4	MICOS complex subunit MIC27	APOOL	+	LFQ intensity SIC_LFQ intensity 3P	9	9	9	42.9	42.9	42.9	29.159	0	46.707	288860000	67	2.3118	0.0174581	-0.510359	-5.63601	25	25.1749	25.1464	24.6916	24.4543	24.6444
	0.860379	-0.509775	Q04446	Q04446	1,4-alpha-glucan-branching enzyme	GBE1			7	7	7	10.8	10.8	10.8	80.473	0	12.598	165120000	37	0.860379	0.20288	-0.509775	-1.85045	24.4478	24.0357	23.512	23.3893	23.5212	23.5556
+	1.78025	-0.509452	Q15084	Q15084	Protein disulfide-isomerase A6	PDIA6	+	LFQ intensity SIC_LFQ intensity 3P	19	19	19	53.2	53.2	53.2	48.121	0	323.31	15043000000	419	1.78025	0.0405974	-0.509452	-3.96656	30.8331	30.8706	31.0071	30.31	30.6254	30.2471
+	1.1957	-0.508781	Q96JJ3	Q96JJ3	Engulfment and cell motility protein 2	ELMO2			16	16	14	27.5	27.5	25.1	82.614	0	36.261	267010000	58	1.1957	0.110685	-0.508781	-2.54379	24.8528	25.1115	24.5605	24.1649	24.568	24.2656
+	2.60324	-0.50753	Q9H3G5	Q9H3G5	Probable serine carboxypeptidase CPVL	CPVL	+	LFQ intensity SIC_LFQ intensity 3P	9	9	9	20	20	20	54.163	0	24.755	592330000	51	2.60324	0.0117389	-0.50753	-6.76316	25.6186	25.8298	25.6939	25.2767	25.1296	25.2133
+	1.199	-0.507292	P10746	P10746	Uroporphyrinogen-III synthase	UROS			8	8	8	47.5	47.5	47.5	28.627	0	40.048	141250000	45	1.199	0.110141	-0.507292	-2.55095	24.3005	23.9499	23.8656	23.45	23.818	23.3262
+	3.45777	-0.506858	Q01484;P16157	Q01484	Ankyrin-2	ANK2	+	LFQ intensity SIC_LFQ intensity 3P	44	44	40	17.7	17.7	16.9	433.71	0	202.98	1349800000	194	3.45777	0.00448691	-0.506858	-11.3085	27.2083	27.1208	27.0797	26.6012	26.6769	26.6101
+	1.36033	-0.506666	O75382	O75382	Tripartite motif-containing protein 3	TRIM3			8	7	7	13.3	11.8	11.8	80.829	0	23.193	80942000	19	1.36033	0.0829613	-0.506666	-2.91136	22.9368	22.5089	23.0224	22.2077	22.2903	22.45
+	2.79313	-0.506292	Q00341	Q00341	Vigilin	HDLBP	+	LFQ intensity SIC_LFQ intensity 3P	44	44	44	40.4	40.4	40.4	141.45	0	323.31	2678300000	379	2.79313	0.00915288	-0.506292	-7.59763	28.3376	28.1346	28.2766	27.7051	27.7995	27.7252
+	2.15015	-0.506191	P48681	P48681	Nestin	NES	+	LFQ intensity SIC_LFQ intensity 3P	89	89	89	56.6	56.6	56.6	177.44	0	323.31	19677000000	1367	2.15015	0.022157	-0.506191	-5.08075	31.3915	31.0845	31.2865	30.7354	30.6814	30.8271
	0.980253	-0.505847	Q06124	Q06124	Tyrosine-protein phosphatase non-receptor type 11	PTPN11			20	20	20	47.1	47.1	47.1	68.436	0	160.71	521330000	85	0.980253	0.163417	-0.505847	-2.09151	26.1257	25.4028	25.9502	25.3966	25.112	25.4524
+	1.63099	-0.505612	P11498	P11498	Pyruvate carboxylase, mitochondrial	PC			33	33	33	36.8	36.8	36.8	129.63	0	204.07	1565600000	256	1.63099	0.0519068	-0.505612	-3.56938	27.295	27.0919	27.5614	26.7887	26.8879	26.7549
+	2.16525	-0.505536	Q6IAA8	Q6IAA8	Ragulator complex protein LAMTOR1	LAMTOR1	+	LFQ intensity SIC_LFQ intensity 3P	9	9	9	78.3	78.3	78.3	17.745	0	187.41	1081800000	94	2.16525	0.0215748	-0.505536	-5.13069	26.6826	26.9076	26.7929	26.2178	26.437	26.2117
	0.388553	-0.504914	Q96IW7	Q96IW7	Vesicle-trafficking protein SEC22a	SEC22A			3	3	3	13	13	13	34.947	0.00018925	4.6341	36321000	13	0.388553	0.48366	-0.504914	-0.921929	21.2653	22.2284	22.1674	21.4978	20.5504	22.0982
+	2.70717	-0.504807	P48444	P48444	Coatomer subunit delta	ARCN1	+	LFQ intensity SIC_LFQ intensity 3P	23	23	23	47.6	47.6	47.6	57.21	0	79.75	1715500000	209	2.70717	0.0103484	-0.504807	-7.2093	27.5581	27.3674	27.4736	26.8832	27.0319	26.9695
+	2.83339	-0.503321	Q9HCC0	Q9HCC0	Methylcrotonoyl-CoA carboxylase beta chain, mitochondrial	MCCC2	+	LFQ intensity SIC_LFQ intensity 3P	17	17	17	43.5	43.5	43.5	61.332	0	246.01	1701000000	178	2.83339	0.00867624	-0.503321	-7.78584	27.2441	27.2302	27.3941	26.8527	26.7838	26.722
+	2.03717	-0.50322	Q02252	Q02252	Methylmalonate-semialdehyde dehydrogenase [acylating], mitochondrial	ALDH6A1	+	LFQ intensity SIC_LFQ intensity 3P	24	24	24	55.9	55.9	55.9	57.839	0	128.36	2083000000	269	2.03717	0.0267193	-0.50322	-4.71881	28.0459	27.8373	28.2026	27.5007	27.5292	27.5462
+	1.07212	-0.502588	Q9H6Q4	Q9H6Q4	Cytosolic Fe-S cluster assembly factor NARFL	NARFL			4	4	3	9.5	9.5	7.6	53.02	0.00035651	3.6844	27938000	9	1.07212	0.138154	-0.502588	-2.28094	21.8158	21.7464	21.5713	21.6245	21.0069	20.9944
+	1.57206	-0.502164	P41236;Q6NXS1	P41236;Q6NXS1	Protein phosphatase inhibitor 2;Protein phosphatase inhibitor 2-like protein 3	PPP1R2			6	6	6	40	40	40	23.015	0	35.815	190520000	32	1.57206	0.0575256	-0.502164	-3.41968	23.8536	23.6377	23.52	23.23	23.3196	22.9551
+	2.00457	-0.501471	Q9BVK6	Q9BVK6	Transmembrane emp24 domain-containing protein 9	TMED9	+	LFQ intensity SIC_LFQ intensity 3P	7	7	6	30.6	30.6	30.6	27.277	0	110.34	870150000	100	2.00457	0.0280927	-0.501471	-4.61808	26.8224	26.7967	26.7024	26.327	26.4157	26.0743
+	2.88202	-0.500971	O43399	O43399	Tumor protein D54	TPD52L2	+	LFQ intensity SIC_LFQ intensity 3P	13	13	13	78.6	78.6	78.6	22.237	0	119.19	826900000	112	2.88202	0.00824036	-0.500971	-8.01879	26.5799	26.4667	26.4459	25.9111	26.0071	26.0714
+	2.25512	-0.500901	Q9NVH6	Q9NVH6	Trimethyllysine dioxygenase, mitochondrial	TMLHE	+	LFQ intensity SIC_LFQ intensity 3P	6	6	6	13.8	13.8	13.8	49.517	0	16.632	359320000	46	2.25512	0.0190233	-0.500901	-5.43608	25.0548	24.9699	25.1471	24.7077	24.46	24.5014
+	2.1358	-0.500512	Q53HC9	Q53HC9	Protein TSSC1	TSSC1	+	LFQ intensity SIC_LFQ intensity 3P	5	5	5	15	15	15	43.603	0	15.342	75780000	9	2.1358	0.0226193	-0.500512	-5.03365	22.7694	22.912	22.8638	22.2041	22.5141	22.3255
+	4.06084	-0.500051	P28331	P28331	NADH-ubiquinone oxidoreductase 75 kDa subunit, mitochondrial	NDUFS1	+	LFQ intensity SIC_LFQ intensity 3P	32	32	32	57.4	57.4	57.4	79.467	0	260.44	1880400000	285	4.06084	0.00265699	-0.500051	-16.1056	27.6065	27.6792	27.6797	27.159	27.1863	27.1198
	0.26017	-0.499727	Q5T4D3	Q5T4D3	Transmembrane and TPR repeat-containing protein 4	TMTC4			4	4	4	5.5	5.5	5.5	82.99	0.00035404	3.5668	65356000	10	0.26017	0.617807	-0.499727	-0.653105	22.2599	21.9846	22.2484	22.5353	22.3079	20.1506
+	1.11667	-0.498407	Q9NWR8	Q9NWR8	Calcium uniporter regulatory subunit MCUb, mitochondrial	CCDC109B			3	3	3	9.8	9.8	9.8	39.082	0.00069037	3.1793	9677700	3	1.11667	0.127277	-0.498407	-2.37454	20.6898	20.6378	21.1211	20.5899	20.261	20.1026
+	2.06486	-0.498273	Q06210	Q06210	Glutamine--fructose-6-phosphate aminotransferase [isomerizing] 1	GFPT1	+	LFQ intensity SIC_LFQ intensity 3P	28	28	24	45.9	45.9	38.3	78.806	0	214.74	1769600000	272	2.06486	0.0255335	-0.498273	-4.80562	27.7844	27.6256	27.5134	27.016	27.1659	27.2468
+	2.48884	-0.497814	Q9Y3A5	Q9Y3A5	Ribosome maturation protein SBDS	SBDS	+	LFQ intensity SIC_LFQ intensity 3P	10	10	10	39.2	39.2	39.2	28.763	0	93.475	653660000	84	2.48884	0.0136778	-0.497814	-6.29997	26.4309	26.1928	26.2363	25.8381	25.7352	25.7933
+	1.423	-0.497695	Q16342	Q16342	Programmed cell death protein 2	PDCD2			2	2	2	8.1	8.1	8.1	38.592	0	9.6477	59910000	17	1.423	0.0739689	-0.497695	-3.05732	22.5691	22.4578	22.0965	21.858	22.021	21.7513
+	1.3328	-0.49744	Q8NCM8	Q8NCM8	Cytoplasmic dynein 2 heavy chain 1	DYNC2H1			25	25	25	6.4	6.4	6.4	492.62	0	41.358	226260000	81	1.3328	0.0867488	-0.49744	-2.84835	24.7037	24.7131	24.4821	24.3785	24.1877	23.8405
+	2.02922	-0.494039	Q9UHD2	Q9UHD2	Serine/threonine-protein kinase TBK1	TBK1	+	LFQ intensity SIC_LFQ intensity 3P	7	7	7	12.8	12.8	12.8	83.641	0	16.404	59895000	19	2.02922	0.0270711	-0.494039	-4.69408	22.554	22.3459	22.6042	22.0071	22.1277	21.8872
+	3.42782	-0.493709	Q10471;Q8N4A0	Q10471	Polypeptide N-acetylgalactosaminyltransferase 2;Polypeptide N-acetylgalactosaminyltransferase 2 soluble form	GALNT2	+	LFQ intensity SIC_LFQ intensity 3P	17	17	17	35.7	35.7	35.7	64.732	0	185.45	713620000	114	3.42782	0.00455883	-0.493709	-11.1101	26.3125	26.2767	26.3878	25.8861	25.7823	25.8274
	0.775497	-0.493617	Q9GZU8	Q9GZU8	Protein FAM192A	FAM192A			4	4	4	17.7	17.7	17.7	28.912	0	6.9824	133200000	22	0.775497	0.235438	-0.493617	-1.68288	23.54	23.558	24.1868	22.8677	23.4207	23.5156
+	1.89751	-0.493601	Q9Y371	Q9Y371	Endophilin-B1	SH3GLB1	+	LFQ intensity SIC_LFQ intensity 3P	7	6	6	19.2	17	17	40.796	0	53.235	412090000	64	1.89751	0.033242	-0.493601	-4.29839	25.4968	25.3755	25.4006	24.7783	25.1412	24.8726
	0.875832	-0.493409	Q9GZT9;Q9H6Z9	Q9GZT9	Egl nine homolog 1	EGLN1			8	8	8	26.8	26.8	26.8	46.02	0	18.26	110000000	22	0.875832	0.197057	-0.493409	-1.8812	23.5851	22.8697	23.4697	22.7069	23.0926	22.6448
+	1.5276	-0.492845	A1X283;Q5TCZ1	A1X283	SH3 and PX domain-containing protein 2B	SH3PXD2B			22	22	22	29.1	29.1	29.1	101.58	0	185.01	1749700000	177	1.5276	0.062056	-0.492845	-3.30923	27.5091	27.5627	27.1176	26.8769	27.0005	26.8336
+	2.86654	-0.491206	Q9UHG3	Q9UHG3	Prenylcysteine oxidase 1	PCYOX1	+	LFQ intensity SIC_LFQ intensity 3P	15	15	15	35.6	35.6	35.6	56.639	0	133.41	1699200000	155	2.86654	0.008353	-0.491206	-7.94397	27.4507	27.3209	27.4682	26.9895	26.9282	26.8485
+	1.76251	-0.491179	Q9UPN7	Q9UPN7	Serine/threonine-protein phosphatase 6 regulatory subunit 1	PPP6R1	+	LFQ intensity SIC_LFQ intensity 3P	7	7	7	18.4	18.4	18.4	96.723	0.00019806	5.4638	27600000	13	1.76251	0.041809	-0.491179	-3.91793	21.2956	21.3852	21.5836	21.05	20.7493	20.9916
+	2.31597	-0.490821	P55735	P55735	Protein SEC13 homolog	SEC13	+	LFQ intensity SIC_LFQ intensity 3P	9	9	9	43.8	43.8	43.8	35.54	0	203.9	713570000	91	2.31597	0.0173643	-0.490821	-5.65097	26.5232	26.3947	26.4966	25.8351	26.0997	26.0072
+	2.14923	-0.489894	Q8WXA3	Q8WXA3	RUN and FYVE domain-containing protein 2	RUFY2	+	LFQ intensity SIC_LFQ intensity 3P	10	8	8	18.5	14.2	14.2	70.009	0	39.043	110730000	29	2.14923	0.0221632	-0.489894	-5.07773	23.229	23.4024	23.3643	22.7329	22.7931	22.9999
	1.01891	-0.4897	Q9H4G0	Q9H4G0	Band 4.1-like protein 1	EPB41L1			9	8	8	14.1	12.7	12.7	98.502	0	34.206	247840000	35	1.01891	0.152631	-0.4897	-2.17066	24.6828	24.8061	24.1295	24.0151	24.2152	23.919
	0.907521	-0.489627	P52758	P52758	Ribonuclease UK114	HRSP12			4	4	4	40.9	40.9	40.9	14.494	0	45.155	259590000	36	0.907521	0.186097	-0.489627	-1.94453	25.2647	24.5735	24.8867	24.6015	24.5401	24.1143
+	2.03758	-0.489338	Q14160	Q14160	Protein scribble homolog	SCRIB	+	LFQ intensity SIC_LFQ intensity 3P	11	11	10	11	11	10.2	174.88	0	64.547	198320000	42	2.03758	0.0267193	-0.489338	-4.72008	24.4561	24.1665	24.3259	23.9179	23.852	23.7106
+	2.76921	-0.489109	P00387	P00387	NADH-cytochrome b5 reductase 3;NADH-cytochrome b5 reductase 3 membrane-bound form;NADH-cytochrome b5 reductase 3 soluble form	CYB5R3	+	LFQ intensity SIC_LFQ intensity 3P	12	12	12	51.2	51.2	51.2	34.234	0	196.66	2476900000	203	2.76921	0.00944655	-0.489109	-7.48778	28.1293	28.0526	28.2645	27.6204	27.6905	27.6682
+	1.11723	-0.488872	Q9HB90;Q9NQL2	Q9HB90;Q9NQL2	Ras-related GTP-binding protein C;Ras-related GTP-binding protein D	RRAGC			7	7	7	28.3	28.3	28.3	44.223	0	32.93	274710000	42	1.11723	0.127197	-0.488872	-2.37573	25.1817	24.564	24.6881	24.1582	24.3983	24.4107
+	1.17541	-0.488057	P45985	P45985	Dual specificity mitogen-activated protein kinase kinase 4	MAP2K4			8	8	8	31.8	31.8	31.8	44.287	0	62.849	463080000	38	1.17541	0.114633	-0.488057	-2.49992	25.8243	25.7083	25.3053	25.2624	25.2165	24.8949
+	1.2235	-0.487823	P56556	P56556	NADH dehydrogenase [ubiquinone] 1 alpha subcomplex subunit 6	NDUFA6			6	6	6	40.6	40.6	40.6	15.136	0	11.022	364500000	42	1.2235	0.105398	-0.487823	-2.60438	25.1551	25.1722	25.7131	24.8648	24.9232	24.789
+	1.23492	-0.487793	O15344	O15344	E3 ubiquitin-protein ligase Midline-1	MID1			11	11	11	21.7	21.7	21.7	75.25	0	79.842	491410000	99	1.23492	0.10338	-0.487793	-2.62942	25.9401	26.2007	25.5866	25.3211	25.4981	25.4448
+	3.05998	-0.486141	Q969J3	Q969J3	Loss of heterozygosity 12 chromosomal region 1 protein	LOH12CR1	+	LFQ intensity SIC_LFQ intensity 3P	3	3	3	18.9	18.9	18.9	22.222	0	15.366	76747000	17	3.05998	0.00674386	-0.486141	-8.92604	23.0645	22.9993	23.1752	22.5789	22.5721	22.6297
+	2.38636	-0.484418	P30101	P30101	Protein disulfide-isomerase A3	PDIA3	+	LFQ intensity SIC_LFQ intensity 3P	40	39	39	70.5	67.5	67.5	56.782	0	323.31	36083000000	1107	2.38636	0.0156625	-0.484418	-5.90814	31.9194	31.9764	32.1648	31.4886	31.5147	31.6041
+	1.43318	-0.484255	P62330	P62330	ADP-ribosylation factor 6	ARF6			4	4	4	33.1	33.1	33.1	20.082	0	17.248	293420000	32	1.43318	0.0727028	-0.484255	-3.08136	24.6527	24.4529	24.8568	24.1668	24.3539	23.9889
	0.827398	-0.48377	P62877	P62877	E3 ubiquitin-protein ligase RBX1;E3 ubiquitin-protein ligase RBX1, N-terminally processed	RBX1			3	3	3	32.4	32.4	32.4	12.274	0	25.456	64931000	24	0.827398	0.215706	-0.48377	-1.78509	23.3077	23.2316	23.7323	23.3741	22.6439	22.8023
	0.658267	-0.483613	O60879	O60879	Protein diaphanous homolog 2	DIAPH2			4	4	4	3.6	3.6	3.6	125.57	0.00084746	2.9444	18321000	6	0.658267	0.292693	-0.483613	-1.45389	21.5045	21.1716	21.2636	20.4825	21.4636	20.5426
	0.503985	-0.482168	P01023;CON__ENSEMBL:ENSBTAP00000024146	P01023	Alpha-2-macroglobulin	A2M			3	3	3	2.8	2.8	2.8	163.29	0	7.5372	16336000	8	0.503985	0.388588	-0.482168	-1.15241	20.9885	21.6951	21.1702	20.8281	20.1651	21.4142
	0.669833	-0.481889	Q9H061	Q9H061	Transmembrane protein 126A	TMEM126A			3	3	3	14.9	14.9	14.9	21.527	0.00020096	5.7905	42232000	10	0.669833	0.286216	-0.481889	-1.47642	22.1888	21.7433	22.555	21.3867	21.5279	22.1268
+	1.90588	-0.481364	Q15363	Q15363	Transmembrane emp24 domain-containing protein 2	TMED2	+	LFQ intensity SIC_LFQ intensity 3P	4	4	4	24.9	24.9	24.9	22.761	0	219.5	1428600000	104	1.90588	0.0328235	-0.481364	-4.32281	26.6363	26.5684	26.646	26.2098	26.2752	25.9215
+	1.98883	-0.480963	P04899;P11488;P19087;A8MTJ3	P04899	Guanine nucleotide-binding protein G(i) subunit alpha-2	GNAI2	+	LFQ intensity SIC_LFQ intensity 3P	18	18	13	57.7	57.7	42.8	40.45	0	323.31	9826200000	316	1.98883	0.0287561	-0.480963	-4.57002	29.8746	29.815	30.0804	29.3535	29.3978	29.5757
+	1.53547	-0.480433	P08195	P08195	4F2 cell-surface antigen heavy chain	SLC3A2			23	23	23	41.9	41.9	41.9	67.993	0	323.31	5098000000	340	1.53547	0.0611959	-0.480433	-3.32864	29.2757	29.3866	29.0523	28.7567	28.9413	28.5752
+	1.1413	-0.480218	P63098;Q96LZ3	P63098	Calcineurin subunit B type 1	PPP3R1			6	6	6	45.3	45.3	45.3	19.3	0	41.625	493190000	62	1.1413	0.12165	-0.480218	-2.42684	26.0677	26.0125	25.7971	25.3452	25.8349	25.2566
+	2.15945	-0.479937	Q96LB3	Q96LB3	Intraflagellar transport protein 74 homolog	IFT74	+	LFQ intensity SIC_LFQ intensity 3P	10	10	10	22.2	22.2	22.2	69.239	0	44.015	114550000	41	2.15945	0.0217961	-0.479937	-5.11147	23.5679	23.7228	23.414	23.0616	23.056	23.1473
+	1.04534	-0.479106	Q9Y3D6	Q9Y3D6	Mitochondrial fission 1 protein	FIS1			4	4	4	31.6	31.6	31.6	16.937	0	59.006	2095800000	37	1.04534	0.145231	-0.479106	-2.22524	27.6388	27.9071	28.0361	27.4115	27.0547	27.6786
+	2.55834	-0.477803	Q13423	Q13423	NAD(P) transhydrogenase, mitochondrial	NNT	+	LFQ intensity SIC_LFQ intensity 3P	34	34	34	34.3	34.3	34.3	113.89	0	323.31	5129300000	426	2.55834	0.0125049	-0.477803	-6.578	29.0035	29.0168	29.2255	28.6151	28.6138	28.5834
+	1.34417	-0.477695	P19525	P19525	Interferon-induced, double-stranded RNA-activated protein kinase	EIF2AK2			14	14	14	28.7	28.7	28.7	62.094	0	114.33	1435400000	89	1.34417	0.0851348	-0.477695	-2.87431	27.1857	27.3554	26.8392	26.7144	26.7186	26.5142
+	1.13914	-0.477447	Q99733	Q99733	Nucleosome assembly protein 1-like 4	NAP1L4			13	13	11	37.9	37.9	34.9	42.823	0	323.31	6107600000	192	1.13914	0.122113	-0.477447	-2.42223	29.7503	29.1024	29.3538	28.8327	29.0299	28.9116
+	1.25951	-0.477091	P40855	P40855	Peroxisomal biogenesis factor 19	PEX19			10	10	10	43.1	43.1	43.1	32.806	0	323.31	352710000	90	1.25951	0.0991231	-0.477091	-2.68372	25.3607	25.4732	25.3919	24.8071	25.2763	24.7112
+	1.39765	-0.476978	O14562	O14562	Ubiquitin domain-containing protein UBFD1	UBFD1			10	10	10	43	43	43	33.382	0	48.562	350480000	62	1.39765	0.0774182	-0.476978	-2.99786	25.0041	25.1068	24.9591	24.6708	24.7262	24.2421
+	1.53861	-0.476972	P19474	P19474	E3 ubiquitin-protein ligase TRIM21	TRIM21			5	5	5	9.9	9.9	9.9	54.169	0	8.0525	44241000	16	1.53861	0.060985	-0.476972	-3.33639	22.3236	22.1068	22.0812	21.4778	21.7084	21.8945
+	1.31019	-0.476929	Q4KMQ2	Q4KMQ2	Anoctamin-6	ANO6			5	5	5	7.9	7.9	7.9	106.16	0	11.596	461550000	11	1.31019	0.0907098	-0.476929	-2.7971	25.6277	25.5101	25.3222	25.0289	25.2515	24.7487
+	1.40612	-0.476601	P00966	P00966	Argininosuccinate synthase	ASS1			14	14	14	40.3	40.3	40.3	46.53	0	92.403	406400000	86	1.40612	0.07624	-0.476601	-3.01765	25.6325	25.2358	25.2101	24.844	25.035	24.7696
	0.480958	-0.476307	P49454	P49454	Centromere protein F	CENPF			14	14	13	5.9	5.9	5.7	357.52	0	19.245	4667100000	57	0.480958	0.406529	-0.476307	-1.10695	28.9813	29.829	28.4438	28.3637	28.5795	28.882
+	1.08887	-0.476131	Q7L775	Q7L775	EPM2A-interacting protein 1	EPM2AIP1			8	8	8	18.6	18.6	18.6	70.369	0	83.272	261820000	40	1.08887	0.133783	-0.476131	-2.31599	24.6099	24.8371	24.7088	24.2468	24.5777	23.903
+	2.48329	-0.476104	Q9ULE3	Q9ULE3	DENN domain-containing protein 2A	DENND2A	+	LFQ intensity SIC_LFQ intensity 3P	5	5	4	6	6	5	113.85	0	10.523	46865000	14	2.48329	0.0138076	-0.476104	-6.27818	22.1684	22.4227	22.2555	21.7796	21.8245	21.8141
+	2.88162	-0.475747	P35606	P35606	Coatomer subunit beta	COPB2	+	LFQ intensity SIC_LFQ intensity 3P	37	37	37	48.8	48.8	48.8	102.49	0	323.31	2311300000	295	2.88162	0.00824036	-0.475747	-8.01682	28.0671	27.9131	27.9645	27.5673	27.4353	27.5149
+	1.06235	-0.475401	P12694	P12694	2-oxoisovalerate dehydrogenase subunit alpha, mitochondrial	BCKDHA			10	10	10	35.1	35.1	35.1	50.47	0	51.577	338470000	43	1.06235	0.140599	-0.475401	-2.26057	24.915	24.8746	25.3498	24.5265	24.8418	24.3448
+	1.28015	-0.472696	P37235;P84074	P37235	Hippocalcin-like protein 1	HPCAL1			11	11	8	63.7	63.7	54.4	22.313	0	44.498	1837000000	90	1.28015	0.0953779	-0.472696	-2.72964	27.2999	27.7114	27.6494	27.0728	26.8832	27.2867
	0.924582	-0.472491	P34949	P34949	Mannose-6-phosphate isomerase	MPI			11	11	11	37.1	37.1	37.1	46.655	0	95.526	452700000	52	0.924582	0.180816	-0.472491	-1.9788	25.8128	25.1483	25.2349	24.9747	25.0988	24.705
+	1.31776	-0.471259	Q9Y678	Q9Y678	Coatomer subunit gamma-1	COPG1			33	33	28	48.3	48.3	41.8	97.717	0	323.31	4453000000	272	1.31776	0.0893651	-0.471259	-2.81421	28.7239	28.9693	28.4872	28.1801	28.4408	28.1457
+	1.29366	-0.470882	Q15005	Q15005	Signal peptidase complex subunit 2	SPCS2			6	6	6	37.6	37.6	37.6	25.003	0	73.128	260740000	58	1.29366	0.0932667	-0.470882	-2.75988	24.9168	24.8736	25.2154	24.5099	24.3129	24.7705
	0.537851	-0.470004	P52565	P52565	Rho GDP-dissociation inhibitor 1	ARHGDIA			9	9	9	53.9	53.9	53.9	23.207	0	323.31	3973500000	251	0.537851	0.36613	-0.470004	-1.21894	28.7305	29.326	28.1956	28.1649	28.6796	27.9977
+	2.07239	-0.469875	Q8TBM8	Q8TBM8	DnaJ homolog subfamily B member 14	DNAJB14	+	LFQ intensity SIC_LFQ intensity 3P	3	3	3	10	10	10	42.515	0	6.7314	26301000	10	2.07239	0.0251837	-0.469875	-4.82944	21.6457	21.5749	21.8813	21.1845	21.2865	21.2213
+	2.10629	-0.469685	Q9H6K5	Q9H6K5	Proline-rich protein 36	PRR36	+	LFQ intensity SIC_LFQ intensity 3P	4	4	4	5.2	5.2	5.2	132.75	0	18.298	41229000	14	2.10629	0.0238575	-0.469685	-4.9378	22.6174	22.4073	22.657	22.1056	22.1782	21.9887
+	2.31598	-0.469243	P37837	P37837	Transaldolase	TALDO1	+	LFQ intensity SIC_LFQ intensity 3P	16	16	16	46.6	46.6	46.6	37.54	0	117.82	5241600000	216	2.31598	0.0173643	-0.469243	-5.65099	29.1364	29.1781	29.3374	28.7621	28.6447	28.8375
+	2.70248	-0.46906	P10155	P10155	60 kDa SS-A/Ro ribonucleoprotein	TROVE2	+	LFQ intensity SIC_LFQ intensity 3P	20	20	20	46.1	46.1	46.1	60.67	0	323.31	5068000000	215	2.70248	0.010417	-0.46906	-7.18862	28.8148	28.9348	28.8597	28.2964	28.4834	28.4223
+	1.70189	-0.468795	Q96JB5	Q96JB5	CDK5 regulatory subunit-associated protein 3	CDK5RAP3	+	LFQ intensity SIC_LFQ intensity 3P	12	12	12	29.1	29.1	29.1	56.92	0	48.548	366110000	69	1.70189	0.0463663	-0.468795	-3.7547	25.1619	25.3537	25.4255	25.0127	24.8452	24.6769
+	2.28262	-0.468746	Q99470	Q99470	Stromal cell-derived factor 2	SDF2	+	LFQ intensity SIC_LFQ intensity 3P	5	5	5	38.9	38.9	38.9	23.026	0	48.612	238220000	64	2.28262	0.0182162	-0.468746	-5.53234	24.5707	24.8209	24.6942	24.2502	24.1407	24.2886
+	2.7967	-0.468718	Q7KZF4	Q7KZF4	Staphylococcal nuclease domain-containing protein 1	SND1	+	LFQ intensity SIC_LFQ intensity 3P	54	54	54	60.1	60.1	60.1	102	0	323.31	4599700000	452	2.7967	0.00910868	-0.468718	-7.6142	29.0073	29.0228	29.1952	28.6046	28.6293	28.5852
+	1.67464	-0.46764	P25705	P25705	ATP synthase subunit alpha, mitochondrial	ATP5A1	+	LFQ intensity SIC_LFQ intensity 3P	38	38	38	70	70	70	59.75	0	323.31	25499000000	976	1.67464	0.0485114	-0.46764	-3.68278	31.5002	31.3062	31.7152	31.0905	30.9464	31.0818
+	1.47058	-0.465375	O75140	O75140	DEP domain-containing protein 5	DEPDC5			2	2	2	2.1	2.1	2.1	181.26	0.00019743	5.3898	32311000	5	1.47058	0.0680991	-0.465375	-3.17056	21.4982	21.5472	21.2732	21.0809	20.7344	21.1072
+	1.21086	-0.465125	P13489	P13489	Ribonuclease inhibitor	RNH1			19	19	19	54.2	54.2	54.2	49.973	0	323.31	2004100000	196	1.21086	0.108007	-0.465125	-2.57677	28.2456	27.8676	27.669	27.4716	27.5666	27.3486
	0.785019	-0.465122	P42025	P42025	Beta-centractin	ACTR1B			9	3	3	29.8	16	16	42.293	0	38.097	445610000	48	0.785019	0.231627	-0.465122	-1.70158	25.8972	25.232	25.0686	24.744	25.0956	24.9629
	0.987303	-0.464631	Q8NBJ4	Q8NBJ4	Golgi membrane protein 1	GOLM1			8	8	8	24.9	24.9	24.9	45.333	0	79.717	125290000	26	0.987303	0.161237	-0.464631	-2.10589	23.4934	23.6617	23.7315	22.8716	23.5691	23.052
+	2.5828	-0.464123	Q9Y2C4	Q9Y2C4	Nuclease EXOG, mitochondrial	EXOG	+	LFQ intensity SIC_LFQ intensity 3P	6	6	6	23.1	23.1	23.1	41.084	0	33.944	312790000	29	2.5828	0.0121033	-0.464123	-6.67834	24.7474	24.931	24.8766	24.3872	24.4625	24.3129
+	1.55167	-0.46326	O95630	O95630	STAM-binding protein	STAMBP			10	10	10	27.4	27.4	27.4	48.076	0	60.775	192440000	43	1.55167	0.0595784	-0.46326	-3.36876	24.2391	24.3613	23.9881	23.8712	23.7424	23.5851
+	1.9082	-0.462749	P56211	P56211	cAMP-regulated phosphoprotein 19	ARPP19	+	LFQ intensity SIC_LFQ intensity 3P	5	5	4	46.4	46.4	36.6	12.323	0	13.515	278990000	42	1.9082	0.0326898	-0.462749	-4.32958	24.7417	24.5984	24.9469	24.3443	24.2315	24.323
+	1.65182	-0.46177	A1L0T0	A1L0T0	Acetolactate synthase-like protein	ILVBL			11	11	11	24.4	24.4	24.4	67.867	0	37.22	116970000	35	1.65182	0.0502586	-0.46177	-3.6232	23.8741	24.1594	24.1458	23.747	23.4449	23.602
+	2.05184	-0.461315	Q16795	Q16795	NADH dehydrogenase [ubiquinone] 1 alpha subcomplex subunit 9, mitochondrial	NDUFA9	+	LFQ intensity SIC_LFQ intensity 3P	9	9	9	25.7	25.7	25.7	42.509	0	59.948	1175900000	58	2.05184	0.0261103	-0.461315	-4.76464	26.6595	26.5783	26.8213	26.2496	26.1016	26.324
+	1.55974	-0.459319	Q9BX68	Q9BX68	Histidine triad nucleotide-binding protein 2, mitochondrial	HINT2			5	5	5	51.5	51.5	51.5	17.162	0	161.47	754090000	73	1.55974	0.0587538	-0.459319	-3.38887	26.5125	26.4589	26.1353	25.7793	25.9478	26.0017
+	2.11351	-0.459176	Q9H936;Q9H1K4	Q9H936	Mitochondrial glutamate carrier 1	SLC25A22	+	LFQ intensity SIC_LFQ intensity 3P	12	12	12	45.5	45.5	45.5	34.47	0	136.87	792500000	92	2.11351	0.0235068	-0.459176	-4.96112	26.5198	26.4041	26.6854	26.1438	26.0929	25.9951
+	2.01626	-0.45878	Q53H82	Q53H82	Beta-lactamase-like protein 2	LACTB2	+	LFQ intensity SIC_LFQ intensity 3P	4	4	4	19.8	19.8	19.8	32.805	0	14.996	108510000	23	2.01626	0.027549	-0.45878	-4.65401	23.2047	23.2598	23.2646	22.61	22.944	22.7987
	0.522441	-0.458776	P09493	P09493	Tropomyosin alpha-1 chain	TPM1			15	8	7	43.7	27.5	21.8	32.708	0	38.987	289990000	47	0.522441	0.376878	-0.458776	-1.18871	24.1991	25.4489	25.0157	24.3326	24.2847	24.6701
	0.960408	-0.45844	P60953;P17081	P60953	Cell division control protein 42 homolog	CDC42			9	9	8	48.7	48.7	42.9	21.258	0	155.17	3678500000	133	0.960408	0.169342	-0.45844	-2.05117	28.4605	28.4205	28.9274	27.8921	28.1198	28.4212
+	1.182	-0.457755	Q9P0J0	Q9P0J0	NADH dehydrogenase [ubiquinone] 1 alpha subcomplex subunit 13	NDUFA13			6	6	6	53.5	53.5	53.5	16.698	0	12.876	904170000	33	1.182	0.113143	-0.457755	-2.51414	25.9455	26.4368	26.333	25.6862	25.6675	25.9883
	0.316747	-0.456862	Q9BYK8	Q9BYK8	Helicase with zinc finger domain 2	HELZ2			3	3	3	2	2	2	294.65	0.00020218	5.9234	18507000	9	0.316747	0.553874	-0.456862	-0.77382	20.7742	20.5852	20.7395	19.1593	21.1784	20.3906
+	1.6562	-0.456579	O95825	O95825	Quinone oxidoreductase-like protein 1	CRYZL1	+	LFQ intensity SIC_LFQ intensity 3P	10	10	10	36.1	36.1	36.1	38.696	0	50.635	162170000	38	1.6562	0.0499107	-0.456579	-3.63459	24.6273	24.5322	24.7935	24.0372	24.1668	24.3793
+	1.61597	-0.456416	O00462	O00462	Beta-mannosidase	MANBA			11	11	11	15.7	15.7	15.7	100.89	0	44.43	287550000	68	1.61597	0.0532921	-0.456416	-3.53084	24.4349	24.8432	24.6909	24.2894	24.1157	24.1947
+	2.18223	-0.456207	Q9UI12	Q9UI12	V-type proton ATPase subunit H	ATP6V1H	+	LFQ intensity SIC_LFQ intensity 3P	13	13	13	35	35	35	55.882	0	82.231	780330000	118	2.18223	0.0210227	-0.456207	-5.18734	26.4124	26.6944	26.4906	26.0255	26.0934	26.1099
+	1.88359	-0.455336	Q6ZMI0	Q6ZMI0	Protein phosphatase 1 regulatory subunit 21	PPP1R21	+	LFQ intensity SIC_LFQ intensity 3P	14	14	14	27.2	27.2	27.2	88.313	0	108.27	317170000	66	1.88359	0.0339874	-0.455336	-4.25802	25.1451	25.0712	24.9781	24.5299	24.7995	24.4991
	0.983598	-0.4551	Q9UQB3	Q9UQB3	Catenin delta-2	CTNND2			8	8	8	9.8	9.8	9.8	132.65	0	29.058	105010000	36	0.983598	0.16241	-0.4551	-2.09833	23.711	23.4722	23.7715	23.1492	23.5584	22.8819
+	1.62056	-0.454184	Q96CN7	Q96CN7	Isochorismatase domain-containing protein 1	ISOC1			6	6	6	19.8	19.8	19.8	32.236	0	20.639	390830000	43	1.62056	0.0528478	-0.454184	-3.54258	25.3066	25.4374	25.0384	24.7593	24.7512	24.9094
+	2.49812	-0.454	P27824	P27824	Calnexin	CANX	+	LFQ intensity SIC_LFQ intensity 3P	29	29	29	40.4	40.4	40.4	67.567	0	323.31	35294000000	891	2.49812	0.0134791	-0.454	-6.3365	31.6931	31.9261	31.8773	31.3715	31.3981	31.3649
+	1.98665	-0.453702	P22059;Q969R2	P22059	Oxysterol-binding protein 1	OSBP	+	LFQ intensity SIC_LFQ intensity 3P	14	14	14	21.3	21.3	21.3	89.42	0	108.92	444720000	80	1.98665	0.0288362	-0.453702	-4.56341	25.8659	25.8311	25.6631	25.2334	25.4851	25.2805
	0.490821	-0.452616	Q9NZZ3	Q9NZZ3	Charged multivesicular body protein 5	CHMP5			6	6	6	30.6	30.6	30.6	24.57	0	43.89	309580000	26	0.490821	0.398572	-0.452616	-1.12644	26.0006	25.5547	24.8525	24.6271	25.0231	25.3999
	0.996932	-0.451675	O75746	O75746	Calcium-binding mitochondrial carrier protein Aralar1	SLC25A12			19	12	12	29.1	20.8	20.8	74.761	0	51.268	358050000	54	0.996932	0.15869	-0.451675	-2.12557	25.0035	24.8355	25.5277	24.7393	24.6758	24.5965
+	1.45817	-0.451323	O60716	O60716	Catenin delta-1	CTNND1			30	30	30	41.1	41.1	41.1	108.17	0	161.07	1902300000	198	1.45817	0.0695717	-0.451323	-3.14081	27.7013	27.3433	27.7836	27.2455	27.0767	27.152
	0.763031	-0.451012	Q9UNW1	Q9UNW1	Multiple inositol polyphosphate phosphatase 1	MINPP1			6	6	6	15.8	15.8	15.8	55.051	0	61.706	199050000	30	0.763031	0.240747	-0.451012	-1.65842	24.0064	24.7921	24.5328	24.1146	24.1565	23.7073
+	1.34481	-0.450309	P48723	P48723	Heat shock 70 kDa protein 13	HSPA13			11	11	11	29.3	29.3	29.3	51.927	0	57.905	706400000	84	1.34481	0.085078	-0.450309	-2.87576	25.9211	25.9858	26.2142	25.6677	25.7642	25.3384
+	1.3511	-0.450149	P51151	P51151	Ras-related protein Rab-9A	RAB9A			7	7	5	43.8	43.8	33.8	22.837	0	56.242	439910000	63	1.3511	0.084178	-0.450149	-2.89017	25.6255	25.7866	25.2916	25.0581	25.2274	25.0678
+	2.46363	-0.449371	P23786	P23786	Carnitine O-palmitoyltransferase 2, mitochondrial	CPT2	+	LFQ intensity SIC_LFQ intensity 3P	21	21	21	37.1	37.1	37.1	73.776	0	102.4	1538100000	175	2.46363	0.0141257	-0.449371	-6.20162	27.354	27.369	27.565	27.0272	26.9711	26.9416
+	1.33636	-0.44892	Q9BTV4	Q9BTV4	Transmembrane protein 43	TMEM43			12	12	12	34.5	34.5	34.5	44.875	0	63.715	1137100000	98	1.33636	0.0861678	-0.44892	-2.85647	26.881	26.6413	27.1495	26.4294	26.3511	26.5445
+	1.6041	-0.448237	Q6NVY1	Q6NVY1	3-hydroxyisobutyryl-CoA hydrolase, mitochondrial	HIBCH			12	12	12	34.2	34.2	34.2	43.482	0	109.57	1027500000	147	1.6041	0.0544341	-0.448237	-3.5006	26.2818	26.057	26.4483	25.7774	25.7344	25.9305
+	1.16829	-0.446857	Q9Y666	Q9Y666	Solute carrier family 12 member 7	SLC12A7			5	5	5	7.1	7.1	7.1	119.1	0	19.789	89055000	11	1.16829	0.116209	-0.446857	-2.48461	22.745	23.1902	22.6912	22.5024	22.5256	22.2578
+	1.7663	-0.445782	P52209	P52209	6-phosphogluconate dehydrogenase, decarboxylating	PGD	+	LFQ intensity SIC_LFQ intensity 3P	25	25	25	59	59	59	53.139	0	323.31	9992900000	407	1.7663	0.0416159	-0.445782	-3.92828	30.3493	30.1061	30.1486	29.5881	29.8121	29.8664
+	1.41567	-0.445056	Q32MZ4	Q32MZ4	Leucine-rich repeat flightless-interacting protein 1	LRRFIP1			10	10	9	16.3	16.3	14.9	89.252	0	20.818	84585000	36	1.41567	0.0749509	-0.445056	-3.04006	23.4227	23.4294	23.4475	22.6958	23.1276	23.141
+	2.50495	-0.444824	Q14697	Q14697	Neutral alpha-glucosidase AB	GANAB	+	LFQ intensity SIC_LFQ intensity 3P	41	41	41	48.9	48.9	48.9	106.87	0	323.31	7212300000	468	2.50495	0.013362	-0.444824	-6.36349	29.7478	29.7339	29.8156	29.3894	29.1907	29.3829
	0.338218	-0.444431	Q9NZN8	Q9NZN8	CCR4-NOT transcription complex subunit 2	CNOT2			3	3	3	9.8	9.8	9.8	59.737	0.00035205	3.4694	15938000	7	0.338218	0.530064	-0.444431	-0.818623	20.9502	20.644	20.9594	21.4648	19.9896	19.766
+	1.86995	-0.444148	Q96IJ6	Q96IJ6	Mannose-1-phosphate guanyltransferase alpha	GMPPA	+	LFQ intensity SIC_LFQ intensity 3P	5	5	5	13.3	13.3	13.3	46.291	0	13.62	200220000	22	1.86995	0.034784	-0.444148	-4.21873	24.3723	24.2552	24.2806	24.003	23.9038	23.6688
+	1.69984	-0.442658	O00291	O00291	Huntingtin-interacting protein 1	HIP1	+	LFQ intensity SIC_LFQ intensity 3P	15	15	14	19.3	19.3	18.3	116.22	0	87.861	385820000	92	1.69984	0.0464558	-0.442658	-3.74927	25.4927	25.4385	25.7258	25.1252	24.9665	25.2373
	0.861643	-0.441119	Q9Y2I8	Q9Y2I8	WD repeat-containing protein 37	WDR37			6	6	6	13.6	13.6	13.6	54.665	0	9.6016	83732000	28	0.861643	0.202409	-0.441119	-1.85296	23.0692	22.6363	23.0694	22.3038	22.2855	22.8623
+	1.81615	-0.441088	Q8N568;Q9C098	Q8N568	Serine/threonine-protein kinase DCLK2	DCLK2	+	LFQ intensity SIC_LFQ intensity 3P	11	10	10	21.5	19.3	19.3	83.605	0	58.493	408730000	64	1.81615	0.0381764	-0.441088	-4.0662	25.5185	25.4071	25.247	25.0955	24.8496	24.9042
	0.7709	-0.440577	Q9UIQ6	Q9UIQ6	Leucyl-cystinyl aminopeptidase;Leucyl-cystinyl aminopeptidase, pregnancy serum form	LNPEP			6	6	6	7.9	7.9	7.9	117.35	0	18.533	59516000	16	0.7709	0.237413	-0.440577	-1.67385	22.067	22.1026	22.4261	21.5896	21.4582	22.2262
+	1.44449	-0.438306	Q13576	Q13576	Ras GTPase-activating-like protein IQGAP2	IQGAP2			34	32	32	24.8	23.8	23.8	180.58	0	167.38	876070000	149	1.44449	0.0712301	-0.438306	-3.10821	26.4708	26.6967	26.3122	26.1166	26.1637	25.8846
+	2.52138	-0.438203	Q9Y2D4	Q9Y2D4	Exocyst complex component 6B	EXOC6B	+	LFQ intensity SIC_LFQ intensity 3P	15	15	15	25	25	25	94.2	0	42.843	287080000	63	2.52138	0.0130942	-0.438203	-6.42887	25.0898	24.9503	24.9093	24.5853	24.4634	24.5861
+	2.48203	-0.437709	Q13619	Q13619	Cullin-4A	CUL4A	+	LFQ intensity SIC_LFQ intensity 3P	19	14	14	25.2	19	19	87.679	0	99.509	357350000	90	2.48203	0.0138129	-0.437709	-6.27326	25.1763	25.0968	25.2815	24.7367	24.8295	24.6754
	0.876359	-0.437454	Q96RF0	Q96RF0	Sorting nexin-18	SNX18			3	3	3	5.7	5.7	5.7	68.894	0	7.7235	137630000	13	0.876359	0.196876	-0.437454	-1.88225	23.7275	23.8929	23.1544	23.0359	23.1765	23.2502
+	1.47869	-0.437199	O96005	O96005	Cleft lip and palate transmembrane protein 1	CLPTM1			4	4	4	8.8	8.8	8.8	76.096	0	48.279	353770000	46	1.47869	0.0671787	-0.437199	-3.1901	25.1372	24.925	24.6667	24.4994	24.4751	24.4427
+	1.65937	-0.436661	Q12904	Q12904	Aminoacyl tRNA synthase complex-interacting multifunctional protein 1;Endothelial monocyte-activating polypeptide 2	AIMP1	+	LFQ intensity SIC_LFQ intensity 3P	15	15	15	64.1	64.1	64.1	34.352	0	258.88	1462700000	157	1.65937	0.049637	-0.436661	-3.64285	27.5064	27.33	27.2989	26.8855	27.1378	26.8019
+	1.39961	-0.436259	Q6KCM7;Q9BV35	Q6KCM7	Calcium-binding mitochondrial carrier protein SCaMC-2	SLC25A25			5	5	5	12.4	12.4	12.4	52.662	0	7.2757	34839000	22	1.39961	0.0771601	-0.436259	-3.00242	21.4751	21.3847	21.854	21.1204	21.1078	21.1768
+	1.30214	-0.435446	Q13561	Q13561	Dynactin subunit 2	DCTN2			17	17	17	51.9	51.9	51.9	44.23	0	282.61	2551800000	223	1.30214	0.0921015	-0.435446	-2.77895	28.2061	28.0941	27.9757	27.726	27.3835	27.86
+	3.0543	-0.434541	Q99766	Q99766	ATP synthase subunit s, mitochondrial	ATP5S	+	LFQ intensity SIC_LFQ intensity 3P	5	5	5	22.8	22.8	22.8	24.866	0.00020568	6.2956	51518000	17	3.0543	0.00674386	-0.434541	-8.89573	22.1365	22.1462	22.2223	21.8144	21.6849	21.702
	0.416292	-0.434364	Q7Z7F7	Q7Z7F7	39S ribosomal protein L55, mitochondrial	MRPL55			2	2	2	18.8	18.8	18.8	15.128	0.00019596	5.2362	128220000	22	0.416292	0.458333	-0.434364	-0.978003	23.6943	23.7211	23.4047	23.5039	23.6984	22.3148
+	3.34253	-0.432728	P04179	P04179	Superoxide dismutase [Mn], mitochondrial	SOD2	+	LFQ intensity SIC_LFQ intensity 3P	9	9	9	52.7	52.7	52.7	24.75	0	53.095	1050500000	83	3.34253	0.00481361	-0.432728	-10.5631	27.2534	27.1505	27.1184	26.7335	26.7414	26.7493
	0.904771	-0.431273	O75832	O75832	26S proteasome non-ATPase regulatory subunit 10	PSMD10			8	8	8	55.3	55.3	55.3	24.428	0	119.27	756680000	108	0.904771	0.186942	-0.431273	-1.93902	26.5144	26.4999	26.1953	25.5802	26.1972	26.1384
+	1.59488	-0.430999	Q9NVH0	Q9NVH0	Exonuclease 3-5 domain-containing protein 2	EXD2			12	12	12	23.5	23.5	23.5	70.352	0	38.152	361530000	51	1.59488	0.0552892	-0.430999	-3.4772	25.4892	25.6776	25.8792	25.1583	25.2575	25.3373
+	2.33108	-0.430594	Q7Z417	Q7Z417	Nuclear fragile X mental retardation-interacting protein 2	NUFIP2	+	LFQ intensity SIC_LFQ intensity 3P	14	14	14	35.5	35.5	35.5	76.12	0	95.54	359240000	88	2.33108	0.0170302	-0.430594	-5.70537	25.4571	25.2885	25.2477	24.822	24.928	24.9515
	0.746342	-0.430482	Q05193	Q05193	Dynamin-1	DNM1			22	12	12	29.9	19.4	19.4	97.407	0	84.959	387810000	64	0.746342	0.248213	-0.430482	-1.62574	25.1648	25.02	24.3262	24.5045	24.4041	24.3109
	0.192423	-0.429986	Q92574	Q92574	Hamartin	TSC1			4	4	4	4.9	4.9	4.9	129.77	0	6.3407	35933000	10	0.192423	0.704908	-0.429986	-0.501967	21.4607	21.6622	21.0879	19.4148	22.2952	21.2109
+	1.98696	-0.429232	Q8N2K0	Q8N2K0	Monoacylglycerol lipase ABHD12	ABHD12	+	LFQ intensity SIC_LFQ intensity 3P	8	8	8	25.6	25.6	25.6	45.096	0	27.787	157150000	24	1.98696	0.0288315	-0.429232	-4.56435	24.0589	24.0695	24.3264	23.6965	23.6797	23.7908
	0.764391	-0.428958	Q15750	Q15750	TGF-beta-activated kinase 1 and MAP3K7-binding protein 1	TAB1			5	5	5	11.7	11.7	11.7	54.643	0	9.0247	30426000	19	0.764391	0.240261	-0.428958	-1.66109	21.7729	21.0243	21.5788	20.7782	21.1139	21.1969
	0.509596	-0.428509	Q14353	Q14353	Guanidinoacetate N-methyltransferase	GAMT			5	5	5	42.8	42.8	42.8	26.318	0	48.039	308280000	42	0.509596	0.385304	-0.428509	-1.16345	24.9455	24.1445	24.0654	24.2791	24.0985	23.4923
+	2.85935	-0.428457	O15027	O15027	Protein transport protein Sec16A	SEC16A	+	LFQ intensity SIC_LFQ intensity 3P	26	26	26	16.6	16.6	16.6	251.89	0	49.886	323840000	69	2.85935	0.0083961	-0.428457	-7.90942	25.0587	24.9478	25.0699	24.6716	24.5685	24.5509
+	1.23636	-0.428277	P16930	P16930	Fumarylacetoacetase	FAH			8	8	8	22.7	22.7	22.7	46.374	0	35.151	213070000	38	1.23636	0.103182	-0.428277	-2.6326	24.4987	24.1235	24.6358	23.9988	24.0822	23.8922
+	1.26235	-0.427134	Q07960	Q07960	Rho GTPase-activating protein 1	ARHGAP1			15	15	15	40.3	40.3	40.3	50.435	0	89.234	1202800000	117	1.26235	0.0986192	-0.427134	-2.69001	27.0767	26.8032	26.6192	26.5184	26.4643	26.235
	0.739682	-0.42708	Q7Z5L9	Q7Z5L9	Interferon regulatory factor 2-binding protein 2	IRF2BP2			6	5	5	15	13.3	13.3	61.024	0	28.747	57943000	15	0.739682	0.251462	-0.42708	-1.61271	22.1834	22.4625	22.8563	22.3719	22.0959	21.7531
	1.01099	-0.427018	P54253	P54253	Ataxin-1	ATXN1			2	2	2	2.9	2.9	2.9	86.922	0.00083626	2.766	8893400	5	1.01099	0.154655	-0.427018	-2.15438	20.736	20.8433	20.7133	20.6098	19.9615	20.4402
	1.07869	-0.426323	Q9BRA2	Q9BRA2	Thioredoxin domain-containing protein 17	TXNDC17			7	7	7	56.1	56.1	56.1	13.941	0	49.703	2130900000	84	1.07869	0.136423	-0.426323	-2.29466	28.0062	27.6826	27.619	27.4018	27.5541	27.0731
	0.696013	-0.425622	Q9H1B7	Q9H1B7	Interferon regulatory factor 2-binding protein-like	IRF2BPL			9	9	8	15.2	15.2	13.9	82.658	0	40.364	405730000	56	0.696013	0.273148	-0.425622	-1.52744	25.1829	24.9167	25.765	25.0521	24.6344	24.9011
+	1.60532	-0.424808	Q99797	Q99797	Mitochondrial intermediate peptidase	MIPEP			12	12	12	17.8	17.8	17.8	80.64	0	43.101	294690000	44	1.60532	0.0543528	-0.424808	-3.5037	24.5748	24.96	24.8837	24.4098	24.4107	24.3236
+	1.12002	-0.423447	Q3SXM5	Q3SXM5	Inactive hydroxysteroid dehydrogenase-like protein 1	HSDL1			11	11	11	31.8	31.8	31.8	37.001	0	54.523	510970000	69	1.12002	0.126512	-0.423447	-2.38163	26.0802	25.6678	26.1038	25.5206	25.3442	25.7166
+	2.58744	-0.421345	Q9Y4L1	Q9Y4L1	Hypoxia up-regulated protein 1	HYOU1	+	LFQ intensity SIC_LFQ intensity 3P	44	44	43	49.2	49.2	49.2	111.33	0	323.31	22495000000	1062	2.58744	0.0120191	-0.421345	-6.6975	30.987	31.1034	31.1682	30.6387	30.7321	30.6238
+	1.77215	-0.421115	Q9P0L0	Q9P0L0	Vesicle-associated membrane protein-associated protein A	VAPA	+	LFQ intensity SIC_LFQ intensity 3P	8	7	7	46.6	41.8	41.8	27.893	0	49.275	1255900000	100	1.77215	0.0412213	-0.421115	-3.9443	26.7832	27.1174	26.9461	26.5617	26.5843	26.4374
+	2.01876	-0.421081	Q12907	Q12907	Vesicular integral-membrane protein VIP36	LMAN2	+	LFQ intensity SIC_LFQ intensity 3P	13	13	13	46.6	46.6	46.6	40.228	0	99.986	1253300000	99	2.01876	0.0274692	-0.421081	-4.66171	26.9576	26.9979	26.8502	26.5841	26.3568	26.6016
+	1.92323	-0.420203	Q7Z6K5	Q7Z6K5	Arpin	ARPIN	+	LFQ intensity SIC_LFQ intensity 3P	6	6	6	34.1	34.1	34.1	24.943	0	32.958	168070000	42	1.92323	0.031965	-0.420203	-4.37369	23.7345	23.7652	23.5586	23.1277	23.3044	23.3656
+	1.75656	-0.419876	Q96DZ5	Q96DZ5	CAP-Gly domain-containing linker protein 3	CLIP3	+	LFQ intensity SIC_LFQ intensity 3P	4	4	4	10.2	10.2	10.2	59.559	0.00019091	4.7702	14866000	12	1.75656	0.0422469	-0.419876	-3.90171	21.1885	21.0115	20.9023	20.7462	20.5193	20.5772
+	1.96213	-0.41865	O15145	O15145	Actin-related protein 2/3 complex subunit 3	ARPC3	+	LFQ intensity SIC_LFQ intensity 3P	8	8	8	40.4	40.4	40.4	20.546	0	72.199	1495300000	112	1.96213	0.0300593	-0.41865	-4.48937	27.199	26.97	26.986	26.6313	26.5352	26.7326
+	2.17419	-0.418644	Q13596	Q13596	Sorting nexin-1	SNX1	+	LFQ intensity SIC_LFQ intensity 3P	16	15	15	35.1	33.1	33.1	59.069	0	154.01	760380000	69	2.17419	0.0212821	-0.418644	-5.16046	26.3135	26.2214	26.2771	25.9767	25.8667	25.7127
+	2.61663	-0.418123	P48059;Q7Z4I7	P48059;Q7Z4I7	LIM and senescent cell antigen-like-containing domain protein 1;LIM and senescent cell antigen-like-containing domain protein 2	LIMS1	+	LFQ intensity SIC_LFQ intensity 3P	8	8	8	30.5	30.5	30.5	37.251	0	21.161	157110000	37	2.61663	0.0115724	-0.418123	-6.81928	23.7685	23.7648	23.9446	23.4028	23.4368	23.3839
+	3.5353	-0.417761	Q9Y2H6	Q9Y2H6	Fibronectin type-III domain-containing protein 3A	FNDC3A	+	LFQ intensity SIC_LFQ intensity 3P	21	21	21	24.9	24.9	24.9	131.85	0	102.31	553830000	115	3.5353	0.00415706	-0.417761	-11.8377	25.6834	25.6841	25.7053	25.2065	25.3222	25.2909
	1.04443	-0.416866	Q8NB37	Q8NB37	Parkinson disease 7 domain-containing protein 1	PDDC1			4	4	4	30	30	30	23.297	0	30.086	221540000	43	1.04443	0.145489	-0.416866	-2.22335	24.6463	24.2745	24.4432	24.1758	24.2065	23.7311
	0.816937	-0.416169	Q15843	Q15843	NEDD8	NEDD8			4	4	4	40.7	40.7	40.7	9.0714	0	17.756	455120000	41	0.816937	0.219407	-0.416169	-1.76443	26.7993	26.7038	26.1071	26.1857	26.2397	25.9365
	0.704635	-0.416037	O00534	O00534	von Willebrand factor A domain-containing protein 5A	VWA5A			10	10	10	15.3	15.3	15.3	86.488	0	21.812	85490000	27	0.704635	0.269047	-0.416037	-1.54426	23.4169	22.7632	22.6906	22.7289	22.6236	22.2701
	0.508288	-0.415382	Q8TER5	Q8TER5	Rho guanine nucleotide exchange factor 40	ARHGEF40			5	5	5	4.9	4.9	4.9	164.66	0	12.532	48757000	13	0.508288	0.386275	-0.415382	-1.16088	22.0431	22.3786	22.2882	21.8459	21.2144	22.4035
	0.661237	-0.41515	P57105	P57105	Synaptojanin-2-binding protein	SYNJ2BP			3	3	3	26.2	26.2	26.2	15.928	0	10.667	126840000	15	0.661237	0.291007	-0.41515	-1.45967	23.26	23.8115	23.7613	23.3347	23.494	22.7586
	0.937485	-0.414618	P22061	P22061	Protein-L-isoaspartate(D-aspartate) O-methyltransferase	PCMT1			12	12	12	56.8	56.8	56.8	24.636	0	285.3	1993200000	165	0.937485	0.176382	-0.414618	-2.0048	27.6562	27.0235	27.624	27.0361	26.9783	27.0454
+	1.61478	-0.414618	O43491	O43491	Band 4.1-like protein 2	EPB41L2			28	23	23	35.4	31.1	31.1	112.59	0	86.665	1049200000	110	1.61478	0.0533916	-0.414618	-3.5278	26.8957	26.6367	26.9473	26.4601	26.4975	26.2783
	0.522552	-0.41446	Q9UJ14	Q9UJ14	Gamma-glutamyltransferase 7;Gamma-glutamyltransferase 7 heavy chain;Gamma-glutamyltransferase 7 light chain	GGT7			2	2	2	4.5	4.5	4.5	70.466	0	7.5826	37624000	9	0.522552	0.376876	-0.41446	-1.18893	22.2118	21.33	22.156	21.8511	21.4435	21.1599
+	1.71339	-0.412221	Q9UGM6	Q9UGM6	Tryptophan--tRNA ligase, mitochondrial	WARS2	+	LFQ intensity SIC_LFQ intensity 3P	4	4	4	13.3	13.3	13.3	40.146	0	7.78	86663000	14	1.71339	0.0455995	-0.412221	-3.78531	22.9618	23.1607	23.1661	22.7006	22.8233	22.528
+	2.16172	-0.411477	Q96CT7	Q96CT7	Coiled-coil domain-containing protein 124	CCDC124	+	LFQ intensity SIC_LFQ intensity 3P	7	7	7	29.6	29.6	29.6	25.835	0	15.04	264140000	35	2.16172	0.0217233	-0.411477	-5.119	24.6633	24.417	24.57	24.0767	24.1374	24.2018
+	1.29574	-0.410649	O60888	O60888	Protein CutA	CUTA			5	5	5	34.1	34.1	34.1	19.116	0	63.429	964240000	52	1.29574	0.0930595	-0.410649	-2.76454	26.9068	27.1795	26.9071	26.7474	26.6559	26.3581
+	1.92743	-0.40868	Q9Y5J7	Q9Y5J7	Mitochondrial import inner membrane translocase subunit Tim9	TIMM9	+	LFQ intensity SIC_LFQ intensity 3P	5	5	5	68.5	68.5	68.5	10.378	0	55.48	631890000	51	1.92743	0.0318096	-0.40868	-4.38609	26.0139	26.0772	26.2872	25.6855	25.664	25.8028
+	1.6582	-0.408512	Q92538	Q92538	Golgi-specific brefeldin A-resistance guanine nucleotide exchange factor 1	GBF1	+	LFQ intensity SIC_LFQ intensity 3P	20	20	20	13.1	13.1	13.1	206.44	0	93.852	395460000	89	1.6582	0.0497035	-0.408512	-3.6398	25.3203	25.1498	25.0112	24.7583	24.8662	24.6313
+	1.2736	-0.408377	Q99714	Q99714	3-hydroxyacyl-CoA dehydrogenase type-2	HSD17B10			16	16	16	80.1	80.1	80.1	26.923	0	323.31	6965200000	204	1.2736	0.0966328	-0.408377	-2.71502	29.6438	29.4224	29.828	29.1842	29.0828	29.4021
+	2.46816	-0.40833	Q9NXN4	Q9NXN4	Ganglioside-induced differentiation-associated protein 2	GDAP2	+	LFQ intensity SIC_LFQ intensity 3P	11	11	11	30	30	30	56.224	0	60.753	255510000	43	2.46816	0.0140657	-0.40833	-6.21918	24.4969	24.7184	24.6297	24.2323	24.1907	24.197
+	1.43426	-0.407871	Q9Y6E0	Q9Y6E0	Serine/threonine-protein kinase 24;Serine/threonine-protein kinase 24 36 kDa subunit;Serine/threonine-protein kinase 24 12 kDa subunit	STK24			11	5	3	27.8	14.9	9	49.307	0	23.285	179730000	33	1.43426	0.0725855	-0.407871	-3.08392	24.4934	24.2628	24.3354	23.8678	24.181	23.8192
+	1.19835	-0.407605	A6NDU8	A6NDU8	UPF0600 protein C5orf51	C5orf51			6	6	6	28.2	28.2	28.2	33.62	0	93.645	324150000	34	1.19835	0.110165	-0.407605	-2.54954	25.2969	25.03	24.8434	24.5222	24.6003	24.825
+	1.75644	-0.40668	Q8WUH1	Q8WUH1	Protein Churchill	CHURC1	+	LFQ intensity SIC_LFQ intensity 3P	2	2	2	20.1	20.1	20.1	16.111	0	9.0755	52660000	13	1.75644	0.0422469	-0.40668	-3.90139	22.835	22.6283	22.6173	22.2707	22.4267	22.1632
+	1.65228	-0.406583	P13521	P13521	Secretogranin-2;Secretoneurin;Manserin	SCG2			28	28	28	48.9	48.9	48.9	70.94	0	215.35	2325900000	223	1.65228	0.050227	-0.406583	-3.62442	27.9426	27.7894	27.9909	27.674	27.3494	27.4797
	0.52164	-0.406288	P61026	P61026	Ras-related protein Rab-10	RAB10			11	10	9	50.5	45	41.5	22.541	0	38.169	586910000	90	0.52164	0.377385	-0.406288	-1.18713	26.1176	25.7003	26.859	25.7559	25.7882	25.9139
	1.04271	-0.405958	Q13625	Q13625	Apoptosis-stimulating of p53 protein 2	TP53BP2			7	7	7	10.8	10.8	10.8	125.61	0	50.945	65742000	18	1.04271	0.145878	-0.405958	-2.2198	22.5884	22.8479	22.3332	22.313	22.2664	21.9723
+	2.0059	-0.405049	O14908	O14908	PDZ domain-containing protein GIPC1	GIPC1	+	LFQ intensity SIC_LFQ intensity 3P	3	3	3	10.8	10.8	10.8	36.049	0.00019976	5.6426	37311000	15	2.0059	0.0280699	-0.405049	-4.62218	21.7234	21.6998	21.4742	21.1544	21.2749	21.253
+	1.49556	-0.404701	Q9NY33	Q9NY33	Dipeptidyl peptidase 3	DPP3			15	15	15	28.4	28.4	28.4	82.588	0	138.86	1025500000	137	1.49556	0.0651534	-0.404701	-3.23091	26.951	26.8157	26.5497	26.3796	26.4339	26.2888
+	1.43066	-0.404531	Q9BPU6	Q9BPU6	Dihydropyrimidinase-related protein 5	DPYSL5			40	40	40	75.4	75.4	75.4	61.421	0	323.31	7030700000	671	1.43066	0.0729419	-0.404531	-3.0754	29.6955	29.2891	29.3387	28.9766	29.0728	29.0603
+	1.1771	-0.403671	Q9GZT4	Q9GZT4	Serine racemase	SRR			8	8	8	39.1	39.1	39.1	36.566	0	86.695	872260000	71	1.1771	0.114263	-0.403671	-2.50358	26.5493	26.1316	26.0728	25.7552	25.8296	25.9579
+	1.15344	-0.402443	P29218	P29218	Inositol monophosphatase 1	IMPA1			12	12	12	52.3	52.3	52.3	30.188	0	117.91	476450000	83	1.15344	0.119153	-0.402443	-2.45276	26.1513	26.2781	25.7887	25.5656	25.8123	25.6329
	0.985102	-0.402312	Q9NX40	Q9NX40	OCIA domain-containing protein 1	OCIAD1			9	9	9	42.9	42.9	42.9	27.626	0	259.56	2150000000	65	0.985102	0.162005	-0.402312	-2.1014	27.6255	27.5894	27.9795	27.146	27.6165	27.2249
	0.829303	-0.402289	Q8TBC5	Q8TBC5	Zinc finger and SCAN domain-containing protein 18	ZSCAN18			4	4	4	19.8	19.8	19.8	54.803	0.000181	3.9355	22294000	13	0.829303	0.215158	-0.402289	-1.78885	21.5965	22.0846	21.5732	21.2984	21.6321	21.1167
+	1.91688	-0.402025	P00367	P00367	Glutamate dehydrogenase 1, mitochondrial	GLUD1	+	LFQ intensity SIC_LFQ intensity 3P	26	26	9	53	53	21	61.397	0	288.95	9142600000	521	1.91688	0.0322294	-0.402025	-4.35502	29.9496	29.7705	30.0544	29.5393	29.5835	29.4456
	0.52794	-0.399529	Q9C0H2	Q9C0H2	Protein tweety homolog 3	TTYH3			4	4	4	9.2	9.2	9.2	57.544	0	6.628	45068000	12	0.52794	0.373443	-0.399529	-1.1995	22.0218	21.7163	22.4178	21.7558	21.1523	22.0492
	1.08292	-0.399122	P16333	P16333	Cytoplasmic protein NCK1	NCK1			6	6	5	19.4	19.4	17.2	42.864	0	18.477	134990000	36	1.08292	0.135321	-0.399122	-2.30351	23.6114	23.7114	23.2881	23.0935	23.3592	22.9609
+	1.52545	-0.398544	Q00537	Q00537	Cyclin-dependent kinase 17	CDK17			9	8	5	18	16.4	10.5	59.582	0	20.695	143800000	32	1.52545	0.0621351	-0.398544	-3.30395	23.5059	23.7759	23.6982	23.4233	23.249	23.112
+	1.20567	-0.396475	O75569	O75569	Interferon-inducible double-stranded RNA-dependent protein kinase activator A	PRKRA			8	8	8	33.2	33.2	33.2	34.404	0	58.924	590450000	68	1.20567	0.10885	-0.396475	-2.56545	25.5921	25.2237	25.7036	25.0876	25.0306	25.2118
	0.632083	-0.396461	Q9GZT8	Q9GZT8	NIF3-like protein 1	NIF3L1			5	5	5	18.6	18.6	18.6	41.968	0	14.284	148490000	23	0.632083	0.306895	-0.396461	-1.40289	24.2688	23.4945	24.0128	23.66	23.7299	23.1967
+	1.92538	-0.394658	Q9NX62	Q9NX62	Inositol monophosphatase 3	IMPAD1	+	LFQ intensity SIC_LFQ intensity 3P	4	4	4	13.1	13.1	13.1	38.681	0	34.351	199870000	25	1.92538	0.0319088	-0.394658	-4.38004	24.4473	24.3619	24.2869	23.9503	24.1136	23.8482
+	1.94901	-0.392715	P62072	P62072	Mitochondrial import inner membrane translocase subunit Tim10	TIMM10	+	LFQ intensity SIC_LFQ intensity 3P	3	3	3	23.3	23.3	23.3	10.333	0	33.888	186380000	31	1.94901	0.0306467	-0.392715	-4.4501	24.1795	24.2385	24.3596	23.7256	23.9312	23.9427
+	1.1778	-0.392518	O95425	O95425	Supervillin	SVIL			24	24	24	16.4	16.4	16.4	247.74	0	136.34	384000000	99	1.1778	0.114118	-0.392518	-2.50509	24.9368	25.3654	25.2001	24.6293	24.9527	24.7426
	0.222081	-0.391608	Q9BY12	Q9BY12	S phase cyclin A-associated protein in the endoplasmic reticulum	SCAPER			4	4	4	3.2	3.2	3.2	158.29	0	6.5363	36983000	9	0.222081	0.665208	-0.391608	-0.569168	20.5603	21.6951	22.6288	20.8653	21.9158	20.9282
+	1.85194	-0.391342	O14656	O14656	Torsin-1A	TOR1A	+	LFQ intensity SIC_LFQ intensity 3P	10	10	10	35.5	35.5	35.5	37.808	0	40.76	338100000	29	1.85194	0.0359065	-0.391342	-4.16725	24.8393	24.9173	24.8354	24.4422	24.3342	24.6416
	0.875551	-0.390402	O14920	O14920	Inhibitor of nuclear factor kappa-B kinase subunit beta	IKBKB			7	7	6	12.6	12.6	11.5	86.563	0	34.536	111150000	33	0.875551	0.197126	-0.390402	-1.88064	23.2919	23.5047	23.0518	22.8965	23.1695	22.6112
	1.09979	-0.390146	P30740	P30740	Leukocyte elastase inhibitor	SERPINB1			5	4	4	16.6	14	14	42.741	0	19.368	73649000	16	1.09979	0.131211	-0.390146	-2.33894	23.0374	22.6211	22.7933	22.2687	22.6508	22.3618
+	1.89194	-0.388314	Q5R3I4	Q5R3I4	Tetratricopeptide repeat protein 38	TTC38	+	LFQ intensity SIC_LFQ intensity 3P	5	5	5	13.9	13.9	13.9	52.787	0	32.345	98123000	15	1.89194	0.033566	-0.388314	-4.2822	23.409	23.1909	23.1067	22.8526	22.8269	22.8621
+	1.80527	-0.388207	O60518	O60518	Ran-binding protein 6	RANBP6	+	LFQ intensity SIC_LFQ intensity 3P	15	13	13	15.8	14.1	14.1	124.71	0	47.108	174580000	37	1.80527	0.0389121	-0.388207	-4.03584	24.1385	24.1541	24.2749	23.9365	23.8248	23.6415
+	1.41369	-0.388083	P14618;P30613	P14618	Pyruvate kinase PKM	PKM			37	37	37	67.4	67.4	67.4	57.936	0	323.31	38116000000	1234	1.41369	0.0751622	-0.388083	-3.0354	32.337	32.066	31.9925	31.7075	31.8848	31.6389
	1.113	-0.386675	Q9BVS5	Q9BVS5	tRNA (adenine(58)-N(1))-methyltransferase, mitochondrial	TRMT61B			3	3	3	8	8	8	52.965	0.000196	5.2418	19705000	8	1.113	0.128017	-0.386675	-2.36678	21.5843	21.4014	21.0581	20.867	21.0535	20.9632
+	1.18652	-0.386673	P62873;P16520	P62873	Guanine nucleotide-binding protein G(I)/G(S)/G(T) subunit beta-1	GNB1			19	19	12	75	75	55.9	37.377	0	323.31	9041200000	318	1.18652	0.112351	-0.386673	-2.52391	30.1045	29.5923	29.7921	29.4619	29.3742	29.4928
	0.819232	-0.386599	Q96JA1	Q96JA1	Leucine-rich repeats and immunoglobulin-like domains protein 1	LRIG1			8	8	8	9.7	9.7	9.7	119.11	0	17.984	60045000	19	0.819232	0.218511	-0.386599	-1.76896	22.2197	22.7212	22.3869	22.2625	21.738	22.1674
	0.918654	-0.386508	Q99447	Q99447	Ethanolamine-phosphate cytidylyltransferase	PCYT2			6	6	6	22.1	22.1	22.1	43.835	0	24.747	223240000	33	0.918654	0.182589	-0.386508	-1.96688	24.6531	24.1982	24.1803	23.7304	24.1445	23.9971
	0.501433	-0.385204	P21964	P21964	Catechol O-methyltransferase	COMT			12	12	12	62	62	62	30.037	0	133.97	897410000	104	0.501433	0.390582	-0.385204	-1.14738	27.0981	26.4102	26.4243	26.4048	26.5955	25.7767
	0.743481	-0.385056	Q9Y3S2	Q9Y3S2	Zinc finger protein 330	ZNF330			4	4	4	17.2	17.2	17.2	36.201	0	9.8371	28662000	16	0.743481	0.249615	-0.385056	-1.62014	21.7008	20.9001	21.4555	21.0046	20.9599	20.9368
+	1.23879	-0.384524	Q12959;P78352	Q12959	Disks large homolog 1	DLG1			11	11	8	16.7	16.7	11.6	100.45	0	15.132	125750000	18	1.23879	0.102678	-0.384524	-2.63795	23.6472	23.939	23.9055	23.4732	23.6267	23.2384
	0.577633	-0.384271	P23025	P23025	DNA repair protein complementing XP-A cells	XPA			2	2	2	13.6	13.6	13.6	31.368	0.00018245	4.0508	7690400	7	0.577633	0.340229	-0.384271	-1.29675	20.5063	20.4962	21.3774	20.4844	20.3144	20.4283
+	2.01715	-0.383948	Q14789;REV__Q8N884	Q14789	Golgin subfamily B member 1	GOLGB1	+	LFQ intensity SIC_LFQ intensity 3P	51	51	50	21.1	21.1	20.9	376.01	0	164.1	1397100000	153	2.01715	0.0275085	-0.383948	-4.65674	26.8318	26.9837	26.8992	26.5486	26.6256	26.3887
	0.690748	-0.38309	O60828	O60828	Polyglutamine-binding protein 1	PQBP1			4	4	4	22.6	22.6	22.6	30.472	0.00020383	6.0965	72291000	20	0.690748	0.275399	-0.38309	-1.51717	22.7454	22.3279	23.0454	22.0475	22.3945	22.5275
+	1.60436	-0.38286	O60271	O60271	C-Jun-amino-terminal kinase-interacting protein 4	SPAG9			19	19	19	21.4	21.4	21.4	146.2	0	79.637	425180000	95	1.60436	0.0544263	-0.38286	-3.50124	25.8777	25.612	25.8279	25.2576	25.509	25.4023
+	1.81025	-0.382126	Q86VP3	Q86VP3	Phosphofurin acidic cluster sorting protein 2	PACS2	+	LFQ intensity SIC_LFQ intensity 3P	6	5	5	7.4	6.6	6.6	97.701	0	11.591	46132000	18	1.81025	0.0385445	-0.382126	-4.04973	22.642	22.684	22.5217	22.0975	22.3773	22.2266
	1.03088	-0.382055	Q9GZT6	Q9GZT6	Coiled-coil domain-containing protein 90B, mitochondrial	CCDC90B			4	4	4	18.1	18.1	18.1	29.505	0	7.4666	88356000	15	1.03088	0.149382	-0.382055	-2.19532	22.8983	22.8647	22.8589	22.264	22.8327	22.379
+	2.41065	-0.381852	P52888	P52888	Thimet oligopeptidase	THOP1	+	LFQ intensity SIC_LFQ intensity 3P	12	12	12	19.9	19.9	19.9	78.839	0	42.371	520830000	75	2.41065	0.0152026	-0.381852	-5.99913	25.6771	25.8906	25.7986	25.385	25.436	25.3997
	1.16466	-0.381098	Q9BW91	Q9BW91	ADP-ribose pyrophosphatase, mitochondrial	NUDT9			6	6	6	21.1	21.1	21.1	39.125	0	27.27	210310000	44	1.16466	0.116825	-0.381098	-2.47681	24.4917	24.5291	24.1663	23.8699	24.2115	23.9623
+	2.37849	-0.380934	Q69YQ0	Q69YQ0	Cytospin-A	SPECC1L	+	LFQ intensity SIC_LFQ intensity 3P	16	16	16	19.1	19.1	19.1	124.6	0	82.54	223440000	42	2.37849	0.0158888	-0.380934	-5.87891	24.3104	24.5165	24.3988	23.9789	24.0408	24.0632
+	1.65235	-0.380353	P30533	P30533	Alpha-2-macroglobulin receptor-associated protein	LRPAP1			11	11	11	31.9	31.9	31.9	41.465	0	50.43	369780000	69	1.65235	0.050227	-0.380353	-3.62458	25.2548	25.1712	25.425	24.8533	24.8081	25.0484
	0.825833	-0.37925	Q9BW62	Q9BW62	Katanin p60 ATPase-containing subunit A-like 1	KATNAL1			10	10	7	23.7	23.7	18.2	55.392	0	21.324	127210000	37	0.825833	0.216166	-0.37925	-1.78199	23.7705	23.7775	23.2257	23.1501	23.4239	23.0618
	1.18664	-0.378888	Q96AB3	Q96AB3	Isochorismatase domain-containing protein 2, mitochondrial	ISOC2			7	7	7	61.5	61.5	61.5	22.337	0	265.58	337890000	33	1.18664	0.112351	-0.378888	-2.52417	24.8633	25.3021	24.9797	24.7328	24.7514	24.5242
+	1.66856	-0.377568	Q9BV23	Q9BV23	Monoacylglycerol lipase ABHD6	ABHD6	+	LFQ intensity SIC_LFQ intensity 3P	4	4	4	12.2	12.2	12.2	38.33	0	8.5271	120930000	27	1.66856	0.0489059	-0.377568	-3.66685	23.3884	23.5857	23.4586	23.1839	23.1866	22.9295
	0.884052	-0.377459	Q7L523;Q5VZM2	Q7L523;Q5VZM2	Ras-related GTP-binding protein A;Ras-related GTP-binding protein B	RRAGA			5	5	5	19.8	19.8	19.8	36.566	0	13.294	173150000	27	0.884052	0.194336	-0.377459	-1.89759	23.8318	24.2528	24.2366	23.94	23.7935	23.4553
	0.36502	-0.375231	Q86UY8	Q86UY8	5-nucleotidase domain-containing protein 3	NT5DC3			4	4	4	8	8	8	63.419	0	16.149	83129000	13	0.36502	0.505156	-0.375231	-0.873904	22.4289	22.9184	23.0445	23.1688	21.8781	22.2192
	1.18284	-0.374601	P11274	P11274	Breakpoint cluster region protein	BCR			21	21	20	20.6	20.6	19.8	142.82	0	70.12	464780000	80	1.18284	0.113073	-0.374601	-2.51596	25.5259	25.2268	25.2829	24.7416	25.1287	25.0415
	0.771226	-0.374545	P86791;P86790	P86791;P86790	Vacuolar fusion protein CCZ1 homolog;Vacuolar fusion protein CCZ1 homolog B	CCZ1			9	9	9	26.3	26.3	26.3	55.866	0	48.253	288380000	39	0.771226	0.237301	-0.374545	-1.67449	24.9418	25.0611	24.7274	24.4278	24.9253	24.2536
+	2.31237	-0.373231	P53992	P53992	Protein transport protein Sec24C	SEC24C	+	LFQ intensity SIC_LFQ intensity 3P	22	22	22	24.2	24.2	24.2	118.32	0	130.91	1338400000	157	2.31237	0.0174581	-0.373231	-5.63807	27.1705	27.0311	27.0029	26.7466	26.6134	26.7247
+	2.1664	-0.372171	O75884	O75884	Putative hydrolase RBBP9	RBBP9	+	LFQ intensity SIC_LFQ intensity 3P	4	4	4	26.9	26.9	26.9	21	0	10.944	199090000	11	2.1664	0.0215309	-0.372171	-5.13453	23.9641	23.9401	23.979	23.4591	23.7062	23.6014
+	1.27256	-0.371922	Q9Y4P3	Q9Y4P3	Transducin beta-like protein 2	TBL2			16	16	16	42.1	42.1	42.1	49.797	0	93.015	551530000	88	1.27256	0.0968142	-0.371922	-2.71271	25.6925	25.9662	26.0934	25.6816	25.4546	25.5002
+	1.22571	-0.371854	Q96PC5;Q96RT6;A0A2R8YE69;Q8IX95;Q8IX94;Q86UF2;P0CG41;A4FU28;A4D2H0	Q96PC5;Q96RT6	Melanoma inhibitory activity protein 2;cTAGE family member 2	MIA2			9	9	9	8	8	8	159.83	0	42.761	107380000	49	1.22571	0.105074	-0.371854	-2.60922	23.4454	23.7	23.8541	23.1414	23.3982	23.3444
+	1.26917	-0.371667	P78417	P78417	Glutathione S-transferase omega-1	GSTO1			12	12	12	41.5	41.5	41.5	27.566	0	31.617	838180000	112	1.26917	0.0974316	-0.371667	-2.70517	26.6695	26.2585	26.6487	26.1559	26.2079	26.0979
+	1.72059	-0.371572	Q96SB3	Q96SB3	Neurabin-2	PPP1R9B	+	LFQ intensity SIC_LFQ intensity 3P	9	9	8	16.3	16.3	15.1	89.191	0	27.02	119230000	38	1.72059	0.0449978	-0.371572	-3.80456	23.6014	23.7668	23.4746	23.2139	23.1763	23.3378
+	1.53599	-0.371544	Q8TF74	Q8TF74	WAS/WASL-interacting protein family member 2	WIPF2			4	4	4	11.4	11.4	11.4	46.288	0	6.7607	68655000	14	1.53599	0.0611959	-0.371544	-3.32992	22.707	22.4903	22.3959	22.1833	22.2549	22.0405
+	1.3456	-0.371539	Q96DB5	Q96DB5	Regulator of microtubule dynamics protein 1	RMDN1			11	11	11	40.8	40.8	40.8	35.808	0	125.5	922570000	111	1.3456	0.0849542	-0.371539	-2.87758	26.1394	26.2373	26.298	26.0896	25.7771	25.6933
	0.946816	-0.370934	Q8IVD9	Q8IVD9	NudC domain-containing protein 3	NUDCD3			6	6	6	24.4	24.4	24.4	40.822	0	50.364	203250000	34	0.946816	0.173477	-0.370934	-2.02364	24.374	24.3383	24.6469	24.14	23.7891	24.3174
	0.71263	-0.370824	O75674	O75674	TOM1-like protein 1	TOM1L1			4	4	4	12.8	12.8	12.8	52.988	0	10.177	43947000	19	0.71263	0.265096	-0.370824	-1.55986	22.1655	22.3065	22.0699	21.5805	22.2649	21.5839
+	1.87567	-0.36867	O15118	O15118	Niemann-Pick C1 protein	NPC1	+	LFQ intensity SIC_LFQ intensity 3P	8	8	8	8.1	8.1	8.1	142.17	0	32.929	589810000	61	1.87567	0.0344703	-0.36867	-4.23518	25.5159	25.4683	25.6782	25.1461	25.3024	25.1079
+	2.34579	-0.368087	O15144	O15144	Actin-related protein 2/3 complex subunit 2	ARPC2	+	LFQ intensity SIC_LFQ intensity 3P	13	13	13	55.7	55.7	55.7	34.333	0	169.69	1796000000	203	2.34579	0.0166952	-0.368087	-5.75875	27.5342	27.4462	27.4101	27.1784	27.1089	26.9989
	0.315121	-0.367852	Q13188	Q13188	Serine/threonine-protein kinase 3;Serine/threonine-protein kinase 3 36kDa subunit;Serine/threonine-protein kinase 3 20kDa subunit	STK3			8	4	4	19.6	9.6	9.6	56.3	0.0002061	6.337	47207000	5	0.315121	0.555439	-0.367852	-0.770406	21.8986	22.0303	21.5217	20.9759	22.3537	21.0175
	0.891185	-0.367637	Q7Z4G1	Q7Z4G1	COMM domain-containing protein 6	COMMD6			6	6	6	80	80	80	9.638	0	56.025	120920000	29	0.891185	0.191624	-0.367637	-1.91183	23.8869	24.2378	23.6383	23.3974	23.5867	23.6759
	0.394818	-0.367489	P68402	P68402	Platelet-activating factor acetylhydrolase IB subunit beta	PAFAH1B2			6	6	6	47.2	47.2	47.2	25.569	0	65.661	472790000	46	0.394818	0.478719	-0.367489	-0.93464	26.0306	24.8297	24.911	24.9528	24.9601	24.7559
+	3.00097	-0.367135	Q5T8D3	Q5T8D3	Acyl-CoA-binding domain-containing protein 5	ACBD5	+	LFQ intensity SIC_LFQ intensity 3P	8	8	8	18.2	18.2	18.2	60.091	0	34.803	200790000	45	3.00097	0.007064	-0.367135	-8.61532	24.1172	24.017	24.0188	23.6812	23.7316	23.6388
	0.504033	-0.367069	Q9Y679	Q9Y679	Ancient ubiquitous protein 1	AUP1			3	3	3	9.5	9.5	9.5	45.786	0	15.116	69135000	12	0.504033	0.388588	-0.367069	-1.1525	22.9624	22.4561	22.997	22.7563	21.9093	22.6487
	0.788077	-0.366496	O14966	O14966	Ras-related protein Rab-7L1	RAB29			3	3	3	20.2	20.2	20.2	23.155	0	23.215	100090000	16	0.788077	0.23052	-0.366496	-1.70759	22.7581	23.2083	23.1388	22.8677	22.792	22.346
+	3.43375	-0.366204	Q08378	Q08378	Golgin subfamily A member 3	GOLGA3	+	LFQ intensity SIC_LFQ intensity 3P	24	24	24	23.8	23.8	23.8	167.35	0	193.12	427380000	104	3.43375	0.00455883	-0.366204	-11.1491	25.3452	25.307	25.348	24.9333	25.0272	24.9411
	0.527233	-0.365949	P68036;A0A1B0GUS4	P68036;A0A1B0GUS4	Ubiquitin-conjugating enzyme E2 L3	UBE2L3			5	5	5	29.9	29.9	29.9	17.861	0	23.383	412290000	42	0.527233	0.373847	-0.365949	-1.19812	25.9115	25.154	25.7366	24.9786	25.0919	25.6337
	0.259453	-0.365034	Q99715	Q99715	Collagen alpha-1(XII) chain	COL12A1			9	9	9	4.1	4.1	4.1	333.14	0	11.213	22469000	11	0.259453	0.618551	-0.365034	-0.651546	20.9194	21.9075	21.0942	21.4208	20.0014	21.4038
	0.682124	-0.364269	Q9NZ01	Q9NZ01	Very-long-chain enoyl-CoA reductase	TECR			3	3	3	9.7	9.7	9.7	36.034	0	45.52	511420000	51	0.682124	0.279121	-0.364269	-1.50037	25.5924	25.9707	26.0562	25.5206	25.1627	25.8433
	0.749477	-0.363824	P30086	P30086	Phosphatidylethanolamine-binding protein 1;Hippocampal cholinergic neurostimulating peptide	PEBP1			13	13	13	85	85	85	21.057	0	323.31	3916900000	235	0.749477	0.246871	-0.363824	-1.63187	29.4496	29.1428	28.6894	28.6883	28.7121	28.7899
	0.959124	-0.362984	Q6XZF7	Q6XZF7	Dynamin-binding protein	DNMBP			4	4	4	2.4	2.4	2.4	177.35	0	9.93	33591000	10	0.959124	0.169562	-0.362984	-2.04856	21.6127	21.4754	21.1775	21.1944	21.1669	20.8153
	0.478364	-0.36234	Q8IYD1	Q8IYD1	Eukaryotic peptide chain release factor GTP-binding subunit ERF3B	GSPT2			19	7	7	39.6	19.4	19.4	68.882	0	15.929	169830000	24	0.478364	0.408611	-0.36234	-1.10182	24.0129	24.7017	23.8026	23.8716	24.0962	23.4624
	0.83853	-0.362067	Q8TBX8	Q8TBX8	Phosphatidylinositol 5-phosphate 4-kinase type-2 gamma	PIP4K2C			4	4	4	13.1	13.1	13.1	47.299	0	8.6435	49340000	14	0.83853	0.211859	-0.362067	-1.80711	22.2778	22.387	21.9158	21.7791	22.0975	21.6178
	0.470354	-0.361743	Q9BWH2	Q9BWH2	FUN14 domain-containing protein 2	FUNDC2			3	3	3	15.9	15.9	15.9	20.675	0.00019873	5.5506	68013000	16	0.470354	0.414346	-0.361743	-1.08595	22.2071	22.5154	23.2096	22.4551	21.9795	22.4123
+	1.79491	-0.359177	O43488;Q8NHP1;O95154	O43488	Aflatoxin B1 aldehyde reductase member 2	AKR7A2	+	LFQ intensity SIC_LFQ intensity 3P	8	8	8	27.9	27.9	27.9	39.589	0	64.482	1264100000	72	1.79491	0.0395772	-0.359177	-4.00706	27.1164	27.0397	26.9553	26.8083	26.6824	26.5431
	1.06435	-0.359056	P54727	P54727	UV excision repair protein RAD23 homolog B	RAD23B			9	9	6	22	22	17.8	43.171	0	20.018	747900000	106	1.06435	0.140362	-0.359056	-2.26473	26.897	26.5129	26.9249	26.4391	26.2606	26.5579
	0.696721	-0.358624	Q9HC07	Q9HC07	Transmembrane protein 165	TMEM165			3	3	3	19.4	19.4	19.4	34.905	0	63.594	173040000	20	0.696721	0.27281	-0.358624	-1.52882	23.9232	24.389	24.0889	23.7634	24.1114	23.4504
+	2.79489	-0.358514	P42765	P42765	3-ketoacyl-CoA thiolase, mitochondrial	ACAA2	+	LFQ intensity SIC_LFQ intensity 3P	18	18	18	70.5	70.5	70.5	41.924	0	323.31	2021900000	200	2.79489	0.00912677	-0.358514	-7.60578	27.7824	27.6784	27.731	27.3063	27.3783	27.4317
	0.541471	-0.358429	P23434	P23434	Glycine cleavage system H protein, mitochondrial	GCSH			2	2	2	17.3	17.3	17.3	18.884	0	211.78	1059800000	93	0.541471	0.36381	-0.358429	-1.22603	26.5565	26.9757	26.282	25.8652	26.2775	26.5963
	0.27531	-0.358046	Q12860	Q12860	Contactin-1	CNTN1			11	11	11	15.4	15.4	15.4	113.32	0	40.495	93851000	34	0.27531	0.599593	-0.358046	-0.685829	23.7821	22.3634	22.8774	22.5984	23.2227	22.1276
	1.19889	-0.357613	P54619;Q9UGJ0	P54619	5-AMP-activated protein kinase subunit gamma-1	PRKAG1			3	3	3	9.1	9.1	9.1	37.579	0	7.2599	123820000	25	1.19889	0.110141	-0.357613	-2.55072	23.6069	23.8585	23.6469	23.1283	23.5262	23.385
	0.557577	-0.357485	Q9P035	Q9P035	Very-long-chain (3R)-3-hydroxyacyl-CoA dehydratase 3	HACD3			11	11	11	33.7	33.7	33.7	43.159	0	321.24	1596700000	116	0.557577	0.353414	-0.357485	-1.25756	27.7679	27.0175	27.9191	27.2679	27.2649	27.0994
	0.767689	-0.356398	P28074	P28074	Proteasome subunit beta type-5	PSMB5			9	9	9	46.4	46.4	46.4	28.48	0	181.9	1786100000	136	0.767689	0.23895	-0.356398	-1.66755	27.0255	26.4147	26.7001	26.2185	26.2553	26.5973
	1.00183	-0.356013	P20674	P20674	Cytochrome c oxidase subunit 5A, mitochondrial	COX5A			5	5	5	32.7	32.7	32.7	16.762	0	33.129	849590000	72	1.00183	0.157501	-0.356013	-2.1356	26.6935	26.5316	26.3525	26.2426	26.3577	25.9092
+	1.9249	-0.35562	Q13795	Q13795	ADP-ribosylation factor-related protein 1	ARFRP1	+	LFQ intensity SIC_LFQ intensity 3P	4	4	4	26.9	26.9	26.9	22.614	0	11.459	63108000	21	1.9249	0.03191	-0.35562	-4.37863	22.9464	23.1974	23.0465	22.6365	22.7451	22.7418
	0.923896	-0.355429	Q9HB07	Q9HB07	UPF0160 protein MYG1, mitochondrial	C12orf10			10	10	10	34.3	34.3	34.3	42.449	0	82.242	406940000	70	0.923896	0.180943	-0.355429	-1.97742	25.607	25.1962	25.1612	24.8087	24.9147	25.1747
	0.470839	-0.354874	Q9H9F9	Q9H9F9	Actin-related protein 5	ACTR5			3	3	3	5.8	5.8	5.8	68.297	0.00018302	4.0924	7845500	7	0.470839	0.414085	-0.354874	-1.08691	21.3572	20.388	20.371	20.3791	20.314	20.3584
+	1.58368	-0.354148	O15143	O15143	Actin-related protein 2/3 complex subunit 1B	ARPC1B			11	9	9	42.2	34.9	34.9	40.949	0	78.701	360080000	53	1.58368	0.0563202	-0.354148	-3.44888	25.2208	24.9996	25.2018	24.8905	24.6424	24.8268
+	1.51202	-0.352976	O43169	O43169	Cytochrome b5 type B	CYB5B			6	6	6	58.9	58.9	58.9	16.332	0	77.254	1279600000	93	1.51202	0.0634165	-0.352976	-3.27102	27.1795	27.4225	27.1853	26.7651	26.991	26.9722
	0.800534	-0.3517	Q8TCT8	Q8TCT8	Signal peptide peptidase-like 2A	SPPL2A			2	2	2	4.4	4.4	4.4	58.143	0.00019384	5.0259	259210000	24	0.800534	0.225899	-0.3517	-1.73209	24.532	24.4674	24.4296	23.944	23.9043	24.5256
+	1.70811	-0.351415	Q9UNZ2	Q9UNZ2	NSFL1 cofactor p47	NSFL1C	+	LFQ intensity SIC_LFQ intensity 3P	10	10	10	32.4	32.4	32.4	40.572	0	234.92	1066800000	137	1.70811	0.0459849	-0.351415	-3.77123	27.2311	27.1355	26.9799	26.6745	26.8717	26.746
+	2.23376	-0.351028	O75208	O75208	Ubiquinone biosynthesis protein COQ9, mitochondrial	COQ9	+	LFQ intensity SIC_LFQ intensity 3P	3	3	3	13.5	13.5	13.5	35.509	0	12.794	82023000	10	2.23376	0.0196349	-0.351028	-5.3622	22.6784	22.6431	22.7673	22.2472	22.3548	22.4337
	0.599012	-0.350257	Q99497	Q99497	Protein deglycase DJ-1	PARK7			16	16	16	71.4	71.4	71.4	19.891	0	253.02	5227500000	341	0.599012	0.326983	-0.350257	-1.33845	29.3073	29.3862	28.7775	28.6042	29.1632	28.6529
+	1.62858	-0.349741	Q8N8S7	Q8N8S7	Protein enabled homolog	ENAH			15	15	14	28.1	28.1	26.6	66.509	0	88.721	1019300000	124	1.62858	0.0520628	-0.349741	-3.56318	26.8212	26.7938	26.8516	26.3188	26.651	26.4476
	0.941913	-0.349651	O43674	O43674	NADH dehydrogenase [ubiquinone] 1 beta subcomplex subunit 5, mitochondrial	NDUFB5			3	3	3	16.9	16.9	16.9	21.75	0	8.2696	124590000	17	0.941913	0.174989	-0.349651	-2.01374	23.4576	23.425	23.9569	23.2687	23.3003	23.2215
+	2.11667	-0.349642	Q9Y4I1	Q9Y4I1	Unconventional myosin-Va	MYO5A	+	LFQ intensity SIC_LFQ intensity 3P	42	42	37	24.5	24.5	21.7	215.4	0	323.31	1139200000	208	2.11667	0.0233934	-0.349642	-4.97135	26.7794	26.6234	26.727	26.4663	26.2969	26.3178
	0.295186	-0.349279	P46977	P46977	Dolichyl-diphosphooligosaccharide--protein glycosyltransferase subunit STT3A	STT3A			4	4	4	4.8	4.8	4.8	80.529	0.0001866	4.3686	28156000	11	0.295186	0.578364	-0.349279	-0.728306	21.1769	20.8888	22.3988	20.9861	21.388	21.0425
+	1.55417	-0.34814	Q15293	Q15293	Reticulocalbin-1	RCN1			13	13	13	52.6	52.6	52.6	38.89	0	254.94	3592000000	231	1.55417	0.0593115	-0.34814	-3.37498	28.8353	28.9103	28.6126	28.3354	28.4965	28.482
	1.23668	-0.347555	O14579	O14579	Coatomer subunit epsilon	COPE			9	9	9	38	38	38	34.482	0	86.852	718920000	112	1.23668	0.103143	-0.347555	-2.63329	26.2093	26.2069	25.8371	25.7428	25.8136	25.6542
	1.11986	-0.347493	P36542	P36542	ATP synthase subunit gamma, mitochondrial	ATP5C1			13	13	13	41.3	41.3	41.3	32.996	0	89.754	4483000000	169	1.11986	0.126512	-0.347493	-2.3813	28.8395	28.5378	28.9661	28.3556	28.3682	28.577
	0.869905	-0.346109	Q9BZH6	Q9BZH6	WD repeat-containing protein 11	WDR11			13	13	13	13.3	13.3	13.3	136.68	0	41.137	174350000	37	0.869905	0.198944	-0.346109	-1.86939	23.8739	24.0257	23.6484	23.722	23.5696	23.2181
+	1.68703	-0.345457	Q9NPJ3	Q9NPJ3	Acyl-coenzyme A thioesterase 13;Acyl-coenzyme A thioesterase 13, N-terminally processed	ACOT13	+	LFQ intensity SIC_LFQ intensity 3P	6	6	6	46.4	46.4	46.4	14.96	0	132.22	2283800000	124	1.68703	0.0474796	-0.345457	-3.71536	27.844	27.8453	28.0643	27.6871	27.5153	27.5149
+	3.53458	-0.342999	Q14677	Q14677	Clathrin interactor 1	CLINT1	+	LFQ intensity SIC_LFQ intensity 3P	11	11	11	23.5	23.5	23.5	68.259	0	51.243	312880000	63	3.53458	0.00415706	-0.342999	-11.8326	25.1221	25.1191	25.0627	24.7177	24.7657	24.7914
	1.02723	-0.34219	P49585;Q9Y5K3	P49585	Choline-phosphate cytidylyltransferase A	PCYT1A			5	5	5	21.3	21.3	21.3	41.731	0.00019585	5.2113	68839000	11	1.02723	0.150304	-0.34219	-2.18781	22.4304	22.7846	22.7363	22.4907	22.1096	22.3243
	0.795213	-0.340377	Q15654	Q15654	Thyroid receptor-interacting protein 6	TRIP6			5	5	5	16.6	16.6	16.6	50.287	0	13.153	59554000	17	0.795213	0.228047	-0.340377	-1.72162	22.7711	22.7304	22.296	22.3244	22.4374	22.0146
	0.683158	-0.340375	O60613	O60613	15 kDa selenoprotein	SEPT15			4	4	4	32.1	32.1	32.1	18.092	0	61.171	305600000	43	0.683158	0.278606	-0.340375	-1.50238	25.2139	25.0792	25.5769	25.2012	24.6232	25.0245
	0.700927	-0.340176	P53985	P53985	Monocarboxylate transporter 1	SLC16A1			4	4	4	8.4	8.4	8.4	53.944	0	13.669	191370000	28	0.700927	0.270693	-0.340176	-1.53702	25.1387	24.8846	25.3089	25.1176	24.492	24.7021
	1.25014	-0.340166	P45974	P45974	Ubiquitin carboxyl-terminal hydrolase 5	USP5			26	26	24	32.8	32.8	31.5	95.785	0	231.64	3269200000	269	1.25014	0.100851	-0.340166	-2.66298	28.6974	28.3757	28.2805	28.1427	28.1169	28.0735
	1.27018	-0.339965	Q00688	Q00688	Peptidyl-prolyl cis-trans isomerase FKBP3	FKBP3			12	12	12	51.8	51.8	51.8	25.177	0	199.52	1009900000	95	1.27018	0.0972411	-0.339965	-2.70741	27.1166	27.2093	26.8218	26.6895	26.6413	26.797
+	1.44513	-0.339177	Q06481	Q06481	Amyloid-like protein 2	APLP2			4	4	4	5.1	5.1	5.1	86.955	0	7.9119	54162000	15	1.44513	0.0711822	-0.339177	-3.10972	22.2239	22.3594	22.17	21.9808	22.0278	21.7271
	0.520488	-0.338921	Q15796	Q15796	Mothers against decapentaplegic homolog 2	SMAD2			5	5	4	12.2	12.2	9.4	52.306	0	18.299	235160000	31	0.520488	0.377917	-0.338921	-1.18487	25.1336	24.5769	25.3093	24.4212	25.0227	24.5591
	0.413188	-0.338792	Q6ZU35	Q6ZU35	Uncharacterized protein KIAA1211	KIAA1211			9	9	9	11.8	11.8	11.8	136.76	0	33.933	162290000	18	0.413188	0.461292	-0.338792	-0.971753	24.1755	23.0441	23.9558	23.3083	23.4357	23.4151
	1.09616	-0.338694	Q96AC1	Q96AC1	Fermitin family homolog 2	FERMT2			15	15	14	32.4	32.4	30.9	77.86	0	54.824	295770000	60	1.09616	0.13216	-0.338694	-2.3313	24.9323	24.8112	24.509	24.4461	24.5173	24.273
	1.00201	-0.337611	P26232	P26232	Catenin alpha-2	CTNNA2			32	22	22	45.1	32.6	32.6	105.31	0	149.06	1144300000	155	1.00201	0.157487	-0.337611	-2.13597	26.5841	26.894	26.6378	26.353	26.5926	26.1574
	1.22446	-0.337593	Q9Y2A7	Q9Y2A7	Nck-associated protein 1	NCKAP1			19	19	19	20.3	20.3	20.3	128.79	0	108.52	839950000	128	1.22446	0.105303	-0.337593	-2.60648	26.3773	25.9714	26.1206	25.8877	25.8524	25.7164
+	1.3168	-0.337332	Q14696	Q14696	LDLR chaperone MESD	MESDC2			12	12	12	54.7	54.7	54.7	26.076	0	160.33	1117900000	156	1.3168	0.0894449	-0.337332	-2.81204	26.7489	26.8148	27.1038	26.5417	26.4705	26.6433
+	1.29203	-0.33707	O43426	O43426	Synaptojanin-1	SYNJ1			12	12	12	8.3	8.3	8.3	173.1	0	28.536	227380000	63	1.29203	0.0935154	-0.33707	-2.75622	24.5017	24.3629	24.153	24.0126	24.1151	23.8787
	0.504543	-0.335751	Q14376	Q14376	UDP-glucose 4-epimerase	GALE			6	6	6	28.7	28.7	28.7	38.281	0	12.774	77046000	14	0.504543	0.388369	-0.335751	-1.15351	22.7193	23.215	22.381	22.1134	22.609	22.5857
	0.726842	-0.334796	Q86V48	Q86V48	Leucine zipper protein 1	LUZP1			7	7	7	7.9	7.9	7.9	120.27	0	14.984	64705000	23	0.726842	0.257944	-0.334796	-1.58761	22.8562	23.0055	22.9121	22.946	22.5922	22.2312
	1.14465	-0.334579	P21283;Q8NEY4	P21283	V-type proton ATPase subunit C 1	ATP6V1C1			17	17	17	47.4	47.4	47.4	43.941	0	142.46	1009900000	147	1.14465	0.121059	-0.334579	-2.43399	26.5392	26.6861	26.4099	26.3446	26.2987	25.9882
	0.468372	-0.334187	Q9UBI1	Q9UBI1	COMM domain-containing protein 3	COMMD3			7	7	7	43.1	43.1	43.1	22.151	0	51.936	188160000	41	0.468372	0.415735	-0.334187	-1.08201	24.5933	24.0263	23.5462	23.7397	23.8173	23.6061
	0.992689	-0.33381	Q8TDY4	Q8TDY4	Arf-GAP with SH3 domain, ANK repeat and PH domain-containing protein 3	ASAP3			5	5	5	6.4	6.4	6.4	99.154	0	8.9913	74794000	14	0.992689	0.159897	-0.33381	-2.11689	22.912	22.4397	22.5395	22.1711	22.3878	22.3309
	0.753875	-0.333172	P31937	P31937	3-hydroxyisobutyrate dehydrogenase, mitochondrial	HIBADH			9	9	9	40.8	40.8	40.8	35.329	0	261.45	1083700000	177	0.753875	0.244789	-0.333172	-1.64048	26.5792	27.225	26.8913	26.6098	26.6771	26.4091
	0.523043	-0.33316	Q7Z4L5;Q8NDW8	Q7Z4L5	Tetratricopeptide repeat protein 21B	TTC21B			10	10	10	10.2	10.2	10.2	150.94	0	36.865	98284000	25	0.523043	0.376638	-0.33316	-1.18989	23.2768	23.0264	22.8273	23.0676	22.8296	22.2339
	1.12277	-0.332602	P67809;Q9Y2T7	P67809	Nuclease-sensitive element-binding protein 1	YBX1			13	13	8	50.9	50.9	37.3	35.924	0	323.31	1745800000	172	1.12277	0.125877	-0.332602	-2.38745	27.9964	27.9873	28.3389	27.8757	27.6224	27.8267
+	1.34992	-0.331467	Q15019	Q15019	Septin-2	SEPT2			23	23	23	65.4	65.4	65.4	41.487	0	275.04	4993800000	344	1.34992	0.0843041	-0.331467	-2.88745	29.1486	28.9594	28.9899	28.7234	28.8599	28.5202
	0.815409	-0.329598	Q14155	Q14155	Rho guanine nucleotide exchange factor 7	ARHGEF7			10	10	9	16.2	16.2	14.6	90.011	0	88.381	389320000	62	0.815409	0.220054	-0.329598	-1.76141	25.4783	25.1587	25.2074	25.0185	25.187	24.6501
+	2.30867	-0.328693	Q7L7X3	Q7L7X3	Serine/threonine-protein kinase TAO1	TAOK1	+	LFQ intensity SIC_LFQ intensity 3P	12	12	11	14.2	14.2	12.9	116.07	0	59.329	194810000	51	2.30867	0.0175332	-0.328693	-5.62483	24.3774	24.3865	24.2429	24.0564	24.0261	23.9381
+	1.73159	-0.328617	Q9NRW7	Q9NRW7	Vacuolar protein sorting-associated protein 45	VPS45	+	LFQ intensity SIC_LFQ intensity 3P	15	15	15	29.8	29.8	29.8	65.076	0	40.231	486980000	87	1.73159	0.0441001	-0.328617	-3.83411	26.041	26.035	25.8341	25.7108	25.6742	25.5393
+	2.35806	-0.328547	Q6NUQ4	Q6NUQ4	Transmembrane protein 214	TMEM214	+	LFQ intensity SIC_LFQ intensity 3P	12	12	12	20.3	20.3	20.3	77.15	0	26.594	254680000	47	2.35806	0.0164181	-0.328547	-5.80361	24.6271	24.5958	24.5786	24.1767	24.3665	24.2726
+	2.40638	-0.328355	Q9UBF6	Q9UBF6	RING-box protein 2	RNF7	+	LFQ intensity SIC_LFQ intensity 3P	2	2	2	27.4	27.4	27.4	12.683	0	11.83	41284000	15	2.40638	0.0152933	-0.328355	-5.98305	22.36	22.3249	22.4047	22.1183	22.0401	21.946
	0.397544	-0.328334	Q9HC78;Q96K62	Q9HC78	Zinc finger and BTB domain-containing protein 20	ZBTB20			4	4	4	7.6	7.6	7.6	81.082	0	7.543	12755000	8	0.397544	0.475949	-0.328334	-0.940162	21.2305	21.0885	21.2131	21.531	20.4031	20.6128
	0.968121	-0.326325	Q9Y608	Q9Y608	Leucine-rich repeat flightless-interacting protein 2	LRRFIP2			4	3	3	7.1	5.4	5.4	82.17	0.00019837	5.5108	39524000	7	0.968121	0.166957	-0.326325	-2.06682	22.2281	21.8485	21.7185	21.5879	21.5474	21.6808
	0.988978	-0.326131	Q9NUQ7	Q9NUQ7	Ufm1-specific protease 2	UFSP2			6	6	6	18.8	18.8	18.8	53.261	0	34.584	344640000	38	0.988978	0.160766	-0.326131	-2.10931	25.0294	25.2854	24.9446	24.8327	24.9147	24.5336
	0.685709	-0.326038	Q96G28	Q96G28	Cilia- and flagella-associated protein 36	CFAP36			3	3	3	11.7	11.7	11.7	39.446	0	15.721	55666000	20	0.685709	0.277419	-0.326038	-1.50735	22.3938	22.8833	22.5334	22.0489	22.1979	22.5855
	0.290247	-0.325516	Q01415	Q01415	N-acetylgalactosamine kinase	GALK2			3	3	3	9.4	9.4	9.4	50.378	0.00018591	4.3199	22266000	12	0.290247	0.583389	-0.325516	-0.717799	20.7984	20.9746	20.9746	21.2161	20.8368	19.7181
+	2.61044	-0.325432	Q9NP79	Q9NP79	Vacuolar protein sorting-associated protein VTA1 homolog	VTA1	+	LFQ intensity SIC_LFQ intensity 3P	10	10	10	37.1	37.1	37.1	33.879	0	159.85	3329400000	140	2.61044	0.0116469	-0.325432	-6.79329	29.1479	29.2068	29.0587	28.7964	28.854	28.7867
+	1.55261	-0.324117	Q96JC1	Q96JC1	Vam6/Vps39-like protein	VPS39			13	13	13	17.4	17.4	17.4	101.81	0	23.321	123390000	38	1.55261	0.0594737	-0.324117	-3.37112	23.4336	23.5641	23.2917	23.1977	23.0066	23.1127
	0.990998	-0.321582	A6NIH7	A6NIH7	Protein unc-119 homolog B	UNC119B			5	5	5	31.1	31.1	31.1	28.136	0	14.838	119500000	26	0.990998	0.16027	-0.321582	-2.11343	23.6291	23.8234	23.3189	23.2582	23.3423	23.2061
	1.29598	-0.321442	O95470	O95470	Sphingosine-1-phosphate lyase 1	SGPL1			14	14	14	27.8	27.8	27.8	63.523	0	74.762	964000000	125	1.29598	0.0930419	-0.321442	-2.76508	26.4744	26.4383	26.7792	26.3264	26.2142	26.1869
	1.05969	-0.321351	P14314	P14314	Glucosidase 2 subunit beta	PRKCSH			22	22	22	46.4	46.4	46.4	59.425	0	323.31	7444700000	440	1.05969	0.141145	-0.321351	-2.25503	29.7385	30.0092	29.665	29.3399	29.4415	29.6673
	1.27877	-0.320827	Q13362	Q13362	Serine/threonine-protein phosphatase 2A 56 kDa regulatory subunit gamma isoform	PPP2R5C			11	6	5	22.9	13.2	9.9	61.06	0	42.433	374210000	24	1.27877	0.0956119	-0.320827	-2.72656	25.1938	25.005	24.9966	24.6992	24.9329	24.6008
	1.29422	-0.320414	P84157	P84157	Matrix-remodeling-associated protein 7	MXRA7			3	3	3	20.6	20.6	20.6	21.466	0	199.96	304930000	47	1.29422	0.0932143	-0.320414	-2.76114	25.1009	25.3197	25.2951	25.0179	24.732	25.0046
+	2.07951	-0.320107	Q6UWE0	Q6UWE0	E3 ubiquitin-protein ligase LRSAM1	LRSAM1	+	LFQ intensity SIC_LFQ intensity 3P	9	9	9	14.7	14.7	14.7	83.593	0	38.746	195190000	26	2.07951	0.0249067	-0.320107	-4.85206	24.2663	24.4079	24.1887	23.9748	23.9381	23.9895
+	1.53655	-0.320084	Q96PY5;Q8IVF7	Q96PY5	Formin-like protein 2	FMNL2			12	12	12	12.5	12.5	12.5	123.32	0	37.146	214940000	50	1.53655	0.061172	-0.320084	-3.3313	24.1558	24.3477	24.0629	23.8408	23.8051	23.9603
	0.558107	-0.320031	Q9P000	Q9P000	COMM domain-containing protein 9	COMMD9			8	8	8	44.4	44.4	44.4	21.819	0	128.83	845090000	34	0.558107	0.353072	-0.320031	-1.2586	26.3657	26.2896	25.6186	25.8406	25.8826	25.5906
+	1.78223	-0.31993	Q9NUP9	Q9NUP9	Protein lin-7 homolog C	LIN7C	+	LFQ intensity SIC_LFQ intensity 3P	8	8	5	44.7	44.7	27.9	21.834	0	23.15	368790000	53	1.78223	0.0404716	-0.31993	-3.97202	25.0532	25.1292	25.1128	24.8918	24.6311	24.8125
	0.562209	-0.317489	P31040	P31040	Succinate dehydrogenase [ubiquinone] flavoprotein subunit, mitochondrial	SDHA			21	21	21	40.7	40.7	40.7	72.691	0	218.46	2321900000	183	0.562209	0.350554	-0.317489	-1.26662	27.7135	27.2728	28.0281	27.3446	27.1478	27.5695
	1.24843	-0.317145	Q9UH03	Q9UH03	Neuronal-specific septin-3	SEPT3			13	13	13	45	45	45	40.703	0	123.6	1849200000	124	1.24843	0.101032	-0.317145	-2.65919	27.6119	27.4326	27.616	27.3047	27.0342	27.3701
	0.57792	-0.316701	Q9UBS3	Q9UBS3	DnaJ homolog subfamily B member 9	DNAJB9			2	2	2	10.8	10.8	10.8	25.518	0.00035689	3.7013	26015000	7	0.57792	0.340091	-0.316701	-1.29731	21.3939	21.8619	21.3653	21.1582	21.5691	20.9436
+	1.54603	-0.314879	Q9UHB6	Q9UHB6	LIM domain and actin-binding protein 1	LIMA1			15	15	14	26.5	26.5	25.6	85.225	0	76.316	445720000	90	1.54603	0.0602025	-0.314879	-3.35476	25.4414	25.7126	25.6546	25.2352	25.3771	25.2516
	0.787495	-0.313268	Q5T0F9	Q5T0F9	Coiled-coil and C2 domain-containing protein 1B	CC2D1B			4	4	4	5.4	5.4	5.4	94.223	0	8.3704	44624000	9	0.787495	0.230764	-0.313268	-1.70644	22.2871	22.0091	21.7091	21.8096	21.709	21.5469
	1.04277	-0.312994	Q8N0W4;Q8NFZ3	Q8N0W4;Q8NFZ3	Neuroligin-4, X-linked;Neuroligin-4, Y-linked	NLGN4X			5	5	5	7.8	7.8	7.8	91.914	0	9.6344	37379000	18	1.04277	0.145878	-0.312994	-2.2199	21.9493	21.6606	21.9505	21.4621	21.7444	21.4149
	0.93703	-0.312067	P17858	P17858	ATP-dependent 6-phosphofructokinase, liver type	PFKL			16	13	13	26	21.4	21.4	85.018	0	122.56	1029000000	90	0.93703	0.17646	-0.312067	-2.00388	26.9479	26.4705	26.7849	26.5579	26.3638	26.3455
	0.97096	-0.311769	P51178	P51178	1-phosphatidylinositol 4,5-bisphosphate phosphodiesterase delta-1	PLCD1			18	18	18	28.4	28.4	28.4	85.664	0	52.27	540520000	73	0.97096	0.166177	-0.311769	-2.0726	26.0045	25.7732	25.5411	25.3236	25.5272	25.5327
	0.536663	-0.310956	P29966	P29966	Myristoylated alanine-rich C-kinase substrate	MARCKS			14	14	14	66.3	66.3	66.3	31.554	0	229.32	4783800000	301	0.536663	0.366936	-0.310956	-1.21661	29.5961	29.2336	30.0882	29.357	29.2073	29.4208
	0.168772	-0.309657	Q9UHB7	Q9UHB7	AF4/FMR2 family member 4	AFF4			4	4	4	3.4	3.4	3.4	127.46	0.0050086	1.8794	21660000	7	0.168772	0.736795	-0.309657	-0.44702	21.4885	21.681	21.1767	21.9751	21.6434	19.7988
	0.511071	-0.309489	Q96AA8	Q96AA8	Janus kinase and microtubule-interacting protein 2	JAKMIP2			5	5	5	6.4	6.4	6.4	94.933	0	7.6532	30158000	20	0.511071	0.38457	-0.309489	-1.16636	21.5762	22.1091	21.2073	21.3523	21.2353	21.3766
	0.228715	-0.308753	Q8N3R9	Q8N3R9	MAGUK p55 subfamily member 5	MPP5			4	4	4	8.4	8.4	8.4	77.293	0	7.9249	49746000	18	0.228715	0.6573	-0.308753	-0.583966	21.3781	21.8617	23.0398	21.7156	21.4955	22.1422
	0.883047	-0.307793	P53597	P53597	Succinyl-CoA ligase [ADP/GDP-forming] subunit alpha, mitochondrial	SUCLG1			10	10	10	34.4	34.4	34.4	36.249	0	85.529	1037200000	123	0.883047	0.194539	-0.307793	-1.89558	26.6763	26.5458	27.0687	26.4446	26.391	26.5317
	0.221559	-0.307117	Q9P2W9	Q9P2W9	Syntaxin-18	STX18			6	6	6	26.6	26.6	26.6	38.673	0	29.727	284560000	14	0.221559	0.66586	-0.307117	-0.568001	23.6556	24.6536	24.6142	24.6628	24.148	23.1912
	0.960074	-0.306878	Q9NUJ1	Q9NUJ1	Mycophenolic acid acyl-glucuronide esterase, mitochondrial	ABHD10			15	15	15	55.2	55.2	55.2	33.932	0	213.68	2054800000	172	0.960074	0.169399	-0.306878	-2.05049	27.8404	27.9674	27.9938	27.5151	27.909	27.4569
+	1.7685	-0.306206	Q13131	Q13131	5-AMP-activated protein kinase catalytic subunit alpha-1	PRKAA1	+	LFQ intensity SIC_LFQ intensity 3P	9	9	7	21.8	21.8	15.7	64.009	0	55.2	297060000	43	1.7685	0.0414685	-0.306206	-3.9343	24.5972	24.5123	24.4544	24.1281	24.3442	24.173
	0.686564	-0.305559	Q9BQS8	Q9BQS8	FYVE and coiled-coil domain-containing protein 1	FYCO1			6	6	6	4.3	4.3	4.3	166.98	0	9.6	24855000	7	0.686564	0.277171	-0.305559	-1.50902	21.6193	21.5778	21.1448	21.1604	20.9007	21.364
	1.08593	-0.305374	P50570	P50570	Dynamin-2	DNM2			34	34	18	44.5	44.5	28	98.063	0	323.31	3798900000	268	1.08593	0.134562	-0.305374	-2.30981	28.6147	28.7338	28.3773	28.1369	28.4154	28.2574
+	3.31986	-0.305253	P07954	P07954	Fumarate hydratase, mitochondrial	FH	+	LFQ intensity SIC_LFQ intensity 3P	18	18	18	51	51	51	54.636	0	279.97	4283800000	263	3.31986	0.00499148	-0.305253	-10.4221	28.6033	28.6427	28.6674	28.3716	28.3326	28.2934
	1.07949	-0.304911	P49754	P49754	Vacuolar protein sorting-associated protein 41 homolog	VPS41			6	6	6	9	9	9	98.565	0	31.903	111230000	19	1.07949	0.136215	-0.304911	-2.29634	23.353	23.5328	23.0904	22.9607	23.0773	23.0234
	1.25827	-0.303774	Q9H269	Q9H269	Vacuolar protein sorting-associated protein 16 homolog	VPS16			10	10	10	13.8	13.8	13.8	94.693	0	52.993	572290000	69	1.25827	0.0993722	-0.303774	-2.68095	25.6526	25.6885	25.5885	25.4129	25.4813	25.1241
	0.227434	-0.303644	O15498	O15498	Synaptobrevin homolog YKT6	YKT6			4	4	4	19.2	19.2	19.2	22.417	0.00018709	4.4164	36212000	8	0.227434	0.659055	-0.303644	-0.581115	22.507	21.3252	21.6542	21.4264	20.9114	22.2376
	1.24379	-0.303597	Q9UNK0	Q9UNK0	Syntaxin-8	STX8			4	4	4	17.8	17.8	17.8	26.906	0	6.8268	97387000	23	1.24379	0.101791	-0.303597	-2.64896	23.2012	22.9437	22.8142	22.6658	22.7108	22.6717
	0.785977	-0.303225	O43657	O43657	Tetraspanin-6	TSPAN6			3	3	3	13.9	13.9	13.9	27.563	0.00019635	5.276	35865000	8	0.785977	0.231222	-0.303225	-1.70346	22.3285	22.8851	22.6054	22.2986	22.1727	22.438
	0.753693	-0.302758	P85037	P85037	Forkhead box protein K1	FOXK1			15	15	15	30.4	30.4	30.4	75.456	0	52.756	272670000	72	0.753693	0.244824	-0.302758	-1.64013	24.6082	24.8572	24.7868	24.4085	24.1769	24.7586
	0.565406	-0.30249	Q2PZI1	Q2PZI1	Probable C-mannosyltransferase DPY19L1	DPY19L1			6	6	6	12.3	12.3	12.3	77.318	0	35.88	92137000	22	0.565406	0.348338	-0.30249	-1.27286	22.7519	23.5154	23.2183	22.7229	22.8421	23.0132
	1.12378	-0.302364	Q8TCA0	Q8TCA0	Leucine-rich repeat-containing protein 20	LRRC20			5	5	5	28.8	28.8	28.8	20.509	0	14.736	155470000	25	1.12378	0.125667	-0.302364	-2.3896	24.2858	24.0343	23.8688	23.7939	23.6882	23.7998
	1.04156	-0.301952	P51970	P51970	NADH dehydrogenase [ubiquinone] 1 alpha subcomplex subunit 8	NDUFA8			5	5	5	27.9	27.9	27.9	20.105	0	34.515	395700000	62	1.04156	0.146127	-0.301952	-2.2174	25.3627	25.5672	25.6534	25.3617	25.0183	25.2974
	0.447422	-0.301935	Q96KP4	Q96KP4	Cytosolic non-specific dipeptidase	CNDP2			28	28	28	74.9	74.9	74.9	52.878	0	323.31	6021500000	336	0.447422	0.432231	-0.301935	-1.04035	29.6659	29.0148	28.8577	28.9103	29.1225	28.5998
	0.52454	-0.301101	Q9P270	Q9P270	SLAIN motif-containing protein 2	SLAIN2			5	5	5	12.2	12.2	12.2	62.543	0	14.764	49864000	18	0.52454	0.375624	-0.301101	-1.19283	22.565	22.8977	22.0562	22.2725	22.2617	22.0813
+	1.8753	-0.299833	P50897	P50897	Palmitoyl-protein thioesterase 1	PPT1	+	LFQ intensity SIC_LFQ intensity 3P	10	10	10	37.6	37.6	37.6	34.193	0	115.24	2408900000	165	1.8753	0.0344816	-0.299833	-4.23412	28.0103	28.1648	28.1336	27.7019	27.88	27.8273
	1.20806	-0.299739	P55809;Q9BYC2	P55809	Succinyl-CoA:3-ketoacid coenzyme A transferase 1, mitochondrial	OXCT1			16	16	16	35	35	35	56.157	0	229.6	2136400000	226	1.20806	0.108403	-0.299739	-2.57067	27.6398	27.5124	27.8856	27.3216	27.4562	27.3609
	1.14606	-0.299563	O95793	O95793	Double-stranded RNA-binding protein Staufen homolog 1	STAU1			15	15	14	31.9	31.9	30.7	63.182	0	64.939	547900000	77	1.14606	0.120747	-0.299563	-2.437	25.8075	25.7563	25.6355	25.4178	25.6346	25.2481
	0.46855	-0.298996	Q8TCU6	Q8TCU6	Phosphatidylinositol 3,4,5-trisphosphate-dependent Rac exchanger 1 protein	PREX1			14	14	13	9.5	9.5	9.1	186.2	0	49.596	234850000	48	0.46855	0.415666	-0.298996	-1.08237	24.5886	24.5247	24.1186	24.4672	24.1968	23.671
+	1.47501	-0.298201	Q96RQ3	Q96RQ3	Methylcrotonoyl-CoA carboxylase subunit alpha, mitochondrial	MCCC1			18	18	18	38.9	38.9	38.9	80.472	0	244.13	1233000000	108	1.47501	0.0675703	-0.298201	-3.18122	26.7459	26.8431	26.8656	26.3905	26.4862	26.6834
+	1.66205	-0.29693	Q12979	Q12979	Active breakpoint cluster region-related protein	ABR	+	LFQ intensity SIC_LFQ intensity 3P	8	7	7	12.2	11.1	11.1	97.597	0	25.831	125100000	30	1.66205	0.0494428	-0.29693	-3.64984	24.0705	24.0701	23.8426	23.7161	23.7362	23.6401
	0.625641	-0.295529	Q10567	Q10567	AP-1 complex subunit beta-1	AP1B1			32	16	16	36.9	20.9	20.9	104.64	0	74.657	948710000	111	0.625641	0.310749	-0.295529	-1.39035	26.5939	26.6663	26.1087	26.0644	26.4004	26.0175
	1.35728	-0.294987	Q9UNF0	Q9UNF0	Protein kinase C and casein kinase substrate in neurons protein 2	PACSIN2			15	15	15	39.5	39.5	39.5	55.738	0	95.71	781970000	102	1.35728	0.0832968	-0.294987	-2.90436	26.5397	26.3031	26.3041	25.9888	26.2079	26.0652
+	1.569	-0.294616	Q4V328	Q4V328	GRIP1-associated protein 1	GRIPAP1			17	17	17	30.2	30.2	30.2	96.004	0	126.98	277270000	75	1.569	0.0577347	-0.294616	-3.41202	25.0293	24.8746	24.7788	24.5812	24.6872	24.5305
	0.490411	-0.293942	Q2M2I8	Q2M2I8	AP2-associated protein kinase 1	AAK1			14	14	14	21.9	21.9	21.9	103.88	0	114.4	299000000	57	0.490411	0.398851	-0.293942	-1.12563	25.3132	25.1097	24.9078	24.7301	25.2568	24.462
	0.590927	-0.292718	Q86T03	Q86T03	Type 1 phosphatidylinositol 4,5-bisphosphate 4-phosphatase	TMEM55B			4	4	3	16.6	16.6	11.9	29.469	0	12.438	109090000	40	0.590927	0.331585	-0.292718	-1.32269	23.4576	23.7283	23.8588	23.3013	23.1175	23.7478
+	1.51396	-0.292231	Q15738	Q15738	Sterol-4-alpha-carboxylate 3-dehydrogenase, decarboxylating	NSDHL			13	13	13	42.9	42.9	42.9	41.9	0	112.73	870390000	114	1.51396	0.0632721	-0.292231	-3.27577	26.3223	26.4434	26.4266	26.2593	25.9863	26.07
	0.877719	-0.291431	O14561	O14561	Acyl carrier protein, mitochondrial	NDUFAB1			3	3	3	15.4	15.4	15.4	17.417	0	36.637	753520000	94	0.877719	0.196427	-0.291431	-1.88496	25.7173	25.7392	26.1898	25.5929	25.6133	25.5657
	0.973388	-0.290623	P22570	P22570	NADPH:adrenodoxin oxidoreductase, mitochondrial	FDXR			24	24	24	59.7	59.7	59.7	53.836	0	64.866	1035100000	145	0.973388	0.165455	-0.290623	-2.07753	26.667	26.8104	27.0527	26.476	26.4635	26.7187
	1.4048	-0.290595	Q9BXS5;Q9Y6Q5	Q9BXS5	AP-1 complex subunit mu-1	AP1M1			12	12	12	29.3	29.3	29.3	48.586	0	52.263	790490000	76	1.4048	0.0764194	-0.290595	-3.01456	26.3999	26.1003	26.1528	25.9745	25.9275	25.879
	0.376649	-0.290569	Q8IVM0	Q8IVM0	Coiled-coil domain-containing protein 50	CCDC50			3	3	3	15.7	15.7	15.7	35.822	0	8.9152	63285000	14	0.376649	0.494304	-0.290569	-0.897691	23.0425	23.309	22.2605	22.4347	22.6919	22.6137
	0.968428	-0.287492	P35573	P35573	Glycogen debranching enzyme;4-alpha-glucanotransferase;Amylo-alpha-1,6-glucosidase	AGL			26	26	26	20	20	20	174.76	0	100.14	703990000	119	0.968428	0.16689	-0.287492	-2.06745	26.2073	25.8908	25.8213	25.6089	25.8301	25.6179
+	1.91767	-0.287483	P63172	P63172	Dynein light chain Tctex-type 1	DYNLT1	+	LFQ intensity SIC_LFQ intensity 3P	2	2	2	23	23	23	12.452	0	131.98	960100000	68	1.91767	0.032188	-0.287483	-4.35734	26.4231	26.2962	26.5228	26.1403	26.123	26.1162
	0.907896	-0.286726	Q8TCG5	Q8TCG5	Carnitine O-palmitoyltransferase 1, brain isoform	CPT1C			2	2	2	3.2	3.2	3.2	90.988	0.00083738	2.7794	26463000	3	0.907896	0.186047	-0.286726	-1.94529	20.8841	21.3098	21.2363	20.9446	20.7255	20.9
	0.958459	-0.286381	P36915	P36915	Guanine nucleotide-binding protein-like 1	GNL1			13	13	13	26.9	26.9	26.9	68.66	0	46.65	1170100000	86	0.958459	0.169729	-0.286381	-2.04722	26.9446	26.5468	26.6185	26.4217	26.5317	26.2973
	1.0048	-0.28474	O43747	O43747	AP-1 complex subunit gamma-1	AP1G1			12	12	12	17.9	17.9	17.9	91.35	0	172.06	651280000	80	1.0048	0.156528	-0.28474	-2.14168	25.9251	25.7734	25.5238	25.3303	25.5299	25.5079
	0.430784	-0.284573	Q8N1B4	Q8N1B4	Vacuolar protein sorting-associated protein 52 homolog	VPS52			9	9	9	13	13	13	82.22	0	24.83	126360000	22	0.430784	0.445837	-0.284573	-1.0071	23.3889	23.4329	24.1531	23.136	23.3785	23.6067
	1.09972	-0.284513	Q13683	Q13683	Integrin alpha-7;Integrin alpha-7 heavy chain;Integrin alpha-7 light chain;Integrin alpha-7 70 kDa form	ITGA7			6	6	6	7	7	7	128.95	0	22.866	127320000	22	1.09972	0.131211	-0.284513	-2.33879	23.2713	23.5223	23.4413	23.1813	23.2605	22.9394
	0.376657	-0.284479	Q13303	Q13303	Voltage-gated potassium channel subunit beta-2	KCNAB2			3	3	3	10.9	10.9	10.9	41	0	7.168	43521000	14	0.376657	0.494304	-0.284479	-0.897707	21.5999	21.8683	21.8632	22.0144	21.503	20.9606
	0.116817	-0.28443	P60602	P60602	Reactive oxygen species modulator 1	ROMO1			2	2	2	24.1	24.1	24.1	8.1828	0	11.973	33421000	7	0.116817	0.811596	-0.28443	-0.321177	22.6725	23.1234	22.8515	23.5024	20.8467	23.4451
	0.288194	-0.283993	Q9H832	Q9H832	Ubiquitin-conjugating enzyme E2 Z	UBE2Z			4	4	4	15.3	15.3	15.3	38.21	0	17.548	151170000	22	0.288194	0.58549	-0.283993	-0.713423	24.2708	23.3793	23.3506	23.6492	23.635	22.8645
	1.49509	-0.283625	O15126	O15126	Secretory carrier-associated membrane protein 1	SCAMP1			8	8	8	36.7	36.7	36.7	37.92	0	99.773	387380000	59	1.49509	0.0651979	-0.283625	-3.22977	25.2156	25.1619	25.3924	25.0732	24.8904	24.9554
	0.504757	-0.283143	Q9H008	Q9H008	Phospholysine phosphohistidine inorganic pyrophosphate phosphatase	LHPP			4	4	4	21.1	21.1	21.1	29.165	0	9.9322	95287000	18	0.504757	0.388274	-0.283143	-1.15393	23.3419	23.1066	22.5324	22.6137	22.7453	22.7724
	0.909721	-0.282434	Q01813	Q01813	ATP-dependent 6-phosphofructokinase, platelet type	PFKP			26	26	24	42.2	42.2	38.8	85.595	0	323.31	3682200000	343	0.909721	0.185434	-0.282434	-1.94895	28.6135	28.3612	28.2007	28.1917	28.1891	27.9473
	0.42797	-0.282032	Q9Y485	Q9Y485	DmX-like protein 1	DMXL1			8	7	7	3.4	3.1	3.1	337.83	0	8.0454	44792000	12	0.42797	0.448521	-0.282032	-1.00146	23.353	23.067	22.6971	22.995	22.9335	22.3425
+	1.63589	-0.281324	O60826	O60826	Coiled-coil domain-containing protein 22	CCDC22			9	9	9	18.8	18.8	18.8	70.755	0	46.915	190210000	39	1.63589	0.0515346	-0.281324	-3.58199	23.9941	24.0353	23.9046	23.7483	23.7807	23.5612
	0.393985	-0.281249	O43676	O43676	NADH dehydrogenase [ubiquinone] 1 beta subcomplex subunit 3	NDUFB3			5	5	5	38.8	38.8	38.8	11.402	0	24.065	359510000	34	0.393985	0.479297	-0.281249	-0.932953	25.0729	24.6824	25.6736	24.9131	24.69	24.9822
+	1.71406	-0.281151	O75390	O75390	Citrate synthase, mitochondrial	CS	+	LFQ intensity SIC_LFQ intensity 3P	19	19	19	40.3	40.3	40.3	51.712	0	167.8	6158400000	392	1.71406	0.0455506	-0.281151	-3.7871	29.2509	29.3113	29.4833	29.0788	29.0181	29.1051
	0.698467	-0.28097	P61923	P61923	Coatomer subunit zeta-1	COPZ1			5	5	5	35	35	35	20.198	0	23.434	250780000	51	0.698467	0.271936	-0.28097	-1.53223	25.1973	24.7908	24.968	24.4816	24.6671	24.9645
	0.770132	-0.280774	O14828	O14828	Secretory carrier-associated membrane protein 3	SCAMP3			4	4	4	15.6	15.6	15.6	38.287	0	289.5	721510000	88	0.770132	0.237701	-0.280774	-1.67235	26.2077	26.2675	26.2245	25.8392	26.2811	25.737
	0.770383	-0.280497	Q8WVC6	Q8WVC6	Dephospho-CoA kinase domain-containing protein	DCAKD			4	4	4	21.6	21.6	21.6	26.55	0	25.114	253500000	21	0.770383	0.23763	-0.280497	-1.67284	24.4616	24.4243	24.6821	24.2331	23.992	24.5014
	0.88302	-0.280114	P17655	P17655	Calpain-2 catalytic subunit	CAPN2			13	13	13	25	25	25	79.994	0	181.24	643310000	96	0.88302	0.194539	-0.280114	-1.89553	26.1542	25.8704	25.7016	25.7067	25.6823	25.4968
	1.26289	-0.279421	Q01968	Q01968	Inositol polyphosphate 5-phosphatase OCRL-1	OCRL			4	4	4	4.4	4.4	4.4	104.2	0	7.5845	72027000	26	1.26289	0.0985318	-0.279421	-2.69121	22.7371	22.9533	22.6634	22.5796	22.542	22.3939
	0.692425	-0.278283	P63104	P63104	14-3-3 protein zeta/delta	YWHAZ			21	19	18	72.2	68.2	64.5	27.745	0	323.31	23045000000	613	0.692425	0.274633	-0.278283	-1.52044	31.6941	31.4738	31.1959	31.0453	31.4009	31.0828
+	2.5043	-0.277852	P51149	P51149	Ras-related protein Rab-7a	RAB7A	+	LFQ intensity SIC_LFQ intensity 3P	16	16	16	82.6	82.6	82.6	23.489	0	323.31	6759500000	418	2.5043	0.013362	-0.277852	-6.36091	29.4554	29.5553	29.4967	29.2323	29.277	29.1646
	1.24671	-0.277101	P27361	P27361	Mitogen-activated protein kinase 3	MAPK3			15	10	10	35.1	22.2	22.2	43.135	0	26.782	251550000	48	1.24671	0.101299	-0.277101	-2.65541	24.6691	24.4905	24.7916	24.3024	24.3315	24.486
	0.534071	-0.276398	Q8TBA6	Q8TBA6	Golgin subfamily A member 5	GOLGA5			9	9	9	21.8	21.8	21.8	83.023	0	38.653	90862000	28	0.534071	0.368576	-0.276398	-1.21153	23.0111	23.1499	22.8509	22.4873	23.1485	22.5469
	1.09794	-0.275794	Q96BP2	Q96BP2	Coiled-coil-helix-coiled-coil-helix domain-containing protein 1	CHCHD1			2	2	2	22.9	22.9	22.9	13.475	0	9.5248	69967000	4	1.09794	0.131664	-0.275794	-2.33504	22.8587	22.6922	22.5612	22.4803	22.5347	22.2696
+	2.74419	-0.275588	Q9ULH0	Q9ULH0	Kinase D-interacting substrate of 220 kDa	KIDINS220	+	LFQ intensity SIC_LFQ intensity 3P	19	19	19	14.5	14.5	14.5	196.54	0	80.022	345830000	74	2.74419	0.00974834	-0.275588	-7.37433	24.9598	25.0308	24.9232	24.7066	24.7235	24.657
	0.42746	-0.2753	Q5HYI7	Q5HYI7	Metaxin-3	MTX3			8	8	8	32.7	32.7	32.7	35.093	0	16.334	73092000	22	0.42746	0.44894	-0.2753	-1.00043	22.4114	22.2922	23.0902	22.3748	22.097	22.4961
	0.437543	-0.274871	Q9P2Q2;Q9Y2L6	Q9P2Q2;Q9Y2L6	FERM domain-containing protein 4A;FERM domain-containing protein 4B	FRMD4A			2	2	2	2.9	2.9	2.9	115.46	0.00035292	3.5061	18764000	8	0.437543	0.440321	-0.274871	-1.02062	20.5849	20.7816	21.4542	20.7176	20.7273	20.5511
	0.383872	-0.274764	Q02338	Q02338	D-beta-hydroxybutyrate dehydrogenase, mitochondrial	BDH1			7	7	7	24.2	24.2	24.2	38.157	0	15.69	81688000	21	0.383872	0.487251	-0.274764	-0.912411	22.6218	22.924	22.862	22.0676	22.4619	23.0541
	0.223468	-0.274762	Q9Y5A7	Q9Y5A7	NEDD8 ultimate buster 1	NUB1			4	4	4	8.1	8.1	8.1	70.537	0	10.148	21350000	11	0.223468	0.663819	-0.274762	-0.572269	20.753	21.3096	20.3373	19.7572	20.8033	21.0152
	0.993728	-0.274228	Q9Y5X1	Q9Y5X1	Sorting nexin-9	SNX9			9	9	9	19.7	19.7	19.7	66.591	0	44.95	221480000	36	0.993728	0.159615	-0.274228	-2.11901	24.5714	24.5049	24.1836	24.0483	24.2057	24.1831
+	1.79819	-0.273586	Q9NSE4	Q9NSE4	Isoleucine--tRNA ligase, mitochondrial	IARS2	+	LFQ intensity SIC_LFQ intensity 3P	31	31	31	35.1	35.1	35.1	113.79	0	228.5	2488800000	266	1.79819	0.0393683	-0.273586	-4.01615	27.954	27.862	28.058	27.6098	27.7332	27.7102
	0.438523	-0.273326	Q9Y478	Q9Y478	5-AMP-activated protein kinase subunit beta-1	PRKAB1			7	7	6	48.1	48.1	44.4	30.382	0	46.51	337900000	28	0.438523	0.439646	-0.273326	-1.02258	24.9433	25.1049	24.3715	24.47	24.8156	24.3142
	0.592717	-0.27224	Q86X83	Q86X83	COMM domain-containing protein 2	COMMD2			3	3	3	20.6	20.6	20.6	22.745	0	11.239	102880000	13	0.592717	0.330561	-0.27224	-1.32618	22.816	22.7453	23.0122	22.7563	22.2079	22.7926
	1.42404	-0.271694	Q92896	Q92896	Golgi apparatus protein 1	GLG1			36	36	36	31.4	31.4	31.4	134.55	0	273.78	1501400000	295	1.42404	0.0738493	-0.271694	-3.05977	27.1109	27.1255	27.3323	26.8305	26.9106	27.0125
	1.0165	-0.271631	Q969M3	Q969M3	Protein YIPF5	YIPF5			2	2	2	8.2	8.2	8.2	27.989	0.00018369	4.1622	172760000	26	1.0165	0.153188	-0.271631	-2.1657	24.0343	23.8233	23.7943	23.7271	23.413	23.6969
	0.445691	-0.271019	Q9H446	Q9H446	RWD domain-containing protein 1	RWDD1			2	2	2	7.4	7.4	7.4	27.939	0.00019249	4.9117	48312000	14	0.445691	0.433698	-0.271019	-1.0369	22.3426	21.8327	21.7379	21.9045	21.8583	21.3374
	0.46573	-0.270577	P40121	P40121	Macrophage-capping protein	CAPG			8	8	8	34.8	34.8	34.8	38.498	0	21.475	115410000	37	0.46573	0.417508	-0.270577	-1.07677	23.7006	22.9275	23.3162	23.2578	23.0132	22.8615
	0.372351	-0.27021	O95372	O95372	Acyl-protein thioesterase 2	LYPLA2			5	5	5	26	26	26	24.737	0	27.632	340510000	63	0.372351	0.497896	-0.27021	-0.888913	24.6738	23.9765	24.8799	24.4618	24.002	24.2558
	1.404	-0.27007	Q5JRX3	Q5JRX3	Presequence protease, mitochondrial	PITRM1			20	20	20	27	27	27	117.41	0	79.476	387970000	82	1.404	0.0765316	-0.27007	-3.01268	25.1695	25.0978	25.3626	24.9958	24.8571	24.9668
	0.303296	-0.269786	O00629	O00629	Importin subunit alpha-3	KPNA4			6	4	4	20.5	14.8	14.8	57.886	0	47.337	248720000	42	0.303296	0.568827	-0.269786	-0.74549	24.8195	24.9115	23.8155	24.0723	24.3587	24.3062
	0.556512	-0.269719	Q9NX63	Q9NX63	MICOS complex subunit MIC19	CHCHD3			12	12	12	54.6	54.6	54.6	26.152	0	60.389	507450000	95	0.556512	0.354012	-0.269719	-1.25548	25.7029	25.8769	26.2696	25.4306	25.7181	25.8915
	1.21184	-0.269564	P16615;O14983;Q93084	P16615	Sarcoplasmic/endoplasmic reticulum calcium ATPase 2	ATP2A2			41	41	41	42.7	42.7	42.7	114.76	0	323.31	7135600000	498	1.21184	0.107841	-0.269564	-2.57889	29.3454	29.5154	29.6132	29.1085	29.2092	29.3477
	0.706196	-0.269273	Q9Y496;Q6ZMV9	Q9Y496	Kinesin-like protein KIF3A	KIF3A			9	8	8	14.3	12.7	12.7	80.04	0	29.673	108780000	32	0.706196	0.2683	-0.269273	-1.5473	23.4411	22.9634	23.4726	23.0556	22.9139	23.0997
	1.10702	-0.268174	P17174	P17174	Aspartate aminotransferase, cytoplasmic	GOT1			17	17	17	55.9	55.9	55.9	46.247	0	243.95	1803800000	143	1.10702	0.129449	-0.268174	-2.35417	27.5008	27.3969	27.2868	27.2588	27.1805	26.9407
	0.417796	-0.267475	P63027	P63027	Vesicle-associated membrane protein 2	VAMP2			6	6	4	64.7	64.7	44	12.663	0	64.955	749930000	46	0.417796	0.457184	-0.267475	-0.981028	26.3083	26.4885	25.9643	25.9584	26.3894	25.611
	0.214283	-0.267382	P98155	P98155	Very low-density lipoprotein receptor	VLDLR			4	4	4	6.3	6.3	6.3	96.098	0.00018328	4.1215	15740000	5	0.214283	0.67547	-0.267382	-0.551668	20.617	21.0394	21.5349	20.8796	20.0559	21.4537
	0.507722	-0.26675	Q92859	Q92859	Neogenin	NEO1			5	5	5	5	5	5	160.01	0	9.5098	40630000	6	0.507722	0.386396	-0.26675	-1.15976	21.949	21.4789	21.3401	21.5086	21.0537	21.4054
	0.871168	-0.266738	Q9UHY1	Q9UHY1	Nuclear receptor-binding protein	NRBP1			11	11	11	33.6	33.6	33.6	59.844	0	148.27	536060000	62	0.871168	0.198516	-0.266738	-1.87191	25.8392	25.7415	25.8192	25.4502	25.3443	25.8051
+	1.65891	-0.266081	Q9BS26	Q9BS26	Endoplasmic reticulum resident protein 44	ERP44	+	LFQ intensity SIC_LFQ intensity 3P	19	19	19	43.1	43.1	43.1	46.971	0	210.88	2123300000	180	1.65891	0.0496446	-0.266081	-3.64165	27.5424	27.6536	27.5186	27.3014	27.2035	27.4115
	0.479677	-0.265146	Q9H2G2	Q9H2G2	STE20-like serine/threonine-protein kinase	SLK			20	20	20	25.1	25.1	25.1	142.69	0	63.842	269750000	81	0.479677	0.407631	-0.265146	-1.10441	25.1411	25.2026	24.5353	24.698	24.8849	24.5007
	1.21544	-0.264886	P06576	P06576	ATP synthase subunit beta, mitochondrial	ATP5B			33	33	33	70.3	70.3	70.3	56.559	0	323.31	65532000000	1408	1.21544	0.1071	-0.264886	-2.58675	32.666	32.6372	32.6408	32.2879	32.587	32.2745
+	1.6844	-0.264735	Q9UGR2	Q9UGR2	Zinc finger CCCH domain-containing protein 7B	ZC3H7B	+	LFQ intensity SIC_LFQ intensity 3P	15	15	15	18	18	18	109.86	0	50.442	201750000	42	1.6844	0.0477061	-0.264735	-3.70844	24.2282	24.096	24.0238	23.7807	23.915	23.8581
	0.35223	-0.263513	P62857	P62857	40S ribosomal protein S28	RPS28			8	8	8	76.8	76.8	76.8	7.8409	0	143.94	1607500000	100	0.35223	0.517158	-0.263513	-0.847607	27.8312	27.2931	27.1169	26.865	27.5936	26.992
	0.831766	-0.263461	Q5JTJ3	Q5JTJ3	Cytochrome c oxidase assembly factor 6 homolog	COA6			3	3	3	32	32	32	14.116	0	35.838	108160000	22	0.831766	0.214437	-0.263461	-1.79372	23.3041	23.5877	23.6993	23.4425	23.1704	23.1878
	1.12405	-0.262537	P39880	P39880	Homeobox protein cut-like 1	CUX1			7	7	7	5.8	5.8	5.8	164.19	0	15.208	80877000	19	1.12405	0.12563	-0.262537	-2.39018	22.8063	22.8975	22.7421	22.3954	22.7388	22.524
	1.07163	-0.262131	P55072	P55072	Transitional endoplasmic reticulum ATPase	VCP			49	49	49	73.7	73.7	73.7	89.321	0	323.31	28657000000	732	1.07163	0.138254	-0.262131	-2.2799	31.6771	31.4194	31.4696	31.2533	31.4079	31.1184
	0.821491	-0.260719	Q96AE4	Q96AE4	Far upstream element-binding protein 1	FUBP1			33	33	27	57	57	52.3	67.56	0	323.31	2951800000	340	0.821491	0.217606	-0.260719	-1.77342	28.2922	28.139	28.598	28.0558	27.9972	28.194
	0.658045	-0.260547	Q9UMY4	Q9UMY4	Sorting nexin-12	SNX12			7	5	5	25	20.9	20.9	19.73	0.00020149	5.8574	164910000	42	0.658045	0.292765	-0.260547	-1.45346	24.4576	24.0746	23.9403	24.0698	23.8545	23.7666
+	1.74958	-0.26046	Q13620	Q13620	Cullin-4B	CUL4B	+	LFQ intensity SIC_LFQ intensity 3P	23	23	18	26.3	26.3	21.1	103.98	0	97.053	728540000	128	1.74958	0.0428583	-0.26046	-3.88273	26.1542	26.0497	26.2526	25.9052	25.9403	25.8296
	0.776889	-0.259787	Q9NPF4	Q9NPF4	Probable tRNA N6-adenosine threonylcarbamoyltransferase	OSGEP			5	5	5	16.4	16.4	16.4	36.426	0	16.511	116680000	23	0.776889	0.234947	-0.259787	-1.68561	23.3842	23.3865	23.5777	23.2383	23.4044	22.9263
	0.644118	-0.259734	Q9NS86	Q9NS86	LanC-like protein 2	LANCL2			8	8	8	22.4	22.4	22.4	50.854	0	93.316	343400000	91	0.644118	0.300552	-0.259734	-1.42633	25.2205	24.958	24.841	24.6955	25.0168	24.528
+	3.09744	-0.258879	P48735	P48735	Isocitrate dehydrogenase [NADP], mitochondrial	IDH2	+	LFQ intensity SIC_LFQ intensity 3P	26	25	25	53.5	53.5	53.5	50.909	0	323.31	16431000000	849	3.09744	0.00650745	-0.258879	-9.12863	30.6432	30.6441	30.6659	30.4351	30.3413	30.4001
+	2.58408	-0.258753	Q567U6	Q567U6	Coiled-coil domain-containing protein 93	CCDC93	+	LFQ intensity SIC_LFQ intensity 3P	12	12	12	21.6	21.6	21.6	73.197	0	23.487	210250000	40	2.58408	0.0120789	-0.258753	-6.68361	24.1908	24.2447	24.2588	24.0162	23.9933	23.9087
+	2.40755	-0.258729	P47897	P47897	Glutamine--tRNA ligase	QARS	+	LFQ intensity SIC_LFQ intensity 3P	25	25	25	43	43	43	87.798	0	323.31	1805100000	216	2.40755	0.015276	-0.258729	-5.98744	27.3313	27.3666	27.4177	27.0694	27.1827	27.0873
	0.561391	-0.258618	P07108	P07108	Acyl-CoA-binding protein	DBI			4	4	4	52.9	52.9	52.9	10.044	0	41.204	1490100000	74	0.561391	0.351103	-0.258618	-1.26502	26.9369	27.4843	27.2008	26.6933	27.115	27.0379
	0.980563	-0.258386	Q9C0E8	Q9C0E8	Protein lunapark	LNP			11	11	11	30.8	30.8	30.8	47.739	0	79.359	418760000	82	0.980563	0.163351	-0.258386	-2.09214	25.4332	25.7969	25.4599	25.3201	25.3643	25.2304
+	2.62461	-0.257991	O14818	O14818	Proteasome subunit alpha type-7	PSMA7	+	LFQ intensity SIC_LFQ intensity 3P	14	14	10	58.1	58.1	42.3	27.887	0	323.31	5152000000	243	2.62461	0.0114351	-0.257991	-6.85288	29.0652	29.1126	29.113	28.781	28.8992	28.8367
	1.11447	-0.257926	Q16822	Q16822	Phosphoenolpyruvate carboxykinase [GTP], mitochondrial	PCK2			21	21	19	38.3	38.3	37	70.698	0	150.49	1709600000	184	1.11447	0.127712	-0.257926	-2.36989	27.5549	27.2638	27.3192	27.1799	27.1874	26.9969
	1.21544	-0.257013	P25787	P25787	Proteasome subunit alpha type-2	PSMA2			11	11	11	62.8	62.8	62.8	25.898	0	169.39	2920000000	87	1.21544	0.1071	-0.257013	-2.58675	27.8888	28.1128	28.1426	27.6792	27.8158	27.8783
	0.561309	-0.256953	P09471	P09471	Guanine nucleotide-binding protein G(o) subunit alpha	GNAO1			14	12	12	41.5	35	35	40.05	0	320.38	1154800000	126	0.561309	0.351103	-0.256953	-1.26486	27.1394	26.5161	26.9583	26.6136	26.7595	26.4697
	1.3515	-0.25648	P53621	P53621	Coatomer subunit alpha;Xenin;Proxenin	COPA			44	44	44	44.4	44.4	44.4	138.34	0	323.31	4513300000	373	1.3515	0.084178	-0.25648	-2.89107	28.8768	28.7069	28.8416	28.6826	28.5391	28.4342
	0.655418	-0.25643	Q7Z6G3	Q7Z6G3	N-terminal EF-hand calcium-binding protein 2	NECAB2			4	4	4	14	14	14	43.193	0	15.771	51493000	19	0.655418	0.29384	-0.25643	-1.44834	22.7966	22.2138	22.6475	22.3466	22.2929	22.2492
	1.38265	-0.256297	O75891	O75891	Cytosolic 10-formyltetrahydrofolate dehydrogenase	ALDH1L1			6	4	4	7.4	5.7	5.7	98.828	0	13.74	34859000	9	1.38265	0.0796498	-0.256297	-2.96293	21.9894	21.8256	22.0445	21.6336	21.809	21.648
	1.10882	-0.255751	P63208	P63208	S-phase kinase-associated protein 1	SKP1			8	8	8	58.9	58.9	58.9	18.658	0	323.31	1283700000	114	1.10882	0.128999	-0.255751	-2.35796	27.122	26.7788	27.0494	26.7778	26.6761	26.729
+	1.74521	-0.255739	P07195	P07195	L-lactate dehydrogenase B chain	LDHB	+	LFQ intensity SIC_LFQ intensity 3P	19	18	18	52.4	52.4	52.4	36.638	0	323.31	49467000000	717	1.74521	0.0431668	-0.255739	-3.87087	32.2796	32.488	32.3885	32.0812	32.1322	32.1756
	1.55604	-0.251629	P62258	P62258	14-3-3 protein epsilon	YWHAE			23	23	21	80	80	72.9	29.174	0	323.31	38155000000	1389	1.55604	0.0591274	-0.251629	-3.37966	31.9796	31.8379	31.8081	31.5748	31.7282	31.5676
	1.5119	-0.251267	P63000;P15153	P63000;P15153	Ras-related C3 botulinum toxin substrate 1;Ras-related C3 botulinum toxin substrate 2	RAC1			9	8	4	42.7	37	21.4	21.45	0	23.579	1608700000	131	1.5119	0.0634165	-0.251267	-3.27073	27.5652	27.4492	27.5198	27.257	27.1422	27.3812
	0.786097	-0.250434	Q8IYI6	Q8IYI6	Exocyst complex component 8	EXOC8			12	12	12	20.1	20.1	20.1	81.798	0	72.123	245380000	52	0.786097	0.231222	-0.250434	-1.70369	24.5413	24.459	24.2846	24.275	24.3307	23.9279
	0.827236	-0.25039	Q5T440	Q5T440	Putative transferase CAF17, mitochondrial	IBA57			4	4	4	17.4	17.4	17.4	38.155	0	6.5755	34837000	11	0.827236	0.215706	-0.25039	-1.78477	21.6994	21.5122	21.9439	21.5937	21.3863	21.4244
+	2.02436	-0.249329	O00116	O00116	Alkyldihydroxyacetonephosphate synthase, peroxisomal	AGPS	+	LFQ intensity SIC_LFQ intensity 3P	22	22	22	43.2	43.2	43.2	72.911	0	150.93	1110000000	204	2.02436	0.0271946	-0.249329	-4.67903	26.8771	26.7651	26.9031	26.6302	26.6327	26.5344
	0.934104	-0.249196	P31150	P31150	Rab GDP dissociation inhibitor alpha	GDI1			34	34	24	84.6	84.6	62	50.582	0	323.31	29010000000	838	0.934104	0.177498	-0.249196	-1.99798	31.7325	31.5616	31.3292	31.2764	31.3738	31.2256
	0.268519	-0.249059	Q86WA6	Q86WA6	Valacyclovir hydrolase	BPHL			9	9	9	27.8	27.8	27.8	32.542	0	31.417	467270000	65	0.268519	0.607812	-0.249059	-0.671191	25.2034	24.934	25.5961	24.9195	24.4876	25.5792
	1.4645	-0.248968	Q9Y6G5	Q9Y6G5	COMM domain-containing protein 10	COMMD10			6	6	6	35.1	35.1	35.1	22.966	0	26.325	135540000	31	1.4645	0.0688925	-0.248968	-3.15599	23.633	23.815	23.5986	23.3661	23.4247	23.5088
	1.30376	-0.248317	P39656	P39656	Dolichyl-diphosphooligosaccharide--protein glycosyltransferase 48 kDa subunit	DDOST			14	14	14	35.3	35.3	35.3	50.8	0	149.35	1456700000	122	1.30376	0.0918681	-0.248317	-2.78259	27.6452	27.5208	27.639	27.4028	27.4596	27.1977
	0.692779	-0.247955	Q16537	Q16537	Serine/threonine-protein phosphatase 2A 56 kDa regulatory subunit epsilon isoform	PPP2R5E			11	9	8	26.1	19.9	18.4	54.699	0	44.939	373060000	61	0.692779	0.274531	-0.247955	-1.52113	25.5775	25.13	25.6261	25.2714	25.132	25.1863
	0.845167	-0.247092	Q14644	Q14644	Ras GTPase-activating protein 3	RASA3			9	9	9	13.9	13.9	13.9	95.698	0	27.666	122040000	42	0.845167	0.209072	-0.247092	-1.82026	23.1685	23.5906	23.276	23.1516	23.0003	23.1419
	0.520791	-0.246497	Q92890	Q92890	Ubiquitin fusion degradation protein 1 homolog	UFD1L			7	7	7	35.2	35.2	35.2	34.5	0	26.69	481460000	73	0.520791	0.377841	-0.246497	-1.18547	25.65	25.3274	25.2941	25.2893	25.407	24.8356
	0.690067	-0.24593	Q9NTX5	Q9NTX5	Ethylmalonyl-CoA decarboxylase	ECHDC1			9	9	9	37.1	37.1	37.1	33.698	0	37.927	358900000	53	0.690067	0.275609	-0.24593	-1.51585	25.1897	25.2584	24.7973	24.8974	24.9244	24.6858
+	2.02867	-0.245075	Q9C0C2	Q9C0C2	182 kDa tankyrase-1-binding protein	TNKS1BP1	+	LFQ intensity SIC_LFQ intensity 3P	19	19	19	15.7	15.7	15.7	181.79	0	81.084	479050000	89	2.02867	0.0270711	-0.245075	-4.69237	25.5979	25.5984	25.5279	25.348	25.3998	25.2412
	1.55616	-0.242856	Q9Y6Y8	Q9Y6Y8	SEC23-interacting protein	SEC23IP			16	16	16	17.6	17.6	17.6	111.08	0	52.794	292440000	62	1.55616	0.0591274	-0.242856	-3.37994	24.801	24.923	24.8308	24.5949	24.5094	24.722
	0.774749	-0.242699	Q9HCU5	Q9HCU5	Prolactin regulatory element-binding protein	PREB			6	6	6	24	24	24	45.468	0	46.816	415390000	35	0.774749	0.235779	-0.242699	-1.68141	25.0751	25.3836	25.37	24.8457	25.2026	25.0523
	0.252202	-0.242464	Q99943	Q99943	1-acyl-sn-glycerol-3-phosphate acyltransferase alpha	AGPAT1			3	3	3	15.9	15.9	15.9	31.716	0.00083921	2.8124	115340000	11	0.252202	0.627981	-0.242464	-0.635744	24.4648	23.856	23.1534	23.5312	23.5465	23.669
	0.995926	-0.240751	P49755	P49755	Transmembrane emp24 domain-containing protein 10	TMED10			9	9	9	35.6	35.6	35.6	24.976	0	91.818	1234100000	143	0.995926	0.159008	-0.240751	-2.12351	27.4268	27.0564	27.2385	27.0623	26.932	27.0052
+	2.64867	-0.240154	Q9UKA4	Q9UKA4	A-kinase anchor protein 11	AKAP11	+	LFQ intensity SIC_LFQ intensity 3P	6	6	6	4.4	4.4	4.4	210.51	0	10.792	36019000	14	2.64867	0.0110015	-0.240154	-6.95511	21.7393	21.7315	21.7644	21.4973	21.5657	21.4519
	0.536822	-0.239491	P08648	P08648	Integrin alpha-5;Integrin alpha-5 heavy chain;Integrin alpha-5 light chain	ITGA5			4	4	4	4.9	4.9	4.9	114.54	0	44.398	89021000	19	0.536822	0.366894	-0.239491	-1.21692	23.0694	23.1535	22.7929	22.9895	22.8615	22.4464
	0.626186	-0.239312	Q13636	Q13636	Ras-related protein Rab-31	RAB31			8	8	6	52.1	52.1	40.7	21.569	0	33.97	299160000	39	0.626186	0.310602	-0.239312	-1.39141	24.6328	24.7539	25.1257	24.6475	24.4288	24.7182
	0.608396	-0.239014	Q14141	Q14141	Septin-6	SEPT6			18	9	9	51.6	34.6	34.6	49.716	0	323.31	737640000	81	0.608396	0.321239	-0.239014	-1.35675	26.2869	26.0163	26.2562	25.9855	26.1931	25.6637
	0.942793	-0.238193	P35813	P35813	Protein phosphatase 1A	PPM1A			6	6	6	19.6	19.6	19.6	42.447	0	36.938	172790000	37	0.942793	0.174771	-0.238193	-2.01551	24.0762	23.9767	23.9036	23.9562	23.6835	23.6022
	0.79406	-0.238177	P14735	P14735	Insulin-degrading enzyme	IDE			17	17	17	18.9	18.9	18.9	117.97	0	41.912	455010000	44	0.79406	0.228284	-0.238177	-1.71935	25.3967	25.4394	25.2425	25.3092	25.1701	24.8847
	0.609567	-0.23732	Q9NWV4	Q9NWV4	UPF0587 protein C1orf123	C1orf123			8	8	8	52.5	52.5	52.5	18.048	0	50.122	334730000	48	0.609567	0.32054	-0.23732	-1.35903	25.1679	24.8466	24.6584	24.6054	24.5249	24.8306
	1.05548	-0.236556	Q8WVM8	Q8WVM8	Sec1 family domain-containing protein 1	SCFD1			19	19	19	40.3	40.3	40.3	72.379	0	323.31	1134100000	146	1.05548	0.142337	-0.236556	-2.24627	26.857	26.9209	26.6583	26.5995	26.6822	26.4449
	1.82953	-0.236322	Q86VS8	Q86VS8	Protein Hook homolog 3	HOOK3	+	LFQ intensity SIC_LFQ intensity 3P	11	11	11	18.9	18.9	18.9	83.125	0	25.898	145020000	37	1.82953	0.0373337	-0.236322	-4.10378	24.058	24.1037	24.1241	23.7507	23.908	23.918
	1.42281	-0.236242	Q16513	Q16513	Serine/threonine-protein kinase N2	PKN2			8	6	6	10.3	8.2	8.2	112.03	0	24.682	89338000	22	1.42281	0.0739718	-0.236242	-3.05688	23.3233	23.3506	23.1182	23.059	22.9798	23.0446
	0.54498	-0.235221	Q9NSY0	Q9NSY0	Nuclear receptor-binding protein 2	NRBP2			6	6	6	15.6	15.6	15.6	57.802	0	17.239	77746000	17	0.54498	0.36152	-0.235221	-1.23291	22.8284	22.8853	22.6591	22.8758	22.5315	22.2597
	0.879187	-0.234673	Q9Y266	Q9Y266	Nuclear migration protein nudC	NUDC			17	17	17	48.3	48.3	48.3	38.242	0	77.677	1944000000	220	0.879187	0.195935	-0.234673	-1.88789	27.6875	27.6129	27.4566	27.1497	27.4062	27.4972
	0.906996	-0.234638	Q9ULC3	Q9ULC3	Ras-related protein Rab-23	RAB23			9	9	9	43	43	43	26.659	0	22.586	395180000	53	0.906996	0.186266	-0.234638	-1.94348	25.3554	25.5475	25.1885	25.1524	25.2227	25.0124
	0.241904	-0.234515	P47974	P47974	Zinc finger protein 36, C3H1 type-like 2	ZFP36L2			2	2	2	5.5	5.5	5.5	51.062	0	12.885	22411000	4	0.241904	0.640167	-0.234515	-0.613157	21.4136	20.1592	20.9523	20.4372	20.5714	20.8131
	0.642048	-0.234449	P51805	P51805	Plexin-A3	PLXNA3			13	6	6	8.7	5.3	5.3	207.7	0	13.915	63855000	24	0.642048	0.301671	-0.234449	-1.4223	22.3994	22.2218	22.4287	21.921	22.4143	22.0113
	1.18247	-0.233857	P61601	P61601	Neurocalcin-delta	NCALD			10	7	7	52.3	43	43	22.245	0	76.34	2337600000	105	1.18247	0.113131	-0.233857	-2.51516	27.7338	27.7299	27.6986	27.4773	27.6514	27.332
	1.15121	-0.233222	Q53EP0	Q53EP0	Fibronectin type III domain-containing protein 3B	FNDC3B			9	9	9	9.6	9.6	9.6	132.89	0	19.557	62774000	23	1.15121	0.119486	-0.233222	-2.44799	22.5535	22.7645	22.6958	22.4245	22.5693	22.3203
	0.392333	-0.232626	Q96DH6	Q96DH6	RNA-binding protein Musashi homolog 2	MSI2			9	7	7	36	29.9	29.9	35.196	0	114.7	1422700000	86	0.392333	0.480337	-0.232626	-0.929602	26.9706	27.5732	26.9193	26.9777	27.1247	26.6629
	0.12079	-0.231942	Q15582	Q15582	Transforming growth factor-beta-induced protein ig-h3	TGFBI			3	3	3	6.3	6.3	6.3	74.68	0	12.977	17910000	8	0.12079	0.805616	-0.231942	-0.331085	20.9548	21.5725	21.0789	19.7172	21.1628	22.0304
	0.657131	-0.231939	P49588	P49588	Alanine--tRNA ligase, cytoplasmic	AARS			46	46	46	56.7	56.7	56.7	106.81	0	323.31	8762900000	615	0.657131	0.293071	-0.231939	-1.45168	30.003	29.6882	29.5511	29.501	29.6735	29.372
	0.286804	-0.231531	P28072	P28072	Proteasome subunit beta type-6	PSMB6			8	8	8	34.3	34.3	34.3	25.357	0	23.916	633560000	49	0.286804	0.587234	-0.231531	-0.710457	26.5603	25.5082	26.2715	25.9388	25.7095	25.9971
	0.521663	-0.229704	Q9BPX6	Q9BPX6	Calcium uptake protein 1, mitochondrial	MICU1			5	5	5	16.2	16.2	16.2	54.351	0	26.072	102940000	30	0.521663	0.377385	-0.229704	-1.18718	22.8593	23.3233	22.6765	22.7107	22.7611	22.6981
	0.967792	-0.229689	Q9Y3E5	Q9Y3E5	Peptidyl-tRNA hydrolase 2, mitochondrial	PTRH2			5	5	5	44.7	44.7	44.7	19.193	0	51.68	398710000	69	0.967792	0.167032	-0.229689	-2.06616	25.0922	25.2287	25.3038	24.8699	25.1622	24.9035
	0.53966	-0.229532	Q9BYV8	Q9BYV8	Centrosomal protein of 41 kDa	CEP41			6	6	6	24.7	24.7	24.7	41.368	0	16.065	74635000	28	0.53966	0.365238	-0.229532	-1.22249	22.8578	22.3158	22.6336	22.3741	22.5499	22.1945
	0.873091	-0.227952	O75663	O75663	TIP41-like protein	TIPRL			11	11	11	55.9	55.9	55.9	31.444	0	97.192	679500000	56	0.873091	0.197896	-0.227952	-1.87574	26.282	26.0552	25.9743	25.969	25.9405	25.7181
	0.757203	-0.227931	P07737;CON__P02584	P07737	Profilin-1	PFN1			12	12	12	92.9	92.9	92.9	15.054	0	221.1	20280000000	421	0.757203	0.243391	-0.227931	-1.647	31.2651	30.8421	30.9244	30.686	30.8182	30.8436
	0.604459	-0.227867	Q9NQC3	Q9NQC3	Reticulon-4	RTN4			37	37	37	50.9	50.9	50.9	129.93	0	323.31	8752700000	613	0.604459	0.323829	-0.227867	-1.34907	30.1095	29.6151	29.9441	29.669	29.807	29.509
	0.840518	-0.227683	Q15042	Q15042	Rab3 GTPase-activating protein catalytic subunit	RAB3GAP1			25	25	25	27.4	27.4	27.4	110.52	0	123.64	544320000	120	0.840518	0.211014	-0.227683	-1.81105	25.8935	25.7321	25.9054	25.6897	25.7635	25.3948
	0.542862	-0.227627	P0DP25;P0DP24;P0DP23;P27482;P02585	P0DP25;P0DP24;P0DP23					9	9	9	59.1	59.1	59.1	16.837	0	277.88	18221000000	357	0.542862	0.362962	-0.227627	-1.22876	31.6807	31.1566	31.2374	31.1528	31.271	30.968
	1.32479	-0.227517	P40222	P40222	Alpha-taxilin	TXLNA			11	11	11	29.9	29.9	29.9	61.89	0	41.747	770960000	45	1.32479	0.0881996	-0.227517	-2.83014	26.1894	26.1204	25.981	25.7832	25.963	25.862
	0.803774	-0.227425	Q92747	Q92747	Actin-related protein 2/3 complex subunit 1A	ARPC1A			18	18	16	57	57	49.7	41.569	0	217.46	1378200000	135	0.803774	0.224614	-0.227425	-1.73847	27.0911	26.8413	26.6713	26.5602	26.7243	26.637
	0.717643	-0.227201	Q16204	Q16204	Coiled-coil domain-containing protein 6	CCDC6			11	11	11	28.7	28.7	28.7	53.29	0	74.489	234310000	53	0.717643	0.262532	-0.227201	-1.56964	24.6239	24.6726	24.5009	24.171	24.6297	24.3151
	0.280488	-0.227069	P51452	P51452	Dual specificity protein phosphatase 3	DUSP3			6	6	6	43.2	43.2	43.2	20.478	0	65.674	485300000	46	0.280488	0.594326	-0.227069	-0.696946	25.6956	26.1403	25.0973	25.2201	25.6397	25.3922
	0.688535	-0.226397	O95319	O95319	CUGBP Elav-like family member 2	CELF2			10	8	8	24.4	20.3	20.3	54.284	0	111.94	232370000	43	0.688535	0.276137	-0.226397	-1.51286	24.2877	23.9868	24.4571	24.1322	23.9838	23.9364
	1.06834	-0.226044	Q9HD34	Q9HD34	LYR motif-containing protein 4	LYRM4			3	3	3	28.6	28.6	28.6	10.758	0	42.72	63824000	17	1.06834	0.139259	-0.226044	-2.27304	23.4665	23.6211	23.4391	23.2009	23.2013	23.4463
+	2.29759	-0.225365	Q96IG2;Q9UKC9	Q96IG2	F-box/LRR-repeat protein 20	FBXL20	+	LFQ intensity SIC_LFQ intensity 3P	4	4	4	11	11	11	48.423	0	10.997	42430000	13	2.29759	0.0177791	-0.225365	-5.58534	21.7873	21.8068	21.8687	21.5392	21.6501	21.5974
	1.94743	-0.225274	Q00610	Q00610	Clathrin heavy chain 1	CLTC	+	LFQ intensity SIC_LFQ intensity 3P	71	71	58	48.5	48.5	40.8	191.61	0	323.31	18901000000	832	1.94743	0.030707	-0.225274	-4.4454	30.8973	30.8552	30.865	30.5657	30.6407	30.7353
	0.608092	-0.224835	P32119	P32119	Peroxiredoxin-2	PRDX2			16	15	15	70.2	64.6	64.6	21.892	0	323.31	18355000000	279	0.608092	0.321381	-0.224835	-1.35615	31.2582	30.9272	30.9951	30.6822	30.7267	31.0971
	0.407463	-0.224698	Q8NI08	Q8NI08	Nuclear receptor coactivator 7	NCOA7			3	3	3	5.3	5.3	5.3	106.16	0.00052092	3.2555	17398000	8	0.407463	0.466526	-0.224698	-0.960212	21.0158	20.9861	20.671	20.5353	21.0707	20.3927
[truncated: 3,328 more rows]
