# Supplementary material for: Defective metabolic programming impairs early neuronal morphogenesis in neural cultures and an organoid model of Leigh syndrome
Source: Nat Commun. 2021 Mar 26;12:1929. doi: 10.1038/s41467-021-22117-z (PMC7997884; doi:10.1038/s41467-021-22117-z)
Supplement: Supplementary file 10 — Supplementary Data 7 [file 41467_2021_22117_MOESM10_ESM.xlsx]

## Sheet: Up in S2 vs S2_Corr1 8w DNs 
GSEA Pathway	SIZE	NES	NOM p-val	FDR q-val	GO ID	NOM p-val
GO_CHROMOSOME_ORGANIZATION	404	2.58391	0	0	GO:0051276	0
GO_CHROMATIN_ORGANIZATION	231	2.56972	0	0	GO:0006325	0
GO_RIBOSOME_BIOGENESIS	230	2.56458	0	0	GO:0042254	0
GO_NCRNA_PROCESSING	260	2.53678	0	0	GO:0034470	0
GO_CHROMATIN_MODIFICATION	203	2.53514	0	0	#N/A	0
GO_RRNA_METABOLIC_PROCESS	193	2.52362	0	0	GO:0016072	0
GO_NCRNA_METABOLIC_PROCESS	336	2.48882	0	0	GO:0034660	0
GO_RIBONUCLEOPROTEIN_COMPLEX_BIOGENESIS	324	2.4866	0	0	GO:0022613	0
GO_DNA_REPLICATION	86	2.48592	0	0	GO:0006260	0
GO_DNA_DEPENDENT_DNA_REPLICATION	45	2.40646	0	0	#N/A	0
GO_DNA_METABOLIC_PROCESS	307	2.36448	0	0	GO:0006259	0
GO_DNA_PACKAGING	61	2.35864	0	0	GO:0006323	0
GO_MACROMOLECULE_METHYLATION	82	2.3126	0	6.46589e-05	GO:0043414	0
GO_CHROMATIN_REMODELING	55	2.31114	0	6.00404e-05	GO:0006338	0
GO_COVALENT_CHROMATIN_MODIFICATION	138	2.28892	0	5.60377e-05	GO:0016569	0
GO_CHROMATIN_ASSEMBLY_OR_DISASSEMBLY	56	2.24165	0	5.25354e-05	GO:0006333	0
GO_METHYLATION	107	2.2333	0	4.94451e-05	GO:0032259	0
GO_PEPTIDYL_LYSINE_MODIFICATION	137	2.22065	0	9.10927e-05	#N/A	0
GO_REGULATION_OF_GENE_EXPRESSION_EPIGENETIC	90	2.21733	0	8.62984e-05	#N/A	0
GO_PROTEIN_DNA_COMPLEX_SUBUNIT_ORGANIZATION	73	2.20398	0	0.000122743	#N/A	0
GO_CELL_CYCLE_G1_S_PHASE_TRANSITION	39	2.2001	0	0.000116898	#N/A	0
GO_DNA_CONFORMATION_CHANGE	102	2.19023	0	0.000148672	GO:0071103	0
GO_DNA_REPAIR	192	2.15542	0	0.000142208	GO:0006281	0
GO_DNA_RECOMBINATION	70	2.14667	0	0.000136283	GO:0006310	0
GO_REGULATION_OF_CHROMOSOME_ORGANIZATION	129	2.13449	0	0.00019711	GO:0033044	0
GO_MRNA_METABOLIC_PROCESS	419	2.13334	0	0.000189529	GO:0016071	0
GO_MRNA_PROCESSING	286	2.11405	0	0.000272717	GO:0006397	0
GO_CHROMOSOME_CONDENSATION	15	2.08752	0	0.000498199	GO:0030261	0
GO_NEGATIVE_REGULATION_OF_GENE_EXPRESSION_EPIGENETIC	30	2.08688	0	0.000509654	#N/A	0
GO_MATURATION_OF_SSU_RRNA	33	2.08525	0.00165563	0.000492665	#N/A	0.00165563
GO_MITOTIC_RECOMBINATION	20	2.07554	0	0.000612622	GO:0006312	0
GO_CELLULAR_RESPONSE_TO_UV	25	2.06613	0	0.000618699	GO:0034644	0
GO_MATURATION_OF_5_8S_RRNA	24	2.06505	0	0.00059995	#N/A	0
GO_RNA_3_END_PROCESSING	76	2.06451	0	0.000582305	#N/A	0
GO_CELLULAR_RESPONSE_TO_DNA_DAMAGE_STIMULUS	266	2.06171	0	0.000565667	GO:0006974	0
GO_ATP_DEPENDENT_CHROMATIN_REMODELING	29	2.04916	0	0.000665851	#N/A	0
GO_SISTER_CHROMATID_COHESION	52	2.04908	0	0.000647855	GO:0007062	0
GO_REGULATION_OF_CHROMATIN_ORGANIZATION	71	2.04671	0	0.000630806	GO:1902275	0
GO_RNA_SPLICING_VIA_TRANSESTERIFICATION_REACTIONS	207	2.04035	0	0.000677736	#N/A	0
GO_CELLULAR_RESPONSE_TO_RADIATION	47	2.03091	0	0.000785414	GO:0071478	0
GO_RNA_SPLICING	260	2.03039	0	0.000766258	GO:0008380	0
GO_TELOMERE_ORGANIZATION	38	2.02892	0	0.000808094	GO:0032200	0
GO_REGULATION_OF_GENE_SILENCING	25	2.02824	0	0.000808276	GO:0060968	0
GO_CELL_CYCLE_PHASE_TRANSITION	107	2.01932	0	0.000864004	GO:0044770	0
GO_REGULATION_OF_DNA_METABOLIC_PROCESS	136	2.0158	0	0.000957031	GO:0051052	0
GO_TELOMERE_MAINTENANCE_VIA_RECOMBINATION	18	2.01422	0	0.000972063	GO:0000722	0
GO_SISTER_CHROMATID_SEGREGATION	91	2.01329	0	0.00095138	GO:0000819	0
GO_TRANSCRIPTION_FROM_RNA_POLYMERASE_II_PROMOTER	209	2.01273	0	0.00093156	GO:0006366	0
GO_HISTONE_METHYLATION	33	2.00904	0	0.00101341	GO:0016571	0
GO_CELLULAR_RESPONSE_TO_LIGHT_STIMULUS	27	2.00685	0	0.000993141	GO:0071482	0
GO_RIBOSOMAL_SMALL_SUBUNIT_BIOGENESIS	46	2.00026	0	0.00110442	GO:0042274	0
GO_DNA_STRAND_ELONGATION	16	1.99931	0	0.00109967	GO:0022616	0
GO_PROTEIN_ALKYLATION	44	1.99544	0	0.00118938	GO:0008213	0
GO_NUCLEOTIDE_EXCISION_REPAIR_DNA_GAP_FILLING	16	1.98936	0	0.00126018	#N/A	0
GO_MITOTIC_SISTER_CHROMATID_SEGREGATION	52	1.98552	0	0.00131259	GO:0000070	0
GO_MITOTIC_CELL_CYCLE	373	1.97971	0	0.00136204	GO:0000278	0
GO_RIBONUCLEOPROTEIN_COMPLEX_LOCALIZATION	90	1.97456	0	0.0014388	GO:0071166	0
GO_POSITIVE_REGULATION_OF_CHROMOSOME_ORGANIZATION	71	1.97374	0	0.00144238	GO:2001252	0
GO_MISMATCH_REPAIR	17	1.97116	0	0.0015711	GO:0006298	0
GO_POSITIVE_REGULATION_OF_CHROMATIN_MODIFICATION	43	1.97064	0	0.00155878	#N/A	0
GO_DNA_BIOSYNTHETIC_PROCESS	43	1.96503	0	0.00166778	GO:0071897	0
GO_PEPTIDYL_LYSINE_METHYLATION	24	1.9593	0	0.00180104	#N/A	0
GO_POSTREPLICATION_REPAIR	26	1.95305	0.00178253	0.00198025	GO:0006301	0.00178253
GO_MACROMOLECULE_DEACYLATION	33	1.94936	0	0.00206558	GO:0098732	0
GO_RNA_PHOSPHODIESTER_BOND_HYDROLYSIS_ENDONUCLEOLYTIC	28	1.94197	0	0.00232825	#N/A	0
GO_RESPONSE_TO_UV	44	1.93768	0	0.00243124	GO:0009411	0
GO_RNA_CATABOLIC_PROCESS	160	1.93512	0	0.00249477	GO:0006401	0
GO_MITOTIC_NUCLEAR_DIVISION	177	1.93136	0	0.0026167	GO:0140014	0
GO_RIBOSOMAL_LARGE_SUBUNIT_BIOGENESIS	42	1.92694	0	0.00279454	GO:0042273	0
GO_PROTEIN_SUMOYLATION	64	1.92311	0	0.00293148	GO:0016925	0
GO_MULTI_ORGANISM_METABOLIC_PROCESS	116	1.9155	0	0.00322806	#N/A	0
GO_RNA_MODIFICATION	52	1.91141	0.0017331	0.00341479	GO:0009451	0.0017331
GO_TERMINATION_OF_RNA_POLYMERASE_II_TRANSCRIPTION	48	1.91077	0	0.00341386	GO:0006369	0
GO_MATURATION_OF_SSU_RRNA_FROM_TRICISTRONIC_RRNA_TRANSCRIPT_SSU_RRNA_5_8S_RRNA_LSU_RRNA_	26	1.90916	0.00180832	0.00343483	#N/A	0.00180832
GO_NUCLEIC_ACID_PHOSPHODIESTER_BOND_HYDROLYSIS	110	1.9046	0	0.00366532	GO:0090305	0
GO_DNA_MODIFICATION	30	1.9008	0	0.00379277	GO:0006304	0
GO_NEGATIVE_REGULATION_OF_CHROMOSOME_ORGANIZATION	55	1.89992	0.00177936	0.00378689	GO:2001251	0.00177936
GO_RNA_PHOSPHODIESTER_BOND_HYDROLYSIS	60	1.89936	0	0.00379117	GO:0090501	0
GO_DNA_ALKYLATION	21	1.8989	0	0.00377482	GO:0006305	0
GO_BLASTOCYST_DEVELOPMENT	24	1.89804	0.00169492	0.00377931	GO:0001824	0.00169492
GO_TRANSLESION_SYNTHESIS	19	1.89057	0	0.0042455	GO:0019985	0
GO_CHROMATIN_SILENCING	21	1.88668	0	0.00444568	GO:0006342	0
GO_NEGATIVE_REGULATION_OF_DNA_METABOLIC_PROCESS	44	1.88385	0.00168919	0.00453191	GO:0051053	0.00168919
GO_NUCLEAR_EXPORT	104	1.88366	0	0.00448804	GO:0051168	0
GO_ORGANELLE_FISSION	211	1.87993	0	0.00477549	GO:0048285	0
GO_NUCLEOTIDE_EXCISION_REPAIR	65	1.87848	0	0.0047771	#N/A	0
GO_TRNA_METABOLIC_PROCESS	104	1.87765	0	0.00479764	GO:0006399	0
GO_NEGATIVE_REGULATION_OF_CHROMATIN_MODIFICATION	25	1.87763	0.00184502	0.00474313	#N/A	0.00184502
GO_NUCLEAR_CHROMOSOME_SEGREGATION	102	1.87642	0	0.00474587	GO:0098813	0
GO_RNA_LOCALIZATION	131	1.87482	0	0.00483118	GO:0006403	0
GO_MATURATION_OF_5_8S_RRNA_FROM_TRICISTRONIC_RRNA_TRANSCRIPT_SSU_RRNA_5_8S_RRNA_LSU_RRNA_	17	1.87422	0.0017301	0.00481493	#N/A	0.0017301
GO_DNA_METHYLATION_OR_DEMETHYLATION	23	1.87298	0	0.00482588	GO:0044728	0
GO_REGULATION_OF_HISTONE_METHYLATION	27	1.87117	0	0.00492613	GO:0031060	0
GO_MRNA_3_END_PROCESSING	57	1.86936	0	0.00505013	#N/A	0
GO_NUCLEOTIDE_EXCISION_REPAIR_DNA_INCISION	21	1.86711	0.00178891	0.00514602	#N/A	0.00178891
GO_SOMATIC_STEM_CELL_POPULATION_MAINTENANCE	26	1.86239	0.00167224	0.00541249	GO:0035019	0.00167224
GO_CELL_CYCLE_PROCESS	469	1.86182	0	0.00543371	GO:0022402	0
GO_NCRNA_TRANSCRIPTION	43	1.86043	0	0.0054627	GO:0098781	0
GO_PROTEIN_LOCALIZATION_TO_CHROMOSOME	20	1.85822	0.00362976	0.0056742	GO:0034502	0.00362976
GO_POSITIVE_REGULATION_OF_DNA_METABOLIC_PROCESS	70	1.85558	0	0.00578224	GO:0051054	0
GO_MAINTENANCE_OF_CELL_NUMBER	54	1.85049	0	0.00616015	GO:0098727	0
GO_RNA_METHYLATION	23	1.85026	0.00521739	0.00611567	GO:0001510	0.00521739
GO_CLEAVAGE_INVOLVED_IN_RRNA_PROCESSING	16	1.85003	0.00188679	0.0060806	GO:0000469	0.00188679
GO_CHROMOSOME_SEGREGATION	127	1.8482	0	0.00620397	GO:0007059	0
GO_DOUBLE_STRAND_BREAK_REPAIR	59	1.84682	0	0.00624691	#N/A	0
GO_NEGATIVE_REGULATION_OF_NITROGEN_COMPOUND_METABOLIC_PROCESS	446	1.84322	0	0.00646047	GO:0051172	0
GO_DNA_TEMPLATED_TRANSCRIPTION_ELONGATION	48	1.83982	0.00169492	0.00663927	#N/A	0.00169492
GO_MORPHOGENESIS_OF_EMBRYONIC_EPITHELIUM	46	1.83699	0	0.00683148	GO:0016331	0
GO_PEPTIDYL_AMINO_ACID_MODIFICATION	320	1.8266	0	0.00770364	#N/A	0
GO_MITOTIC_DNA_INTEGRITY_CHECKPOINT	36	1.82547	0	0.00774658	GO:0044774	0
GO_MITOTIC_CELL_CYCLE_CHECKPOINT	54	1.82428	0.00165017	0.00778096	GO:0007093	0.00165017
GO_TRNA_PROCESSING	52	1.82303	0	0.00785866	GO:0008033	0
GO_SNRNA_METABOLIC_PROCESS	44	1.82266	0.00165837	0.00781844	GO:0016073	0.00165837
GO_GENE_SILENCING	92	1.81291	0	0.00866759	GO:0016458	0
GO_NUCLEAR_TRANSCRIBED_MRNA_CATABOLIC_PROCESS_NONSENSE_MEDIATED_DECAY	98	1.80887	0	0.00908917	#N/A	0
GO_RIBONUCLEOPROTEIN_COMPLEX_SUBUNIT_ORGANIZATION	146	1.80729	0	0.00918227	GO:0071826	0
GO_DNA_SYNTHESIS_INVOLVED_IN_DNA_REPAIR	24	1.80108	0.00172414	0.00991031	GO:0000731	0.00172414
GO_PROTEIN_ACETYLATION	52	1.79428	0	0.0106675	GO:0006473	0
GO_REGULATION_OF_DNA_REPLICATION	64	1.78849	0.00162866	0.011426	GO:0006275	0.00162866
GO_TRNA_TRANSPORT	29	1.7874	0	0.0114894	GO:0051031	0
GO_NEGATIVE_REGULATION_OF_CYSTEINE_TYPE_ENDOPEPTIDASE_ACTIVITY	39	1.77748	0.00169205	0.0128468	#N/A	0.00169205
GO_NUCLEOBASE_METABOLIC_PROCESS	22	1.77618	0.0017331	0.0128968	GO:0009112	0.0017331
GO_POSITIVE_REGULATION_OF_GENE_EXPRESSION_EPIGENETIC	28	1.77169	0.00344234	0.0135815	#N/A	0.00344234
GO_DNA_TEMPLATED_TRANSCRIPTION_TERMINATION	65	1.76979	0	0.0138445	#N/A	0
GO_NEGATIVE_REGULATION_OF_TRANSCRIPTION_FROM_RNA_POLYMERASE_II_PROMOTER	190	1.75881	0	0.0158234	GO:0000122	0
GO_TRANSCRIPTION_COUPLED_NUCLEOTIDE_EXCISION_REPAIR	47	1.75384	0.00169779	0.0167039	#N/A	0.00169779
GO_SOMITOGENESIS	19	1.74942	0.0102564	0.0173744	GO:0001756	0.0102564
GO_DNA_INTEGRITY_CHECKPOINT	55	1.74503	0	0.0180808	GO:0031570	0
GO_POSITIVE_REGULATION_OF_HISTONE_METHYLATION	17	1.74238	0.00904159	0.0185002	GO:0031062	0.00904159
GO_CELLULAR_RESPONSE_TO_IONIZING_RADIATION	23	1.73499	0.00185874	0.0199369	GO:0071479	0.00185874
GO_NEGATIVE_REGULATION_OF_HISTONE_MODIFICATION	21	1.73465	0.00527241	0.0198478	GO:0031057	0.00527241
GO_NEGATIVE_REGULATION_OF_GENE_EXPRESSION	454	1.73284	0	0.020113	GO:0010629	0
GO_BASE_EXCISION_REPAIR	16	1.73177	0.00689655	0.0202604	#N/A	0.00689655
GO_NEURAL_TUBE_FORMATION	39	1.72746	0.00511945	0.021077	GO:0001841	0.00511945
GO_RECOMBINATIONAL_REPAIR	22	1.72142	0.010118	0.0222931	GO:0000725	0.010118
GO_NUCLEOBASE_CONTAINING_COMPOUND_TRANSPORT	121	1.71759	0	0.0229819	#N/A	0
GO_DNA_DAMAGE_RESPONSE_DETECTION_OF_DNA_DAMAGE	26	1.71596	0.00684931	0.0231639	#N/A	0.00684931
GO_REGULATION_OF_CHROMOSOME_SEGREGATION	42	1.7159	0.00182482	0.0230078	GO:0051983	0.00182482
GO_REGULATION_OF_DNA_DEPENDENT_DNA_REPLICATION	15	1.71577	0.00899281	0.0228904	#N/A	0.00899281
GO_REGULATION_OF_SIGNAL_TRANSDUCTION_BY_P53_CLASS_MEDIATOR	61	1.71533	0.00164474	0.0228274	GO:1901796	0.00164474
GO_CELL_CYCLE_CHECKPOINT	73	1.70883	0.00161812	0.0243996	GO:0000075	0.00161812
GO_TRANSCRIPTION_ELONGATION_FROM_RNA_POLYMERASE_II_PROMOTER	42	1.7085	0.0052356	0.0243154	GO:0006368	0.0052356
GO_POSITIVE_REGULATION_OF_DNA_BINDING	15	1.70442	0.0126126	0.0253688	GO:0043388	0.0126126
GO_RESPONSE_TO_RADIATION	122	1.69403	0	0.0282372	GO:0009314	0
GO_REGULATION_OF_MRNA_METABOLIC_PROCESS	76	1.69289	0.00164474	0.028356	GO:1903311	0.00164474
GO_NUCLEOBASE_BIOSYNTHETIC_PROCESS	15	1.69025	0.00706714	0.0290093	GO:0046112	0.00706714
GO_SOMATIC_DIVERSIFICATION_OF_IMMUNE_RECEPTORS	19	1.68927	0.00701754	0.0291263	GO:0002200	0.00701754
GO_CELL_DIVISION	212	1.68555	0	0.0301465	GO:0051301	0
GO_REGULATION_OF_DNA_RECOMBINATION	21	1.68434	0.010453	0.030382	GO:0000018	0.010453
GO_SPINDLE_ASSEMBLY	33	1.68318	0.00905797	0.0305607	GO:0051225	0.00905797
GO_STEM_CELL_DIFFERENTIATION	41	1.67809	0.00891266	0.0320626	GO:0048863	0.00891266
GO_REGULATION_OF_STEM_CELL_DIFFERENTIATION	38	1.67623	0.00343053	0.0326142	GO:2000736	0.00343053
GO_MITOTIC_SPINDLE_ASSEMBLY	20	1.67559	0.00899281	0.0326431	GO:0090307	0.00899281
GO_INTRINSIC_APOPTOTIC_SIGNALING_PATHWAY_IN_RESPONSE_TO_DNA_DAMAGE	21	1.67442	0.00690846	0.0329253	GO:0008630	0.00690846
GO_REGULATION_OF_MRNA_SPLICING_VIA_SPLICEOSOME	43	1.67213	0.0017094	0.0334019	#N/A	0.0017094
GO_PROTEIN_ACYLATION	59	1.67209	0.0049505	0.0331983	GO:0043543	0.0049505
GO_SOMATIC_CELL_DNA_RECOMBINATION	16	1.67138	0.00840336	0.0332406	GO:0016444	0.00840336
GO_SEGMENTATION	23	1.67129	0.0104712	0.0330459	GO:0035282	0.0104712
GO_NEGATIVE_REGULATION_OF_MAP_KINASE_ACTIVITY	24	1.67076	0.00690846	0.0330313	GO:0043407	0.00690846
GO_POSITIVE_REGULATION_OF_DNA_REPAIR	17	1.65877	0.0107527	0.0372261	GO:0045739	0.0107527
GO_REGULATION_OF_DNA_BINDING	29	1.65822	0.0137221	0.0372371	GO:0051101	0.0137221
GO_NEGATIVE_REGULATION_OF_PROTEIN_SERINE_THREONINE_KINASE_ACTIVITY	42	1.65448	0.00822368	0.0383886	#N/A	0.00822368
GO_NCRNA_3_END_PROCESSING	16	1.64625	0.0136752	0.041327	#N/A	0.0136752
GO_CELLULAR_RESPONSE_TO_GLUCOSE_STARVATION	15	1.64413	0.00863558	0.0419007	GO:0042149	0.00863558
GO_POSITIVE_REGULATION_OF_DNA_BIOSYNTHETIC_PROCESS	29	1.6434	0.0137694	0.0418565	GO:2000573	0.0137694
GO_MEMBRANE_DISASSEMBLY	38	1.64305	0.00680272	0.0417141	GO:0030397	0.00680272
GO_NUCLEAR_TRANSCRIBED_MRNA_CATABOLIC_PROCESS_EXONUCLEOLYTIC	24	1.64289	0.00919118	0.0415382	#N/A	0.00919118
GO_PYRIMIDINE_CONTAINING_COMPOUND_BIOSYNTHETIC_PROCESS	19	1.63843	0.017331	0.0430553	#N/A	0.017331
GO_NUCLEAR_TRANSCRIBED_MRNA_CATABOLIC_PROCESS_DEADENYLATION_DEPENDENT_DECAY	41	1.63697	0.0127592	0.0434714	#N/A	0.0127592
GO_POSITIVE_REGULATION_OF_RESPONSE_TO_DNA_DAMAGE_STIMULUS	24	1.63466	0.0107143	0.0441868	GO:2001022	0.0107143
GO_RESPONSE_TO_IONIZING_RADIATION	51	1.63148	0.0083612	0.0453227	GO:0010212	0.0083612
GO_NEGATIVE_REGULATION_OF_CELL_CYCLE_PHASE_TRANSITION	53	1.62936	0.00165837	0.0459043	GO:1901988	0.00165837
GO_MEIOTIC_CELL_CYCLE	50	1.61824	0.0164474	0.0506564	GO:0051321	0.0164474
GO_REGULATION_OF_PROTEIN_ACETYLATION	26	1.61486	0.0125224	0.0520568	GO:1901983	0.0125224
GO_RNA_SECONDARY_STRUCTURE_UNWINDING	33	1.61094	0.0225694	0.0537877	GO:0010501	0.0225694
GO_CELLULAR_PROCESS_INVOLVED_IN_REPRODUCTION_IN_MULTICELLULAR_ORGANISM	52	1.60949	0.00776398	0.0542158	GO:0022412	0.00776398
GO_REGULATION_OF_CELL_CYCLE_G2_M_PHASE_TRANSITION	24	1.60752	0.0152027	0.0548682	#N/A	0.0152027
GO_GENE_SILENCING_BY_RNA	70	1.60597	0.00506757	0.0552669	GO:0031047	0.00506757
GO_ESTABLISHMENT_OF_PROTEIN_LOCALIZATION_TO_ENDOPLASMIC_RETICULUM	93	1.60369	0.0083612	0.0560106	GO:0072599	0.0083612
GO_NEGATIVE_REGULATION_OF_MITOTIC_CELL_CYCLE	70	1.60187	0.00334448	0.0565877	GO:0045930	0.00334448
GO_REGULATION_OF_TRANSCRIPTION_FROM_RNA_POLYMERASE_II_PROMOTER	443	1.60054	0	0.056925	GO:0006357	0
GO_REGULATION_OF_TELOMERE_MAINTENANCE	34	1.59745	0.0207254	0.0583552	GO:0032204	0.0207254
GO_G1_DNA_DAMAGE_CHECKPOINT	24	1.59198	0.0157343	0.0610806	GO:0044783	0.0157343
GO_G2_DNA_DAMAGE_CHECKPOINT	15	1.59121	0.0295652	0.0612263	GO:0031572	0.0295652
GO_RESPONSE_TO_STARVATION	51	1.59066	0.00988468	0.0611856	GO:0042594	0.00988468
GO_SPLICEOSOMAL_SNRNP_ASSEMBLY	26	1.58986	0.0167504	0.0614404	GO:0000387	0.0167504
GO_POSITIVE_REGULATION_OF_DNA_TEMPLATED_TRANSCRIPTION_ELONGATION	17	1.58668	0.0153846	0.0628862	#N/A	0.0153846
GO_RIBOSOME_ASSEMBLY	42	1.58472	0.0164204	0.0635916	GO:0042255	0.0164204
GO_REGULATION_OF_OSTEOBLAST_DIFFERENTIATION	24	1.58195	0.0230089	0.0649337	GO:0045667	0.0230089
GO_RESPONSE_TO_LIGHT_STIMULUS	81	1.5806	0.00319489	0.0652642	GO:0009416	0.00319489
GO_NEGATIVE_REGULATION_OF_DNA_REPLICATION	23	1.57757	0.0171821	0.0666621	GO:0008156	0.0171821
GO_DEVELOPMENT_OF_PRIMARY_SEXUAL_CHARACTERISTICS	49	1.57516	0.005291	0.067695	GO:0045137	0.005291
GO_HISTONE_H3_ACETYLATION	17	1.57019	0.0321489	0.0705394	GO:0043966	0.0321489
GO_POSITIVE_REGULATION_OF_CELL_CYCLE_ARREST	27	1.56999	0.0226876	0.0702779	GO:0071158	0.0226876
GO_SNRNA_PROCESSING	18	1.56772	0.0265487	0.0712079	GO:0016180	0.0265487
GO_MULTI_ORGANISM_LOCALIZATION	49	1.56564	0.00988468	0.0720996	#N/A	0.00988468
GO_TUBE_FORMATION	46	1.56495	0.0166113	0.072058	GO:0035148	0.0166113
GO_REGULATION_OF_DNA_BIOSYNTHETIC_PROCESS	41	1.5643	0.019802	0.0720664	GO:2000278	0.019802
GO_RESPONSE_TO_VITAMIN	28	1.56059	0.0318584	0.0740266	GO:0033273	0.0318584
GO_REGULATION_OF_SISTER_CHROMATID_SEGREGATION	33	1.55147	0.0227671	0.0793909	GO:0033045	0.0227671
GO_REGULATION_OF_EPITHELIAL_TO_MESENCHYMAL_TRANSITION	23	1.54975	0.0305603	0.0801499	GO:0010717	0.0305603
GO_MESENCHYME_DEVELOPMENT	40	1.54841	0.0262295	0.0806389	GO:0060485	0.0262295
GO_REGULATION_OF_DNA_REPAIR	35	1.54794	0.0149254	0.0805595	GO:0006282	0.0149254
GO_DNA_TEMPLATED_TRANSCRIPTION_INITIATION	68	1.547	0.0105634	0.0807821	#N/A	0.0105634
GO_PEPTIDYL_SERINE_MODIFICATION	60	1.54451	0.0120482	0.0820668	#N/A	0.0120482
GO_PROTEIN_MODIFICATION_BY_SMALL_PROTEIN_CONJUGATION_OR_REMOVAL	319	1.54381	0	0.0822145	GO:0070647	0
GO_MITOCHONDRIAL_RNA_METABOLIC_PROCESS	17	1.54327	0.0331492	0.0821671	GO:0000959	0.0331492
GO_TRANSLATIONAL_INITIATION	127	1.53991	0.00761035	0.0840568	GO:0006413	0.00761035
GO_SEX_DIFFERENTIATION	61	1.53885	0.00869565	0.0844391	GO:0007548	0.00869565
GO_RESPONSE_TO_EXTRACELLULAR_STIMULUS	138	1.53558	0.00158479	0.0863385	GO:0009991	0.00158479
GO_NUCLEAR_ENVELOPE_ORGANIZATION	60	1.53233	0.0274443	0.088237	GO:0006998	0.0274443
GO_REGULATION_OF_TELOMERE_MAINTENANCE_VIA_TELOMERE_LENGTHENING	26	1.53182	0.0220713	0.0881565	GO:1904356	0.0220713
GO_MEIOTIC_CELL_CYCLE_PROCESS	42	1.53169	0.026178	0.0878401	GO:1903046	0.026178
GO_METAPHASE_PLATE_CONGRESSION	25	1.52977	0.0340715	0.088796	GO:0051310	0.0340715
GO_TRNA_MODIFICATION	27	1.52938	0.0359589	0.0886764	GO:0006400	0.0359589
GO_RNA_PHOSPHODIESTER_BOND_HYDROLYSIS_EXONUCLEOLYTIC	22	1.52848	0.043088	0.0889017	#N/A	0.043088
GO_DNA_GEOMETRIC_CHANGE	47	1.5257	0.0242326	0.0904912	GO:0032392	0.0242326
GO_POSITIVE_REGULATION_OF_CELL_CYCLE_PROCESS	86	1.5251	0.00806452	0.0905322	GO:0090068	0.00806452
GO_CARDIAC_VENTRICLE_DEVELOPMENT	30	1.51931	0.0256849	0.0945941	GO:0003231	0.0256849
GO_NEGATIVE_REGULATION_OF_CELL_CYCLE_PROCESS	78	1.51658	0.0168067	0.0961203	GO:0010948	0.0168067
GO_POSITIVE_REGULATION_OF_CELLULAR_AMIDE_METABOLIC_PROCESS	49	1.5142	0.0266667	0.097554	GO:0034250	0.0266667
GO_REGULATION_OF_BMP_SIGNALING_PATHWAY	21	1.51351	0.0455373	0.0976049	GO:0030510	0.0455373
GO_NEGATIVE_REGULATION_OF_CELL_CYCLE_G1_S_PHASE_TRANSITION	30	1.50787	0.026178	0.101614	#N/A	0.026178
GO_SIGNAL_TRANSDUCTION_IN_RESPONSE_TO_DNA_DAMAGE	33	1.50755	0.0309811	0.101415	GO:0042770	0.0309811
GO_RIBOSOMAL_LARGE_SUBUNIT_ASSEMBLY	20	1.50634	0.0318584	0.101969	GO:0000027	0.0318584
GO_SKELETAL_SYSTEM_MORPHOGENESIS	38	1.50451	0.0247788	0.103005	GO:0048705	0.0247788
GO_NEGATIVE_REGULATION_OF_MAPK_CASCADE	49	1.50371	0.0301508	0.103219	GO:0043409	0.0301508
GO_RESPONSE_TO_TOXIC_SUBSTANCE	98	1.49976	0.00655738	0.106074	GO:0009636	0.00655738
GO_CELLULAR_RESPONSE_TO_EXTRACELLULAR_STIMULUS	57	1.4973	0.0225694	0.107656	GO:0031668	0.0225694
GO_SIGNAL_TRANSDUCTION_BY_P53_CLASS_MEDIATOR	38	1.49507	0.0343053	0.10924	GO:0072331	0.0343053
GO_SOMITE_DEVELOPMENT	24	1.49143	0.0553691	0.111818	GO:0061053	0.0553691
GO_REGULATION_OF_RESPONSE_TO_DNA_DAMAGE_STIMULUS	60	1.48485	0.0170648	0.117049	GO:2001020	0.0170648
GO_NEGATIVE_REGULATION_OF_TELOMERE_MAINTENANCE	15	1.48446	0.0451389	0.116909	GO:0032205	0.0451389
GO_MITOTIC_SPINDLE_ORGANIZATION	37	1.48361	0.0277778	0.11709	GO:0007052	0.0277778
GO_CELLULAR_RESPONSE_TO_ABIOTIC_STIMULUS	76	1.4806	0.0166667	0.11899	GO:0071214	0.0166667
GO_GERM_CELL_DEVELOPMENT	44	1.4806	0.029703	0.118489	GO:0007281	0.029703
GO_REGULATION_OF_DNA_TEMPLATED_TRANSCRIPTION_IN_RESPONSE_TO_STRESS	22	1.47868	0.0492958	0.119728	#N/A	0.0492958
GO_REGULATION_OF_CELLULAR_AMIDE_METABOLIC_PROCESS	187	1.47034	0.0089955	0.126831	GO:0034248	0.0089955
GO_CAMERA_TYPE_EYE_MORPHOGENESIS	19	1.47019	0.0612245	0.126433	#N/A	0.0612245
GO_NON_RECOMBINATIONAL_REPAIR	28	1.46844	0.0577617	0.127588	#N/A	0.0577617
GO_REGULATION_OF_CIRCADIAN_RHYTHM	29	1.46701	0.0479574	0.128496	GO:0042752	0.0479574
GO_REPRODUCTION	310	1.46584	0	0.129088	GO:0000003	0
GO_NEGATIVE_REGULATION_OF_RNA_SPLICING	21	1.46568	0.0706522	0.128724	GO:0033119	0.0706522
GO_NEGATIVE_REGULATION_OF_TRANSMEMBRANE_RECEPTOR_PROTEIN_SERINE_THREONINE_KINASE_SIGNALING_PATHWAY	30	1.46214	0.0427046	0.131653	#N/A	0.0427046
GO_RNA_POLYADENYLATION	21	1.46209	0.059754	0.131146	GO:0043631	0.059754
GO_SPLICEOSOMAL_COMPLEX_ASSEMBLY	43	1.45864	0.0431894	0.133894	GO:0000245	0.0431894
GO_REGULATION_OF_TRANSLATION_IN_RESPONSE_TO_STRESS	16	1.45773	0.0637523	0.134237	GO:0043555	0.0637523
GO_GAMETE_GENERATION	125	1.45656	0.0124224	0.134808	GO:0007276	0.0124224
GO_REGULATION_OF_MUSCLE_CELL_APOPTOTIC_PROCESS	15	1.45645	0.0716846	0.134363	GO:0010660	0.0716846
GO_PYRIMIDINE_NUCLEOTIDE_BIOSYNTHETIC_PROCESS	15	1.45588	0.0770609	0.134442	GO:0006221	0.0770609
GO_IN_UTERO_EMBRYONIC_DEVELOPMENT	108	1.45536	0.0143541	0.134531	GO:0001701	0.0143541
GO_REGULATION_OF_MITOTIC_CELL_CYCLE	198	1.45269	0.00458716	0.136736	GO:0007346	0.00458716
GO_NEURAL_TUBE_DEVELOPMENT	57	1.45263	0.0357751	0.136255	GO:0021915	0.0357751
GO_POSITIVE_REGULATION_OF_NUCLEAR_DIVISION	16	1.45018	0.0630631	0.138046	GO:0051785	0.0630631
GO_NEGATIVE_REGULATION_OF_CELL_CYCLE	150	1.44867	0.00627943	0.139058	GO:0045786	0.00627943
GO_NEGATIVE_REGULATION_OF_MRNA_METABOLIC_PROCESS	26	1.44786	0.0500835	0.139306	GO:1903312	0.0500835
GO_REGULATION_OF_OSSIFICATION	30	1.44695	0.0486957	0.139726	GO:0030278	0.0486957
GO_DEVELOPMENTAL_PROCESS_INVOLVED_IN_REPRODUCTION	149	1.44486	0.00652529	0.141272	GO:0003006	0.00652529
GO_NEGATIVE_REGULATION_OF_VIRAL_GENOME_REPLICATION	15	1.44418	0.0703971	0.141407	GO:0045071	0.0703971
GO_POSTTRANSCRIPTIONAL_GENE_SILENCING	24	1.44229	0.0606618	0.142926	GO:0016441	0.0606618
GO_POSITIVE_REGULATION_OF_TRANSMEMBRANE_RECEPTOR_PROTEIN_SERINE_THREONINE_KINASE_SIGNALING_PATHWAY	26	1.44185	0.0644599	0.142863	#N/A	0.0644599
GO_CELL_MATURATION	27	1.43797	0.0692042	0.146178	GO:0048469	0.0692042
GO_NUCLEAR_TRANSPORT	206	1.4369	0.00307692	0.146744	GO:0051169	0.00307692
GO_REGULATION_OF_CELL_CYCLE_ARREST	35	1.4358	0.0594406	0.147269	GO:0071156	0.0594406
GO_PYRIMIDINE_NUCLEOTIDE_METABOLIC_PROCESS	18	1.43566	0.0609756	0.146841	GO:0006220	0.0609756
GO_MESENCHYMAL_CELL_DIFFERENTIATION	29	1.42993	0.0635451	0.152361	GO:0048762	0.0635451
GO_POSITIVE_REGULATION_OF_TRANSCRIPTION_FROM_RNA_POLYMERASE_II_PROMOTER	228	1.42979	0	0.151948	GO:0045944	0
GO_POSITIVE_REGULATION_OF_GROWTH	91	1.42366	0.0256849	0.158004	GO:0045927	0.0256849
GO_REGULATION_OF_CYCLIN_DEPENDENT_PROTEIN_KINASE_ACTIVITY	21	1.42161	0.067591	0.15979	#N/A	0.067591
GO_POSTTRANSCRIPTIONAL_REGULATION_OF_GENE_EXPRESSION	261	1.41994	0.00449775	0.161048	GO:0010608	0.00449775
GO_POSITIVE_REGULATION_OF_NEURON_DIFFERENTIATION	103	1.41558	0.0243112	0.165397	GO:0045666	0.0243112
GO_ALPHA_AMINO_ACID_BIOSYNTHETIC_PROCESS	47	1.41428	0.0483592	0.166172	#N/A	0.0483592
GO_CELLULAR_RESPONSE_TO_STARVATION	39	1.41408	0.054007	0.165773	GO:0009267	0.054007
GO_NUCLEOSIDE_MONOPHOSPHATE_BIOSYNTHETIC_PROCESS	49	1.41012	0.0507365	0.16963	GO:0009124	0.0507365
GO_RESPONSE_TO_ALKALOID	42	1.40981	0.0548173	0.169378	GO:0043279	0.0548173
GO_ALPHA_AMINO_ACID_METABOLIC_PROCESS	121	1.4039	0.0224719	0.175817	#N/A	0.0224719
GO_CARDIAC_CHAMBER_MORPHOGENESIS	22	1.39895	0.0755396	0.181119	GO:0003206	0.0755396
GO_RESPONSE_TO_COCAINE	16	1.3987	0.0769231	0.180816	GO:0042220	0.0769231
GO_CHROMOSOME_LOCALIZATION	32	1.39794	0.0773286	0.181066	GO:0050000	0.0773286
GO_TRANSCRIPTION_INITIATION_FROM_RNA_POLYMERASE_II_PROMOTER	49	1.39794	0.061017	0.180422	GO:0006367	0.061017
GO_NEGATIVE_REGULATION_OF_PROTEIN_MODIFICATION_PROCESS	235	1.39776	0.0102941	0.179977	GO:0031400	0.0102941
GO_WATER_SOLUBLE_VITAMIN_METABOLIC_PROCESS	42	1.39717	0.0557432	0.179973	#N/A	0.0557432
GO_RESPONSE_TO_ACTIVITY	20	1.39678	0.08981	0.179812	GO:0014823	0.08981
GO_PROTEIN_AUTOUBIQUITINATION	15	1.38766	0.0973282	0.190503	GO:0051865	0.0973282
GO_POSITIVE_REGULATION_OF_DNA_REPLICATION	30	1.38252	0.0941781	0.196277	GO:0045740	0.0941781
GO_REGULATION_OF_PHOSPHOLIPID_METABOLIC_PROCESS	18	1.38234	0.0998249	0.195837	GO:1903725	0.0998249
GO_REGULATION_OF_MICROTUBULE_POLYMERIZATION_OR_DEPOLYMERIZATION	87	1.38092	0.0434084	0.197014	GO:0031110	0.0434084
GO_REGULATION_OF_RNA_STABILITY	97	1.38033	0.0316456	0.197046	GO:0043487	0.0316456
GO_RESPONSE_TO_ZINC_ION	15	1.3791	0.0890538	0.198053	GO:0010043	0.0890538
GO_NEGATIVE_REGULATION_OF_VIRAL_PROCESS	27	1.37905	0.0854701	0.197425	GO:0048525	0.0854701
GO_TETRAHYDROFOLATE_METABOLIC_PROCESS	15	1.37852	0.113946	0.197519	GO:0046653	0.113946
GO_POSITIVE_REGULATION_OF_GENE_EXPRESSION	479	1.37828	0.00278164	0.197161	GO:0010628	0.00278164
GO_REGULATION_OF_DOUBLE_STRAND_BREAK_REPAIR	17	1.3762	0.110092	0.199166	#N/A	0.110092
GO_REGULATION_OF_TRANSMEMBRANE_RECEPTOR_PROTEIN_SERINE_THREONINE_KINASE_SIGNALING_PATHWAY	57	1.37538	0.056962	0.199578	#N/A	0.056962
GO_EYE_MORPHOGENESIS	27	1.37471	0.0980036	0.199803	GO:0048592	0.0980036
GO_REGULATION_OF_TRANSLATIONAL_ELONGATION	16	1.37426	0.0943396	0.199721	GO:0006448	0.0943396
GO_NUCLEUS_ORGANIZATION	91	1.37405	0.0473856	0.199347	GO:0006997	0.0473856
GO_MICROTUBULE_ORGANIZING_CENTER_ORGANIZATION	33	1.37318	0.0781527	0.199781	GO:0031023	0.0781527
GO_POSITIVE_REGULATION_OF_CANONICAL_WNT_SIGNALING_PATHWAY	58	1.37137	0.0582363	0.201388	GO:0090263	0.0582363
GO_NEGATIVE_REGULATION_OF_PROTEOLYSIS	106	1.37065	0.0394322	0.201545	GO:0045861	0.0394322
GO_VITAMIN_METABOLIC_PROCESS	48	1.37059	0.0785714	0.200961	GO:0006766	0.0785714
GO_HEART_MORPHOGENESIS	51	1.37057	0.058319	0.200312	GO:0003007	0.058319
GO_RESPONSE_TO_NUTRIENT	65	1.36948	0.0574913	0.201012	GO:0007584	0.0574913
GO_INTRACELLULAR_STEROID_HORMONE_RECEPTOR_SIGNALING_PATHWAY	25	1.36917	0.0808436	0.200743	GO:0030518	0.0808436
GO_APPENDAGE_DEVELOPMENT	38	1.36801	0.0887372	0.201444	GO:0048736	0.0887372
GO_CELLULAR_RESPONSE_TO_KETONE	27	1.36773	0.0942408	0.201168	GO:1901655	0.0942408
GO_NEGATIVE_REGULATION_OF_MRNA_SPLICING_VIA_SPLICEOSOME	17	1.36766	0.120527	0.20059	#N/A	0.120527
GO_POSITIVE_REGULATION_OF_MITOTIC_CELL_CYCLE	50	1.36726	0.056239	0.200467	GO:0045931	0.056239
GO_CELLULAR_AMINO_ACID_BIOSYNTHETIC_PROCESS	52	1.36681	0.0637931	0.200422	GO:0008652	0.0637931
GO_REGULATION_OF_RNA_SPLICING	57	1.3656	0.06	0.201317	GO:0043484	0.06
GO_REGULATION_OF_JUN_KINASE_ACTIVITY	27	1.36496	0.132635	0.201513	GO:0043506	0.132635
GO_REGULATION_OF_TRANSLATIONAL_INITIATION	53	1.36448	0.0588235	0.201579	GO:0006446	0.0588235
GO_PROTEIN_UBIQUITINATION_INVOLVED_IN_UBIQUITIN_DEPENDENT_PROTEIN_CATABOLIC_PROCESS	52	1.36242	0.0614334	0.203631	#N/A	0.0614334
GO_REGULATION_OF_CELL_CYCLE_PHASE_TRANSITION	143	1.36236	0.0186916	0.203058	GO:1901987	0.0186916
GO_MEIOSIS_I	20	1.36046	0.118794	0.204987	GO:0007127	0.118794
GO_REGULATION_OF_GLUCOSE_TRANSPORT	46	1.36028	0.0659722	0.204573	GO:0010827	0.0659722
GO_POSITIVE_REGULATION_OF_MRNA_METABOLIC_PROCESS	25	1.35969	0.0945946	0.204661	GO:1903313	0.0945946
GO_RNA_STABILIZATION	19	1.35856	0.0947368	0.205526	GO:0043489	0.0947368
GO_RESPONSE_TO_AMINE	17	1.35838	0.110708	0.205092	GO:0014075	0.110708
GO_CELL_PROLIFERATION	212	1.35833	0.0200308	0.204508	GO:0008283	0.0200308
GO_POSITIVE_REGULATION_OF_BIOSYNTHETIC_PROCESS	484	1.35815	0.00134228	0.20413	GO:0009891	0.00134228
GO_REGULATION_OF_DEVELOPMENTAL_GROWTH	106	1.35742	0.0410095	0.204537	GO:0048638	0.0410095
GO_REGULATION_OF_ALTERNATIVE_MRNA_SPLICING_VIA_SPLICEOSOME	20	1.35586	0.105536	0.205941	#N/A	0.105536
GO_NEGATIVE_REGULATION_OF_PEPTIDASE_ACTIVITY	66	1.3548	0.0627119	0.206771	GO:0010466	0.0627119
GO_SPERMATID_DIFFERENTIATION	26	1.35334	0.114841	0.20802	GO:0048515	0.114841
GO_EMBRYO_DEVELOPMENT_ENDING_IN_BIRTH_OR_EGG_HATCHING	173	1.35184	0.0356083	0.209369	GO:0009792	0.0356083
GO_MALE_SEX_DIFFERENTIATION	35	1.35066	0.0973913	0.210258	GO:0046661	0.0973913
GO_CELLULAR_RESPONSE_TO_DSRNA	18	1.34611	0.125227	0.215604	GO:0071359	0.125227
GO_REGULATION_OF_MRNA_3_END_PROCESSING	18	1.3401	0.131261	0.223181	#N/A	0.131261
GO_NEGATIVE_REGULATION_OF_ORGANELLE_ORGANIZATION	187	1.3384	0.0268657	0.225047	GO:0010639	0.0268657
GO_PYRIMIDINE_CONTAINING_COMPOUND_METABOLIC_PROCESS	25	1.33726	0.123103	0.225902	#N/A	0.123103
GO_CARDIAC_CHAMBER_DEVELOPMENT	42	1.33714	0.105166	0.22539	GO:0003205	0.105166
GO_ISOPRENOID_METABOLIC_PROCESS	36	1.33588	0.100548	0.226371	GO:0006720	0.100548
GO_CELL_AGING	28	1.33419	0.109777	0.228064	GO:0007569	0.109777
GO_DETECTION_OF_STIMULUS	48	1.33406	0.0704918	0.227583	GO:0051606	0.0704918
GO_REGULATION_OF_CELL_CYCLE	351	1.33274	0.010101	0.228855	GO:0051726	0.010101
GO_REGULATION_OF_VIRAL_TRANSCRIPTION	27	1.33209	0.107018	0.228989	GO:0046782	0.107018
GO_MODIFICATION_OF_MORPHOLOGY_OR_PHYSIOLOGY_OF_OTHER_ORGANISM	35	1.3317	0.119863	0.228872	GO:0035821	0.119863
GO_STEM_CELL_PROLIFERATION	19	1.33143	0.129597	0.228579	GO:0072089	0.129597
GO_SEXUAL_REPRODUCTION	158	1.33126	0.0279938	0.228137	GO:0019953	0.0279938
GO_REGULATION_OF_EMBRYONIC_DEVELOPMENT	34	1.3302	0.10396	0.228887	GO:0045995	0.10396
GO_CELLULAR_RESPONSE_TO_ORGANIC_CYCLIC_COMPOUND	143	1.32897	0.0518868	0.229913	GO:0071407	0.0518868
GO_MALE_GAMETE_GENERATION	100	1.32875	0.0503247	0.22956	GO:0048232	0.0503247
GO_REGULATION_OF_FAT_CELL_DIFFERENTIATION	18	1.32677	0.134146	0.231668	GO:0045598	0.134146
GO_EMBRYONIC_MORPHOGENESIS	146	1.32676	0.0523077	0.231015	GO:0048598	0.0523077
GO_FOLIC_ACID_CONTAINING_COMPOUND_METABOLIC_PROCESS	16	1.32398	0.136784	0.234507	#N/A	0.136784
GO_POSITIVE_REGULATION_OF_CELL_GROWTH	61	1.32362	0.0698467	0.234333	GO:0030307	0.0698467
GO_NUCLEAR_IMPORT	70	1.32356	0.0732113	0.233759	GO:0051170	0.0732113
GO_DEVELOPMENTAL_GROWTH	106	1.32313	0.0766823	0.233735	GO:0048589	0.0766823
GO_GROWTH	128	1.32049	0.0476191	0.236894	GO:0040007	0.0476191
GO_PROTEIN_LOCALIZATION_TO_ENDOPLASMIC_RETICULUM	100	1.31879	0.0823723	0.23885	GO:0070972	0.0823723
GO_CIRCADIAN_REGULATION_OF_GENE_EXPRESSION	21	1.31422	0.139219	0.244944	GO:0032922	0.139219
GO_POSITIVE_REGULATION_OF_PROTEIN_MODIFICATION_BY_SMALL_PROTEIN_CONJUGATION_OR_REMOVAL	96	1.31233	0.0598425	0.246926	GO:1903322	0.0598425
GO_REGULATION_OF_PROTEIN_MODIFICATION_BY_SMALL_PROTEIN_CONJUGATION_OR_REMOVAL	137	1.31216	0.0352761	0.246502	GO:1903320	0.0352761
GO_RNA_CAPPING	19	1.31006	0.151142	0.248998	GO:0036260	0.151142
GO_RESPONSE_TO_ABIOTIC_STIMULUS	301	1.30905	0.014245	0.249823	GO:0009628	0.014245
GO_CELLULAR_RESPONSE_TO_OXYGEN_LEVELS	45	1.30822	0.0930626	0.250327	GO:0071453	0.0930626
GO_REGULATION_OF_EXTRINSIC_APOPTOTIC_SIGNALING_PATHWAY_VIA_DEATH_DOMAIN_RECEPTORS	22	1.30773	0.114963	0.250346	GO:1902041	0.114963
GO_CELLULAR_RESPONSE_TO_STEROID_HORMONE_STIMULUS	61	1.3072	0.0901639	0.250498	GO:0071383	0.0901639
GO_RESPONSE_TO_DRUG	148	1.30613	0.0655226	0.251435	GO:0042493	0.0655226
GO_NEGATIVE_REGULATION_OF_PROTEIN_MODIFICATION_BY_SMALL_PROTEIN_CONJUGATION_OR_REMOVAL	85	1.29974	0.0861789	0.260406	GO:1903321	0.0861789
GO_POSITIVE_REGULATION_OF_OSSIFICATION	17	1.29956	0.165529	0.25998	GO:0045778	0.165529
GO_POSITIVE_REGULATION_OF_CELL_CYCLE	116	1.29798	0.0718954	0.261806	GO:0045787	0.0718954
GO_REGULATION_OF_VIRAL_GENOME_REPLICATION	31	1.29698	0.143345	0.262649	GO:0045069	0.143345
GO_MACROMOLECULAR_COMPLEX_DISASSEMBLY	122	1.29669	0.0507132	0.262399	GO:0032984	0.0507132
GO_NEGATIVE_REGULATION_OF_DEVELOPMENTAL_GROWTH	25	1.2959	0.141869	0.262836	GO:0048640	0.141869
GO_ORGANIC_CYCLIC_COMPOUND_CATABOLIC_PROCESS	223	1.29548	0.045045	0.262835	GO:1901361	0.045045
GO_MULTI_ORGANISM_REPRODUCTIVE_PROCESS	190	1.29491	0.041791	0.263078	#N/A	0.041791
GO_CELLULAR_MACROMOLECULAR_COMPLEX_ASSEMBLY	358	1.29438	0.0233838	0.263225	GO:0034622	0.0233838
GO_ONE_CARBON_METABOLIC_PROCESS	19	1.29244	0.157895	0.265409	#N/A	0.157895
GO_REGULATION_OF_CELL_CYCLE_PROCESS	232	1.2915	0.0326087	0.266191	GO:0010564	0.0326087
GO_POSITIVE_REGULATION_OF_MRNA_PROCESSING	19	1.29123	0.147273	0.265911	GO:0050685	0.147273
GO_NEGATIVE_REGULATION_OF_CELLULAR_AMIDE_METABOLIC_PROCESS	73	1.29043	0.0873016	0.266459	GO:0034249	0.0873016
GO_REGULATION_OF_CELL_GROWTH	133	1.28793	0.0638298	0.269716	GO:0001558	0.0638298
GO_PRODUCTION_OF_MOLECULAR_MEDIATOR_OF_IMMUNE_RESPONSE	17	1.28784	0.139175	0.269128	GO:0002440	0.139175
GO_EMBRYO_DEVELOPMENT	264	1.2868	0.0402477	0.270014	GO:0009790	0.0402477
GO_REGULATION_OF_CYSTEINE_TYPE_ENDOPEPTIDASE_ACTIVITY	82	1.28675	0.0799347	0.26936	#N/A	0.0799347
GO_MULTICELLULAR_ORGANISM_REPRODUCTION	166	1.286	0.060559	0.269894	GO:0032504	0.060559
GO_REGULATION_OF_MICROTUBULE_BASED_PROCESS	112	1.28417	0.0771654	0.272133	#N/A	0.0771654
GO_POSITIVE_REGULATION_OF_CELL_CYCLE_PHASE_TRANSITION	32	1.28282	0.143885	0.273557	GO:1901989	0.143885
GO_INTRINSIC_APOPTOTIC_SIGNALING_PATHWAY	58	1.28181	0.106136	0.274494	GO:0097193	0.106136
GO_DEVELOPMENTAL_GROWTH_INVOLVED_IN_MORPHOGENESIS	44	1.28161	0.148021	0.274064	GO:0060560	0.148021
GO_GLUTAMINE_METABOLIC_PROCESS	16	1.27814	0.169312	0.278819	GO:0006541	0.169312
GO_TERPENOID_METABOLIC_PROCESS	27	1.27733	0.150538	0.279444	GO:0006721	0.150538
GO_REGULATION_OF_INSULIN_RECEPTOR_SIGNALING_PATHWAY	17	1.27398	0.169742	0.284227	GO:0046626	0.169742
GO_PATTERN_SPECIFICATION_PROCESS	77	1.26936	0.121019	0.2913	GO:0007389	0.121019
GO_RHYTHMIC_PROCESS	81	1.26913	0.093178	0.290932	GO:0048511	0.093178
GO_CELLULAR_AMINO_ACID_METABOLIC_PROCESS	184	1.26772	0.0610933	0.292444	GO:0006520	0.0610933
GO_CELLULAR_MODIFIED_AMINO_ACID_BIOSYNTHETIC_PROCESS	26	1.26477	0.166951	0.296533	GO:0042398	0.166951
GO_POSITIVE_REGULATION_OF_TELOMERE_MAINTENANCE	23	1.26469	0.174067	0.295882	GO:0032206	0.174067
GO_FEMALE_SEX_DIFFERENTIATION	23	1.25956	0.181185	0.30378	GO:0046660	0.181185
GO_DEVELOPMENTAL_MATURATION	47	1.25879	0.133562	0.304278	GO:0021700	0.133562
GO_NEGATIVE_REGULATION_OF_PROTEIN_KINASE_B_SIGNALING	15	1.25774	0.190741	0.305262	GO:0051898	0.190741
GO_NEGATIVE_REGULATION_OF_BINDING	51	1.25684	0.118056	0.305976	GO:0051100	0.118056
GO_NEURAL_CREST_CELL_DIFFERENTIATION	15	1.25633	0.183219	0.306086	GO:0014033	0.183219
GO_HISTONE_H4_ACETYLATION	20	1.25512	0.195164	0.307407	GO:0043967	0.195164
GO_LIPID_HOMEOSTASIS	32	1.25508	0.16179	0.306718	GO:0055088	0.16179
GO_CELLULAR_MODIFIED_AMINO_ACID_METABOLIC_PROCESS	96	1.25486	0.105785	0.306304	GO:0006575	0.105785
GO_NITROGEN_COMPOUND_TRANSPORT	182	1.25357	0.0643185	0.307616	GO:0071705	0.0643185
GO_NEGATIVE_REGULATION_OF_CELL_MORPHOGENESIS_INVOLVED_IN_DIFFERENTIATION	35	1.25269	0.16184	0.308378	GO:0010771	0.16184
GO_CELL_ACTIVATION_INVOLVED_IN_IMMUNE_RESPONSE	26	1.25227	0.175862	0.308309	GO:0002263	0.175862
GO_ANTERIOR_POSTERIOR_PATTERN_SPECIFICATION	40	1.25167	0.159052	0.308614	#N/A	0.159052
GO_RESPONSE_TO_KETONE	48	1.25158	0.130288	0.307996	GO:1901654	0.130288
GO_REGIONALIZATION	60	1.24811	0.128521	0.313359	GO:0003002	0.128521
GO_REGULATION_OF_NEURON_DIFFERENTIATION	194	1.24767	0.0717557	0.313312	GO:0045664	0.0717557
GO_RESPONSE_TO_GROWTH_FACTOR	161	1.24605	0.0868217	0.315411	GO:0070848	0.0868217
GO_NUCLEOTIDE_EXCISION_REPAIR_PREINCISION_COMPLEX_ASSEMBLY	16	1.24452	0.186501	0.317283	#N/A	0.186501
GO_RESPONSE_TO_FIBROBLAST_GROWTH_FACTOR	43	1.24276	0.165232	0.319541	GO:0071774	0.165232
GO_NEGATIVE_REGULATION_OF_GTPASE_ACTIVITY	19	1.24263	0.181651	0.319038	GO:0034260	0.181651
GO_NEGATIVE_REGULATION_OF_RESPONSE_TO_DNA_DAMAGE_STIMULUS	25	1.24184	0.182609	0.319667	GO:2001021	0.182609
GO_CARDIOCYTE_DIFFERENTIATION	26	1.23941	0.207581	0.323263	GO:0035051	0.207581
GO_CELLULAR_PROTEIN_COMPLEX_DISASSEMBLY	85	1.23938	0.132901	0.322528	GO:0043624	0.132901
GO_PROTEIN_TARGETING_TO_MEMBRANE	115	1.23884	0.0904836	0.322646	GO:0006612	0.0904836
GO_POSITIVE_REGULATION_OF_PEPTIDYL_SERINE_PHOSPHORYLATION	27	1.23357	0.2	0.331112	#N/A	0.2
GO_REGULATION_OF_LYMPHOCYTE_MEDIATED_IMMUNITY	24	1.22829	0.197898	0.339986	GO:0002706	0.197898
GO_DIGESTIVE_SYSTEM_DEVELOPMENT	27	1.22654	0.203936	0.342447	GO:0055123	0.203936
GO_CELL_CELL_SIGNALING	147	1.22601	0.0972222	0.342686	#N/A	0.0972222
GO_CELLULAR_RESPONSE_TO_LIPID	121	1.22548	0.137008	0.342898	GO:0071396	0.137008
GO_NEGATIVE_REGULATION_OF_PROTEIN_METABOLIC_PROCESS	397	1.22523	0.0515021	0.342499	GO:0051248	0.0515021
GO_CELLULAR_RESPONSE_TO_EXTERNAL_STIMULUS	74	1.22472	0.138937	0.342568	GO:0071496	0.138937
GO_ATP_GENERATION_FROM_ADP	22	1.22372	0.211966	0.343631	GO:0006757	0.211966
GO_PROTEIN_UBIQUITINATION	200	1.22335	0.0892857	0.343517	GO:0016567	0.0892857
GO_GLOBAL_GENOME_NUCLEOTIDE_EXCISION_REPAIR	18	1.22135	0.222615	0.346359	#N/A	0.222615
GO_RENAL_TUBULE_DEVELOPMENT	16	1.21866	0.200337	0.350601	GO:0061326	0.200337
GO_SYNAPTIC_SIGNALING	93	1.21797	0.146919	0.35102	GO:0099536	0.146919
GO_POSITIVE_REGULATION_OF_VIRAL_TRANSCRIPTION	21	1.21625	0.204904	0.353461	GO:0050434	0.204904
GO_TUBE_MORPHOGENESIS	95	1.21377	0.16913	0.357269	GO:0035239	0.16913
GO_TUBE_DEVELOPMENT	162	1.21338	0.111987	0.357165	GO:0035295	0.111987
GO_AMIDE_BIOSYNTHETIC_PROCESS	318	1.21235	0.0702541	0.358281	GO:0043604	0.0702541
GO_B_CELL_ACTIVATION	26	1.20439	0.221631	0.373018	GO:0042113	0.221631
GO_MITOCHONDRIAL_TRANSLATION	79	1.20317	0.148265	0.374557	GO:0032543	0.148265
GO_MESONEPHROS_DEVELOPMENT	18	1.2022	0.243523	0.37559	GO:0001823	0.243523
GO_REACTIVE_OXYGEN_SPECIES_METABOLIC_PROCESS	37	1.20063	0.210265	0.377729	GO:0072593	0.210265
GO_REPRODUCTIVE_SYSTEM_DEVELOPMENT	110	1.20027	0.150974	0.377616	GO:0061458	0.150974
GO_KIDNEY_MORPHOGENESIS	15	1.20013	0.244755	0.376997	GO:0060993	0.244755
GO_RIBONUCLEOSIDE_DIPHOSPHATE_METABOLIC_PROCESS	33	1.19801	0.214047	0.380322	GO:0009185	0.214047
GO_NEGATIVE_REGULATION_OF_HYDROLASE_ACTIVITY	114	1.19766	0.138801	0.380144	GO:0051346	0.138801
GO_NEGATIVE_REGULATION_OF_CELL_GROWTH	44	1.19697	0.195793	0.380593	GO:0030308	0.195793
GO_REGULATION_OF_PROTEOLYSIS	266	1.196	0.0955994	0.381605	GO:0030162	0.0955994
GO_NEGATIVE_REGULATION_OF_INTRINSIC_APOPTOTIC_SIGNALING_PATHWAY	38	1.1955	0.211438	0.381752	GO:2001243	0.211438
GO_CELLULAR_RESPONSE_TO_ALCOHOL	32	1.19399	0.203883	0.383837	GO:0097306	0.203883
GO_PROTEIN_IMPORT	83	1.19368	0.168013	0.383589	GO:0017038	0.168013
GO_FOREBRAIN_NEURON_DEVELOPMENT	15	1.19166	0.257603	0.386701	GO:0021884	0.257603
GO_ADP_METABOLIC_PROCESS	27	1.19099	0.250432	0.387112	GO:0046031	0.250432
GO_MORPHOGENESIS_OF_AN_EPITHELIUM	120	1.19021	0.150974	0.387819	GO:0002009	0.150974
GO_CELLULAR_RESPONSE_TO_HYDROGEN_PEROXIDE	28	1.18996	0.222836	0.387492	GO:0070301	0.222836
GO_LYMPHOCYTE_ACTIVATION_INVOLVED_IN_IMMUNE_RESPONSE	19	1.18863	0.249541	0.389204	GO:0002285	0.249541
GO_CARTILAGE_DEVELOPMENT	26	1.18819	0.228769	0.389208	GO:0051216	0.228769
GO_REGULATION_OF_INTRACELLULAR_STEROID_HORMONE_RECEPTOR_SIGNALING_PATHWAY	28	1.18776	0.214539	0.389255	GO:0033143	0.214539
GO_CELLULAR_RESPONSE_TO_FATTY_ACID	18	1.18566	0.223464	0.392508	GO:0071398	0.223464
GO_GLAND_DEVELOPMENT	119	1.18309	0.171289	0.3968	GO:0048732	0.171289
GO_REGULATION_OF_CYTOKINE_BIOSYNTHETIC_PROCESS	15	1.18274	0.256732	0.396609	GO:0042035	0.256732
GO_REGULATION_OF_CELL_DEVELOPMENT	278	1.18127	0.095791	0.39859	GO:0060284	0.095791
GO_REGULATION_OF_CELLULAR_RESPONSE_TO_INSULIN_STIMULUS	21	1.18111	0.253165	0.398081	GO:1900076	0.253165
GO_CELL_GROWTH	57	1.17861	0.20678	0.402394	GO:0016049	0.20678
GO_CYTOPLASMIC_TRANSLATION	34	1.17603	0.23229	0.406983	GO:0002181	0.23229
GO_ESTABLISHMENT_OF_PROTEIN_LOCALIZATION_TO_ORGANELLE	232	1.17481	0.117735	0.4087	GO:0072594	0.117735
GO_OVULATION_CYCLE_PROCESS	19	1.17456	0.237569	0.408345	GO:0022602	0.237569
GO_REGULATION_OF_GROWTH	204	1.17449	0.132219	0.407592	GO:0040008	0.132219
GO_POSITIVE_REGULATION_OF_TELOMERE_MAINTENANCE_VIA_TELOMERE_LENGTHENING	16	1.17093	0.253097	0.414259	GO:1904358	0.253097
GO_RESPONSE_TO_DSRNA	27	1.16641	0.243945	0.422766	GO:0043331	0.243945
GO_DEFENSE_RESPONSE_TO_VIRUS	34	1.1642	0.234007	0.426453	GO:0051607	0.234007
GO_NEGATIVE_REGULATION_OF_CELLULAR_RESPONSE_TO_GROWTH_FACTOR_STIMULUS	36	1.16268	0.248239	0.428543	GO:0090288	0.248239
GO_CELLULAR_METABOLIC_COMPOUND_SALVAGE	19	1.16207	0.276364	0.428915	GO:0043094	0.276364
GO_RESPONSE_TO_HYDROGEN_PEROXIDE	47	1.16099	0.239389	0.430339	GO:0042542	0.239389
GO_TISSUE_MORPHOGENESIS	145	1.16026	0.173776	0.430967	GO:0048729	0.173776
GO_VASCULAR_PROCESS_IN_CIRCULATORY_SYSTEM	29	1.15905	0.283607	0.432733	GO:0003018	0.283607
GO_CELL_CYCLE_G2_M_PHASE_TRANSITION	58	1.1587	0.23491	0.43259	#N/A	0.23491
GO_NEGATIVE_REGULATION_OF_MYELOID_CELL_DIFFERENTIATION	18	1.15809	0.263525	0.43293	GO:0045638	0.263525
GO_CELLULAR_CARBOHYDRATE_BIOSYNTHETIC_PROCESS	19	1.15799	0.303183	0.432243	GO:0034637	0.303183
GO_POSITIVE_REGULATION_OF_CELL_DEVELOPMENT	154	1.1577	0.168224	0.431923	GO:0010720	0.168224
GO_REGULATION_OF_CELL_MORPHOGENESIS_INVOLVED_IN_DIFFERENTIATION	126	1.15693	0.189627	0.432686	GO:0010769	0.189627
GO_NEGATIVE_REGULATION_OF_CELLULAR_COMPONENT_ORGANIZATION	301	1.156	0.12368	0.433655	GO:0051129	0.12368
GO_NEGATIVE_REGULATION_OF_DEFENSE_RESPONSE	39	1.15284	0.236749	0.43956	GO:0031348	0.236749
GO_REGULATION_OF_FIBROBLAST_PROLIFERATION	23	1.15226	0.269982	0.439881	GO:0048145	0.269982
GO_CONNECTIVE_TISSUE_DEVELOPMENT	42	1.15095	0.257329	0.44173	GO:0061448	0.257329
GO_REGULATION_OF_CELL_DIVISION	93	1.15083	0.21732	0.441049	GO:0051302	0.21732
GO_NEURON_MIGRATION	37	1.14881	0.25812	0.444539	GO:0001764	0.25812
GO_MYELOID_LEUKOCYTE_ACTIVATION	17	1.14032	0.27957	0.46267	GO:0002274	0.27957
GO_INTERSPECIES_INTERACTION_BETWEEN_ORGANISMS	384	1.13943	0.124294	0.463798	GO:0044419	0.124294
GO_INFLAMMATORY_RESPONSE	64	1.13862	0.240401	0.46478	GO:0006954	0.240401
GO_NUCLEOSIDE_PHOSPHATE_BIOSYNTHETIC_PROCESS	80	1.13828	0.281056	0.464555	GO:1901293	0.281056
GO_EMBRYONIC_DIGIT_MORPHOGENESIS	15	1.13764	0.27027	0.465036	GO:0042733	0.27027
GO_REGULATION_OF_TRANSCRIPTION_FROM_RNA_POLYMERASE_I_PROMOTER	17	1.13567	0.311734	0.468558	GO:0006356	0.311734
GO_REGULATION_OF_NERVOUS_SYSTEM_DEVELOPMENT	244	1.1356	0.165414	0.467759	GO:0051960	0.165414
GO_FIBROBLAST_GROWTH_FACTOR_RECEPTOR_SIGNALING_PATHWAY	35	1.13354	0.27645	0.471364	GO:0008543	0.27645
GO_REGULATION_OF_BINDING	111	1.13317	0.221003	0.471216	GO:0051098	0.221003
GO_REGULATION_OF_JNK_CASCADE	46	1.13315	0.265378	0.47031	GO:0046328	0.265378
GO_STEROID_HORMONE_MEDIATED_SIGNALING_PATHWAY	29	1.13288	0.276596	0.469984	GO:0043401	0.276596
GO_MAMMARY_GLAND_DEVELOPMENT	29	1.13109	0.299632	0.472988	GO:0030879	0.299632
GO_NEGATIVE_REGULATION_OF_NF_KAPPAB_TRANSCRIPTION_FACTOR_ACTIVITY	19	1.13068	0.305026	0.472938	#N/A	0.305026
GO_NEGATIVE_REGULATION_OF_PHOSPHORYLATION	128	1.1303	0.229167	0.472826	GO:0042326	0.229167
GO_REGULATION_OF_GLUCOSE_METABOLIC_PROCESS	30	1.12881	0.282496	0.475168	GO:0010906	0.282496
GO_EYE_DEVELOPMENT	77	1.12843	0.225859	0.475049	GO:0001654	0.225859
GO_HISTONE_UBIQUITINATION	18	1.12827	0.28547	0.474454	GO:0016574	0.28547
GO_REGULATION_OF_STRESS_ACTIVATED_PROTEIN_KINASE_SIGNALING_CASCADE	63	1.12676	0.267462	0.477	#N/A	0.267462
GO_NEGATIVE_REGULATION_OF_EPITHELIAL_CELL_PROLIFERATION	31	1.12569	0.295848	0.478406	GO:0050680	0.295848
GO_REGULATION_OF_NUCLEAR_DIVISION	62	1.12428	0.273043	0.480727	GO:0051783	0.273043
GO_POSITIVE_REGULATION_OF_PROTEIN_KINASE_B_SIGNALING	19	1.12416	0.302405	0.479992	GO:0051897	0.302405
GO_RESPONSE_TO_ORGANIC_CYCLIC_COMPOUND	271	1.12404	0.185612	0.479314	GO:0014070	0.185612
GO_REGULATION_OF_PROTEIN_SERINE_THREONINE_KINASE_ACTIVITY	144	1.12388	0.230263	0.478747	#N/A	0.230263
GO_TRANSLATIONAL_TERMINATION	70	1.12385	0.246815	0.477876	GO:0006415	0.246815
GO_REGULATION_OF_LEUKOCYTE_MEDIATED_IMMUNITY	35	1.12329	0.278633	0.478128	GO:0002703	0.278633
GO_POSITIVE_REGULATION_OF_NERVOUS_SYSTEM_DEVELOPMENT	132	1.12207	0.235294	0.480077	GO:0051962	0.235294
GO_POSITIVE_REGULATION_OF_DEVELOPMENTAL_PROCESS	308	1.12029	0.194951	0.483044	GO:0051094	0.194951
GO_REGULATION_OF_CELLULAR_RESPONSE_TO_HEAT	63	1.11684	0.270049	0.489918	GO:1900034	0.270049
GO_PEPTIDYL_THREONINE_MODIFICATION	22	1.11664	0.306084	0.489452	#N/A	0.306084
GO_REGULATION_OF_CANONICAL_WNT_SIGNALING_PATHWAY	88	1.11643	0.26873	0.488992	GO:0060828	0.26873
GO_MODIFICATION_BY_SYMBIONT_OF_HOST_MORPHOLOGY_OR_PHYSIOLOGY	20	1.11614	0.305172	0.488668	GO:0044003	0.305172
GO_RESPONSE_TO_PURINE_CONTAINING_COMPOUND	42	1.11314	0.300166	0.494769	#N/A	0.300166
GO_NEGATIVE_REGULATION_OF_CHROMOSOME_SEGREGATION	15	1.11154	0.333333	0.497372	GO:0051985	0.333333
GO_CELLULAR_RESPONSE_TO_OXIDATIVE_STRESS	82	1.11102	0.270764	0.497605	GO:0034599	0.270764
GO_MODULATION_BY_VIRUS_OF_HOST_MORPHOLOGY_OR_PHYSIOLOGY	17	1.11085	0.338028	0.497006	GO:0019048	0.338028
GO_REGULATION_OF_EPITHELIAL_CELL_APOPTOTIC_PROCESS	15	1.11018	0.310786	0.497583	GO:1904035	0.310786
GO_TRANSLATIONAL_ELONGATION	81	1.11003	0.268908	0.496986	GO:0006414	0.268908
GO_RESPONSE_TO_OSMOTIC_STRESS	19	1.10882	0.345389	0.498781	GO:0006970	0.345389
GO_REGULATION_OF_EXTENT_OF_CELL_GROWTH	43	1.10823	0.289951	0.499149	GO:0061387	0.289951
GO_COLUMNAR_CUBOIDAL_EPITHELIAL_CELL_DIFFERENTIATION	23	1.10818	0.318264	0.498297	#N/A	0.318264
GO_RESPONSE_TO_VIRUS	64	1.10755	0.28	0.498761	GO:0009615	0.28
GO_ANAPHASE_PROMOTING_COMPLEX_DEPENDENT_CATABOLIC_PROCESS	52	1.10671	0.290698	0.499769	#N/A	0.290698
GO_NEGATIVE_REGULATION_OF_NEURON_APOPTOTIC_PROCESS	56	1.10568	0.296482	0.501264	GO:0043524	0.296482
GO_POSITIVE_REGULATION_OF_CELL_DIFFERENTIATION	230	1.10536	0.215926	0.501053	GO:0045597	0.215926
GO_RESPONSE_TO_OXYGEN_LEVELS	98	1.10395	0.287758	0.503319	GO:0070482	0.287758
GO_INTERACTION_WITH_SYMBIONT	21	1.09824	0.334552	0.515714	GO:0051702	0.334552
GO_MYELOID_LEUKOCYTE_DIFFERENTIATION	24	1.0976	0.329331	0.516147	GO:0002573	0.329331
GO_MRNA_SPLICE_SITE_SELECTION	22	1.09705	0.325175	0.516472	GO:0006376	0.325175
GO_REGULATION_OF_NUCLEOCYTOPLASMIC_TRANSPORT	79	1.09636	0.274411	0.517081	GO:0046822	0.274411
GO_MEIOTIC_CHROMOSOME_SEGREGATION	17	1.09549	0.352445	0.518111	GO:0045132	0.352445
GO_HORMONE_MEDIATED_SIGNALING_PATHWAY	35	1.09535	0.329749	0.517483	#N/A	0.329749
GO_POSITIVE_REGULATION_OF_PROTEIN_LOCALIZATION_TO_NUCLEUS	49	1.0935	0.313149	0.520768	GO:1900182	0.313149
GO_CELLULAR_HORMONE_METABOLIC_PROCESS	28	1.09288	0.365482	0.521327	GO:0034754	0.365482
GO_PROTEIN_EXPORT_FROM_NUCLEUS	16	1.09216	0.347368	0.522015	GO:0006611	0.347368
GO_FOREBRAIN_GENERATION_OF_NEURONS	18	1.09153	0.345763	0.5225	GO:0021872	0.345763
GO_POSITIVE_REGULATION_OF_DEVELOPMENTAL_GROWTH	57	1.09028	0.305141	0.524611	GO:0048639	0.305141
GO_POSITIVE_REGULATION_OF_PROTEIN_METABOLIC_PROCESS	480	1.08939	0.209655	0.525782	GO:0051247	0.209655
GO_REGULATION_OF_PEPTIDYL_SERINE_PHOSPHORYLATION	38	1.08643	0.332737	0.531815	#N/A	0.332737
GO_INOSITOL_LIPID_MEDIATED_SIGNALING	31	1.08628	0.328836	0.531143	#N/A	0.328836
GO_EPITHELIUM_DEVELOPMENT	263	1.0833	0.269341	0.537114	GO:0060429	0.269341
GO_SYNAPSE_ORGANIZATION	54	1.08294	0.304918	0.536949	GO:0050808	0.304918
GO_CIRCADIAN_RHYTHM	40	1.08207	0.344234	0.537996	GO:0007623	0.344234
GO_PYRIMIDINE_NUCLEOSIDE_METABOLIC_PROCESS	15	1.08126	0.356261	0.538967	GO:0006213	0.356261
GO_INTRINSIC_APOPTOTIC_SIGNALING_PATHWAY_BY_P53_CLASS_MEDIATOR	17	1.08113	0.359155	0.538262	GO:0072332	0.359155
GO_REGULATION_OF_HEART_GROWTH	15	1.07992	0.372727	0.540211	GO:0060420	0.372727
GO_RESPONSE_TO_EXTERNAL_STIMULUS	441	1.07921	0.242075	0.540851	GO:0009605	0.242075
GO_DETOXIFICATION	37	1.07906	0.309524	0.540218	GO:0098754	0.309524
GO_NEGATIVE_REGULATION_OF_PHOSPHORUS_METABOLIC_PROCESS	158	1.07891	0.306428	0.539602	GO:0010563	0.306428
GO_VIRAL_LIFE_CYCLE	195	1.07722	0.295421	0.542556	GO:0019058	0.295421
GO_PEPTIDYL_TYROSINE_MODIFICATION	44	1.07682	0.344406	0.54256	#N/A	0.344406
GO_POSITIVE_REGULATION_OF_BINDING	49	1.07515	0.367213	0.545753	GO:0051099	0.367213
GO_PTERIDINE_CONTAINING_COMPOUND_METABOLIC_PROCESS	20	1.07512	0.373473	0.54484	#N/A	0.373473
GO_GLUTAMINE_FAMILY_AMINO_ACID_METABOLIC_PROCESS	35	1.07439	0.346903	0.545667	GO:0009064	0.346903
GO_NEGATIVE_REGULATION_OF_CELL_DEVELOPMENT	97	1.07245	0.312394	0.549277	GO:0010721	0.312394
GO_PROTEIN_K63_LINKED_UBIQUITINATION	17	1.06967	0.374088	0.555295	#N/A	0.374088
GO_STEROL_METABOLIC_PROCESS	43	1.06957	0.36014	0.554532	GO:0016125	0.36014
GO_REGULATION_OF_ESTABLISHMENT_OF_PLANAR_POLARITY	66	1.06952	0.348993	0.553649	GO:0090175	0.348993
GO_RESPONSE_TO_COLD	16	1.06875	0.365248	0.554538	GO:0009409	0.365248
GO_POSITIVE_REGULATION_OF_CELL_DIVISION	33	1.06864	0.340463	0.55379	GO:0051781	0.340463
GO_PROTEIN_MODIFICATION_BY_SMALL_PROTEIN_REMOVAL	50	1.06804	0.331699	0.554214	GO:0070646	0.331699
GO_RESPONSE_TO_REACTIVE_OXYGEN_SPECIES	82	1.06775	0.333333	0.553886	GO:0000302	0.333333
GO_REGULATION_OF_CELLULAR_PROTEIN_CATABOLIC_PROCESS	145	1.06586	0.317757	0.557486	GO:1903362	0.317757
GO_MODULATION_OF_SYNAPTIC_TRANSMISSION	88	1.06523	0.323529	0.558016	#N/A	0.323529
GO_ANATOMICAL_STRUCTURE_HOMEOSTASIS	86	1.06474	0.330389	0.558191	GO:0060249	0.330389
GO_NEGATIVE_REGULATION_OF_INTRACELLULAR_SIGNAL_TRANSDUCTION	143	1.0627	0.308756	0.562119	GO:1902532	0.308756
GO_MITOTIC_CYTOKINESIS	17	1.06267	0.371575	0.56119	GO:0000281	0.371575
GO_NEGATIVE_REGULATION_OF_SEQUENCE_SPECIFIC_DNA_BINDING_TRANSCRIPTION_FACTOR_ACTIVITY	33	1.05996	0.365772	0.566608	#N/A	0.365772
GO_MORPHOGENESIS_OF_A_BRANCHING_STRUCTURE	45	1.05927	0.348718	0.567254	GO:0001763	0.348718
GO_POSITIVE_REGULATION_OF_CELLULAR_PROTEIN_CATABOLIC_PROCESS	100	1.05725	0.359736	0.571155	GO:1903364	0.359736
GO_SKELETAL_SYSTEM_DEVELOPMENT	105	1.05648	0.342577	0.572063	GO:0001501	0.342577
GO_CELL_DEATH	336	1.0534	0.330508	0.578462	GO:0008219	0.330508
GO_POSITIVE_REGULATION_OF_PROTEIN_CATABOLIC_PROCESS	126	1.05285	0.339713	0.578777	GO:0045732	0.339713
GO_NEGATIVE_REGULATION_OF_INFLAMMATORY_RESPONSE	20	1.05249	0.412313	0.578622	GO:0050728	0.412313
GO_CYTOKINE_PRODUCTION	19	1.05134	0.391771	0.580433	GO:0001816	0.391771
GO_REGULATION_OF_BLOOD_VESSEL_ENDOTHELIAL_CELL_MIGRATION	17	1.05086	0.398182	0.580594	GO:0043535	0.398182
GO_NEGATIVE_REGULATION_OF_CANONICAL_WNT_SIGNALING_PATHWAY	68	1.05046	0.384494	0.580651	GO:0090090	0.384494
GO_RESPONSE_TO_FATTY_ACID	29	1.04814	0.395644	0.585459	GO:0070542	0.395644
GO_REGULATION_OF_PEPTIDASE_ACTIVITY	121	1.04763	0.351613	0.585709	GO:0052547	0.351613
GO_NEGATIVE_REGULATION_OF_KINASE_ACTIVITY	79	1.04723	0.376582	0.58568	GO:0033673	0.376582
GO_PROTEIN_AUTOPHOSPHORYLATION	62	1.04496	0.370629	0.590307	GO:0046777	0.370629
GO_DETECTION_OF_ABIOTIC_STIMULUS	16	1.04477	0.412281	0.589767	GO:0009582	0.412281
GO_RESPONSE_TO_STEROID_HORMONE	134	1.04301	0.393189	0.593033	GO:0048545	0.393189
GO_POSITIVE_REGULATION_OF_PROTEIN_IMPORT	33	1.0425	0.375874	0.593235	GO:1904591	0.375874
GO_NEGATIVE_REGULATION_OF_GROWTH	58	1.03982	0.390203	0.598839	GO:0045926	0.390203
GO_RESPONSE_TO_ESTROGEN	62	1.03784	0.388889	0.602849	GO:0043627	0.388889
GO_NEGATIVE_REGULATION_OF_PROTEIN_COMPLEX_DISASSEMBLY	83	1.03705	0.402961	0.603749	GO:0043242	0.402961
GO_CELLULAR_RESPONSE_TO_REACTIVE_OXYGEN_SPECIES	48	1.03683	0.4	0.603235	GO:0034614	0.4
GO_ORGAN_REGENERATION	27	1.03671	0.405772	0.602529	#N/A	0.405772
GO_POSITIVE_REGULATION_OF_VIRAL_PROCESS	55	1.03642	0.396072	0.602257	GO:0048524	0.396072
GO_REGULATION_OF_PEPTIDE_SECRETION	48	1.03614	0.406632	0.601877	GO:0002791	0.406632
GO_RESPONSE_TO_ESTRADIOL	39	1.03534	0.410435	0.602945	GO:0032355	0.410435
GO_ORGANELLE_DISASSEMBLY	69	1.03466	0.375212	0.603669	GO:1903008	0.375212
GO_POSITIVE_REGULATION_OF_PROTEOLYSIS	158	1.03224	0.404871	0.60867	GO:0045862	0.404871
GO_PROTEIN_LOCALIZATION_TO_NUCLEUS	77	1.03216	0.414634	0.607864	GO:0034504	0.414634
GO_MACROMITOPHAGY	41	1.03127	0.419569	0.609059	#N/A	0.419569
GO_REGULATION_OF_EXTRINSIC_APOPTOTIC_SIGNALING_PATHWAY_IN_ABSENCE_OF_LIGAND	15	1.0308	0.415493	0.60917	GO:2001239	0.415493
GO_MICROTUBULE_CYTOSKELETON_ORGANIZATION	140	1.0304	0.400974	0.609109	GO:0000226	0.400974
GO_POSITIVE_REGULATION_OF_WNT_SIGNALING_PATHWAY	69	1.02888	0.398671	0.611918	GO:0030177	0.398671
GO_RESPONSE_TO_TEMPERATURE_STIMULUS	50	1.02779	0.425287	0.613579	GO:0009266	0.425287
GO_AMINOGLYCAN_BIOSYNTHETIC_PROCESS	15	1.02749	0.425249	0.613308	GO:0006023	0.425249
GO_REGULATION_OF_NEUROTRANSMITTER_LEVELS	62	1.02698	0.413851	0.613532	GO:0001505	0.413851
GO_RESPONSE_TO_ALCOHOL	99	1.02683	0.391026	0.612871	GO:0097305	0.391026
GO_REGULATION_OF_ORGAN_MORPHOGENESIS	88	1.02516	0.409756	0.615968	GO:2000027	0.409756
GO_REGULATION_OF_HORMONE_SECRETION	58	1.02505	0.414356	0.615202	GO:0046883	0.414356
GO_RESPONSE_TO_HEAT	33	1.02324	0.431005	0.618633	GO:0009408	0.431005
GO_SERINE_FAMILY_AMINO_ACID_METABOLIC_PROCESS	26	1.02276	0.408377	0.618734	GO:0009069	0.408377
GO_REGULATION_OF_EPITHELIAL_CELL_DIFFERENTIATION	29	1.02238	0.442244	0.618653	GO:0030856	0.442244
GO_IMMUNE_SYSTEM_DEVELOPMENT	145	1.02221	0.415094	0.618043	GO:0002520	0.415094
GO_NEUROTRANSMITTER_TRANSPORT	40	1.02211	0.422111	0.617295	GO:0006836	0.422111
GO_NEGATIVE_REGULATION_OF_CYTOSKELETON_ORGANIZATION	105	1.01877	0.4	0.624666	GO:0051494	0.4
GO_RESPONSE_TO_AMINO_ACID	45	1.01852	0.420436	0.624322	GO:0043200	0.420436
GO_RESPONSE_TO_ACID_CHEMICAL	104	1.01822	0.416667	0.624003	GO:0001101	0.416667
GO_CELLULAR_RESPONSE_TO_ACID_CHEMICAL	54	1.0145	0.432709	0.63225	GO:0071229	0.432709
GO_NEGATIVE_REGULATION_OF_WNT_SIGNALING_PATHWAY	77	1.01395	0.441821	0.632569	GO:0030178	0.441821
GO_NEGATIVE_REGULATION_OF_PROTEIN_BINDING	33	1.01368	0.436275	0.632234	GO:0032091	0.436275
GO_MIDBRAIN_DEVELOPMENT	34	1.01336	0.420593	0.631991	GO:0030901	0.420593
GO_TRANSMEMBRANE_RECEPTOR_PROTEIN_SERINE_THREONINE_KINASE_SIGNALING_PATHWAY	48	1.01312	0.466437	0.631568	#N/A	0.466437
GO_REGULATION_OF_EXTRINSIC_APOPTOTIC_SIGNALING_PATHWAY	58	1.01272	0.44822	0.631617	GO:2001236	0.44822
GO_POSITIVE_REGULATION_OF_NUCLEOCYTOPLASMIC_TRANSPORT	40	1.01246	0.441227	0.631257	GO:0046824	0.441227
GO_DEPHOSPHORYLATION	100	1.01044	0.421053	0.635275	GO:0016311	0.421053
GO_HEART_DEVELOPMENT	144	1.01002	0.4	0.635243	GO:0007507	0.4
GO_REGULATION_OF_GLIAL_CELL_DIFFERENTIATION	22	1.01	0.458256	0.634277	GO:0045685	0.458256
GO_HEXOSE_CATABOLIC_PROCESS	24	1.00894	0.481739	0.63592	GO:0019320	0.481739
GO_SENSORY_ORGAN_MORPHOGENESIS	53	1.00673	0.442882	0.640503	GO:0090596	0.442882
GO_B_CELL_DIFFERENTIATION	16	1.00501	0.433566	0.643781	GO:0030183	0.433566
GO_POSITIVE_REGULATION_OF_LIGASE_ACTIVITY	64	1.00471	0.450311	0.64351	GO:0051351	0.450311
GO_REGULATION_OF_PROTEIN_UBIQUITINATION_INVOLVED_IN_UBIQUITIN_DEPENDENT_PROTEIN_CATABOLIC_PROCESS	66	1.00446	0.453202	0.64312	#N/A	0.453202
GO_GLUCOSE_CATABOLIC_PROCESS	17	1.00442	0.477954	0.642203	GO:0006007	0.477954
GO_REGULATION_OF_MAP_KINASE_ACTIVITY	95	1.00279	0.429508	0.645219	GO:0043405	0.429508
GO_POSITIVE_REGULATION_OF_ORGANELLE_ORGANIZATION	236	1.00239	0.453453	0.645232	GO:0010638	0.453453
GO_PIGMENT_BIOSYNTHETIC_PROCESS	20	1.00233	0.479201	0.644369	GO:0046148	0.479201
GO_GLAND_MORPHOGENESIS	34	1.00044	0.447458	0.648047	GO:0022612	0.447458
GO_BONE_DEVELOPMENT	38	0.998617	0.455342	0.651489	GO:0060348	0.455342
GO_CANONICAL_WNT_SIGNALING_PATHWAY	20	0.997395	0.457391	0.653457	GO:0060070	0.457391
GO_CELL_FATE_COMMITMENT	33	0.995284	0.457597	0.657562	GO:0045165	0.457597
GO_PEPTIDYL_PROLINE_MODIFICATION	34	0.993881	0.45975	0.659931	#N/A	0.45975
GO_RESPONSE_TO_TRANSFORMING_GROWTH_FACTOR_BETA	46	0.993703	0.475439	0.659322	GO:0071559	0.475439
GO_NEGATIVE_REGULATION_OF_TRANSFERASE_ACTIVITY	137	0.993534	0.452713	0.658717	GO:0051348	0.452713
GO_NEGATIVE_REGULATION_OF_CELLULAR_PROTEIN_CATABOLIC_PROCESS	37	0.993293	0.470483	0.658239	GO:1903363	0.470483
GO_TRANSFORMING_GROWTH_FACTOR_BETA_RECEPTOR_SIGNALING_PATHWAY	31	0.989091	0.470383	0.667689	GO:0007179	0.470383
GO_CARBOHYDRATE_TRANSPORT	17	0.987647	0.490231	0.670241	GO:0008643	0.490231
GO_FOREBRAIN_CELL_MIGRATION	18	0.987115	0.482944	0.670557	GO:0021885	0.482944
GO_BODY_FLUID_SECRETION	18	0.987099	0.494017	0.66956	GO:0007589	0.494017
GO_NUCLEOSIDE_DIPHOSPHATE_METABOLIC_PROCESS	38	0.986008	0.475439	0.671208	GO:0009132	0.475439
GO_REGULATION_OF_PROTEIN_KINASE_B_SIGNALING	35	0.985364	0.507745	0.67182	GO:0051896	0.507745
GO_GLYOXYLATE_METABOLIC_PROCESS	18	0.985208	0.49481	0.671144	GO:0046487	0.49481
GO_REGULATION_OF_NEURON_APOPTOTIC_PROCESS	74	0.985154	0.465461	0.67023	GO:0043523	0.465461
GO_REGULATION_OF_CELL_DEATH	480	0.982307	0.520107	0.676205	GO:0010941	0.520107
GO_GLYCOSYL_COMPOUND_BIOSYNTHETIC_PROCESS	61	0.980364	0.48	0.679947	GO:1901659	0.48
GO_REGULATION_OF_PROTEIN_CATABOLIC_PROCESS	188	0.980217	0.5	0.679228	GO:0042176	0.5
GO_REGULATION_OF_TELOMERASE_ACTIVITY	15	0.977784	0.489437	0.684421	GO:0051972	0.489437
GO_NEGATIVE_REGULATION_OF_CELL_DEATH	299	0.976919	0.51532	0.685494	GO:0060548	0.51532
GO_ASPARTATE_FAMILY_AMINO_ACID_BIOSYNTHETIC_PROCESS	16	0.976606	0.494755	0.685209	GO:0009067	0.494755
GO_ORGANONITROGEN_COMPOUND_BIOSYNTHETIC_PROCESS	494	0.976099	0.54386	0.685404	GO:1901566	0.54386
GO_CENTRAL_NERVOUS_SYSTEM_NEURON_DEVELOPMENT	29	0.974505	0.492586	0.688207	GO:0021954	0.492586
GO_IMMUNE_EFFECTOR_PROCESS	119	0.973844	0.496075	0.688787	GO:0002252	0.496075
GO_NEGATIVE_REGULATION_OF_APOPTOTIC_SIGNALING_PATHWAY	84	0.969194	0.513201	0.699204	GO:2001234	0.513201
GO_NEGATIVE_REGULATION_OF_SMALL_GTPASE_MEDIATED_SIGNAL_TRANSDUCTION	17	0.969032	0.482456	0.698524	GO:0051058	0.482456
GO_HEPATICOBILIARY_SYSTEM_DEVELOPMENT	49	0.967978	0.526032	0.70009	GO:0061008	0.526032
GO_REGULATION_OF_SYMBIOSIS_ENCOMPASSING_MUTUALISM_THROUGH_PARASITISM	88	0.964588	0.518167	0.707421	#N/A	0.518167
GO_HORMONE_METABOLIC_PROCESS	37	0.964519	0.520906	0.706499	GO:0042445	0.520906
GO_NEGATIVE_REGULATION_OF_IMMUNE_RESPONSE	26	0.964416	0.509158	0.705695	GO:0050777	0.509158
GO_REGULATION_OF_MICROTUBULE_POLYMERIZATION	19	0.963717	0.502674	0.706472	GO:0031113	0.502674
GO_REGULATION_OF_LIGASE_ACTIVITY	74	0.963442	0.521008	0.706089	GO:0051340	0.521008
GO_REGULATION_OF_NEUROTRANSMITTER_SECRETION	21	0.96159	0.526132	0.709584	GO:0046928	0.526132
GO_REGULATION_OF_DNA_TEMPLATED_TRANSCRIPTION_ELONGATION	23	0.961523	0.498195	0.708691	#N/A	0.498195
GO_ALCOHOL_CATABOLIC_PROCESS	19	0.960688	0.51049	0.709715	GO:0046164	0.51049
GO_GOLGI_ORGANIZATION	53	0.960333	0.50764	0.709503	GO:0007030	0.50764
GO_REGULATION_OF_B_CELL_ACTIVATION	20	0.959578	0.498294	0.710326	GO:0050864	0.498294
GO_REGULATION_OF_PROTEASOMAL_UBIQUITIN_DEPENDENT_PROTEIN_CATABOLIC_PROCESS	69	0.958465	0.514914	0.712041	#N/A	0.514914
GO_REGULATION_OF_MONOOXYGENASE_ACTIVITY	21	0.958127	0.524702	0.71177	GO:0032768	0.524702
GO_POSITIVE_REGULATION_OF_ORGAN_GROWTH	15	0.957908	0.516544	0.711289	GO:0046622	0.516544
GO_KIDNEY_EPITHELIUM_DEVELOPMENT	31	0.956147	0.536082	0.714649	GO:0072073	0.536082
GO_REGULATION_OF_TRANSFERASE_ACTIVITY	322	0.953623	0.58037	0.719728	GO:0051338	0.58037
GO_PROTEIN_TRANSMEMBRANE_TRANSPORT	28	0.952713	0.516295	0.720866	GO:0071806	0.516295
GO_POSITIVE_REGULATION_OF_NEURON_PROJECTION_DEVELOPMENT	92	0.952453	0.545024	0.720445	GO:0010976	0.545024
GO_REGULATION_OF_HORMONE_LEVELS	111	0.949718	0.575472	0.726169	GO:0010817	0.575472
GO_REGULATION_OF_DEFENSE_RESPONSE_TO_VIRUS_BY_HOST	34	0.947687	0.539267	0.730155	GO:0050691	0.539267
GO_SULFUR_AMINO_ACID_METABOLIC_PROCESS	26	0.94603	0.53012	0.733213	GO:0000096	0.53012
GO_REGULATION_OF_CARDIAC_MUSCLE_TISSUE_DEVELOPMENT	16	0.945807	0.544643	0.732685	GO:0055024	0.544643
GO_ENDOTHELIAL_CELL_DIFFERENTIATION	33	0.944488	0.548387	0.734943	GO:0045446	0.548387
GO_PROTEIN_LOCALIZATION_TO_ORGANELLE	324	0.944433	0.641958	0.734019	GO:0033365	0.641958
GO_ORGANIC_ACID_METABOLIC_PROCESS	406	0.943975	0.659942	0.734096	GO:0006082	0.659942
GO_REGULATION_OF_WNT_SIGNALING_PATHWAY	111	0.942188	0.587561	0.737202	GO:0030111	0.587561
GO_NEGATIVE_REGULATION_OF_CATALYTIC_ACTIVITY	274	0.9419	0.616071	0.736769	GO:0043086	0.616071
GO_REGULATION_OF_DNA_TEMPLATED_TRANSCRIPTION_INITIATION	15	0.939465	0.574956	0.741576	#N/A	0.574956
GO_REGULATION_OF_PROTEIN_COMPLEX_DISASSEMBLY	108	0.93924	0.596825	0.74104	GO:0043244	0.596825
GO_AMINO_ACID_ACTIVATION	44	0.93652	0.560272	0.746428	GO:0043038	0.560272
GO_MYELOID_CELL_DEVELOPMENT	16	0.936394	0.532228	0.745644	GO:0061515	0.532228
GO_NEGATIVE_REGULATION_OF_CELL_PROLIFERATION	156	0.93599	0.606061	0.745474	GO:0008285	0.606061
GO_VENTRICULAR_SEPTUM_DEVELOPMENT	16	0.93518	0.567084	0.746302	GO:0003281	0.567084
GO_CELLULAR_CARBOHYDRATE_CATABOLIC_PROCESS	16	0.933859	0.553153	0.748495	GO:0044275	0.553153
GO_CELLULAR_COMPONENT_DISASSEMBLY	256	0.933636	0.632117	0.747992	GO:0022411	0.632117
GO_RESPONSE_TO_CORTICOSTEROID	44	0.933602	0.582064	0.746978	GO:0031960	0.582064
GO_PROTEIN_COMPLEX_BIOGENESIS	486	0.930389	0.702156	0.753809	GO:0070271	0.702156
GO_LIMBIC_SYSTEM_DEVELOPMENT	35	0.929847	0.563964	0.754008	GO:0021761	0.563964
GO_REGULATION_OF_MAPK_CASCADE	174	0.92763	0.643518	0.75844	GO:0043408	0.643518
GO_REGULATION_OF_PROTEASOMAL_PROTEIN_CATABOLIC_PROCESS	89	0.926419	0.610738	0.760206	GO:0061136	0.610738
GO_REGULATION_OF_PROTEIN_LOCALIZATION_TO_NUCLEUS	83	0.926028	0.60813	0.759995	GO:1900180	0.60813
GO_POSITIVE_REGULATION_OF_VIRAL_GENOME_REPLICATION	20	0.925976	0.57479	0.759025	GO:0045070	0.57479
GO_REGULATION_OF_NEURAL_PRECURSOR_CELL_PROLIFERATION	19	0.925781	0.577338	0.758481	GO:2000177	0.577338
GO_REGULATION_OF_CELL_SIZE	65	0.924482	0.606365	0.760549	GO:0008361	0.606365
GO_RETROGRADE_VESICLE_MEDIATED_TRANSPORT_GOLGI_TO_ER	55	0.922989	0.584041	0.763065	#N/A	0.584041
GO_CELLULAR_CARBOHYDRATE_METABOLIC_PROCESS	55	0.922313	0.6	0.763576	GO:0044262	0.6
GO_GUANOSINE_CONTAINING_COMPOUND_METABOLIC_PROCESS	21	0.9221	0.572165	0.763026	#N/A	0.572165
GO_MULTI_ORGANISM_BEHAVIOR	17	0.920041	0.570435	0.766957	#N/A	0.570435
GO_REGULATION_OF_HYDROLASE_ACTIVITY	430	0.919614	0.745377	0.766921	GO:0051336	0.745377
GO_CARDIAC_MUSCLE_CELL_DIFFERENTIATION	19	0.916441	0.569395	0.773285	GO:0055007	0.569395
GO_PURINE_NUCLEOSIDE_MONOPHOSPHATE_BIOSYNTHETIC_PROCESS	38	0.912595	0.604027	0.781581	GO:0009127	0.604027
GO_NEUROEPITHELIAL_CELL_DIFFERENTIATION	17	0.912573	0.571685	0.780528	GO:0060563	0.571685
GO_CARDIAC_CELL_DEVELOPMENT	16	0.911865	0.584906	0.781154	GO:0055006	0.584906
GO_REGULATION_OF_PROTEIN_IMPORT	62	0.910977	0.633058	0.7822	GO:1904589	0.633058
GO_NON_CANONICAL_WNT_SIGNALING_PATHWAY	76	0.910173	0.647059	0.783046	#N/A	0.647059
GO_REGULATION_OF_MULTI_ORGANISM_PROCESS	161	0.909833	0.668675	0.782793	#N/A	0.668675
GO_NUCLEAR_TRANSCRIBED_MRNA_POLY_A_TAIL_SHORTENING	18	0.909334	0.60708	0.782801	#N/A	0.60708
GO_PROTEIN_MONOUBIQUITINATION	28	0.908311	0.602431	0.784047	GO:0006513	0.602431
GO_NUCLEOTIDE_PHOSPHORYLATION	33	0.907544	0.586021	0.784727	GO:0046939	0.586021
GO_LEARNING	34	0.907496	0.61578	0.783755	GO:0007612	0.61578
GO_POSITIVE_REGULATION_OF_MULTI_ORGANISM_PROCESS	70	0.90588	0.637417	0.786411	#N/A	0.637417
GO_NEPHRON_EPITHELIUM_DEVELOPMENT	23	0.905193	0.59325	0.78695	GO:0072009	0.59325
GO_REGULATION_OF_PEPTIDE_TRANSPORT	59	0.903949	0.621528	0.788815	GO:0090087	0.621528
GO_REGULATION_OF_SECRETION	174	0.902195	0.703817	0.79181	GO:0051046	0.703817
GO_EXECUTION_PHASE_OF_APOPTOSIS	24	0.901904	0.607985	0.791394	GO:0097194	0.607985
GO_CARDIAC_MUSCLE_TISSUE_DEVELOPMENT	35	0.899224	0.61235	0.796473	GO:0048738	0.61235
GO_REGULATION_OF_CELLULAR_LOCALIZATION	417	0.897858	0.788301	0.798517	GO:0060341	0.788301
GO_REGULATION_OF_ATPASE_ACTIVITY	32	0.897682	0.621622	0.797818	GO:0043462	0.621622
GO_AGING	95	0.896323	0.667721	0.799858	GO:0007568	0.667721
GO_REGULATION_OF_CELL_CYCLE_G1_S_PHASE_TRANSITION	49	0.896055	0.657051	0.799393	#N/A	0.657051
GO_PURINE_CONTAINING_COMPOUND_BIOSYNTHETIC_PROCESS	58	0.895977	0.666667	0.798474	#N/A	0.666667
GO_RESPONSE_TO_OXIDATIVE_STRESS	148	0.895003	0.677994	0.799515	GO:0006979	0.677994
GO_NEGATIVE_REGULATION_OF_DEPHOSPHORYLATION	23	0.894317	0.61552	0.8	GO:0035305	0.61552
GO_LONG_CHAIN_FATTY_ACID_TRANSPORT	16	0.893457	0.616514	0.800869	#N/A	0.616514
GO_DEFENSE_RESPONSE_TO_OTHER_ORGANISM	77	0.893412	0.660566	0.79987	GO:0098542	0.660566
GO_NLS_BEARING_PROTEIN_IMPORT_INTO_NUCLEUS	15	0.892904	0.607945	0.799928	#N/A	0.607945
GO_RESPONSE_TO_BIOTIC_STIMULUS	188	0.891513	0.728707	0.801957	GO:0009607	0.728707
GO_PROTEIN_TARGETING	253	0.891211	0.768311	0.801555	GO:0006605	0.768311
GO_NEGATIVE_REGULATION_OF_MULTI_ORGANISM_PROCESS	41	0.885762	0.640411	0.812707	#N/A	0.640411
GO_EMBRYONIC_PLACENTA_DEVELOPMENT	22	0.88449	0.645973	0.814435	GO:0001892	0.645973
GO_POSITIVE_REGULATION_OF_CELL_DEATH	201	0.884382	0.754074	0.813582	GO:0010942	0.754074
GO_CELLULAR_COMPONENT_DISASSEMBLY_INVOLVED_IN_EXECUTION_PHASE_OF_APOPTOSIS	21	0.883137	0.665505	0.815252	GO:0006921	0.665505
GO_REGULATION_OF_INTRINSIC_APOPTOTIC_SIGNALING_PATHWAY	59	0.882782	0.682724	0.81493	GO:2001242	0.682724
GO_POSITIVE_REGULATION_OF_LYMPHOCYTE_MEDIATED_IMMUNITY	18	0.881189	0.633452	0.817376	GO:0002708	0.633452
GO_RETINA_DEVELOPMENT_IN_CAMERA_TYPE_EYE	25	0.881124	0.637562	0.816417	#N/A	0.637562
GO_POSITIVE_REGULATION_OF_HOMEOSTATIC_PROCESS	62	0.88066	0.679931	0.816345	GO:0032846	0.679931
GO_ALPHA_AMINO_ACID_CATABOLIC_PROCESS	47	0.878904	0.647766	0.818992	#N/A	0.647766
GO_POSITIVE_REGULATION_OF_TYPE_I_INTERFERON_PRODUCTION	31	0.877546	0.664323	0.820871	GO:0032481	0.664323
GO_AMEBOIDAL_TYPE_CELL_MIGRATION	43	0.876408	0.662671	0.822123	#N/A	0.662671
GO_SENSORY_PERCEPTION_OF_LIGHT_STIMULUS	31	0.875888	0.662544	0.822174	GO:0050953	0.662544
GO_REGULATION_OF_KINASE_ACTIVITY	237	0.87569	0.792049	0.821523	GO:0043549	0.792049
GO_NEGATIVE_REGULATION_OF_ERK1_AND_ERK2_CASCADE	19	0.874843	0.669643	0.822246	GO:0070373	0.669643
GO_MACROMOLECULE_CATABOLIC_PROCESS	453	0.872085	0.868027	0.827017	GO:0009057	0.868027
GO_POST_EMBRYONIC_DEVELOPMENT	29	0.872002	0.655822	0.826085	#N/A	0.655822
GO_REGULATION_OF_CYTOPLASMIC_TRANSPORT	176	0.871787	0.766369	0.825436	GO:1903649	0.766369
GO_OVARIAN_FOLLICLE_DEVELOPMENT	15	0.871404	0.643478	0.825162	GO:0001541	0.643478
GO_REGULATION_OF_OXIDOREDUCTASE_ACTIVITY	30	0.869473	0.679577	0.828176	GO:0051341	0.679577
GO_POSITIVE_REGULATION_OF_ATPASE_ACTIVITY	26	0.868459	0.670157	0.829405	GO:0032781	0.670157
GO_PIGMENTATION	30	0.866949	0.682759	0.83141	GO:0043473	0.682759
GO_AXIS_SPECIFICATION	17	0.866417	0.654122	0.831461	GO:0009798	0.654122
GO_NEGATIVE_REGULATION_OF_NUCLEAR_DIVISION	18	0.864413	0.661737	0.834611	GO:0051784	0.661737
GO_PROTEIN_PHOSPHORYLATION	297	0.862631	0.847458	0.837203	GO:0006468	0.847458
GO_REGULATION_OF_GLUCOSE_IMPORT	18	0.859023	0.679646	0.843589	GO:0046324	0.679646
GO_ALCOHOL_METABOLIC_PROCESS	116	0.858922	0.761047	0.842667	GO:0006066	0.761047
GO_REGULATION_OF_CENTROSOME_CYCLE	18	0.858119	0.6375	0.84317	GO:0046605	0.6375
GO_NEGATIVE_REGULATION_OF_EPITHELIAL_CELL_MIGRATION	18	0.857286	0.66129	0.843844	GO:0010633	0.66129
GO_PROTEIN_TRIMERIZATION	16	0.855706	0.642336	0.845955	GO:0070206	0.642336
GO_REGULATION_OF_CELLULAR_RESPONSE_TO_STRESS	321	0.855581	0.877667	0.8451	GO:0080135	0.877667
GO_AMMONIUM_ION_METABOLIC_PROCESS	50	0.853605	0.740103	0.847962	GO:0097164	0.740103
GO_POSITIVE_REGULATION_OF_INTRACELLULAR_PROTEIN_TRANSPORT	86	0.852096	0.759536	0.849955	GO:0090316	0.759536
GO_POSITIVE_REGULATION_OF_EXTRINSIC_APOPTOTIC_SIGNALING_PATHWAY	22	0.850999	0.666667	0.851007	GO:2001238	0.666667
GO_XENOPHAGY	28	0.850621	0.707483	0.85071	GO:0098792	0.707483
GO_MONOSACCHARIDE_CATABOLIC_PROCESS	30	0.850044	0.691525	0.850742	GO:0046365	0.691525
GO_FAT_CELL_DIFFERENTIATION	30	0.848955	0.713073	0.851705	GO:0045444	0.713073
GO_FEMALE_GAMETE_GENERATION	17	0.848311	0.686025	0.851877	GO:0007292	0.686025
GO_CARDIAC_SEPTUM_DEVELOPMENT	27	0.847841	0.681495	0.851699	GO:0003279	0.681495
GO_EPIDERMAL_CELL_DIFFERENTIATION	34	0.845827	0.697023	0.854544	GO:0009913	0.697023
GO_ENDODERM_DEVELOPMENT	28	0.843869	0.686833	0.857213	GO:0007492	0.686833
GO_MICROTUBULE_BASED_PROCESS	222	0.843144	0.878604	0.85756	#N/A	0.878604
GO_REGULATION_OF_PROTEIN_PHOSPHATASE_TYPE_2A_ACTIVITY	16	0.842101	0.664311	0.858503	#N/A	0.664311
GO_REGULATION_OF_INTRACELLULAR_PROTEIN_TRANSPORT	126	0.840754	0.827586	0.859997	GO:0033157	0.827586
GO_POSITIVE_REGULATION_OF_CYTOPLASMIC_TRANSPORT	98	0.840076	0.771065	0.860181	GO:1903651	0.771065
GO_CELLULAR_RESPONSE_TO_RETINOIC_ACID	17	0.838728	0.688172	0.861659	GO:0071300	0.688172
GO_POSITIVE_REGULATION_OF_CELLULAR_PROTEIN_LOCALIZATION	143	0.838363	0.833333	0.861254	GO:1903829	0.833333
GO_DENDRITE_MORPHOGENESIS	20	0.837933	0.681818	0.860944	GO:0048813	0.681818
GO_NEGATIVE_REGULATION_OF_MOLECULAR_FUNCTION	347	0.836308	0.923823	0.862869	GO:0044092	0.923823
GO_CALCIUM_ION_REGULATED_EXOCYTOSIS	23	0.835596	0.727116	0.863057	GO:0017156	0.727116
GO_PROTEIN_LOCALIZATION_TO_MITOCHONDRION	41	0.833959	0.736134	0.865012	GO:0070585	0.736134
GO_RECEPTOR_INTERNALIZATION	18	0.833038	0.693405	0.865555	GO:0031623	0.693405
GO_ORGANIC_ACID_BIOSYNTHETIC_PROCESS	107	0.83141	0.854271	0.867526	GO:0016053	0.854271
GO_LABYRINTHINE_LAYER_DEVELOPMENT	15	0.831091	0.688288	0.867007	GO:0060711	0.688288
GO_PROTEIN_CATABOLIC_PROCESS	244	0.82998	0.889394	0.867992	GO:0030163	0.889394
GO_NUCLEOBASE_CONTAINING_SMALL_MOLECULE_METABOLIC_PROCESS	256	0.82967	0.90611	0.86745	#N/A	0.90611
GO_POSITIVE_REGULATION_OF_LEUKOCYTE_MEDIATED_IMMUNITY	20	0.829028	0.71843	0.867558	GO:0002705	0.71843
GO_MACROAUTOPHAGY	106	0.82831	0.836248	0.867774	GO:0016236	0.836248
GO_POSITIVE_REGULATION_OF_CELL_MORPHOGENESIS_INVOLVED_IN_DIFFERENTIATION	63	0.825255	0.792422	0.872119	GO:0010770	0.792422
GO_REGULATION_OF_ORGAN_GROWTH	25	0.823907	0.721631	0.873444	GO:0046620	0.721631
GO_POSITIVE_REGULATION_OF_CELL_PROJECTION_ORGANIZATION	122	0.822148	0.850158	0.87541	GO:0031346	0.850158
GO_LIPID_PHOSPHORYLATION	28	0.821886	0.738739	0.874745	GO:0046834	0.738739
GO_PYRUVATE_METABOLIC_PROCESS	36	0.82151	0.71757	0.874315	GO:0006090	0.71757
GO_NEGATIVE_REGULATION_OF_CELL_DIVISION	19	0.816716	0.737676	0.88155	GO:0051782	0.737676
GO_REGULATION_OF_G_PROTEIN_COUPLED_RECEPTOR_PROTEIN_SIGNALING_PATHWAY	34	0.815846	0.745734	0.881879	#N/A	0.745734
GO_PHOSPHATIDYLINOSITOL_3_PHOSPHATE_BIOSYNTHETIC_PROCESS	16	0.815047	0.721053	0.882163	#N/A	0.721053
GO_REGULATION_OF_CELLULAR_PROTEIN_LOCALIZATION	214	0.813661	0.915902	0.883439	GO:1903827	0.915902
GO_CORTICAL_CYTOSKELETON_ORGANIZATION	20	0.807778	0.726334	0.892023	GO:0030865	0.726334
GO_ORGANIC_HYDROXY_COMPOUND_METABOLIC_PROCESS	149	0.806919	0.897661	0.892361	GO:1901615	0.897661
GO_STEROL_BIOSYNTHETIC_PROCESS	24	0.805728	0.749556	0.893159	GO:0016126	0.749556
GO_COENZYME_BIOSYNTHETIC_PROCESS	57	0.801348	0.80602	0.89895	GO:0009108	0.80602
GO_REGULATION_OF_MULTICELLULAR_ORGANISM_GROWTH	27	0.797969	0.742049	0.90303	GO:0040014	0.742049
GO_GLYCOSYL_COMPOUND_METABOLIC_PROCESS	195	0.797947	0.93423	0.901942	GO:1901657	0.93423
GO_PROTEIN_TETRAMERIZATION	59	0.796893	0.809764	0.902462	GO:0051262	0.809764
GO_POSITIVE_REGULATION_OF_HYDROLASE_ACTIVITY	301	0.793789	0.948605	0.906194	GO:0051345	0.948605
GO_NEGATIVE_REGULATION_OF_PROTEIN_CATABOLIC_PROCESS	52	0.79205	0.831904	0.907751	GO:0042177	0.831904
GO_PHOSPHORYLATION	442	0.788724	0.989011	0.911612	GO:0016310	0.989011
GO_PROTEASOMAL_PROTEIN_CATABOLIC_PROCESS	125	0.788316	0.907348	0.911119	GO:0010498	0.907348
GO_POSITIVE_REGULATION_OF_TRANSFERASE_ACTIVITY	221	0.785973	0.959153	0.91356	GO:0051347	0.959153
GO_POSITIVE_REGULATION_OF_CYTOSKELETON_ORGANIZATION	77	0.78565	0.834951	0.912925	GO:0051495	0.834951
GO_FERTILIZATION	33	0.784701	0.814035	0.913251	GO:0009566	0.814035
GO_POSITIVE_REGULATION_OF_CELLULAR_COMPONENT_ORGANIZATION	446	0.782681	0.991525	0.915021	GO:0051130	0.991525
GO_ORGANOPHOSPHATE_BIOSYNTHETIC_PROCESS	173	0.780391	0.932412	0.917138	GO:0090407	0.932412
GO_REGULATION_OF_INTRACELLULAR_TRANSPORT	226	0.778115	0.961136	0.919252	GO:0032386	0.961136
GO_PROTEIN_TARGETING_TO_MITOCHONDRION	34	0.778002	0.815275	0.918315	GO:0006626	0.815275
GO_RESPONSE_TO_NERVE_GROWTH_FACTOR	22	0.774405	0.754783	0.92222	GO:1990089	0.754783
GO_NEGATIVE_REGULATION_OF_PROTEIN_COMPLEX_ASSEMBLY	51	0.772849	0.854484	0.923169	GO:0031333	0.854484
GO_REGULATION_OF_PROTEIN_TARGETING	98	0.770074	0.912605	0.925836	GO:1903533	0.912605
GO_REGULATION_OF_RHO_PROTEIN_SIGNAL_TRANSDUCTION	36	0.766405	0.821849	0.929499	GO:0035023	0.821849
GO_KERATINOCYTE_DIFFERENTIATION	20	0.764273	0.822609	0.931137	GO:0030216	0.822609
GO_REGULATION_OF_PROTEIN_LOCALIZATION	317	0.759196	0.983918	0.936392	GO:0032880	0.983918
GO_CELLULAR_AMINO_ACID_CATABOLIC_PROCESS	60	0.753908	0.909524	0.941714	GO:0009063	0.909524
GO_REGULATION_OF_TYPE_I_INTERFERON_PRODUCTION	43	0.75096	0.868825	0.944145	GO:0032479	0.868825
GO_SMALL_MOLECULE_BIOSYNTHETIC_PROCESS	188	0.750661	0.972603	0.943381	GO:0044283	0.972603
GO_POSITIVE_REGULATION_OF_MYELOID_CELL_DIFFERENTIATION	19	0.749887	0.812925	0.943129	GO:0045639	0.812925
GO_REGULATION_OF_INTERLEUKIN_6_PRODUCTION	15	0.745868	0.791209	0.946603	#N/A	0.791209
GO_POSITIVE_REGULATION_OF_INTRACELLULAR_TRANSPORT	125	0.743728	0.952303	0.947804	GO:0032388	0.952303
GO_CELLULAR_ALDEHYDE_METABOLIC_PROCESS	51	0.742666	0.896	0.947829	GO:0006081	0.896
GO_REGULATION_OF_CARBOHYDRATE_BIOSYNTHETIC_PROCESS	22	0.74198	0.83101	0.947464	GO:0043255	0.83101
GO_CYTOSKELETON_DEPENDENT_CYTOKINESIS	22	0.740329	0.819643	0.948152	#N/A	0.819643
GO_PIGMENT_METABOLIC_PROCESS	26	0.738171	0.864198	0.949258	GO:0042440	0.864198
GO_REGULATION_OF_GTPASE_ACTIVITY	212	0.737229	0.982196	0.949165	GO:0043087	0.982196
GO_INOSITOL_PHOSPHATE_METABOLIC_PROCESS	21	0.736714	0.821306	0.948593	GO:0043647	0.821306
GO_REGULATION_OF_CYTOKINESIS	26	0.736152	0.831541	0.948094	GO:0032465	0.831541
GO_POSITIVE_REGULATION_OF_PROTEASOMAL_PROTEIN_CATABOLIC_PROCESS	42	0.735557	0.881849	0.947605	GO:1901800	0.881849
GO_POSITIVE_REGULATION_OF_CATABOLIC_PROCESS	176	0.73523	0.976923	0.94683	GO:0009896	0.976923
GO_AORTA_DEVELOPMENT	15	0.733857	0.827465	0.947163	GO:0035904	0.827465
GO_POSITIVE_REGULATION_OF_ORGANELLE_ASSEMBLY	22	0.731846	0.844523	0.948062	GO:1902117	0.844523
GO_NEGATIVE_REGULATION_OF_MITOTIC_NUCLEAR_DIVISION	16	0.728382	0.834862	0.95044	GO:0045839	0.834862
GO_PROTEIN_POLYMERIZATION	32	0.727427	0.880208	0.950282	GO:0051258	0.880208
GO_CYTOKINESIS	44	0.727092	0.904132	0.949489	GO:0000910	0.904132
GO_VESICLE_DOCKING_INVOLVED_IN_EXOCYTOSIS	21	0.726789	0.818512	0.948705	GO:0006904	0.818512
GO_REGULATION_OF_PROTEIN_BINDING	68	0.725289	0.919672	0.949052	GO:0043393	0.919672
GO_REGULATION_OF_CYTOSKELETON_ORGANIZATION	223	0.722401	0.993789	0.950705	GO:0051493	0.993789
GO_AMINE_METABOLIC_PROCESS	31	0.720419	0.872937	0.951437	GO:0009308	0.872937
GO_REGULATION_OF_RAS_PROTEIN_SIGNAL_TRANSDUCTION	64	0.717849	0.92437	0.952817	GO:0046578	0.92437
GO_PROTEIN_HETEROOLIGOMERIZATION	42	0.7171	0.887324	0.952442	GO:0051291	0.887324
GO_REGULATION_OF_SYNAPSE_ORGANIZATION	26	0.716071	0.871886	0.952266	GO:0050807	0.871886
GO_PROTEIN_DEPHOSPHORYLATION	63	0.701117	0.954925	0.964256	GO:0006470	0.954925
GO_NEGATIVE_REGULATION_OF_CELLULAR_CATABOLIC_PROCESS	71	0.700601	0.951613	0.963535	GO:0031330	0.951613
GO_PRESYNAPTIC_PROCESS_INVOLVED_IN_SYNAPTIC_TRANSMISSION	36	0.696988	0.920962	0.965433	#N/A	0.920962
GO_ENDOPLASMIC_RETICULUM_ORGANIZATION	29	0.695164	0.872378	0.965719	GO:0007029	0.872378
GO_PROTEIN_POLYUBIQUITINATION	102	0.68987	0.983498	0.968683	GO:0000209	0.983498
GO_HIPPOCAMPUS_DEVELOPMENT	28	0.687877	0.904505	0.969038	GO:0021766	0.904505
GO_NOTCH_SIGNALING_PATHWAY	33	0.68602	0.910806	0.969274	GO:0007219	0.910806
GO_POSITIVE_REGULATION_OF_INSULIN_SECRETION	15	0.676453	0.884328	0.97489	GO:0032024	0.884328
GO_REGULATION_OF_SYNAPTIC_VESICLE_TRANSPORT	19	0.672325	0.901893	0.976569	GO:1902803	0.901893
GO_ETHANOLAMINE_CONTAINING_COMPOUND_METABOLIC_PROCESS	22	0.658094	0.904505	0.984004	#N/A	0.904505
GO_COFACTOR_BIOSYNTHETIC_PROCESS	79	0.648875	0.985507	0.988051	GO:0051188	0.985507
GO_CELL_CYCLE_ARREST	52	0.647923	0.967241	0.987406	GO:0007050	0.967241
GO_METENCEPHALON_DEVELOPMENT	38	0.64355	0.948074	0.988525	GO:0022037	0.948074
GO_POSITIVE_REGULATION_OF_RECEPTOR_MEDIATED_ENDOCYTOSIS	20	0.643517	0.910806	0.987403	#N/A	0.910806
GO_NEGATIVE_REGULATION_OF_TRANSPORTER_ACTIVITY	17	0.643092	0.934974	0.986494	GO:0032410	0.934974
GO_ORGANIC_HYDROXY_COMPOUND_BIOSYNTHETIC_PROCESS	58	0.643037	0.972789	0.985388	GO:1901617	0.972789
GO_REGULATION_OF_MYELOID_LEUKOCYTE_DIFFERENTIATION	18	0.638494	0.918773	0.986434	GO:0002761	0.918773
GO_CELLULAR_RESPONSE_TO_DRUG	18	0.636264	0.918626	0.986348	GO:0035690	0.918626
GO_REGULATION_OF_MITOPHAGY	18	0.635252	0.92	0.985694	GO:1901524	0.92
GO_CELLULAR_AMIDE_METABOLIC_PROCESS	410	0.62945	1	0.987147	GO:0043603	1
GO_MITOCHONDRIAL_TRANSMEMBRANE_TRANSPORT	37	0.626964	0.954625	0.98711	GO:1990542	0.954625
GO_PEPTIDE_METABOLIC_PROCESS	347	0.621489	1	0.98826	GO:0006518	1
GO_PHOSPHATIDYLINOSITOL_BIOSYNTHETIC_PROCESS	39	0.613834	0.976706	0.990118	GO:0006661	0.976706
GO_RESPONSE_TO_AMMONIUM_ION	17	0.610965	0.935315	0.990056	GO:0060359	0.935315
GO_REGULATION_OF_INTRACELLULAR_ESTROGEN_RECEPTOR_SIGNALING_PATHWAY	16	0.609555	0.937282	0.989478	GO:0033146	0.937282
GO_NEGATIVE_REGULATION_OF_CATION_TRANSMEMBRANE_TRANSPORT	15	0.583545	0.968692	0.996412	GO:1904063	0.968692
GO_REGULATION_OF_CENTROSOME_DUPLICATION	16	0.580399	0.953488	0.996109	GO:0010824	0.953488
GO_MITOCHONDRION_ORGANIZATION	294	0.57788	1	0.995667	GO:0007005	1
GO_REGULATION_OF_TOR_SIGNALING	27	0.571717	0.977431	0.996012	GO:0032006	0.977431
GO_ESTABLISHMENT_OF_PROTEIN_LOCALIZATION_TO_MEMBRANE	171	0.561637	1	0.997122	GO:0090150	1
GO_NEGATIVE_REGULATION_OF_I_KAPPAB_KINASE_NF_KAPPAB_SIGNALING	15	0.542164	0.977966	0.999599	#N/A	0.977966
GO_ALCOHOL_BIOSYNTHETIC_PROCESS	44	0.53746	0.991922	0.999231	GO:0046165	0.991922
GO_FC_GAMMA_RECEPTOR_SIGNALING_PATHWAY	40	0.536374	0.9947	0.99827	#N/A	0.9947
GO_LIPOPROTEIN_METABOLIC_PROCESS	30	0.534478	0.994755	0.997416	GO:0042157	0.994755
GO_CYTOPLASMIC_MICROTUBULE_ORGANIZATION	20	0.51753	0.981575	0.998601	GO:0031122	0.981575
GO_POSITIVE_REGULATION_OF_TOR_SIGNALING	16	0.49577	0.983193	0.999717	GO:0032008	0.983193
GO_REGULATION_OF_LAMELLIPODIUM_ORGANIZATION	17	0.493597	0.980357	0.998767	GO:1902743	0.980357
GO_LIPOPROTEIN_BIOSYNTHETIC_PROCESS	20	0.490126	0.996599	0.997943	GO:0042158	0.996599
GO_ASPARTATE_FAMILY_AMINO_ACID_METABOLIC_PROCESS	35	0.485734	0.996587	0.997173	GO:0009066	0.996587
GO_PURINE_NUCLEOSIDE_BIOSYNTHETIC_PROCESS	46	0.474863	0.998302	0.996834	GO:0042451	0.998302

## Sheet: Down in S2 vs. S2_Corr1 8w DNs 
GSEA Pathway	SIZE	NES	NOM p-val	FDR q-val	GO ID	NOM p-val
GO_FATTY_ACID_CATABOLIC_PROCESS	45	-2.1538	0	0.0161775	GO:0009062	0
GO_INORGANIC_ION_TRANSMEMBRANE_TRANSPORT	101	-2.14587	0	0.0099867	GO:0098660	0
GO_CARBOHYDRATE_DERIVATIVE_CATABOLIC_PROCESS	61	-2.11004	0	0.012564	GO:1901136	0
GO_FATTY_ACID_BETA_OXIDATION	36	-2.06583	0	0.0145018	#N/A	0
GO_CELL_CELL_ADHESION	129	-2.06201	0	0.0123473	#N/A	0
GO_HYDROGEN_TRANSPORT	42	-2.0382	0	0.0149072	GO:0006818	0
GO_AMINOGLYCAN_CATABOLIC_PROCESS	24	-2.00469	0	0.0221745	GO:0006026	0
GO_BIOLOGICAL_ADHESION	251	-1.99191	0	0.0220835	GO:0022610	0
GO_LIPID_OXIDATION	41	-1.97457	0	0.0271596	GO:0034440	0
GO_HYDROGEN_ION_TRANSMEMBRANE_TRANSPORT	39	-1.95311	0	0.0323291	GO:1902600	0
GO_SINGLE_ORGANISM_CELL_ADHESION	121	-1.9383	0	0.0367602	#N/A	0
GO_POSITIVE_REGULATION_OF_EPITHELIAL_CELL_MIGRATION	28	-1.93367	0.00481928	0.0360858	GO:0010634	0.00481928
GO_ELECTRON_TRANSPORT_CHAIN	67	-1.9122	0	0.0446141	GO:0022900	0
GO_REGULATION_OF_ACTIN_FILAMENT_DEPOLYMERIZATION	25	-1.9046	0	0.0465132	GO:0030834	0
GO_REGULATION_OF_PH	25	-1.90084	0.00225734	0.0458359	GO:0006885	0.00225734
GO_NEGATIVE_REGULATION_OF_ACTIN_FILAMENT_DEPOLYMERIZATION	19	-1.89853	0.00220751	0.0440673	GO:0030835	0.00220751
GO_CELLULAR_HOMEOSTASIS	187	-1.89239	0	0.0447142	GO:0019725	0
GO_MEMBRANE_LIPID_METABOLIC_PROCESS	49	-1.88203	0	0.0482476	GO:0006643	0
GO_ANTIGEN_PROCESSING_AND_PRESENTATION_OF_PEPTIDE_ANTIGEN_VIA_MHC_CLASS_I	58	-1.88191	0	0.0457752	GO:0002474	0
GO_PLASMA_MEMBRANE_ORGANIZATION	81	-1.87993	0	0.0448679	GO:0007009	0
GO_PLATELET_DEGRANULATION	36	-1.87196	0	0.0466862	GO:0002576	0
GO_CELL_CELL_ADHESION_VIA_PLASMA_MEMBRANE_ADHESION_MOLECULES	27	-1.87012	0	0.044792	#N/A	0
GO_SPHINGOLIPID_METABOLIC_PROCESS	40	-1.866	0	0.0450771	GO:0006665	0
GO_PROTEIN_O_LINKED_GLYCOSYLATION	17	-1.85924	0.00655022	0.0472593	#N/A	0.00655022
GO_LEUKOCYTE_MIGRATION	61	-1.85467	0.00233645	0.0478708	GO:0050900	0.00233645
GO_VESICLE_COATING	50	-1.85337	0	0.0469556	GO:0006901	0
GO_LIPOSACCHARIDE_METABOLIC_PROCESS	31	-1.85264	0.0021692	0.0459658	GO:1903509	0.0021692
GO_LYTIC_VACUOLE_ORGANIZATION	20	-1.85012	0	0.0455803	GO:0080171	0
GO_ANTIGEN_PROCESSING_AND_PRESENTATION_OF_EXOGENOUS_PEPTIDE_ANTIGEN_VIA_MHC_CLASS_I	45	-1.84082	0	0.0487619	GO:0042590	0
GO_ION_TRANSMEMBRANE_TRANSPORT	139	-1.83541	0.00265252	0.0503145	GO:0034220	0.00265252
GO_POSITIVE_REGULATION_OF_LOCOMOTION	103	-1.8349	0	0.0488961	GO:0040017	0
GO_MONOVALENT_INORGANIC_CATION_HOMEOSTASIS	32	-1.82571	0	0.0524096	GO:0055067	0
GO_CALCIUM_ION_TRANSPORT	49	-1.82422	0.00242131	0.0513859	GO:0006816	0.00242131
GO_ASTROCYTE_DIFFERENTIATION	18	-1.82207	0.00218341	0.0510933	GO:0048708	0.00218341
GO_REGULATION_OF_CELLULAR_PH	23	-1.81879	0	0.0515458	GO:0030641	0
GO_MONOVALENT_INORGANIC_CATION_TRANSPORT	75	-1.81588	0.00271739	0.0514471	GO:0015672	0.00271739
GO_MUSCLE_CONTRACTION	70	-1.81232	0	0.0517877	GO:0006936	0
GO_POSITIVE_REGULATION_OF_GLIOGENESIS	16	-1.81211	0.00671141	0.0504911	GO:0014015	0.00671141
GO_GLYCOSPHINGOLIPID_METABOLIC_PROCESS	21	-1.81094	0.00223214	0.0497115	GO:0006687	0.00223214
GO_MUSCLE_SYSTEM_PROCESS	81	-1.80568	0	0.0509377	GO:0003012	0
GO_CELLULAR_MONOVALENT_INORGANIC_CATION_HOMEOSTASIS	30	-1.80375	0.00742574	0.0507113	GO:0030004	0.00742574
GO_REGULATION_OF_WOUND_HEALING	27	-1.80042	0.00477327	0.0515101	GO:0061041	0.00477327
GO_RENAL_SYSTEM_PROCESS	20	-1.79828	0	0.0515581	GO:0003014	0
GO_GLIOGENESIS	63	-1.79362	0	0.0535191	GO:0042063	0
GO_ODONTOGENESIS_OF_DENTIN_CONTAINING_TOOTH	16	-1.78782	0.0071599	0.055566	#N/A	0.0071599
GO_NEGATIVE_REGULATION_OF_HOMOTYPIC_CELL_CELL_ADHESION	18	-1.78779	0.00465116	0.054358	#N/A	0.00465116
GO_CELL_JUNCTION_ORGANIZATION	80	-1.78609	0	0.0542215	GO:0034330	0
GO_ERBB_SIGNALING_PATHWAY	36	-1.78394	0.00468384	0.0542147	GO:0038127	0.00468384
GO_POSITIVE_REGULATION_OF_LEUKOCYTE_DIFFERENTIATION	25	-1.78375	0.00724638	0.0532122	GO:1902107	0.00724638
GO_MEMBRANE_PROTEIN_PROTEOLYSIS	15	-1.78311	0.00911162	0.0525021	GO:0033619	0.00911162
GO_EXTRACELLULAR_STRUCTURE_ORGANIZATION	97	-1.78296	0	0.0514984	GO:0043062	0
GO_GLYCOSYLATION	56	-1.78236	0.00253807	0.0509938	GO:0070085	0.00253807
GO_POSITIVE_REGULATION_OF_CELL_CELL_ADHESION	60	-1.78058	0	0.0509581	#N/A	0
GO_LEUKOCYTE_CELL_CELL_ADHESION	51	-1.77911	0.0071599	0.0507103	#N/A	0.0071599
GO_REGULATION_OF_MEMBRANE_POTENTIAL	77	-1.77813	0.005	0.0503924	GO:0042391	0.005
GO_REGULATION_OF_CAMP_METABOLIC_PROCESS	19	-1.77525	0.0109409	0.0509852	GO:0030814	0.0109409
GO_CELL_MATRIX_ADHESION	47	-1.77231	0	0.0517774	#N/A	0
GO_CELLULAR_RESPIRATION	98	-1.76997	0.00277008	0.0517584	GO:0045333	0.00277008
GO_G_PROTEIN_COUPLED_RECEPTOR_SIGNALING_PATHWAY_COUPLED_TO_CYCLIC_NUCLEOTIDE_SECOND_MESSENGER	18	-1.76605	0.00457666	0.0531656	#N/A	0.00457666
GO_HOMOPHILIC_CELL_ADHESION_VIA_PLASMA_MEMBRANE_ADHESION_MOLECULES	19	-1.76568	0.0022779	0.0525924	GO:0007156	0.0022779
GO_VESICLE_TARGETING	51	-1.76001	0	0.054873	GO:0006903	0
GO_PROTEIN_LOCALIZATION_TO_CELL_PERIPHERY	67	-1.75955	0	0.0541254	GO:1990778	0
GO_REGULATION_OF_CARDIAC_CONDUCTION	18	-1.75896	0.0112108	0.0535223	GO:1903779	0.0112108
GO_OXIDATIVE_PHOSPHORYLATION	60	-1.7585	0.00251256	0.0529383	GO:0006119	0.00251256
GO_CELLULAR_CHEMICAL_HOMEOSTASIS	134	-1.7582	0	0.0523945	GO:0055082	0
GO_REGULATION_OF_HOMOTYPIC_CELL_CELL_ADHESION	74	-1.75814	0	0.0516977	#N/A	0
GO_POSITIVE_REGULATION_OF_NUCLEOTIDE_METABOLIC_PROCESS	22	-1.75411	0.00714286	0.0531066	GO:0045981	0.00714286
GO_REGULATION_OF_CELLULAR_COMPONENT_MOVEMENT	220	-1.74865	0	0.0546733	GO:0051270	0
GO_POSITIVE_REGULATION_OF_I_KAPPAB_KINASE_NF_KAPPAB_SIGNALING	63	-1.74832	0.00260417	0.054098	#N/A	0.00260417
GO_CATION_TRANSPORT	151	-1.74767	0	0.0537006	GO:0006812	0
GO_ADAPTIVE_IMMUNE_RESPONSE	41	-1.74684	0.00255102	0.0533492	GO:0002250	0.00255102
GO_REGULATION_OF_METAL_ION_TRANSPORT	81	-1.74563	0	0.053236	GO:0010959	0
GO_REGULATION_OF_NUCLEOSIDE_METABOLIC_PROCESS	16	-1.74311	0.0167464	0.0538744	GO:0009118	0.0167464
GO_RHO_PROTEIN_SIGNAL_TRANSDUCTION	20	-1.74111	0.00938967	0.0541295	GO:0007266	0.00938967
GO_CILIUM_MORPHOGENESIS	56	-1.7382	0.00488998	0.055015	#N/A	0.00488998
GO_CELL_PART_MORPHOGENESIS	224	-1.73523	0	0.0559244	GO:0032990	0
GO_CELLULAR_COMPONENT_ASSEMBLY_INVOLVED_IN_MORPHOGENESIS	71	-1.73049	0.00255102	0.0575848	GO:0010927	0.00255102
GO_ENERGY_DERIVATION_BY_OXIDATION_OF_ORGANIC_COMPOUNDS	125	-1.7299	0	0.0573127	GO:0015980	0
GO_CELL_JUNCTION_ASSEMBLY	59	-1.72697	0.00235294	0.0580716	GO:0034329	0.00235294
GO_REGULATION_OF_NUCLEOTIDE_METABOLIC_PROCESS	40	-1.72634	0	0.0577686	GO:0006140	0
GO_CELLULAR_RESPONSE_TO_INTERFERON_GAMMA	19	-1.7198	0.0113379	0.0612815	#N/A	0.0113379
GO_ACTIN_MEDIATED_CELL_CONTRACTION	23	-1.719	0.00729927	0.0609142	#N/A	0.00729927
GO_GLIAL_CELL_DIFFERENTIATION	47	-1.71893	0.00243309	0.0602412	GO:0010001	0.00243309
GO_NEGATIVE_REGULATION_OF_ACTIN_FILAMENT_POLYMERIZATION	21	-1.71772	0.0139211	0.060183	GO:0030837	0.0139211
GO_EXTRACELLULAR_MATRIX_DISASSEMBLY	22	-1.70915	0.0113122	0.0637512	GO:0022617	0.0113122
GO_MONOCARBOXYLIC_ACID_CATABOLIC_PROCESS	56	-1.70687	0	0.0645135	GO:0072329	0
GO_INTERMEDIATE_FILAMENT_BASED_PROCESS	22	-1.70556	0.00477327	0.0645483	#N/A	0.00477327
GO_PH_REDUCTION	17	-1.70103	0.016317	0.0667032	GO:0045851	0.016317
GO_CELL_SUBSTRATE_ADHESION	63	-1.69604	0.00251889	0.0688313	#N/A	0.00251889
GO_NEUROMUSCULAR_PROCESS_CONTROLLING_BALANCE	17	-1.69402	0.0179372	0.069208	GO:0050885	0.0179372
GO_REGULATED_EXOCYTOSIS	70	-1.69264	0	0.0693169	GO:0045055	0
GO_CARBOHYDRATE_METABOLIC_PROCESS	218	-1.69208	0	0.0689179	GO:0005975	0
GO_REGULATION_OF_I_KAPPAB_KINASE_NF_KAPPAB_SIGNALING	80	-1.69125	0.00240964	0.068719	#N/A	0.00240964
GO_REGULATION_OF_LEUKOCYTE_APOPTOTIC_PROCESS	15	-1.69021	0.0111857	0.0687892	GO:2000106	0.0111857
GO_REGULATION_OF_ION_HOMEOSTASIS	47	-1.68763	0.00487805	0.0696628	GO:2000021	0.00487805
GO_POSITIVE_REGULATION_OF_TRANSMEMBRANE_TRANSPORT	38	-1.68379	0	0.0712219	GO:0034764	0
GO_SYSTEM_PROCESS	295	-1.68241	0	0.0712437	GO:0003008	0
GO_CELL_PROJECTION_ASSEMBLY	85	-1.68223	0	0.0705553	GO:0030031	0
GO_REGULATION_OF_SODIUM_ION_TRANSPORT	24	-1.68176	0.0143541	0.0701856	GO:0002028	0.0143541
GO_REGULATION_OF_LYMPHOCYTE_DIFFERENTIATION	20	-1.68097	0.00954654	0.0700377	GO:0045619	0.00954654
GO_GLYCOPROTEIN_METABOLIC_PROCESS	79	-1.67865	0.00263158	0.0707717	GO:0009100	0.00263158
GO_MATERNAL_PROCESS_INVOLVED_IN_FEMALE_PREGNANCY	17	-1.67787	0.0206422	0.0704842	GO:0060135	0.0206422
GO_MEMBRANE_BUDDING	81	-1.67646	0.00255102	0.070638	#N/A	0.00255102
GO_REGULATION_OF_MITOCHONDRIAL_MEMBRANE_POTENTIAL	20	-1.67453	0.0148148	0.0711228	GO:0051881	0.0148148
GO_POSITIVE_REGULATION_OF_SYNAPTIC_TRANSMISSION	29	-1.67412	0.00266667	0.070686	GO:0050806	0.00266667
GO_METAL_ION_TRANSPORT	108	-1.66686	0	0.0745244	GO:0030001	0
GO_RESPONSE_TO_WOUNDING	180	-1.66629	0	0.0741522	GO:0009611	0
GO_POSITIVE_REGULATION_OF_PEPTIDYL_TYROSINE_PHOSPHORYLATION	36	-1.65917	0.0117647	0.0777428	#N/A	0.0117647
GO_REGULATION_OF_TRANSMEMBRANE_TRANSPORT	87	-1.65604	0	0.0789973	GO:0034762	0
GO_UROGENITAL_SYSTEM_DEVELOPMENT	74	-1.65526	0.00258398	0.0788598	GO:0001655	0.00258398
GO_CILIUM_ORGANIZATION	46	-1.65303	0.0101781	0.0798477	GO:0044782	0.0101781
GO_REGULATION_OF_LEUKOCYTE_MIGRATION	23	-1.65022	0.0185615	0.0809509	GO:0002685	0.0185615
GO_CALCIUM_ION_IMPORT	16	-1.64553	0.029148	0.083403	GO:0070509	0.029148
GO_REGULATION_OF_RESPONSE_TO_WOUNDING	81	-1.63796	0	0.088644	GO:1903034	0
GO_UNSATURATED_FATTY_ACID_METABOLIC_PROCESS	29	-1.63745	0.01373	0.0882337	GO:0033559	0.01373
GO_STRIATED_MUSCLE_CELL_DIFFERENTIATION	48	-1.63679	0.0145631	0.0877776	GO:0051146	0.0145631
GO_NEGATIVE_REGULATION_OF_WOUND_HEALING	15	-1.63623	0.0184332	0.0873824	GO:0061045	0.0184332
GO_MUSCLE_CELL_DIFFERENTIATION	69	-1.63424	0.00506329	0.0882114	GO:0042692	0.00506329
GO_ORGANONITROGEN_COMPOUND_CATABOLIC_PROCESS	141	-1.63309	0	0.0883486	GO:1901565	0
GO_RESPONSE_TO_INTERFERON_GAMMA	24	-1.63263	0.0188679	0.0879256	#N/A	0.0188679
GO_REGULATION_OF_LEUKOCYTE_DIFFERENTIATION	38	-1.63241	0.00240385	0.0873338	GO:1902105	0.00240385
GO_REGULATION_OF_CATION_CHANNEL_ACTIVITY	25	-1.63208	0.0167464	0.0868127	GO:2001257	0.0167464
GO_TOLL_LIKE_RECEPTOR_SIGNALING_PATHWAY	25	-1.63052	0.00470588	0.087328	#N/A	0.00470588
GO_T_CELL_DIFFERENTIATION	22	-1.62986	0.0119332	0.0870904	GO:0030217	0.0119332
GO_ER_ASSOCIATED_UBIQUITIN_DEPENDENT_PROTEIN_CATABOLIC_PROCESS	35	-1.62854	0.00717703	0.0873977	#N/A	0.00717703
GO_SINGLE_ORGANISM_MEMBRANE_BUDDING	50	-1.62429	0.00731707	0.0897069	#N/A	0.00731707
GO_CELL_MORPHOGENESIS_INVOLVED_IN_NEURON_DIFFERENTIATION	134	-1.62306	0	0.089986	GO:0048667	0
GO_NEURON_PROJECTION_GUIDANCE	73	-1.62152	0.0097561	0.0904598	GO:0097485	0.0097561
GO_MOVEMENT_OF_CELL_OR_SUBCELLULAR_COMPONENT	412	-1.61753	0	0.0925757	GO:0006928	0
GO_DIVALENT_INORGANIC_CATION_HOMEOSTASIS	65	-1.61663	0.00486618	0.0925506	GO:0072507	0.00486618
GO_EPITHELIAL_CELL_PROLIFERATION	21	-1.61516	0.0337838	0.0929443	GO:0050673	0.0337838
GO_ANTIGEN_PROCESSING_AND_PRESENTATION	119	-1.6133	0.00273973	0.0936819	GO:0019882	0.00273973
GO_INTEGRIN_MEDIATED_SIGNALING_PATHWAY	30	-1.61053	0.025522	0.0950857	#N/A	0.025522
GO_REGULATION_OF_EPITHELIAL_CELL_MIGRATION	53	-1.60891	0.00235294	0.0955873	GO:0010632	0.00235294
GO_REGULATION_OF_DENDRITE_MORPHOGENESIS	28	-1.60887	0.0181406	0.0949071	GO:0048814	0.0181406
GO_ANTIGEN_RECEPTOR_MEDIATED_SIGNALING_PATHWAY	74	-1.60445	0.00522193	0.0975034	#N/A	0.00522193
GO_IRON_ION_TRANSPORT	20	-1.60281	0.0229885	0.0978982	GO:0006826	0.0229885
GO_POSITIVE_REGULATION_OF_ENDOCYTOSIS	44	-1.60272	0.0119904	0.0972611	GO:0045807	0.0119904
GO_SULFUR_COMPOUND_CATABOLIC_PROCESS	16	-1.60261	0.0286976	0.0966801	GO:0044273	0.0286976
GO_LOCALIZATION_WITHIN_MEMBRANE	66	-1.60247	0.00943396	0.096044	GO:0051668	0.00943396
GO_MOVEMENT_IN_ENVIRONMENT_OF_OTHER_ORGANISM_INVOLVED_IN_SYMBIOTIC_INTERACTION	35	-1.60124	0.0194647	0.0962347	GO:0052192	0.0194647
GO_REGULATION_OF_CATION_TRANSMEMBRANE_TRANSPORT	60	-1.60075	0	0.0958746	GO:1904062	0
GO_CALCIUM_ION_TRANSMEMBRANE_TRANSPORT	29	-1.59915	0.0318907	0.0964378	GO:0070588	0.0318907
GO_IRE1_MEDIATED_UNFOLDED_PROTEIN_RESPONSE	32	-1.59846	0.0199501	0.0962953	#N/A	0.0199501
GO_TRIVALENT_INORGANIC_CATION_TRANSPORT	16	-1.59814	0.0369515	0.0958828	GO:0072512	0.0369515
GO_POSITIVE_REGULATION_OF_CELL_ADHESION	106	-1.59782	0	0.0955683	GO:0045785	0
GO_HEXOSE_METABOLIC_PROCESS	75	-1.59706	0.00775194	0.0955946	GO:0019318	0.00775194
GO_POSITIVE_REGULATION_OF_ENDOTHELIAL_CELL_MIGRATION	17	-1.59485	0.0296128	0.0964644	GO:0010595	0.0296128
GO_ACTIN_FILAMENT_BASED_PROCESS	204	-1.59432	0	0.0961893	#N/A	0
GO_REGULATION_OF_COAGULATION	16	-1.59325	0.0205011	0.0962509	GO:0050818	0.0205011
GO_REGULATION_OF_T_CELL_DIFFERENTIATION	15	-1.59245	0.0273973	0.0960708	GO:0045580	0.0273973
GO_REGULATION_OF_MUSCLE_CONTRACTION	28	-1.59005	0.022831	0.0970522	GO:0006937	0.022831
GO_TRANSITION_METAL_ION_TRANSPORT	32	-1.58876	0.0150754	0.0974371	GO:0000041	0.0150754
GO_REGULATION_OF_COFACTOR_METABOLIC_PROCESS	21	-1.58698	0.0208333	0.0981835	GO:0051193	0.0208333
GO_CELLULAR_COMPONENT_MORPHOGENESIS	305	-1.58695	0	0.0975583	GO:0032989	0
GO_LYSOSOMAL_TRANSPORT	38	-1.58679	0.0171149	0.097045	GO:0007041	0.0171149
GO_OXIDATION_REDUCTION_PROCESS	407	-1.58648	0	0.0965542	#N/A	0
GO_NEGATIVE_REGULATION_OF_CELL_PROJECTION_ORGANIZATION	55	-1.58383	0.00757576	0.097796	GO:0031345	0.00757576
GO_REGULATION_OF_CALCIUM_ION_TRANSMEMBRANE_TRANSPORTER_ACTIVITY	24	-1.58233	0.0154639	0.0983226	GO:1901019	0.0154639
GO_ACTIN_FILAMENT_BASED_MOVEMENT	38	-1.57957	0.02457	0.0996965	#N/A	0.02457
GO_VESICLE_ORGANIZATION	148	-1.57899	0.00283286	0.099507	GO:0016050	0.00283286
GO_REGULATION_OF_CELL_SHAPE	53	-1.5751	0.0149254	0.10176	GO:0008360	0.0149254
GO_POSITIVE_REGULATION_OF_TRANSPORTER_ACTIVITY	25	-1.57205	0.0387244	0.103236	GO:0032411	0.0387244
GO_PHAGOSOME_MATURATION	16	-1.57187	0.0415704	0.102676	GO:0090382	0.0415704
GO_GENERATION_OF_PRECURSOR_METABOLITES_AND_ENERGY	158	-1.56917	0	0.103987	GO:0006091	0
GO_REGULATION_OF_TRANSPORTER_ACTIVITY	52	-1.56598	0.0125	0.105742	GO:0032409	0.0125
GO_POSITIVE_REGULATION_OF_INTRACELLULAR_SIGNAL_TRANSDUCTION	249	-1.56559	0	0.105485	GO:1902533	0
GO_AXO_DENDRITIC_TRANSPORT	25	-1.56504	0.0229358	0.105238	#N/A	0.0229358
GO_PROTEIN_MATURATION	95	-1.56333	0.00837989	0.106192	GO:0051604	0.00837989
GO_REGULATION_OF_HEART_CONTRACTION	49	-1.5609	0.0103896	0.107758	GO:0008016	0.0103896
GO_EPIDERMAL_GROWTH_FACTOR_RECEPTOR_SIGNALING_PATHWAY	26	-1.56049	0.0120773	0.107442	GO:0007173	0.0120773
GO_ADENYLATE_CYCLASE_MODULATING_G_PROTEIN_COUPLED_RECEPTOR_SIGNALING_PATHWAY	17	-1.55911	0.0533643	0.108115	#N/A	0.0533643
GO_ACTIN_CYTOSKELETON_REORGANIZATION	28	-1.55845	0.016055	0.107964	GO:0031532	0.016055
GO_AMINOGLYCAN_METABOLIC_PROCESS	35	-1.556	0.0242131	0.10942	GO:0006022	0.0242131
GO_PATTERN_RECOGNITION_RECEPTOR_SIGNALING_PATHWAY	33	-1.55563	0.02331	0.109075	GO:0002221	0.02331
GO_REGULATION_OF_CYTOSOLIC_CALCIUM_ION_CONCENTRATION	24	-1.55424	0.0390805	0.109514	GO:0051480	0.0390805
GO_ACTION_POTENTIAL	22	-1.55368	0.0366972	0.109286	GO:0001508	0.0366972
GO_ENDOTHELIAL_CELL_MIGRATION	16	-1.55011	0.0406321	0.111916	GO:0043542	0.0406321
GO_CELL_REDOX_HOMEOSTASIS	35	-1.54781	0.0286396	0.112974	GO:0045454	0.0286396
GO_REGULATION_OF_ION_TRANSPORT	120	-1.54761	0.0026178	0.112486	GO:0043269	0.0026178
GO_CELL_SUBSTRATE_JUNCTION_ASSEMBLY	22	-1.54649	0.0278422	0.112663	#N/A	0.0278422
GO_NEGATIVE_REGULATION_OF_CELL_ADHESION	54	-1.54456	0.00263158	0.113729	GO:0007162	0.00263158
GO_MAINTENANCE_OF_LOCATION_IN_CELL	42	-1.54428	0.0196078	0.113342	GO:0051651	0.0196078
GO_ANION_TRANSMEMBRANE_TRANSPORT	33	-1.54172	0.0198511	0.114949	GO:0098656	0.0198511
GO_T_CELL_RECEPTOR_SIGNALING_PATHWAY	70	-1.54026	0.0127551	0.11561	GO:0050852	0.0127551
GO_POSITIVE_REGULATION_OF_CATION_TRANSMEMBRANE_TRANSPORT	32	-1.53802	0.0322581	0.116975	GO:1904064	0.0322581
GO_CERAMIDE_METABOLIC_PROCESS	24	-1.53551	0.0248307	0.118355	GO:0006672	0.0248307
GO_ODONTOGENESIS	20	-1.53478	0.0476191	0.118385	GO:0042476	0.0476191
GO_MICROTUBULE_POLYMERIZATION	16	-1.53308	0.0447059	0.119307	GO:0046785	0.0447059
GO_NEURON_PROJECTION_MORPHOGENESIS	148	-1.53179	0.00251889	0.119816	GO:0048812	0.00251889
GO_REGULATION_OF_CELL_CELL_ADHESION	92	-1.52945	0.00496278	0.121088	#N/A	0.00496278
GO_ESTABLISHMENT_OF_PROTEIN_LOCALIZATION_TO_PLASMA_MEMBRANE	47	-1.52839	0.0386473	0.121391	#N/A	0.0386473
GO_LUNG_MORPHOGENESIS	18	-1.52577	0.0464037	0.123109	GO:0060425	0.0464037
GO_AXON_EXTENSION	19	-1.52407	0.0490196	0.123877	GO:0048675	0.0490196
GO_TAXIS	110	-1.5235	0.0052356	0.123721	GO:0042330	0.0052356
GO_REGULATION_OF_ENDOCYTOSIS	88	-1.5225	0.00987654	0.123935	GO:0030100	0.00987654
GO_MULTICELLULAR_ORGANISMAL_HOMEOSTASIS	56	-1.52231	0.0180412	0.123522	GO:0048871	0.0180412
GO_CHEMICAL_HOMEOSTASIS	219	-1.5195	0	0.125459	GO:0048878	0
GO_CELL_PROJECTION_ORGANIZATION	320	-1.5187	0	0.125635	GO:0030030	0
GO_NEGATIVE_REGULATION_OF_TRANSPORT	133	-1.51706	0.0027027	0.126423	GO:0051051	0.0027027
GO_REGULATION_OF_VACUOLE_ORGANIZATION	26	-1.51586	0.0450237	0.126908	GO:0044088	0.0450237
GO_POSITIVE_REGULATION_OF_CYTOKINE_PRODUCTION	82	-1.51572	0.00992556	0.126404	GO:0001819	0.00992556
GO_APOPTOTIC_MITOCHONDRIAL_CHANGES	21	-1.51555	0.034398	0.125999	GO:0008637	0.034398
GO_CELLULAR_KETONE_METABOLIC_PROCESS	27	-1.51457	0.0337079	0.12632	GO:0042180	0.0337079
GO_ANTIGEN_PROCESSING_AND_PRESENTATION_OF_PEPTIDE_ANTIGEN	105	-1.51432	0.0110497	0.125923	GO:0048002	0.0110497
GO_REGULATION_OF_ACTIN_FILAMENT_BASED_PROCESS	127	-1.50967	0.00815217	0.129448	#N/A	0.00815217
GO_VACUOLAR_TRANSPORT	136	-1.50963	0.0107239	0.128895	GO:0007034	0.0107239
GO_POSITIVE_REGULATION_OF_MUSCLE_CELL_DIFFERENTIATION	28	-1.50597	0.034642	0.131661	GO:0051149	0.034642
GO_VESICLE_LOCALIZATION	111	-1.50479	0.00519481	0.132166	GO:0051648	0.00519481
GO_REGULATION_OF_CELL_ADHESION	177	-1.50461	0.0060241	0.131673	GO:0030155	0.0060241
GO_MUCOPOLYSACCHARIDE_METABOLIC_PROCESS	20	-1.50273	0.039627	0.132697	GO:1903510	0.039627
GO_I_KAPPAB_KINASE_NF_KAPPAB_SIGNALING	25	-1.50069	0.04914	0.133855	#N/A	0.04914
GO_POSITIVE_REGULATION_OF_IMMUNE_SYSTEM_PROCESS	242	-1.49738	0.00316456	0.136406	GO:0002684	0.00316456
GO_RESPONSE_TO_MECHANICAL_STIMULUS	52	-1.497	0.0260663	0.136161	GO:0009612	0.0260663
GO_REGULATION_OF_POTASSIUM_ION_TRANSMEMBRANE_TRANSPORT	20	-1.49568	0.0506912	0.136666	GO:1901379	0.0506912
GO_MOTOR_NEURON_AXON_GUIDANCE	15	-1.49505	0.0707317	0.136545	GO:0008045	0.0707317
GO_REGULATION_OF_AUTOPHAGOSOME_ASSEMBLY	23	-1.49499	0.0578704	0.135967	GO:2000785	0.0578704
GO_TRANSMEMBRANE_TRANSPORT	200	-1.49132	0.00273224	0.138888	GO:0055085	0.00273224
GO_POSITIVE_REGULATION_OF_T_CELL_PROLIFERATION	19	-1.49115	0.0523918	0.13842	GO:0042102	0.0523918
GO_REGULATION_OF_T_CELL_PROLIFERATION	29	-1.49077	0.0475059	0.138111	GO:0042129	0.0475059
GO_NEGATIVE_REGULATION_OF_RESPONSE_TO_EXTERNAL_STIMULUS	74	-1.48912	0.0196078	0.138975	GO:0032102	0.0196078
GO_FATTY_ACID_BETA_OXIDATION_USING_ACYL_COA_DEHYDROGENASE	15	-1.48756	0.0637813	0.13983	#N/A	0.0637813
GO_ADAPTIVE_IMMUNE_RESPONSE_BASED_ON_SOMATIC_RECOMBINATION_OF_IMMUNE_RECEPTORS_BUILT_FROM_IMMUNOGLOBULIN_SUPERFAMILY_DOMAINS	28	-1.48654	0.0492611	0.140306	GO:0002460	0.0492611
GO_REGULATION_OF_REACTIVE_OXYGEN_SPECIES_METABOLIC_PROCESS	43	-1.48625	0.0121951	0.139932	GO:2000377	0.0121951
GO_LOCOMOTION	302	-1.48566	0	0.139922	GO:0040011	0
GO_SUBSTRATE_ADHESION_DEPENDENT_CELL_SPREADING	19	-1.48452	0.0609756	0.140247	#N/A	0.0609756
GO_TRANSMEMBRANE_RECEPTOR_PROTEIN_TYROSINE_KINASE_SIGNALING_PATHWAY	187	-1.48383	0	0.140326	GO:0007169	0
GO_REGULATION_OF_STRIATED_MUSCLE_CONTRACTION	20	-1.4829	0.063981	0.140548	GO:0006942	0.063981
GO_NEGATIVE_REGULATION_OF_ERBB_SIGNALING_PATHWAY	27	-1.48219	0.0455636	0.140566	GO:1901185	0.0455636
GO_PROTEIN_LOCALIZATION_TO_GOLGI_APPARATUS	21	-1.48141	0.0508083	0.140613	GO:0034067	0.0508083
GO_REGULATION_OF_PHAGOCYTOSIS	19	-1.47855	0.0666667	0.142899	GO:0050764	0.0666667
GO_POSITIVE_REGULATION_OF_HEMOPOIESIS	34	-1.47745	0.0449173	0.143412	GO:1903708	0.0449173
GO_REGULATION_OF_NITRIC_OXIDE_BIOSYNTHETIC_PROCESS	19	-1.47517	0.0633803	0.145099	GO:0045428	0.0633803
GO_LONG_CHAIN_FATTY_ACID_METABOLIC_PROCESS	26	-1.47346	0.0480769	0.14599	#N/A	0.0480769
GO_ACTIN_FILAMENT_ORGANIZATION	89	-1.47171	0.00857143	0.147025	GO:0007015	0.00857143
GO_G_PROTEIN_COUPLED_RECEPTOR_SIGNALING_PATHWAY	69	-1.46972	0.0212766	0.148224	#N/A	0.0212766
GO_OLIGOSACCHARIDE_METABOLIC_PROCESS	15	-1.46813	0.0827741	0.149275	GO:0009311	0.0827741
GO_POSITIVE_REGULATION_OF_CELL_COMMUNICATION	470	-1.46698	0	0.149797	GO:0010647	0
GO_RESPONSE_TO_ENDOPLASMIC_RETICULUM_STRESS	116	-1.46514	0.00530504	0.15113	GO:0034976	0.00530504
GO_REGULATION_OF_GENERATION_OF_PRECURSOR_METABOLITES_AND_ENERGY	30	-1.46467	0.0502392	0.15092	GO:0043467	0.0502392
GO_NEGATIVE_REGULATION_OF_RESPONSE_TO_WOUNDING	38	-1.46392	0.044186	0.150947	GO:1903035	0.044186
GO_STRESS_ACTIVATED_PROTEIN_KINASE_SIGNALING_CASCADE	35	-1.46304	0.0547046	0.151242	#N/A	0.0547046
GO_ION_HOMEOSTASIS	136	-1.46169	0.00576369	0.152067	GO:0050801	0.00576369
GO_REGULATION_OF_RESPONSE_TO_EXTERNAL_STIMULUS	265	-1.45907	0.00320513	0.154115	GO:0032101	0.00320513
GO_CELLULAR_RESPONSE_TO_MECHANICAL_STIMULUS	18	-1.45759	0.0717593	0.15488	GO:0071260	0.0717593
GO_NEGATIVE_REGULATION_OF_VASCULATURE_DEVELOPMENT	16	-1.45653	0.0767386	0.15523	GO:1901343	0.0767386
GO_REGULATION_OF_POTASSIUM_ION_TRANSPORT	22	-1.45634	0.0588235	0.154832	GO:0043266	0.0588235
GO_CELL_CELL_JUNCTION_ASSEMBLY	31	-1.45609	0.0574413	0.154468	#N/A	0.0574413
GO_CELL_RECOGNITION	38	-1.45569	0.039801	0.154197	GO:0008037	0.039801
GO_NEGATIVE_REGULATION_OF_SECRETION	47	-1.45367	0.0346535	0.155458	GO:0051048	0.0346535
GO_SYNAPTIC_VESICLE_LOCALIZATION	42	-1.45026	0.0433735	0.157997	GO:0097479	0.0433735
GO_NEGATIVE_REGULATION_OF_NEURON_DIFFERENTIATION	68	-1.44824	0.0197531	0.159373	GO:0045665	0.0197531
GO_POSITIVE_REGULATION_OF_CELL_ACTIVATION	68	-1.44816	0.0173697	0.158792	GO:0050867	0.0173697
GO_VASCULAR_ENDOTHELIAL_GROWTH_FACTOR_RECEPTOR_SIGNALING_PATHWAY	38	-1.44499	0.0328638	0.161347	GO:0048010	0.0328638
GO_WOUND_HEALING	141	-1.44499	0.00554017	0.160724	GO:0042060	0.00554017
GO_ION_TRANSPORT	248	-1.44493	0	0.160141	GO:0006811	0
GO_NEURON_DEVELOPMENT	245	-1.44337	0	0.161057	GO:0048666	0
GO_NEUROMUSCULAR_JUNCTION_DEVELOPMENT	16	-1.44214	0.0668203	0.16166	GO:0007528	0.0668203
GO_MONOSACCHARIDE_METABOLIC_PROCESS	88	-1.44145	0.0254453	0.161857	GO:0005996	0.0254453
GO_POSITIVE_REGULATION_OF_LEUKOCYTE_PROLIFERATION	23	-1.44012	0.0596026	0.162628	GO:0070665	0.0596026
GO_MUSCLE_STRUCTURE_DEVELOPMENT	112	-1.4399	0.0164384	0.162186	GO:0061061	0.0164384
GO_NEGATIVE_REGULATION_OF_MULTICELLULAR_ORGANISMAL_PROCESS	231	-1.43845	0	0.163137	GO:0051241	0
GO_PROTEIN_N_LINKED_GLYCOSYLATION	18	-1.43836	0.0593607	0.162598	#N/A	0.0593607
GO_ERBB2_SIGNALING_PATHWAY	16	-1.43741	0.0827887	0.162916	GO:0038128	0.0827887
GO_REGULATION_OF_CARDIAC_MUSCLE_CONTRACTION	20	-1.43704	0.0689655	0.162627	GO:0055117	0.0689655
GO_POSITIVE_REGULATION_OF_MAPK_CASCADE	112	-1.4354	0.0160428	0.163754	GO:0043410	0.0160428
GO_CELL_MOTILITY	230	-1.43205	0.00576369	0.166828	GO:0048870	0.00576369
GO_CELLULAR_RESPONSE_TO_CAMP	15	-1.43092	0.073913	0.167401	GO:0071320	0.073913
GO_REGULATION_OF_HEMOPOIESIS	61	-1.43051	0.0359116	0.167288	GO:1903706	0.0359116
GO_REGULATION_OF_CYCLIC_NUCLEOTIDE_METABOLIC_PROCESS	21	-1.43048	0.0695296	0.166697	GO:0030799	0.0695296
GO_REGULATION_OF_ENDOTHELIAL_CELL_MIGRATION	33	-1.43039	0.0649652	0.166207	GO:0010594	0.0649652
GO_DIVALENT_INORGANIC_CATION_TRANSPORT	57	-1.42921	0.0493827	0.166815	GO:0072511	0.0493827
GO_NEURON_PROJECTION_DEVELOPMENT	211	-1.42746	0.00290698	0.167945	GO:0031175	0.00290698
GO_LAMELLIPODIUM_ORGANIZATION	19	-1.42612	0.0709046	0.168754	GO:0097581	0.0709046
GO_VACUOLE_ORGANIZATION	86	-1.42532	0.0320856	0.169054	GO:0007033	0.0320856
GO_FORMATION_OF_PRIMARY_GERM_LAYER	36	-1.42482	0.0440835	0.168963	GO:0001704	0.0440835
GO_REGULATION_OF_REACTIVE_OXYGEN_SPECIES_BIOSYNTHETIC_PROCESS	24	-1.42317	0.0771028	0.170088	GO:1903426	0.0771028
GO_REGULATION_OF_IMMUNE_SYSTEM_PROCESS	369	-1.42194	0	0.17059	GO:0002682	0
GO_REGULATION_OF_ERBB_SIGNALING_PATHWAY	33	-1.42085	0.0416667	0.171125	GO:1901184	0.0416667
GO_REGULATION_OF_BLOOD_CIRCULATION	59	-1.42013	0.0352941	0.17137	GO:1903522	0.0352941
GO_CARBOHYDRATE_DERIVATIVE_METABOLIC_PROCESS	371	-1.41915	0	0.171896	GO:1901135	0
GO_REGULATION_OF_SODIUM_ION_TRANSMEMBRANE_TRANSPORT	19	-1.41522	0.0900693	0.175733	GO:1902305	0.0900693
GO_SECRETION_BY_CELL	157	-1.41229	0.00561798	0.178085	GO:0032940	0.00561798
GO_ANTEROGRADE_AXONAL_TRANSPORT	18	-1.41098	0.104019	0.178936	GO:0008089	0.104019
GO_CELL_MORPHOGENESIS_INVOLVED_IN_DIFFERENTIATION	176	-1.409	0.00274725	0.180527	GO:0000904	0.00274725
GO_EXOCYTOSIS	114	-1.40821	0.019802	0.180818	GO:0006887	0.019802
GO_ACTIN_FILAMENT_BUNDLE_ORGANIZATION	31	-1.40751	0.062201	0.180924	GO:0061572	0.062201
GO_EMBRYONIC_SKELETAL_SYSTEM_DEVELOPMENT	19	-1.40673	0.0831354	0.181175	GO:0048706	0.0831354
GO_NEGATIVE_REGULATION_OF_CELL_ACTIVATION	28	-1.40633	0.0661939	0.181008	GO:0050866	0.0661939
GO_RESPONSE_TO_METAL_ION	109	-1.40617	0.0207792	0.18053	GO:0010038	0.0207792
GO_POSITIVE_REGULATION_OF_CELL_CYCLE_G1_S_PHASE_TRANSITION	15	-1.40553	0.091954	0.180691	#N/A	0.091954
GO_ATP_HYDROLYSIS_COUPLED_TRANSMEMBRANE_TRANSPORT	15	-1.40495	0.104762	0.180698	GO:0090662	0.104762
GO_REGULATION_OF_LIPID_TRANSPORT	21	-1.40401	0.0800915	0.181053	GO:0032368	0.0800915
GO_REGULATION_OF_MUSCLE_SYSTEM_PROCESS	56	-1.40245	0.0519802	0.182371	GO:0090257	0.0519802
GO_REGULATION_OF_ACTIN_FILAMENT_LENGTH	74	-1.39987	0.04914	0.184714	GO:0030832	0.04914
GO_INNER_EAR_MORPHOGENESIS	21	-1.39677	0.0831354	0.187467	GO:0042472	0.0831354
GO_JNK_CASCADE	24	-1.39495	0.071599	0.189041	GO:0007254	0.071599
GO_PROTEOGLYCAN_METABOLIC_PROCESS	20	-1.39299	0.109557	0.190805	GO:0006029	0.109557
GO_ENZYME_LINKED_RECEPTOR_PROTEIN_SIGNALING_PATHWAY	228	-1.39263	0.00617284	0.190604	GO:0007167	0.00617284
GO_HOMEOSTATIC_PROCESS	366	-1.39209	0	0.190582	GO:0042592	0
GO_LIPID_LOCALIZATION	69	-1.39207	0.037037	0.189983	GO:0010876	0.037037
GO_REGULATION_OF_CALCIUM_ION_TRANSMEMBRANE_TRANSPORT	32	-1.39096	0.0749415	0.190609	GO:1903169	0.0749415
GO_REGULATION_OF_LEUKOCYTE_PROLIFERATION	36	-1.38621	0.0601852	0.19562	GO:0070663	0.0601852
GO_LYMPHOCYTE_DIFFERENTIATION	34	-1.38243	0.0810811	0.199488	GO:0030098	0.0810811
GO_REGULATION_OF_SEQUESTERING_OF_CALCIUM_ION	26	-1.38242	0.0839161	0.198842	GO:0051282	0.0839161
GO_REGULATION_OF_AUTOPHAGY	119	-1.38241	0.0188679	0.198197	GO:0010506	0.0188679
GO_NEUROLOGICAL_SYSTEM_PROCESS	166	-1.38069	0.00928793	0.199546	#N/A	0.00928793
GO_REGULATION_OF_STAT_CASCADE	20	-1.37935	0.0960591	0.200347	GO:1904892	0.0960591
GO_GLUCOSE_METABOLIC_PROCESS	60	-1.37406	0.0698795	0.205761	GO:0006006	0.0698795
GO_LIPID_METABOLIC_PROCESS	362	-1.37109	0.00334448	0.208618	GO:0006629	0.00334448
GO_POSITIVE_REGULATION_OF_NF_KAPPAB_TRANSCRIPTION_FACTOR_ACTIVITY	42	-1.37099	0.0807601	0.208088	#N/A	0.0807601
GO_MUSCLE_TISSUE_DEVELOPMENT	59	-1.36881	0.0742574	0.210214	GO:0060537	0.0742574
GO_RESPONSE_TO_OXYGEN_CONTAINING_COMPOUND	419	-1.36871	0	0.209643	#N/A	0
GO_POSITIVE_REGULATION_OF_IMMUNE_EFFECTOR_PROCESS	37	-1.36829	0.0730479	0.209556	GO:0002699	0.0730479
GO_REGULATION_OF_CALCIUM_ION_TRANSPORT	48	-1.36788	0.0593824	0.20945	GO:0051924	0.0593824
GO_GLUTATHIONE_METABOLIC_PROCESS	30	-1.36281	0.0915663	0.214972	GO:0006749	0.0915663
GO_MUSCLE_CELL_DEVELOPMENT	35	-1.36216	0.0915663	0.215166	GO:0055001	0.0915663
GO_NERVE_DEVELOPMENT	20	-1.36039	0.106481	0.216693	GO:0021675	0.106481
GO_CYTOSOLIC_TRANSPORT	104	-1.35973	0.0322581	0.216825	GO:0016482	0.0322581
GO_REGULATION_OF_IMMUNE_RESPONSE	244	-1.35946	0.00296736	0.216504	GO:0050776	0.00296736
GO_SINGLE_ORGANISM_CATABOLIC_PROCESS	376	-1.35896	0.00722022	0.216455	#N/A	0.00722022
GO_POSITIVE_REGULATION_OF_TRANSPORT	284	-1.35697	0.0100334	0.218189	GO:0051050	0.0100334
GO_EAR_MORPHOGENESIS	28	-1.35676	0.101351	0.217757	GO:0042471	0.101351
GO_REGULATION_OF_DEFENSE_RESPONSE_TO_VIRUS_BY_VIRUS	18	-1.35458	0.10274	0.219897	GO:0050690	0.10274
GO_LEUKOCYTE_DIFFERENTIATION	56	-1.35452	0.0703518	0.219282	GO:0002521	0.0703518
GO_PORPHYRIN_CONTAINING_COMPOUND_METABOLIC_PROCESS	16	-1.35349	0.134259	0.219927	#N/A	0.134259
GO_REGULATION_OF_TUMOR_NECROSIS_FACTOR_SUPERFAMILY_CYTOKINE_PRODUCTION	17	-1.34993	0.122931	0.22364	GO:1903555	0.122931
GO_EAR_DEVELOPMENT	47	-1.34905	0.0790698	0.2241	GO:0043583	0.0790698
GO_SKIN_DEVELOPMENT	49	-1.34904	0.0810811	0.223427	GO:0043588	0.0810811
GO_TISSUE_HOMEOSTASIS	41	-1.34798	0.0827251	0.224328	GO:0001894	0.0827251
GO_REGULATION_OF_RESPONSE_TO_EXTRACELLULAR_STIMULUS	91	-1.34779	0.0487805	0.22386	GO:0032104	0.0487805
GO_RESPONSE_TO_PEPTIDE	139	-1.34767	0.0172414	0.223341	GO:1901652	0.0172414
GO_LAMELLIPODIUM_ASSEMBLY	15	-1.34331	0.133028	0.228153	GO:0030032	0.133028
GO_SEMAPHORIN_PLEXIN_SIGNALING_PATHWAY	15	-1.34234	0.147541	0.228787	#N/A	0.147541
GO_MYELOID_CELL_HOMEOSTASIS	30	-1.34233	0.107981	0.228104	GO:0002262	0.107981
GO_RESPIRATORY_SYSTEM_DEVELOPMENT	55	-1.34231	0.0546318	0.227462	GO:0060541	0.0546318
GO_REGULATION_OF_SYSTEM_PROCESS	111	-1.34222	0.0413223	0.226925	GO:0044057	0.0413223
GO_NEGATIVE_REGULATION_OF_CELL_CELL_ADHESION	29	-1.34218	0.113527	0.226328	#N/A	0.113527
GO_MESODERM_MORPHOGENESIS	19	-1.34177	0.115473	0.226147	GO:0048332	0.115473
GO_RESPONSE_TO_CALCIUM_ION	35	-1.34107	0.102439	0.226418	GO:0051592	0.102439
GO_MONOSACCHARIDE_BIOSYNTHETIC_PROCESS	34	-1.33793	0.114058	0.229774	GO:0046364	0.114058
GO_NEGATIVE_REGULATION_OF_PROTEIN_SECRETION	24	-1.33784	0.102088	0.229232	GO:0050709	0.102088
GO_NEUROMUSCULAR_PROCESS	27	-1.33717	0.122066	0.229481	GO:0050905	0.122066
GO_POSITIVE_REGULATION_OF_SEQUENCE_SPECIFIC_DNA_BINDING_TRANSCRIPTION_FACTOR_ACTIVITY	61	-1.33717	0.0683544	0.228813	#N/A	0.0683544
GO_POSITIVE_REGULATION_OF_PHOSPHORUS_METABOLIC_PROCESS	268	-1.33678	0.0124224	0.228671	GO:0010562	0.0124224
GO_POSITIVE_REGULATION_OF_RESPONSE_TO_EXTERNAL_STIMULUS	55	-1.33661	0.0854922	0.22824	GO:0032103	0.0854922
GO_CLATHRIN_MEDIATED_ENDOCYTOSIS	24	-1.33332	0.105495	0.232135	#N/A	0.105495
GO_REGULATION_OF_INFLAMMATORY_RESPONSE	49	-1.33221	0.0682353	0.232974	GO:0050727	0.0682353
GO_POSITIVE_REGULATION_OF_CARBOHYDRATE_METABOLIC_PROCESS	18	-1.32979	0.144165	0.235418	GO:0045913	0.144165
GO_FC_EPSILON_RECEPTOR_SIGNALING_PATHWAY	73	-1.32841	0.0826667	0.23675	#N/A	0.0826667
GO_CELLULAR_RESPONSE_TO_CYTOKINE_STIMULUS	145	-1.32809	0.0271003	0.236468	GO:0071345	0.0271003
GO_REGULATION_OF_RECEPTOR_INTERNALIZATION	15	-1.32668	0.135965	0.237626	GO:0002090	0.135965
GO_THYMUS_DEVELOPMENT	16	-1.32531	0.141667	0.238783	GO:0048538	0.141667
GO_SPECIFICATION_OF_SYMMETRY	19	-1.32444	0.15566	0.239205	GO:0009799	0.15566
GO_REGULATION_OF_RECEPTOR_ACTIVITY	27	-1.32437	0.0885168	0.238641	GO:0010469	0.0885168
GO_POSITIVE_REGULATION_OF_ION_TRANSPORT	60	-1.32345	0.0686499	0.239046	GO:0043270	0.0686499
GO_PLATELET_AGGREGATION	20	-1.32221	0.130641	0.240023	GO:0070527	0.130641
GO_REGULATION_OF_DENDRITE_DEVELOPMENT	50	-1.3209	0.0823244	0.24121	GO:0050773	0.0823244
GO_TETRAPYRROLE_METABOLIC_PROCESS	21	-1.32079	0.149425	0.240643	GO:0033013	0.149425
GO_REGULATION_OF_CELL_ACTIVATION	104	-1.31861	0.0628571	0.243001	GO:0050865	0.0628571
GO_NEGATIVE_REGULATION_OF_AXONOGENESIS	19	-1.31826	0.155963	0.242798	GO:0050771	0.155963
GO_MESODERM_DEVELOPMENT	30	-1.31803	0.131646	0.242442	GO:0007498	0.131646
GO_CELLULAR_TRANSITION_METAL_ION_HOMEOSTASIS	26	-1.31575	0.121495	0.244589	GO:0046916	0.121495
GO_PROTEIN_LOCALIZATION_TO_VACUOLE	32	-1.31476	0.123515	0.245281	GO:0072665	0.123515
GO_INSULIN_RECEPTOR_SIGNALING_PATHWAY	32	-1.31471	0.10514	0.244667	GO:0008286	0.10514
GO_IMMUNE_RESPONSE_REGULATING_CELL_SURFACE_RECEPTOR_SIGNALING_PATHWAY	122	-1.31466	0.0592992	0.244056	#N/A	0.0592992
GO_REGULATION_OF_ANATOMICAL_STRUCTURE_MORPHOGENESIS	339	-1.31106	0.00332226	0.248165	GO:0022603	0.00332226
GO_MAINTENANCE_OF_LOCATION	53	-1.31105	0.108753	0.247522	GO:0051235	0.108753
GO_ORGANIC_ACID_CATABOLIC_PROCESS	112	-1.31057	0.0372493	0.247512	GO:0016054	0.0372493
GO_NEGATIVE_REGULATION_OF_CYTOKINE_PRODUCTION	39	-1.30976	0.12114	0.247977	GO:0001818	0.12114
GO_NUCLEOBASE_CONTAINING_SMALL_MOLECULE_INTERCONVERSION	15	-1.30893	0.155902	0.248492	#N/A	0.155902
GO_CYTOSKELETON_ORGANIZATION	354	-1.30747	0.0165016	0.249978	GO:0007010	0.0165016
GO_EXOCRINE_SYSTEM_DEVELOPMENT	15	-1.30661	0.1566	0.250469	GO:0035272	0.1566
GO_REGULATION_OF_STRIATED_MUSCLE_CELL_DIFFERENTIATION	22	-1.3063	0.133333	0.250172	GO:0051153	0.133333
GO_HEMOSTASIS	95	-1.30549	0.0569801	0.250696	GO:0007599	0.0569801
GO_ADHERENS_JUNCTION_ORGANIZATION	34	-1.30322	0.128141	0.253074	GO:0034332	0.128141
GO_BEHAVIOR	136	-1.3014	0.0384615	0.254983	GO:0007610	0.0384615
GO_MITOCHONDRION_MORPHOGENESIS	16	-1.30076	0.164114	0.255208	GO:0070584	0.164114
GO_EMBRYONIC_HEART_TUBE_DEVELOPMENT	16	-1.30048	0.150718	0.254953	GO:0035050	0.150718
GO_REGENERATION	53	-1.29941	0.0935252	0.25576	GO:0031099	0.0935252
GO_TISSUE_MIGRATION	24	-1.29835	0.148649	0.2566	GO:0090130	0.148649
GO_SECRETION	181	-1.29707	0.0512821	0.257937	GO:0046903	0.0512821
GO_ENDOSOME_TO_LYSOSOME_TRANSPORT	22	-1.29667	0.169374	0.257821	GO:0008333	0.169374
GO_REGULATION_OF_ENDOTHELIAL_CELL_PROLIFERATION	24	-1.29626	0.142857	0.257819	GO:0001936	0.142857
GO_CYTOKINE_MEDIATED_SIGNALING_PATHWAY	93	-1.29531	0.0692308	0.25848	#N/A	0.0692308
GO_TISSUE_DEVELOPMENT	398	-1.29276	0.00974026	0.261296	GO:0009888	0.00974026
GO_RESPONSE_TO_AXON_INJURY	18	-1.29126	0.140811	0.262719	GO:0048678	0.140811
GO_REGULATION_OF_CYTOKINE_SECRETION	21	-1.2898	0.151376	0.26411	GO:0050707	0.151376
GO_NEGATIVE_REGULATION_OF_DEVELOPMENTAL_PROCESS	190	-1.289	0.0338462	0.264587	GO:0051093	0.0338462
GO_REGULATION_OF_EPITHELIAL_CELL_PROLIFERATION	69	-1.28659	0.112782	0.267148	GO:0050678	0.112782
GO_REGULATION_OF_PEPTIDYL_TYROSINE_PHOSPHORYLATION	53	-1.28539	0.101896	0.268267	#N/A	0.101896
GO_ACTOMYOSIN_STRUCTURE_ORGANIZATION	34	-1.28534	0.126794	0.267667	GO:0031032	0.126794
GO_REGULATION_OF_CYTOKINE_PRODUCTION	127	-1.28356	0.0605187	0.26955	GO:0001817	0.0605187
GO_RESPONSE_TO_RETINOIC_ACID	27	-1.28333	0.136585	0.269178	GO:0032526	0.136585
GO_POSITIVE_REGULATION_OF_MULTICELLULAR_ORGANISMAL_PROCESS	364	-1.28186	0.020202	0.270662	GO:0051240	0.020202
GO_REGULATION_OF_HOMEOSTATIC_PROCESS	126	-1.28032	0.0616247	0.272183	GO:0032844	0.0616247
GO_ER_TO_GOLGI_VESICLE_MEDIATED_TRANSPORT	109	-1.27912	0.0703812	0.273245	#N/A	0.0703812
GO_ENDOCYTOSIS	187	-1.27772	0.0352564	0.274725	GO:0006897	0.0352564
GO_NEGATIVE_REGULATION_OF_RESPONSE_TO_STIMULUS	412	-1.27567	0.0138889	0.27699	GO:0048585	0.0138889
GO_ERAD_PATHWAY	43	-1.27246	0.127315	0.28114	GO:0036503	0.127315
GO_GLYCEROPHOSPHOLIPID_METABOLIC_PROCESS	92	-1.27199	0.0756757	0.281139	GO:0006650	0.0756757
GO_REGULATION_OF_MUSCLE_TISSUE_DEVELOPMENT	36	-1.27058	0.156909	0.282524	GO:1901861	0.156909
GO_ORGANOPHOSPHATE_CATABOLIC_PROCESS	39	-1.27022	0.152745	0.282394	GO:0046434	0.152745
GO_ATP_BIOSYNTHETIC_PROCESS	17	-1.26686	0.160839	0.28676	GO:0006754	0.160839
GO_RESPONSE_TO_HORMONE	276	-1.26552	0.0219436	0.288107	GO:0009725	0.0219436
GO_NEURON_RECOGNITION	15	-1.26522	0.178733	0.287871	GO:0008038	0.178733
GO_REGULATION_OF_PHOSPHATIDYLINOSITOL_3_KINASE_SIGNALING	34	-1.26329	0.168246	0.290027	#N/A	0.168246
GO_GLIAL_CELL_DEVELOPMENT	28	-1.26328	0.16307	0.289328	GO:0021782	0.16307
GO_REGULATION_OF_POTASSIUM_ION_TRANSMEMBRANE_TRANSPORTER_ACTIVITY	17	-1.26242	0.189573	0.289933	GO:1901016	0.189573
GO_POSITIVE_REGULATION_OF_AXON_EXTENSION	18	-1.26164	0.185941	0.290406	GO:0045773	0.185941
GO_REGULATION_OF_CALCIUM_ION_IMPORT	26	-1.26092	0.161905	0.290694	GO:0090279	0.161905
GO_LYMPHOCYTE_MEDIATED_IMMUNITY	28	-1.25726	0.167464	0.295571	GO:0002449	0.167464
GO_CELLULAR_IRON_ION_HOMEOSTASIS	17	-1.25605	0.213333	0.296828	GO:0006879	0.213333
GO_REGULATION_OF_PROTEIN_TYROSINE_KINASE_ACTIVITY	18	-1.25589	0.15534	0.29637	GO:0061097	0.15534
GO_REGULATION_OF_DENDRITIC_SPINE_DEVELOPMENT	26	-1.25219	0.159036	0.301623	GO:0060998	0.159036
GO_SKIN_EPIDERMIS_DEVELOPMENT	18	-1.25042	0.170918	0.303644	GO:0098773	0.170918
GO_SMALL_GTPASE_MEDIATED_SIGNAL_TRANSDUCTION	145	-1.2489	0.0702703	0.305293	GO:0007264	0.0702703
GO_REGULATION_OF_SMOOTHENED_SIGNALING_PATHWAY	15	-1.24654	0.209026	0.308517	GO:0008589	0.209026
GO_CELLULAR_LIPID_METABOLIC_PROCESS	295	-1.24476	0.0304054	0.310646	GO:0044255	0.0304054
GO_CELLULAR_RESPONSE_TO_OXYGEN_CONTAINING_COMPOUND	249	-1.24113	0.0277778	0.315806	#N/A	0.0277778
GO_NEGATIVE_REGULATION_OF_NERVOUS_SYSTEM_DEVELOPMENT	92	-1.24092	0.107239	0.31536	GO:0051961	0.107239
GO_REGULATION_OF_MULTICELLULAR_ORGANISMAL_DEVELOPMENT	471	-1.24004	0.0185874	0.316082	GO:2000026	0.0185874
GO_NEGATIVE_REGULATION_OF_PROTEIN_POLYMERIZATION	30	-1.23861	0.186321	0.317903	GO:0032272	0.186321
GO_LIPID_CATABOLIC_PROCESS	95	-1.23801	0.094086	0.318129	GO:0016042	0.094086
GO_GLIAL_CELL_MIGRATION	15	-1.23684	0.210177	0.319367	GO:0008347	0.210177
GO_REGULATION_OF_TRANSCRIPTION_FACTOR_IMPORT_INTO_NUCLEUS	28	-1.23577	0.181176	0.320447	GO:0042990	0.181176
GO_NEGATIVE_REGULATION_OF_ION_TRANSPORT	32	-1.2353	0.182648	0.320526	GO:0043271	0.182648
GO_CELL_ACTIVATION	135	-1.23521	0.0923913	0.319956	GO:0001775	0.0923913
GO_RESPONSE_TO_CYTOKINE	182	-1.23436	0.0552326	0.320587	GO:0034097	0.0552326
GO_NEGATIVE_REGULATION_OF_IMMUNE_SYSTEM_PROCESS	80	-1.2308	0.1325	0.325763	GO:0002683	0.1325
GO_NEGATIVE_REGULATION_OF_ESTABLISHMENT_OF_PROTEIN_LOCALIZATION	59	-1.23054	0.127937	0.325414	GO:1904950	0.127937
GO_REGULATION_OF_CELL_DIFFERENTIATION	401	-1.22888	0.0285714	0.327527	GO:0045595	0.0285714
GO_REGULATION_OF_SYNAPTIC_PLASTICITY	46	-1.22865	0.158025	0.327188	GO:0048167	0.158025
GO_IMMUNE_RESPONSE	169	-1.22844	0.0820106	0.326773	GO:0006955	0.0820106
GO_REGULATION_OF_BLOOD_PRESSURE	30	-1.22831	0.176039	0.326186	GO:0008217	0.176039
GO_POSITIVE_REGULATION_OF_CELL_PROLIFERATION	200	-1.22807	0.0688525	0.325854	GO:0008284	0.0688525
GO_SENSORY_PERCEPTION_OF_MECHANICAL_STIMULUS	38	-1.22758	0.195704	0.325889	GO:0050954	0.195704
GO_REGULATION_OF_NEURON_PROJECTION_DEVELOPMENT	161	-1.22754	0.0703812	0.325233	GO:0010975	0.0703812
GO_CELLULAR_LIPID_CATABOLIC_PROCESS	75	-1.22542	0.140992	0.328079	GO:0044242	0.140992
GO_ESTABLISHMENT_OF_LOCALIZATION_BY_MOVEMENT_ALONG_MICROTUBULE	57	-1.22441	0.153846	0.328972	#N/A	0.153846
GO_RESPONSE_TO_TRANSITION_METAL_NANOPARTICLE	54	-1.22411	0.156398	0.328748	GO:1990267	0.156398
GO_REGULATION_OF_MUSCLE_HYPERTROPHY	24	-1.22249	0.211982	0.330753	GO:0014743	0.211982
GO_POSITIVE_REGULATION_OF_ERK1_AND_ERK2_CASCADE	30	-1.22129	0.175234	0.332051	GO:0070374	0.175234
GO_ACTIVATION_OF_IMMUNE_RESPONSE	143	-1.22	0.109589	0.333474	GO:0002253	0.109589
GO_VESICLE_CYTOSKELETAL_TRAFFICKING	24	-1.21964	0.203349	0.333332	GO:0099518	0.203349
GO_SINGLE_ORGANISM_BEHAVIOR	109	-1.21925	0.103542	0.333222	#N/A	0.103542
GO_TELENCEPHALON_DEVELOPMENT	79	-1.21841	0.145119	0.333926	GO:0021537	0.145119
GO_RESPONSE_TO_TOPOLOGICALLY_INCORRECT_PROTEIN	82	-1.21799	0.135468	0.334011	GO:0035966	0.135468
GO_MEMBRANE_LIPID_BIOSYNTHETIC_PROCESS	21	-1.21769	0.21875	0.333795	GO:0046467	0.21875
GO_REGULATION_OF_BODY_FLUID_LEVELS	124	-1.21596	0.0958904	0.335932	GO:0050878	0.0958904
GO_ADULT_BEHAVIOR	42	-1.21558	0.170068	0.335813	GO:0030534	0.170068
GO_CENTRAL_NERVOUS_SYSTEM_DEVELOPMENT	283	-1.21362	0.0532915	0.338443	GO:0007417	0.0532915
GO_MONOCARBOXYLIC_ACID_BIOSYNTHETIC_PROCESS	53	-1.21169	0.142506	0.340975	GO:0072330	0.142506
GO_CELL_DEVELOPMENT	425	-1.20842	0.0454545	0.345787	GO:0048468	0.0454545
GO_NEPHRON_DEVELOPMENT	29	-1.20775	0.204134	0.346234	GO:0072006	0.204134
GO_REGULATION_OF_CELL_PROJECTION_ORGANIZATION	215	-1.20764	0.0714286	0.345637	GO:0031344	0.0714286
GO_NEURON_DIFFERENTIATION	290	-1.20751	0.0508475	0.345098	GO:0030182	0.0508475
GO_ACTIVATION_OF_CYSTEINE_TYPE_ENDOPEPTIDASE_ACTIVITY	31	-1.20569	0.206311	0.347564	#N/A	0.206311
GO_RESPONSE_TO_CAMP	25	-1.2048	0.194896	0.348414	GO:0051591	0.194896
GO_PLATELET_ACTIVATION	46	-1.20426	0.189873	0.348586	GO:0030168	0.189873
GO_POSITIVE_REGULATION_OF_CHEMOTAXIS	20	-1.20352	0.23608	0.349168	GO:0050921	0.23608
GO_POSITIVE_REGULATION_OF_DEFENSE_RESPONSE	113	-1.2011	0.124088	0.352814	GO:0031349	0.124088
GO_CELLULAR_RESPONSE_TO_PEPTIDE	94	-1.20047	0.152672	0.353216	GO:1901653	0.152672
GO_POSITIVE_REGULATION_OF_IMMUNE_RESPONSE	173	-1.19988	0.117978	0.353509	GO:0050778	0.117978
GO_NUCLEOSIDE_TRIPHOSPHATE_METABOLIC_PROCESS	130	-1.1997	0.106443	0.353086	GO:0009141	0.106443
GO_RESPONSE_TO_ENDOGENOUS_STIMULUS	455	-1.19942	0.0144404	0.352823	GO:0009719	0.0144404
GO_REGULATION_OF_VESICLE_MEDIATED_TRANSPORT	183	-1.19812	0.0993976	0.354599	#N/A	0.0993976
GO_HOMOTYPIC_CELL_CELL_ADHESION	24	-1.19767	0.240535	0.354652	#N/A	0.240535
GO_NEGATIVE_REGULATION_OF_LOCOMOTION	77	-1.19747	0.170103	0.35421	GO:0040013	0.170103
GO_SIGNAL_TRANSDUCTION_BY_PROTEIN_PHOSPHORYLATION	138	-1.19697	0.120419	0.354343	GO:0023014	0.120419
GO_LIPID_BIOSYNTHETIC_PROCESS	160	-1.19665	0.126437	0.354198	GO:0008610	0.126437
GO_REGULATION_OF_CHEMOTAXIS	34	-1.19653	0.209677	0.353676	GO:0050920	0.209677
GO_POSITIVE_REGULATION_OF_EPITHELIAL_CELL_PROLIFERATION	36	-1.19647	0.188586	0.353053	GO:0050679	0.188586
GO_SPHINGOLIPID_BIOSYNTHETIC_PROCESS	15	-1.19569	0.238307	0.353706	GO:0030148	0.238307
GO_REGULATION_OF_MEMBRANE_PERMEABILITY	30	-1.19553	0.204276	0.353238	GO:0090559	0.204276
GO_NEGATIVE_REGULATION_OF_RESPONSE_TO_EXTRACELLULAR_STIMULUS	17	-1.1949	0.213333	0.353658	GO:0032105	0.213333
GO_EPITHELIAL_CELL_DIFFERENTIATION	133	-1.19431	0.112022	0.354162	GO:0030855	0.112022
GO_NEURON_PROJECTION_EXTENSION	25	-1.19133	0.227378	0.358767	GO:1990138	0.227378
GO_POSITIVE_REGULATION_OF_REACTIVE_OXYGEN_SPECIES_METABOLIC_PROCESS	25	-1.18996	0.224771	0.360503	GO:2000379	0.224771
GO_ACID_SECRETION	16	-1.18871	0.231818	0.362017	GO:0046717	0.231818
GO_DEFENSE_RESPONSE_TO_BACTERIUM	18	-1.18809	0.22069	0.362306	GO:0042742	0.22069
GO_REGULATION_OF_PROTEIN_MATURATION	18	-1.18802	0.239631	0.361682	GO:1903317	0.239631
GO_CEREBRAL_CORTEX_DEVELOPMENT	45	-1.18624	0.19598	0.364016	GO:0021987	0.19598
GO_NEGATIVE_REGULATION_OF_CELL_COMMUNICATION	365	-1.18565	0.0490196	0.364371	GO:0010648	0.0490196
GO_ACTIVATION_OF_INNATE_IMMUNE_RESPONSE	88	-1.18514	0.159574	0.36448	GO:0002218	0.159574
GO_CELLULAR_PIGMENTATION	19	-1.18328	0.258741	0.366932	GO:0033059	0.258741
GO_REGULATION_OF_ORGANELLE_ASSEMBLY	68	-1.18325	0.175711	0.36623	GO:1902115	0.175711
GO_OSSIFICATION	78	-1.18275	0.169451	0.366406	GO:0001503	0.169451
GO_FATTY_ACID_METABOLIC_PROCESS	114	-1.18175	0.130435	0.367528	GO:0006631	0.130435
GO_REGULATION_OF_VASCULATURE_DEVELOPMENT	49	-1.18153	0.220253	0.367109	GO:1901342	0.220253
GO_AMINO_ACID_TRANSPORT	23	-1.17982	0.251889	0.369424	GO:0006865	0.251889
GO_COGNITION	67	-1.17815	0.19898	0.371662	GO:0050890	0.19898
GO_OLIGODENDROCYTE_DIFFERENTIATION	21	-1.17753	0.240741	0.372041	GO:0048709	0.240741
GO_RESPONSE_TO_TUMOR_NECROSIS_FACTOR	75	-1.17731	0.176904	0.37173	GO:0034612	0.176904
GO_POSITIVE_REGULATION_OF_PROTEIN_LOCALIZATION_TO_CELL_PERIPHERY	17	-1.17564	0.258929	0.374057	GO:1904377	0.258929
GO_ORGANOPHOSPHATE_ESTER_TRANSPORT	19	-1.17475	0.239535	0.374885	GO:0015748	0.239535
GO_RESPONSE_TO_MOLECULE_OF_BACTERIAL_ORIGIN	75	-1.17377	0.149367	0.375877	GO:0002237	0.149367
GO_REGULATION_OF_CELLULAR_RESPONSE_TO_GROWTH_FACTOR_STIMULUS	67	-1.17141	0.191388	0.379475	GO:0090287	0.191388
GO_ZYMOGEN_ACTIVATION	35	-1.17124	0.22113	0.379013	GO:0031638	0.22113
GO_NEGATIVE_REGULATION_OF_CELL_DIFFERENTIATION	141	-1.17101	0.127717	0.378719	GO:0045596	0.127717
GO_VASCULATURE_DEVELOPMENT	131	-1.17016	0.154286	0.379528	GO:0001944	0.154286
GO_SECOND_MESSENGER_MEDIATED_SIGNALING	38	-1.1698	0.222738	0.379417	#N/A	0.222738
GO_SUBSTANTIA_NIGRA_DEVELOPMENT	24	-1.16972	0.260579	0.378819	GO:0021762	0.260579
GO_SKELETAL_MUSCLE_ORGAN_DEVELOPMENT	27	-1.16918	0.243309	0.379101	GO:0060538	0.243309
GO_PHOSPHOLIPID_TRANSPORT	15	-1.16754	0.276923	0.38126	GO:0015914	0.276923
GO_ANATOMICAL_STRUCTURE_FORMATION_INVOLVED_IN_MORPHOGENESIS	271	-1.16442	0.0941558	0.386357	GO:0048646	0.0941558
GO_DENDRITE_DEVELOPMENT	37	-1.16426	0.219451	0.385892	GO:0016358	0.219451
GO_PHAGOCYTOSIS	61	-1.16384	0.200957	0.385932	GO:0006909	0.200957
GO_PHOSPHOLIPID_METABOLIC_PROCESS	113	-1.16372	0.173333	0.385409	GO:0006644	0.173333
GO_RESPONSE_TO_INTERLEUKIN_1	30	-1.16283	0.255528	0.386325	#N/A	0.255528
GO_CELLULAR_RESPONSE_TO_INTERLEUKIN_1	20	-1.16189	0.264775	0.38745	#N/A	0.264775
GO_CARBOHYDRATE_CATABOLIC_PROCESS	53	-1.16154	0.195181	0.387309	GO:0016052	0.195181
GO_CALCIUM_MEDIATED_SIGNALING	24	-1.16065	0.244493	0.388076	#N/A	0.244493
GO_NEURAL_NUCLEUS_DEVELOPMENT	26	-1.15954	0.25522	0.389504	GO:0048857	0.25522
GO_RESPONSE_TO_BACTERIUM	97	-1.15914	0.195122	0.389527	GO:0009617	0.195122
GO_REGULATION_OF_VACUOLAR_TRANSPORT	22	-1.15883	0.244395	0.389375	GO:1903335	0.244395
GO_PROTEIN_SECRETION	33	-1.15863	0.235154	0.388977	GO:0009306	0.235154
GO_NEUROGENESIS	465	-1.15705	0.0656934	0.39124	GO:0022008	0.0656934
GO_REGULATION_OF_NEURONAL_SYNAPTIC_PLASTICITY	16	-1.1561	0.280269	0.39218	GO:0048168	0.280269
GO_SENSORY_PERCEPTION	82	-1.15564	0.1825	0.392242	GO:0007600	0.1825
GO_CYTOPLASMIC_PATTERN_RECOGNITION_RECEPTOR_SIGNALING_PATHWAY	16	-1.1552	0.25618	0.392325	GO:0002753	0.25618
GO_AEROBIC_RESPIRATION	35	-1.15485	0.241784	0.392265	GO:0009060	0.241784
GO_CELLULAR_RESPONSE_TO_NITROGEN_COMPOUND	176	-1.1543	0.14497	0.392629	GO:1901699	0.14497
GO_REGULATION_OF_TUMOR_NECROSIS_FACTOR_MEDIATED_SIGNALING_PATHWAY	16	-1.15348	0.270531	0.393426	#N/A	0.270531
GO_SMALL_MOLECULE_CATABOLIC_PROCESS	162	-1.15152	0.169096	0.39655	GO:0044282	0.169096
GO_NADP_METABOLIC_PROCESS	20	-1.1512	0.254545	0.396425	GO:0006739	0.254545
GO_CELLULAR_RESPONSE_TO_TOPOLOGICALLY_INCORRECT_PROTEIN	57	-1.1508	0.226463	0.396303	GO:0035967	0.226463
GO_ORGAN_MORPHOGENESIS	194	-1.15024	0.161392	0.396633	#N/A	0.161392
GO_DICARBOXYLIC_ACID_TRANSPORT	22	-1.14739	0.286408	0.40149	GO:0006835	0.286408
GO_PEPTIDE_TRANSPORT	15	-1.14685	0.264198	0.401711	GO:0015833	0.264198
GO_RESPONSE_TO_LIPID	232	-1.1467	0.126374	0.401294	GO:0033993	0.126374
GO_GLYCEROLIPID_BIOSYNTHETIC_PROCESS	64	-1.146	0.207349	0.401792	GO:0045017	0.207349
GO_MOLTING_CYCLE	19	-1.14478	0.281818	0.403276	GO:0042303	0.281818
GO_INORGANIC_ANION_TRANSPORT	17	-1.14386	0.284689	0.404417	GO:0015698	0.284689
GO_MORPHOGENESIS_OF_AN_EPITHELIAL_SHEET	17	-1.14353	0.260579	0.404259	GO:0002011	0.260579
GO_REGULATION_OF_CELL_SUBSTRATE_ADHESION	61	-1.14255	0.229008	0.405475	#N/A	0.229008
GO_POSITIVE_REGULATION_OF_DENDRITIC_SPINE_DEVELOPMENT	16	-1.14209	0.27896	0.405626	GO:0060999	0.27896
GO_AMINO_SUGAR_METABOLIC_PROCESS	16	-1.14135	0.29274	0.406324	GO:0006040	0.29274
GO_REGULATION_OF_SYNAPSE_STRUCTURE_OR_ACTIVITY	67	-1.14011	0.232673	0.408031	GO:0050803	0.232673
GO_RETROGRADE_TRANSPORT_ENDOSOME_TO_GOLGI	43	-1.13892	0.254237	0.409532	#N/A	0.254237
GO_NEGATIVE_REGULATION_OF_HEMOPOIESIS	23	-1.13708	0.289238	0.412437	GO:1903707	0.289238
GO_ANGIOGENESIS	84	-1.13694	0.212714	0.411964	GO:0001525	0.212714
GO_LIPID_MODIFICATION	82	-1.13548	0.214106	0.413913	GO:0030258	0.214106
GO_RESPONSE_TO_INORGANIC_SUBSTANCE	167	-1.1354	0.184874	0.413344	GO:0010035	0.184874
GO_REGULATION_OF_RECEPTOR_MEDIATED_ENDOCYTOSIS	38	-1.13532	0.266355	0.412716	#N/A	0.266355
GO_REGULATION_OF_GLIOGENESIS	31	-1.1333	0.290094	0.4161	GO:0014013	0.290094
GO_EMBRYONIC_ORGAN_MORPHOGENESIS	57	-1.13182	0.232057	0.418226	GO:0048562	0.232057
GO_REGULATION_OF_CELL_MORPHOGENESIS	204	-1.13114	0.166163	0.418964	GO:0022604	0.166163
GO_POST_GOLGI_VESICLE_MEDIATED_TRANSPORT	53	-1.13	0.24186	0.42033	#N/A	0.24186
GO_NADH_METABOLIC_PROCESS	26	-1.12988	0.283688	0.419827	GO:0006734	0.283688
GO_NEURON_DEATH	17	-1.12949	0.323529	0.419864	GO:0070997	0.323529
GO_CARBOHYDRATE_HOMEOSTASIS	48	-1.12766	0.26943	0.422764	GO:0033500	0.26943
GO_REGULATION_OF_MUSCLE_ADAPTATION	31	-1.12704	0.288462	0.42324	GO:0043502	0.288462
GO_REGULATION_OF_HEART_RATE	19	-1.12703	0.282974	0.422494	GO:0002027	0.282974
GO_REGULATION_OF_PHOSPHORUS_METABOLIC_PROCESS	458	-1.12569	0.0923695	0.424453	GO:0051174	0.0923695
GO_POSITIVE_REGULATION_OF_PRODUCTION_OF_MOLECULAR_MEDIATOR_OF_IMMUNE_RESPONSE	15	-1.12503	0.323009	0.425	GO:0002702	0.323009
GO_TRANSITION_METAL_ION_HOMEOSTASIS	35	-1.1238	0.259352	0.426757	GO:0055076	0.259352
GO_ORGANIC_ACID_TRANSPORT	49	-1.12349	0.261845	0.426638	GO:0015849	0.261845
GO_POSITIVE_REGULATION_OF_ENDOTHELIAL_CELL_PROLIFERATION	16	-1.1228	0.310573	0.427241	GO:0001938	0.310573
GO_RECEPTOR_MEDIATED_ENDOCYTOSIS	72	-1.12237	0.254054	0.42739	#N/A	0.254054
GO_INTERACTION_WITH_HOST	54	-1.11904	0.260341	0.433123	GO:0051701	0.260341
GO_BRANCHING_MORPHOGENESIS_OF_AN_EPITHELIAL_TUBE	38	-1.11719	0.25679	0.436047	GO:0048754	0.25679
GO_INNATE_IMMUNE_RESPONSE	101	-1.11659	0.240793	0.436454	GO:0045087	0.240793
GO_FC_RECEPTOR_SIGNALING_PATHWAY	105	-1.11641	0.232984	0.436093	GO:0038093	0.232984
GO_OXIDOREDUCTION_COENZYME_METABOLIC_PROCESS	62	-1.11611	0.262899	0.435936	GO:0006733	0.262899
GO_POSITIVE_REGULATION_OF_MUSCLE_TISSUE_DEVELOPMENT	23	-1.1153	0.304136	0.436692	GO:1901863	0.304136
GO_GOLGI_VESICLE_TRANSPORT	201	-1.1145	0.180593	0.437548	GO:0048193	0.180593
GO_MULTI_MULTICELLULAR_ORGANISM_PROCESS	41	-1.1142	0.275362	0.437398	#N/A	0.275362
GO_SULFUR_COMPOUND_METABOLIC_PROCESS	144	-1.11082	0.22905	0.443775	GO:0006790	0.22905
GO_ENDOCRINE_SYSTEM_DEVELOPMENT	23	-1.11066	0.29385	0.443322	GO:0035270	0.29385
GO_AMIDE_TRANSPORT	16	-1.10972	0.318841	0.444445	GO:0042886	0.318841
GO_REGULATION_OF_DEFENSE_RESPONSE	227	-1.1084	0.203279	0.446336	GO:0031347	0.203279
GO_POSITIVE_REGULATION_OF_DENDRITE_DEVELOPMENT	28	-1.10658	0.300459	0.449324	GO:1900006	0.300459
GO_ADHERENS_JUNCTION_ASSEMBLY	17	-1.10656	0.321016	0.448603	GO:0034333	0.321016
GO_BLOOD_VESSEL_MORPHOGENESIS	102	-1.10199	0.275434	0.457274	GO:0048514	0.275434
GO_CELLULAR_RESPONSE_TO_HORMONE_STIMULUS	170	-1.10141	0.23565	0.457692	GO:0032870	0.23565
GO_LEUKOCYTE_MEDIATED_IMMUNITY	36	-1.10096	0.315789	0.457834	GO:0002443	0.315789
GO_REGULATION_OF_INTRACELLULAR_SIGNAL_TRANSDUCTION	488	-1.10078	0.120275	0.45742	GO:1902531	0.120275
GO_PALLIUM_DEVELOPMENT	62	-1.09968	0.251232	0.458933	GO:0021543	0.251232
GO_GOLGI_TO_PLASMA_MEMBRANE_TRANSPORT	25	-1.09959	0.337995	0.458338	GO:0006893	0.337995
GO_SINGLE_ORGANISM_MEMBRANE_FUSION	51	-1.09951	0.302663	0.457699	#N/A	0.302663
GO_ANION_TRANSPORT	99	-1.09897	0.233333	0.457927	GO:0006820	0.233333
GO_IRON_ION_HOMEOSTASIS	25	-1.09686	0.333333	0.461574	GO:0055072	0.333333
GO_CELLULAR_RESPONSE_TO_ENDOGENOUS_STIMULUS	319	-1.09606	0.192182	0.462415	GO:0071495	0.192182
GO_2_OXOGLUTARATE_METABOLIC_PROCESS	15	-1.09344	0.333333	0.467246	#N/A	0.333333
GO_REGULATION_OF_NEUROTRANSMITTER_TRANSPORT	26	-1.09046	0.336493	0.472927	GO:0051588	0.336493
GO_REGULATION_OF_ERK1_AND_ERK2_CASCADE	53	-1.08707	0.29927	0.479399	GO:0070372	0.29927
GO_MEMORY	23	-1.08563	0.348449	0.481662	GO:0007613	0.348449
GO_POSITIVE_REGULATION_OF_CELL_SUBSTRATE_ADHESION	36	-1.08395	0.316159	0.484505	#N/A	0.316159
GO_ACTIVATION_OF_PROTEIN_KINASE_ACTIVITY	77	-1.08385	0.296104	0.483937	GO:0032147	0.296104
GO_GOLGI_TO_PLASMA_MEMBRANE_PROTEIN_TRANSPORT	15	-1.0837	0.338565	0.483438	GO:0043001	0.338565
GO_MULTICELLULAR_ORGANISMAL_SIGNALING	28	-1.08228	0.338824	0.485864	GO:0035637	0.338824
GO_PHOSPHOLIPID_BIOSYNTHETIC_PROCESS	77	-1.08225	0.29558	0.485122	GO:0008654	0.29558
GO_TRICARBOXYLIC_ACID_METABOLIC_PROCESS	28	-1.08142	0.350348	0.486141	GO:0072350	0.350348
GO_PEROXISOME_ORGANIZATION	17	-1.08088	0.384787	0.486476	GO:0007031	0.384787
GO_CELLULAR_RESPONSE_TO_AMINO_ACID_STIMULUS	20	-1.08042	0.350538	0.486682	GO:0071230	0.350538
GO_POSITIVE_REGULATION_OF_APOPTOTIC_SIGNALING_PATHWAY	63	-1.08009	0.310096	0.48654	GO:2001235	0.310096
GO_CENTRAL_NERVOUS_SYSTEM_NEURON_DIFFERENTIATION	43	-1.07951	0.346633	0.486991	GO:0021953	0.346633
GO_HORMONE_TRANSPORT	15	-1.07912	0.357309	0.486983	GO:0009914	0.357309
GO_SENSORY_ORGAN_DEVELOPMENT	114	-1.07883	0.298201	0.48675	GO:0007423	0.298201
GO_REGULATION_OF_CILIUM_ASSEMBLY	15	-1.07865	0.366197	0.486315	GO:1902017	0.366197
GO_ADULT_LOCOMOTORY_BEHAVIOR	34	-1.07851	0.35443	0.485827	GO:0008344	0.35443
GO_REGULATION_OF_MYELOID_CELL_DIFFERENTIATION	41	-1.0782	0.309693	0.485703	GO:0045637	0.309693
GO_LYMPHOCYTE_ACTIVATION	68	-1.07815	0.314667	0.485	GO:0046649	0.314667
GO_REGULATION_OF_LIPASE_ACTIVITY	20	-1.07763	0.349169	0.485273	GO:0060191	0.349169
GO_REGULATION_OF_CARBOHYDRATE_METABOLIC_PROCESS	43	-1.07738	0.321608	0.485065	GO:0006109	0.321608
GO_REGULATION_OF_PROTEIN_POLYMERIZATION	88	-1.07721	0.314136	0.484644	GO:0032271	0.314136
GO_POLYSACCHARIDE_METABOLIC_PROCESS	25	-1.07649	0.338095	0.485519	GO:0005976	0.338095
GO_POSITIVE_REGULATION_OF_VASCULATURE_DEVELOPMENT	24	-1.0737	0.35426	0.490958	GO:1904018	0.35426
GO_REGULATION_OF_REPRODUCTIVE_PROCESS	20	-1.07349	0.35446	0.490598	GO:2000241	0.35446
GO_CIRCULATORY_SYSTEM_DEVELOPMENT	232	-1.07248	0.236486	0.49205	GO:0072359	0.236486
GO_ORGANIC_ANION_TRANSPORT	79	-1.07007	0.330846	0.496378	GO:0015711	0.330846
GO_ESTABLISHMENT_OF_PROTEIN_LOCALIZATION_TO_VACUOLE	21	-1.06945	0.36	0.496874	GO:0072666	0.36
GO_RESPONSE_TO_ORGANOPHOSPHORUS	35	-1.06654	0.345324	0.502606	GO:0046683	0.345324
GO_PROTEOLYSIS	388	-1.06577	0.225256	0.503437	GO:0006508	0.225256
GO_REGULATION_OF_LIPID_BIOSYNTHETIC_PROCESS	29	-1.06319	0.363029	0.508545	GO:0046890	0.363029
GO_ORGANOPHOSPHATE_METABOLIC_PROCESS	359	-1.06246	0.229965	0.509314	GO:0019637	0.229965
GO_REGULATION_OF_RESPONSE_TO_OXIDATIVE_STRESS	26	-1.06242	0.37296	0.50857	GO:1902882	0.37296
GO_NEGATIVE_REGULATION_OF_NEURON_DEATH	71	-1.06182	0.333333	0.50915	GO:1901215	0.333333
GO_ORGANIC_HYDROXY_COMPOUND_TRANSPORT	28	-1.06125	0.343675	0.50957	GO:0015850	0.343675
GO_RESPONSE_TO_CADMIUM_ION	18	-1.06063	0.356659	0.510113	GO:0046686	0.356659
GO_COFACTOR_METABOLIC_PROCESS	179	-1.06049	0.289941	0.509591	GO:0051186	0.289941
GO_REGULATION_OF_NEURON_DEATH	103	-1.06022	0.334262	0.509438	GO:1901214	0.334262
GO_HEAD_DEVELOPMENT	239	-1.05919	0.255132	0.510943	GO:0060322	0.255132
GO_NEGATIVE_REGULATION_OF_ENDOCYTOSIS	16	-1.05794	0.377778	0.513045	GO:0045806	0.377778
GO_PROTEIN_FOLDING	152	-1.05706	0.319672	0.514253	GO:0006457	0.319672
GO_GLYCEROLIPID_METABOLIC_PROCESS	106	-1.05619	0.332461	0.515438	GO:0046486	0.332461
GO_REGULATION_OF_MUSCLE_CELL_DIFFERENTIATION	43	-1.05579	0.364508	0.515454	GO:0051147	0.364508
GO_POSITIVE_REGULATION_OF_ADAPTIVE_IMMUNE_RESPONSE	19	-1.05536	0.392377	0.515697	GO:0002821	0.392377
GO_REGULATION_OF_PRODUCTION_OF_MOLECULAR_MEDIATOR_OF_IMMUNE_RESPONSE	20	-1.05502	0.375	0.515629	GO:0002700	0.375
GO_LOCOMOTORY_BEHAVIOR	58	-1.05326	0.365672	0.518715	GO:0007626	0.365672
GO_THIOESTER_METABOLIC_PROCESS	41	-1.05313	0.365385	0.518203	GO:0035383	0.365385
GO_NUCLEUS_LOCALIZATION	17	-1.05242	0.389011	0.518969	GO:0051647	0.389011
GO_DEFENSE_RESPONSE	210	-1.05162	0.303951	0.519897	GO:0006952	0.303951
GO_NEGATIVE_REGULATION_OF_CELL_SUBSTRATE_ADHESION	16	-1.0513	0.393665	0.519812	#N/A	0.393665
GO_NUCLEOSIDE_PHOSPHATE_CATABOLIC_PROCESS	20	-1.0503	0.376652	0.521253	GO:1901292	0.376652
GO_REGULATION_OF_CELL_PROLIFERATION	370	-1.04997	0.293333	0.52118	GO:0042127	0.293333
GO_ENDOMEMBRANE_SYSTEM_ORGANIZATION	256	-1.04916	0.338462	0.522195	GO:0010256	0.338462
GO_TISSUE_REMODELING	25	-1.04913	0.389277	0.521459	GO:0048771	0.389277
GO_REGULATION_OF_AXONOGENESIS	68	-1.04723	0.375598	0.52512	GO:0050770	0.375598
GO_EXTRINSIC_APOPTOTIC_SIGNALING_PATHWAY	26	-1.04535	0.407059	0.528673	GO:0097191	0.407059
GO_FATTY_ACID_DERIVATIVE_METABOLIC_PROCESS	21	-1.04464	0.394977	0.529419	GO:1901568	0.394977
GO_ENERGY_RESERVE_METABOLIC_PROCESS	26	-1.04274	0.379808	0.533024	GO:0006112	0.379808
GO_ORGANIC_HYDROXY_COMPOUND_CATABOLIC_PROCESS	23	-1.04236	0.382883	0.533104	GO:1901616	0.382883
GO_MITOCHONDRIAL_RESPIRATORY_CHAIN_COMPLEX_I_BIOGENESIS	43	-1.0419	0.372315	0.533341	GO:0097031	0.372315
GO_RESPONSE_TO_ETHANOL	45	-1.03944	0.367299	0.538212	GO:0045471	0.367299
GO_SIGNAL_RELEASE	49	-1.03937	0.383663	0.537536	GO:0023061	0.383663
GO_REGULATION_OF_ANION_TRANSPORT	34	-1.03926	0.419811	0.536906	GO:0044070	0.419811
GO_CYTOPLASMIC_SEQUESTERING_OF_PROTEIN	15	-1.03876	0.415011	0.537179	GO:0051220	0.415011
GO_APOPTOTIC_SIGNALING_PATHWAY	97	-1.03611	0.364583	0.542209	GO:0097190	0.364583
GO_ORGANELLE_LOCALIZATION	216	-1.03578	0.376068	0.542135	GO:0051640	0.376068
GO_REGULATION_OF_CELL_MATRIX_ADHESION	30	-1.03479	0.395577	0.543526	#N/A	0.395577
GO_REGULATION_OF_DEPHOSPHORYLATION	56	-1.03401	0.381679	0.544494	GO:0035303	0.381679
GO_DEVELOPMENTAL_CELL_GROWTH	34	-1.03354	0.383863	0.544737	GO:0048588	0.383863
GO_CELLULAR_RESPONSE_TO_INORGANIC_SUBSTANCE	46	-1.03354	0.400474	0.543913	GO:0071241	0.400474
GO_POSITIVE_REGULATION_OF_INNATE_IMMUNE_RESPONSE	101	-1.03208	0.357631	0.546617	GO:0045089	0.357631
GO_REGULATION_OF_PLASMA_MEMBRANE_ORGANIZATION	32	-1.03179	0.394397	0.546458	GO:1903729	0.394397
GO_MULTI_ORGANISM_MEMBRANE_ORGANIZATION	21	-1.03111	0.409429	0.54712	#N/A	0.409429
GO_CELLULAR_RESPONSE_TO_CARBOHYDRATE_STIMULUS	23	-1.03106	0.390698	0.54638	GO:0071322	0.390698
GO_PLACENTA_DEVELOPMENT	40	-1.02813	0.37381	0.552252	GO:0001890	0.37381
GO_POSITIVE_REGULATION_OF_REACTIVE_OXYGEN_SPECIES_BIOSYNTHETIC_PROCESS	17	-1.02754	0.44213	0.552833	GO:1903428	0.44213
GO_REGULATION_OF_IMMUNE_EFFECTOR_PROCESS	116	-1.02752	0.372434	0.552027	GO:0002697	0.372434
GO_MONOCARBOXYLIC_ACID_METABOLIC_PROCESS	198	-1.02744	0.375394	0.551338	GO:0032787	0.375394
GO_NEGATIVE_REGULATION_OF_TRANSFORMING_GROWTH_FACTOR_BETA_RECEPTOR_SIGNALING_PATHWAY	21	-1.02578	0.381517	0.554251	GO:0030512	0.381517
GO_MITOCHONDRIAL_MEMBRANE_ORGANIZATION	46	-1.02561	0.412037	0.55379	GO:0007006	0.412037
GO_RAS_PROTEIN_SIGNAL_TRANSDUCTION	64	-1.02232	0.398964	0.560695	GO:0007265	0.398964
GO_ORGANELLE_MEMBRANE_FUSION	39	-1.02228	0.437352	0.559962	GO:0090174	0.437352
GO_CARBOHYDRATE_BIOSYNTHETIC_PROCESS	52	-1.02218	0.412888	0.559342	GO:0016051	0.412888
GO_REGULATION_OF_ADAPTIVE_IMMUNE_RESPONSE	24	-1.01704	0.424176	0.570742	GO:0002819	0.424176
GO_EMBRYONIC_ORGAN_DEVELOPMENT	90	-1.01593	0.416452	0.572513	GO:0048568	0.416452
GO_RESPONSE_TO_NITROGEN_COMPOUND	286	-1.01339	0.402477	0.577956	GO:1901698	0.402477
GO_REGULATION_OF_SEQUENCE_SPECIFIC_DNA_BINDING_TRANSCRIPTION_FACTOR_ACTIVITY	96	-1.01195	0.402564	0.580462	#N/A	0.402564
GO_POSITIVE_REGULATION_OF_PROTEIN_SECRETION	45	-1.00848	0.417266	0.587946	GO:0050714	0.417266
GO_APICAL_JUNCTION_ASSEMBLY	17	-1.00838	0.46875	0.58729	GO:0043297	0.46875
GO_LEUKOCYTE_ACTIVATION	81	-1.00569	0.424165	0.592937	GO:0045321	0.424165
GO_POSITIVE_REGULATION_OF_CALCIUM_ION_TRANSMEMBRANE_TRANSPORT	20	-1.00417	0.447191	0.595734	GO:1904427	0.447191
GO_REGULATION_OF_APOPTOTIC_SIGNALING_PATHWAY	143	-1.00398	0.455056	0.595329	GO:2001233	0.455056
GO_RESPONSE_TO_MONOAMINE	15	-1.00288	0.462791	0.597018	GO:0071867	0.462791
GO_EPIDERMIS_DEVELOPMENT	57	-1.00105	0.454082	0.600668	GO:0008544	0.454082
GO_CORONARY_VASCULATURE_DEVELOPMENT	16	-0.999019	0.451404	0.604678	GO:0060976	0.451404
GO_SMOOTHENED_SIGNALING_PATHWAY	16	-0.99606	0.466216	0.611084	GO:0007224	0.466216
GO_ARTERY_DEVELOPMENT	22	-0.995746	0.456471	0.61096	GO:0060840	0.456471
GO_RESPONSE_TO_XENOBIOTIC_STIMULUS	23	-0.995382	0.448357	0.611054	GO:0009410	0.448357
GO_EPITHELIAL_CELL_DEVELOPMENT	63	-0.994529	0.45283	0.612232	GO:0002064	0.45283
GO_MICROTUBULE_BUNDLE_FORMATION	15	-0.994361	0.467105	0.611794	GO:0001578	0.467105
GO_GASTRULATION	51	-0.994318	0.449412	0.61102	GO:0007369	0.449412
GO_REGULATION_OF_STEROID_METABOLIC_PROCESS	20	-0.993764	0.460808	0.611505	GO:0019218	0.460808
GO_CIRCULATORY_SYSTEM_PROCESS	77	-0.992318	0.443325	0.614136	GO:0003013	0.443325
GO_GLUCOSE_6_PHOSPHATE_METABOLIC_PROCESS	15	-0.991851	0.435897	0.614448	#N/A	0.435897
GO_OVULATION_CYCLE	23	-0.991095	0.455378	0.615452	GO:0042698	0.455378
GO_RESPONSE_TO_CARBOHYDRATE	54	-0.990968	0.465473	0.614884	GO:0009743	0.465473
GO_MITOCHONDRIAL_RESPIRATORY_CHAIN_COMPLEX_ASSEMBLY	47	-0.989964	0.450673	0.616388	GO:0033108	0.450673
GO_CELLULAR_RESPONSE_TO_BIOTIC_STIMULUS	37	-0.989791	0.446623	0.615927	GO:0071216	0.446623
GO_NAD_METABOLIC_PROCESS	32	-0.989529	0.453883	0.615659	GO:0019674	0.453883
GO_REGULATION_OF_STEM_CELL_PROLIFERATION	18	-0.989228	0.481567	0.615567	GO:0072091	0.481567
GO_REGULATION_OF_PHOSPHOLIPASE_ACTIVITY	17	-0.989146	0.478673	0.614883	GO:0010517	0.478673
GO_REGULATION_OF_PROTEIN_SECRETION	89	-0.98857	0.472149	0.615415	GO:0050708	0.472149
GO_POSITIVE_REGULATION_OF_CALCIUM_ION_TRANSPORT	26	-0.988479	0.482222	0.614745	GO:0051928	0.482222
GO_RESPONSE_TO_ARSENIC_CONTAINING_SUBSTANCE	15	-0.988359	0.478571	0.614184	#N/A	0.478571
GO_REGULATION_OF_CELLULAR_COMPONENT_BIOGENESIS	322	-0.988342	0.491525	0.613351	GO:0044087	0.491525
GO_MEMBRANE_FUSION	66	-0.98803	0.446809	0.613208	GO:0061025	0.446809
GO_FOREBRAIN_DEVELOPMENT	112	-0.985508	0.488312	0.618361	GO:0030900	0.488312
GO_MULTI_ORGANISM_ORGANELLE_ORGANIZATION	19	-0.985162	0.502165	0.618332	#N/A	0.502165
GO_NEGATIVE_REGULATION_OF_IMMUNE_EFFECTOR_PROCESS	27	-0.981638	0.488372	0.626025	GO:0002698	0.488372
GO_CELLULAR_RESPONSE_TO_HEAT	15	-0.980225	0.498845	0.628641	GO:0034605	0.498845
GO_REGULATION_OF_ACTIN_FILAMENT_BUNDLE_ASSEMBLY	26	-0.979948	0.511521	0.62839	GO:0032231	0.511521
GO_VACUOLE_FUSION	16	-0.97652	0.479616	0.635746	GO:0097576	0.479616
GO_GLUCAN_METABOLIC_PROCESS	23	-0.975924	0.486842	0.63631	GO:0044042	0.486842
GO_HOMEOSTASIS_OF_NUMBER_OF_CELLS	49	-0.975482	0.488095	0.63648	GO:0048872	0.488095
GO_MEMBRANE_DOCKING	41	-0.975406	0.477612	0.635749	GO:0022406	0.477612
GO_ENDODERM_FORMATION	20	-0.974763	0.5	0.63647	GO:0001706	0.5
GO_BRANCHED_CHAIN_AMINO_ACID_METABOLIC_PROCESS	20	-0.973411	0.498783	0.63878	#N/A	0.498783
GO_NUCLEOTIDE_EXCISION_REPAIR_DNA_DAMAGE_RECOGNITION	19	-0.973173	0.477855	0.638443	#N/A	0.477855
GO_LENS_DEVELOPMENT_IN_CAMERA_TYPE_EYE	15	-0.97315	0.5	0.637602	#N/A	0.5
GO_POSITIVE_REGULATION_OF_PEPTIDE_SECRETION	20	-0.973	0.514706	0.637073	GO:0002793	0.514706
GO_REGULATION_OF_PHOSPHOPROTEIN_PHOSPHATASE_ACTIVITY	30	-0.972295	0.47806	0.637973	GO:0043666	0.47806
GO_REGULATION_OF_RELEASE_OF_SEQUESTERED_CALCIUM_ION_INTO_CYTOSOL	20	-0.972212	0.51236	0.63729	GO:0051279	0.51236
GO_ENDODERMAL_CELL_DIFFERENTIATION	19	-0.972179	0.465324	0.636468	GO:0035987	0.465324
GO_CELL_CHEMOTAXIS	25	-0.967769	0.520548	0.646256	GO:0060326	0.520548
GO_ANTIGEN_PROCESSING_AND_PRESENTATION_OF_PEPTIDE_OR_POLYSACCHARIDE_ANTIGEN_VIA_MHC_CLASS_II	55	-0.967661	0.501188	0.645616	GO:0002504	0.501188
GO_MICROTUBULE_BASED_MOVEMENT	93	-0.964999	0.530026	0.651303	#N/A	0.530026
GO_VASCULOGENESIS	18	-0.963562	0.513825	0.653727	GO:0001570	0.513825
GO_ESTABLISHMENT_OR_MAINTENANCE_OF_EPITHELIAL_CELL_APICAL_BASAL_POLARITY	15	-0.961478	0.530806	0.657953	#N/A	0.530806
GO_POSITIVE_REGULATION_OF_ACTIN_FILAMENT_BUNDLE_ASSEMBLY	15	-0.960485	0.509934	0.659439	GO:0032233	0.509934
GO_POSITIVE_REGULATION_OF_MITOCHONDRION_ORGANIZATION	54	-0.960202	0.541063	0.659217	GO:0010822	0.541063
GO_OSTEOBLAST_DIFFERENTIATION	52	-0.959643	0.498812	0.659616	GO:0001649	0.498812
GO_POSITIVE_REGULATION_OF_SECRETION	88	-0.958088	0.569307	0.66256	GO:0051047	0.569307
GO_RESPONSE_TO_GLUCAGON	19	-0.956692	0.520548	0.665223	GO:0033762	0.520548
GO_NEGATIVE_REGULATION_OF_TRANSCRIPTION_FACTOR_IMPORT_INTO_NUCLEUS	15	-0.95507	0.502273	0.668228	GO:0042992	0.502273
GO__DE_NOVO_PROTEIN_FOLDING	15	-0.951667	0.519906	0.675657	#N/A	0.519906
GO_NEGATIVE_REGULATION_OF_EXTRINSIC_APOPTOTIC_SIGNALING_PATHWAY	39	-0.949647	0.555299	0.679664	GO:2001237	0.555299
GO_MICROTUBULE_POLYMERIZATION_OR_DEPOLYMERIZATION	19	-0.949023	0.502392	0.680371	GO:0031109	0.502392
GO_POSITIVE_REGULATION_OF_PEPTIDASE_ACTIVITY	60	-0.948735	0.548926	0.680198	GO:0010952	0.548926
GO_REGULATION_OF_CELLULAR_RESPONSE_TO_TRANSFORMING_GROWTH_FACTOR_BETA_STIMULUS	31	-0.942524	0.558758	0.69425	GO:1903844	0.558758
GO_NEURAL_PRECURSOR_CELL_PROLIFERATION	24	-0.941095	0.545872	0.696889	GO:0061351	0.545872
GO_RECEPTOR_METABOLIC_PROCESS	29	-0.937541	0.54102	0.704418	GO:0043112	0.54102
GO_REGULATION_OF_ANATOMICAL_STRUCTURE_SIZE	161	-0.936712	0.653409	0.705442	GO:0090066	0.653409
GO_MUSCLE_ORGAN_DEVELOPMENT	55	-0.936068	0.591584	0.706077	GO:0007517	0.591584
GO_ENSHEATHMENT_OF_NEURONS	36	-0.935243	0.581864	0.70712	GO:0007272	0.581864
GO_REGULATION_OF_CELLULAR_COMPONENT_SIZE	142	-0.935122	0.626437	0.706465	GO:0032535	0.626437
GO_CYTOSKELETON_DEPENDENT_INTRACELLULAR_TRANSPORT	71	-0.933614	0.586118	0.709121	#N/A	0.586118
GO_REGULATION_OF_CALCIUM_MEDIATED_SIGNALING	18	-0.931833	0.550228	0.712433	#N/A	0.550228
GO_DICARBOXYLIC_ACID_METABOLIC_PROCESS	57	-0.92955	0.585859	0.716874	GO:0043648	0.585859
GO_SYNAPTIC_VESICLE_CYCLE	29	-0.929058	0.576037	0.71715	GO:0099504	0.576037
GO_CEREBRAL_CORTEX_CELL_MIGRATION	15	-0.928982	0.543529	0.716384	GO:0021795	0.543529
GO_POSITIVE_REGULATION_OF_NEURON_DEATH	26	-0.924257	0.575281	0.726934	GO:1901216	0.575281
GO_REGULATION_OF_SMALL_GTPASE_MEDIATED_SIGNAL_TRANSDUCTION	92	-0.923838	0.623377	0.726944	GO:0051056	0.623377
GO_POSITIVE_REGULATION_OF_PROTEIN_POLYMERIZATION	41	-0.923236	0.573892	0.727426	GO:0032273	0.573892
GO_MEMBRANE_ORGANIZATION	458	-0.922159	0.784091	0.729053	GO:0061024	0.784091
GO_CELLULAR_RESPONSE_TO_INSULIN_STIMULUS	55	-0.921506	0.605898	0.729612	GO:0032869	0.605898
GO_ACTIVATION_OF_MAPK_ACTIVITY	36	-0.919157	0.603104	0.734283	GO:0000187	0.603104
GO_POSITIVE_REGULATION_OF_PROTEIN_BINDING	30	-0.918229	0.562814	0.735542	GO:0032092	0.562814
GO_REGULATION_OF_OXIDATIVE_STRESS_INDUCED_CELL_DEATH	22	-0.917623	0.596698	0.735968	#N/A	0.596698
GO_INNATE_IMMUNE_RESPONSE_ACTIVATING_CELL_SURFACE_RECEPTOR_SIGNALING_PATHWAY	64	-0.915508	0.615752	0.74005	GO:0002220	0.615752
GO_EPHRIN_RECEPTOR_SIGNALING_PATHWAY	50	-0.914321	0.594132	0.741772	GO:0048013	0.594132
GO_REGULATION_OF_INNATE_IMMUNE_RESPONSE	136	-0.911548	0.691689	0.747192	GO:0045088	0.691689
GO_SINGLE_FERTILIZATION	26	-0.909647	0.606482	0.750615	GO:0007338	0.606482
GO_REGULATION_OF_LIPID_METABOLIC_PROCESS	73	-0.907747	0.65544	0.753941	GO:0019216	0.65544
GO_SYNAPSE_ASSEMBLY	18	-0.906597	0.566591	0.755688	GO:0007416	0.566591
GO_REGULATION_OF_NITRIC_OXIDE_SYNTHASE_ACTIVITY	16	-0.90186	0.59952	0.765662	#N/A	0.59952
GO_REGULATION_OF_CALCIUM_ION_TRANSPORT_INTO_CYTOSOL	23	-0.900928	0.597285	0.766904	GO:0010522	0.597285
GO_POSITIVE_REGULATION_OF_PROTEIN_MODIFICATION_PROCESS	348	-0.899247	0.849673	0.769942	GO:0031401	0.849673
GO_MONOCARBOXYLIC_ACID_TRANSPORT	25	-0.897098	0.602326	0.773669	GO:0015718	0.602326
GO_POSITIVE_REGULATION_OF_RESPONSE_TO_EXTRACELLULAR_STIMULUS	23	-0.896397	0.581281	0.774318	GO:0032106	0.581281
GO_FATTY_ACYL_COA_METABOLIC_PROCESS	22	-0.896268	0.625899	0.773603	#N/A	0.625899
GO_CARBOHYDRATE_DERIVATIVE_BIOSYNTHETIC_PROCESS	175	-0.896076	0.760933	0.773031	GO:1901137	0.760933
GO_NEGATIVE_REGULATION_OF_INTRACELLULAR_TRANSPORT	48	-0.895923	0.673759	0.77236	GO:0032387	0.673759
GO_RESPONSE_TO_INSULIN	74	-0.89437	0.680108	0.774815	GO:0032868	0.680108
GO_PROTEIN_HOMOTETRAMERIZATION	32	-0.892465	0.659817	0.778099	GO:0051289	0.659817
GO_NUCLEOSIDE_MONOPHOSPHATE_METABOLIC_PROCESS	145	-0.892149	0.740642	0.777795	GO:0009123	0.740642
GO_LYMPHOCYTE_COSTIMULATION	19	-0.891872	0.619816	0.777402	GO:0031294	0.619816
GO_RIBONUCLEOSIDE_TRIPHOSPHATE_BIOSYNTHETIC_PROCESS	22	-0.890136	0.615385	0.780309	GO:0009201	0.615385
GO_COENZYME_METABOLIC_PROCESS	140	-0.889703	0.753968	0.780225	GO:0006732	0.753968
GO_PROTEIN_HOMOOLIGOMERIZATION	94	-0.884557	0.71504	0.790706	GO:0051260	0.71504
GO_AUTOPHAGY	165	-0.882646	0.783933	0.793992	GO:0006914	0.783933
GO_PROTEIN_COMPLEX_LOCALIZATION	24	-0.880764	0.611675	0.797055	GO:0031503	0.611675
GO_NEGATIVE_REGULATION_OF_NUCLEOCYTOPLASMIC_TRANSPORT	26	-0.878257	0.620192	0.801516	GO:0046823	0.620192
GO_POSITIVE_REGULATION_OF_ESTABLISHMENT_OF_PROTEIN_LOCALIZATION	164	-0.877618	0.825	0.8019	GO:1904951	0.825
GO_FATTY_ACID_TRANSPORT	20	-0.876435	0.616973	0.803431	GO:0015908	0.616973
GO_ORGANELLE_FUSION	58	-0.874994	0.693671	0.80551	GO:0048284	0.693671
GO_REGULATION_OF_MITOCHONDRION_ORGANIZATION	75	-0.872278	0.737662	0.810308	GO:0010821	0.737662
GO_ACETYL_COA_METABOLIC_PROCESS	16	-0.86982	0.655251	0.814352	#N/A	0.655251
GO_REGULATION_OF_FILOPODIUM_ASSEMBLY	20	-0.869716	0.646512	0.813515	GO:0051489	0.646512
GO_POSITIVE_REGULATION_OF_AXONOGENESIS	30	-0.861177	0.672769	0.830272	GO:0050772	0.672769
GO_POSITIVE_REGULATION_OF_PROTEIN_SERINE_THREONINE_KINASE_ACTIVITY	81	-0.860968	0.760638	0.829691	#N/A	0.760638
GO_ACTIVATION_OF_GTPASE_ACTIVITY	21	-0.860104	0.665138	0.830394	GO:0090630	0.665138
GO_SPINAL_CORD_DEVELOPMENT	27	-0.858628	0.690867	0.832378	GO:0021510	0.690867
GO_REGULATION_OF_POLYSACCHARIDE_METABOLIC_PROCESS	15	-0.858575	0.646635	0.83143	GO:0032881	0.646635
GO_REGULATION_OF_ENDOPLASMIC_RETICULUM_UNFOLDED_PROTEIN_RESPONSE	15	-0.857049	0.661364	0.833505	GO:1900101	0.661364
GO_NEGATIVE_REGULATION_OF_AUTOPHAGY	23	-0.855196	0.685022	0.836227	GO:0010507	0.685022
GO_FORMATION_OF_TRANSLATION_PREINITIATION_COMPLEX	19	-0.854378	0.683721	0.836752	GO:0001731	0.683721
GO_INTRACELLULAR_PROTEIN_TRANSPORT	446	-0.852753	0.963768	0.838823	GO:0006886	0.963768
GO_STEROID_METABOLIC_PROCESS	69	-0.852499	0.753986	0.838268	GO:0008202	0.753986
GO_SODIUM_ION_TRANSPORT	18	-0.851857	0.664216	0.838491	GO:0006814	0.664216
GO_MULTICELLULAR_ORGANISM_GROWTH	24	-0.850085	0.715328	0.840981	GO:0035264	0.715328
GO_POSITIVE_REGULATION_OF_NEURON_APOPTOTIC_PROCESS	16	-0.85008	0.663756	0.839934	GO:0043525	0.663756
GO_NEGATIVE_REGULATION_OF_CELLULAR_PROTEIN_LOCALIZATION	43	-0.849532	0.718245	0.839977	GO:1903828	0.718245
GO_STRIATED_MUSCLE_CONTRACTION	31	-0.847349	0.692308	0.843131	GO:0006941	0.692308
GO_CELLULAR_GLUCOSE_HOMEOSTASIS	24	-0.847309	0.701176	0.842139	GO:0001678	0.701176
GO_REGULATION_OF_CATABOLIC_PROCESS	328	-0.847225	0.938511	0.841282	GO:0009894	0.938511
GO_NEGATIVE_REGULATION_OF_CATABOLIC_PROCESS	84	-0.8459	0.766169	0.842838	GO:0009895	0.766169
GO_REGULATION_OF_SMOOTH_MUSCLE_CELL_PROLIFERATION	27	-0.845527	0.67184	0.842517	GO:0048660	0.67184
GO_NEGATIVE_REGULATION_OF_HOMEOSTATIC_PROCESS	36	-0.844136	0.691932	0.844077	GO:0032845	0.691932
GO_RESPONSE_TO_IRON_ION	16	-0.839559	0.68599	0.851695	GO:0010039	0.68599
GO_POSITIVE_REGULATION_OF_ACTIN_FILAMENT_POLYMERIZATION	31	-0.838153	0.721348	0.853401	GO:0030838	0.721348
GO_VISUAL_BEHAVIOR	15	-0.838021	0.683036	0.852622	GO:0007632	0.683036
GO_REGULATION_OF_VESICLE_FUSION	19	-0.834837	0.69181	0.857334	GO:0031338	0.69181
GO_PERIPHERAL_NERVOUS_SYSTEM_DEVELOPMENT	24	-0.834696	0.731308	0.856498	GO:0007422	0.731308
GO_MYELOID_CELL_DIFFERENTIATION	49	-0.831485	0.763158	0.861237	GO:0030099	0.763158
GO_HINDBRAIN_DEVELOPMENT	46	-0.830984	0.756757	0.861063	GO:0030902	0.756757
GO_DORSAL_VENTRAL_PATTERN_FORMATION	18	-0.830437	0.730594	0.861011	#N/A	0.730594
GO_PROTEIN_STABILIZATION	71	-0.827105	0.794045	0.865989	GO:0050821	0.794045
GO_REGULATION_OF_CELL_PROJECTION_ASSEMBLY	59	-0.826231	0.791774	0.866492	GO:0060491	0.791774
GO_POSITIVE_REGULATION_OF_MAP_KINASE_ACTIVITY	56	-0.825968	0.776699	0.865887	GO:0043406	0.776699
GO_REGULATION_OF_DEFENSE_RESPONSE_TO_VIRUS	66	-0.824202	0.838461	0.868043	GO:0050688	0.838461
GO_PURINE_CONTAINING_COMPOUND_CATABOLIC_PROCESS	17	-0.823369	0.728365	0.868337	#N/A	0.728365
GO_ESTABLISHMENT_OR_MAINTENANCE_OF_CELL_POLARITY	70	-0.8222	0.824228	0.869291	GO:0007163	0.824228
GO_ENDOTHELIUM_DEVELOPMENT	41	-0.820001	0.75	0.872093	GO:0003158	0.75
GO_POSITIVE_REGULATION_OF_AUTOPHAGY	31	-0.818137	0.74878	0.874211	GO:0010508	0.74878
GO_MECHANORECEPTOR_DIFFERENTIATION	17	-0.817499	0.722348	0.874225	GO:0042490	0.722348
GO_POSITIVE_REGULATION_OF_KINASE_ACTIVITY	144	-0.817093	0.918994	0.87387	GO:0033674	0.918994
GO_NEUTRAL_LIPID_METABOLIC_PROCESS	27	-0.813272	0.758537	0.879203	GO:0006638	0.758537
GO_ENDOSOME_ORGANIZATION	43	-0.813233	0.792056	0.878203	GO:0007032	0.792056
GO_NEGATIVE_REGULATION_OF_CYTOPLASMIC_TRANSPORT	39	-0.809311	0.783333	0.883578	GO:1903650	0.783333
GO_ESTABLISHMENT_OR_MAINTENANCE_OF_BIPOLAR_CELL_POLARITY	19	-0.808801	0.713592	0.883307	GO:0061245	0.713592
GO_POSITIVE_REGULATION_OF_LIPID_METABOLIC_PROCESS	31	-0.803308	0.75174	0.890868	GO:0045834	0.75174
GO_MULTIVESICULAR_BODY_ORGANIZATION	25	-0.802102	0.745995	0.891797	GO:0036257	0.745995
GO_REGULATION_OF_SUBSTRATE_ADHESION_DEPENDENT_CELL_SPREADING	17	-0.800139	0.746667	0.893709	#N/A	0.746667
GO_ORGANELLE_ASSEMBLY	203	-0.797533	0.964578	0.896412	GO:0070925	0.964578
GO_POSITIVE_REGULATION_OF_BLOOD_CIRCULATION	17	-0.795721	0.740659	0.89807	GO:1903524	0.740659
GO_TUMOR_NECROSIS_FACTOR_MEDIATED_SIGNALING_PATHWAY	49	-0.780944	0.839196	0.918418	#N/A	0.839196
GO_HEMATOPOIETIC_PROGENITOR_CELL_DIFFERENTIATION	31	-0.776869	0.834101	0.923057	GO:0002244	0.834101
GO_FATTY_ACID_BIOSYNTHETIC_PROCESS	36	-0.771861	0.8487	0.928835	GO:0006633	0.8487
GO_REGULATION_OF_SYNAPSE_ASSEMBLY	16	-0.771729	0.778824	0.927892	GO:0051963	0.778824
GO_REGULATION_OF_ADHERENS_JUNCTION_ORGANIZATION	23	-0.770215	0.800439	0.928776	GO:1903391	0.800439
GO_ORGANELLE_TRANSPORT_ALONG_MICROTUBULE	37	-0.76994	0.86165	0.928011	GO:0072384	0.86165
GO_NEGATIVE_REGULATION_OF_RESPONSE_TO_OXIDATIVE_STRESS	18	-0.763771	0.808656	0.934902	GO:1902883	0.808656
GO_REGULATION_OF_PROTEIN_STABILITY	109	-0.762935	0.958549	0.934908	GO:0031647	0.958549
GO_NUCLEOTIDE_SUGAR_BIOSYNTHETIC_PROCESS	15	-0.760645	0.783784	0.936717	#N/A	0.783784
GO_CARDIAC_CONDUCTION	18	-0.759572	0.775982	0.936874	GO:0061337	0.775982
GO_REGULATION_OF_PROTEIN_COMPLEX_ASSEMBLY	180	-0.755527	0.977143	0.940754	GO:0043254	0.977143
GO_VIRION_ASSEMBLY	26	-0.753845	0.859189	0.941741	GO:0019068	0.859189
GO_WNT_SIGNALING_PATHWAY	134	-0.753034	0.949861	0.941547	GO:0016055	0.949861
GO_ESTABLISHMENT_OF_CELL_POLARITY	43	-0.752595	0.876744	0.940947	GO:0030010	0.876744
GO_NEGATIVE_REGULATION_OF_SYNAPTIC_TRANSMISSION	18	-0.750969	0.823672	0.941726	GO:0050805	0.823672
GO_POLYOL_METABOLIC_PROCESS	36	-0.749245	0.865196	0.942545	GO:0019751	0.865196
GO_PURINE_CONTAINING_COMPOUND_METABOLIC_PROCESS	182	-0.748043	0.9941	0.942821	#N/A	0.9941
GO_NEGATIVE_REGULATION_OF_TRANSMEMBRANE_TRANSPORT	23	-0.746588	0.832547	0.943348	GO:0034763	0.832547
GO_PROTEIN_OLIGOMERIZATION	170	-0.74577	0.980769	0.943146	GO:0051259	0.980769
GO_ESTABLISHMENT_OF_ENDOTHELIAL_BARRIER	19	-0.737289	0.828704	0.951292	GO:0061028	0.828704
GO_RETROGRADE_TRANSPORT_VESICLE_RECYCLING_WITHIN_GOLGI	15	-0.736772	0.832512	0.950723	#N/A	0.832512
GO_PHOSPHATIDYLINOSITOL_METABOLIC_PROCESS	52	-0.735788	0.893976	0.950569	GO:0046488	0.893976
GO_SINGLE_ORGANISM_CELLULAR_LOCALIZATION	480	-0.732703	1	0.952724	#N/A	1
GO_REGULATION_OF_OXIDATIVE_STRESS_INDUCED_INTRINSIC_APOPTOTIC_SIGNALING_PATHWAY	17	-0.728736	0.80292	0.95569	#N/A	0.80292
GO_REGULATION_OF_CELL_JUNCTION_ASSEMBLY	29	-0.726759	0.887641	0.956531	GO:1901888	0.887641
GO_REGULATION_OF_ESTABLISHMENT_OF_PROTEIN_LOCALIZATION_TO_PLASMA_MEMBRANE	21	-0.723563	0.857143	0.958479	#N/A	0.857143
GO_REGULATION_OF_CELLULAR_AMINE_METABOLIC_PROCESS	50	-0.722197	0.915633	0.958694	GO:0033238	0.915633
GO_REGULATION_OF_SMOOTH_MUSCLE_CELL_MIGRATION	16	-0.720333	0.84086	0.959218	GO:0014910	0.84086
GO_NUCLEOSIDE_TRIPHOSPHATE_BIOSYNTHETIC_PROCESS	31	-0.719239	0.868889	0.959165	GO:0009142	0.868889
GO_NEGATIVE_REGULATION_OF_INTRACELLULAR_PROTEIN_TRANSPORT	31	-0.719157	0.891566	0.958121	GO:0090317	0.891566
GO_REGULATION_OF_PHOSPHATASE_ACTIVITY	43	-0.718855	0.910224	0.957262	GO:0010921	0.910224
GO_POSITIVE_REGULATION_OF_HORMONE_SECRETION	25	-0.715719	0.839416	0.958998	GO:0046887	0.839416
GO_PROTEIN_LOCALIZATION_TO_MEMBRANE	210	-0.712347	0.996988	0.960903	GO:0072657	0.996988
GO_INTRACELLULAR_RECEPTOR_SIGNALING_PATHWAY	49	-0.710427	0.936321	0.961552	GO:0030522	0.936321
GO_MITOCHONDRION_LOCALIZATION	20	-0.708083	0.862302	0.962508	GO:0051646	0.862302
GO_HINDBRAIN_MORPHOGENESIS	15	-0.707614	0.836323	0.961817	GO:0021575	0.836323
GO_TOXIN_TRANSPORT	19	-0.704934	0.873171	0.962932	GO:1901998	0.873171
GO_POSITIVE_REGULATION_OF_INTRINSIC_APOPTOTIC_SIGNALING_PATHWAY	19	-0.701606	0.868056	0.964591	GO:2001244	0.868056
GO_MITOCHONDRIAL_TRANSPORT	94	-0.701377	0.966495	0.963684	GO:0006839	0.966495
GO_POSITIVE_REGULATION_OF_CELLULAR_COMPONENT_BIOGENESIS	164	-0.700893	0.994253	0.962948	GO:0044089	0.994253
GO_PROTEIN_REFOLDING	15	-0.699608	0.862302	0.962872	GO:0042026	0.862302
GO_SPINDLE_LOCALIZATION	22	-0.699408	0.857482	0.961921	GO:0051653	0.857482
GO_CEREBELLAR_CORTEX_DEVELOPMENT	21	-0.698763	0.882609	0.961333	GO:0021695	0.882609
GO_NUCLEOTIDE_SUGAR_METABOLIC_PROCESS	21	-0.697912	0.871429	0.960926	#N/A	0.871429
GO_REGULATION_OF_REGULATED_SECRETORY_PATHWAY	37	-0.693332	0.914942	0.963325	GO:1903305	0.914942
GO_REGULATION_OF_FATTY_ACID_METABOLIC_PROCESS	23	-0.691167	0.890244	0.963789	GO:0019217	0.890244
GO_CELLULAR_PROTEIN_COMPLEX_ASSEMBLY	169	-0.689833	0.996835	0.963674	GO:0043623	0.996835
GO_REGULATION_OF_RESPONSE_TO_CYTOKINE_STIMULUS	39	-0.686148	0.906977	0.965298	GO:0060759	0.906977
GO_CHAPERONE_MEDIATED_PROTEIN_FOLDING	33	-0.686034	0.924706	0.964276	#N/A	0.924706
GO_REGULATION_OF_CELLULAR_KETONE_METABOLIC_PROCESS	70	-0.685907	0.970075	0.963285	GO:0010565	0.970075
GO_SULFUR_COMPOUND_BIOSYNTHETIC_PROCESS	70	-0.683032	0.97027	0.96416	GO:0044272	0.97027
GO_ENDOTHELIAL_CELL_DEVELOPMENT	25	-0.676987	0.906005	0.967175	GO:0001885	0.906005
GO_REGULATION_OF_VIRAL_RELEASE_FROM_HOST_CELL	19	-0.676157	0.894366	0.96666	GO:1902186	0.894366
GO_POSITIVE_REGULATION_OF_MITOCHONDRIAL_OUTER_MEMBRANE_PERMEABILIZATION_INVOLVED_IN_APOPTOTIC_SIGNALING_PATHWAY	15	-0.67574	0.897862	0.965872	GO:1901030	0.897862
GO_REGULATION_OF_RESPONSE_TO_BIOTIC_STIMULUS	78	-0.675259	0.984536	0.965072	GO:0002831	0.984536
GO_VESICLE_DOCKING	33	-0.672591	0.92402	0.965739	GO:0048278	0.92402
GO_NEGATIVE_REGULATION_OF_MITOCHONDRION_ORGANIZATION	15	-0.670009	0.864253	0.966314	GO:0010823	0.864253
GO_POSITIVE_REGULATION_OF_STRESS_ACTIVATED_PROTEIN_KINASE_SIGNALING_CASCADE	40	-0.640982	0.970944	0.981437	#N/A	0.970944
GO_HEART_PROCESS	26	-0.640203	0.954654	0.980677	GO:0003015	0.954654
GO_ERYTHROCYTE_HOMEOSTASIS	21	-0.618463	0.949782	0.98903	GO:0034101	0.949782
GO_ASSOCIATIVE_LEARNING	16	-0.61712	0.942396	0.988453	GO:0008306	0.942396
GO_ACTIN_POLYMERIZATION_OR_DEPOLYMERIZATION	17	-0.605904	0.929515	0.991311		0.929515
GO_REGULATION_OF_EXOCYTOSIS	66	-0.59977	0.99505	0.992239		0.99505
GO_POSITIVE_REGULATION_OF_JUN_KINASE_ACTIVITY	20	-0.592136	0.975391	0.993454		0.975391
GO_STEROID_BIOSYNTHETIC_PROCESS	38	-0.592127	0.979263	0.992348		0.979263
GO_NIK_NF_KAPPAB_SIGNALING	54	-0.588349	0.990099	0.992347		0.990099
GO_REGULATION_OF_MITOCHONDRIAL_OUTER_MEMBRANE_PERMEABILIZATION_INVOLVED_IN_APOPTOTIC_SIGNALING_PATHWAY	18	-0.584143	0.961723	0.992409		0.961723
GO_REGULATION_OF_NIK_NF_KAPPAB_SIGNALING	17	-0.572351	0.945824	0.994332		0.945824
GO_POSITIVE_REGULATION_OF_EXOCYTOSIS	31	-0.5636	0.983871	0.995118		0.983871
GO_POSITIVE_REGULATION_OF_PROTEIN_COMPLEX_ASSEMBLY	85	-0.54983	1	0.996768		1
GO_AUTOPHAGOSOME_ORGANIZATION	19	-0.536961	0.984234	0.997822		0.984234
GO_THIOESTER_BIOSYNTHETIC_PROCESS	27	-0.526658	0.984199	0.998228		0.984199
GO_INTRA_GOLGI_VESICLE_MEDIATED_TRANSPORT	34	-0.526296	0.98861	0.997171		0.98861
GO_REGULATION_OF_ESTABLISHMENT_OF_PROTEIN_LOCALIZATION_TO_MITOCHONDRION	41	-0.525416	0.994975	0.996192		0.994975
GO_REGULATION_OF_CALCIUM_ION_DEPENDENT_EXOCYTOSIS	24	-0.507325	0.993039	0.997377		0.993039
GO_REGULATION_OF_PROTEIN_TARGETING_TO_MITOCHONDRION	28	-0.494047	0.990632	0.997602		0.990632
GO_REGULATION_OF_CELLULAR_AMINO_ACID_METABOLIC_PROCESS	44	-0.487699	1	0.99701		1
GO_REGULATION_OF_PROTEIN_EXPORT_FROM_NUCLEUS	15	-0.436995	0.99759	0.998665		0.99759
