# Supplementary material for: Defective metabolic programming impairs early neuronal morphogenesis in neural cultures and an organoid model of Leigh syndrome
Source: Nat Commun. 2021 Mar 26;12:1929. doi: 10.1038/s41467-021-22117-z (PMC7997884; doi:10.1038/s41467-021-22117-z)
Supplement: Supplementary file 11 — Supplementary Data 8 [file 41467_2021_22117_MOESM11_ESM.xlsx]

## Sheet: Suppl. Table 8
Supplemental Table 8									Log2 intensities
Metabolite	HMDB ID	KEGG ID	log2 ratio S2 / S2_Corr1	-Log10 G T-test P-value S2 / S2_Corr1	Student's T-test q-value S2 / S2_Corr1	Student's T-test Test statistic S2 / S2_Corr1	Significant	Student's T-test Significant S2 / S2_Corr1	S2_Corr1_4	S2_Corr1_5	S2_Corr1_6	S2_4	S2_5	S2_6
2-Phospho-D-glyceric acid	HMDB03391	C00631	2.29296	2.34103	0.0276877	5.74145	+	+	18.7638	19.9789	19.3063	22.0026	21.5664	21.3589
3-hydroxybutyrylcarnitine	HMDB0062735		-2.80096	2.73683	0.0276877	-7.34125	+	+	21.0847	21.0539	21.427	18.3303	17.7906	19.0418
4-Hydroxybenzoic acid	HMDB00500	C00156	2.71264	2.58014	0.0276877	6.66735	+	+	19.9095	21.2801	20.8108	23.4934	23.3626	23.2823
5'-Methylthioadenosine	HMDB01173	C00170	1.1068	0.85124	0.184739	1.8323			21.4706	22.8931	22.5078	24.1178	22.6321	23.4421
Acetylcarnitine		C02571	-1.74108	2.11725	0.0287787	-4.97322	+	+	25.5017	25.6574	25.9419	23.9381	23.4063	24.5333
Acylcarnitine C8:2			1.36185	2.52176	0.0276877	6.43036	+	+	18.5977	19.0787	19.1289	20.3329	20.0608	20.4971
Adenine	HMDB00034	C00147	1.68872	1.93908	0.0342964	4.42057	+	+	23.6822	24.9363	24.6548	26.0826	26.0646	26.1923
Adenosine	HMDB00050	C00212	-1.16928	2.06884	0.0287787	-4.81821	+	+	27.6602	28.1441	28.3902	26.8336	27.1158	26.7372
Adenosine monophosphate	HMDB00045	C00020	-2.29081	2.26301	0.0286514	-5.46356	+	+	27.0515	27.2794	27.9306	24.522	25.6392	25.2279
Adenosine triphosphate	HMDB00538	C00002	-1.12163	1.47759	0.0626193	-3.18744	+		21.8113	22.8008	22.5551	21.5009	20.8955	21.4059
ADP	HMDB01341	C00008	-2.28464	2.72367	0.0276877	-7.28244	+	+	20.8522	21.1716	21.3744	18.69	18.472	19.3824
Betaine	HMDB00043	C00719	2.83754	1.91286	0.0342964	4.34323	+	+	26.9716	28.9841	28.2797	31.4752	30.692	30.5808
Biliverdin	HMDB01008	C00500	0.791978	1.2582	0.0902988	2.6808	+		16.4944	17.3599	17.3457	17.963	17.8957	17.7172
Biotin	HMDB00030	C00120	0.0745697	0.0944211	0.834732	0.264314			22.3503	23.0808	23.0145	22.9418	22.5926	23.135
Butyryl-L-carnitine	HMDB0002013	C02862	0.0810928	0.106955	0.820795	0.296354			23.8746	23.7075	24.3937	24.072	23.7628	24.3843
Caprylic acid	HMDB00482	C06423	0.454258	0.446337	0.409483	1.03818			21.5059	22.6761	22.5287	22.6322	22.3138	23.1275
CDP-choline	HMDB01413	C00307	1.84102	2.09775	0.0287787	4.91034	+	+	18.7247	19.4632	19.7617	21.1929	20.7714	21.5084
Choline	HMDB00097	C00114	-2.59844	2.16036	0.0287787	-5.11447	+	+	30.5128	31.0085	30.9915	27.5014	28.0723	29.1437
Choline	HMDB00097	C00114	-2.272	2.06515	0.0287787	-4.80653	+	+	24.9015	25.4096	25.2828	22.2435	22.7662	23.7682
Citric acid	HMDB00094	C00158	-0.712798	0.319805	0.520124	-0.780232			19.7571	21.1337	20.8996	18.363	20.169	21.1201
Creatine	HMDB00064	C00300	-1.3853	1.62777	0.0520869	-3.56108	+		28.3482	28.6999	29.0238	27.3684	26.6934	27.8541
Cyclic AMP	HMDB00058	C00575	1.65538	1.63976	0.0515728	3.59198	+		12.6898	13.9902	13.561	15.0574	14.6299	15.5198
Cytidine	HMDB00089	C00475	-0.667739	0.425845	0.421995	-0.997196			23.0577	24.1679	23.8743	24.1915	22.532	22.3731
dCTP	HMDB00998	C00458	1.96625	2.08851	0.0287787	4.88075	+	+	21.4324	22.7751	22.2803	24.2729	24.1578	23.9557
Deoxyguanosine	HMDB00085	C00330	1.80732	0.792215	0.205362	1.71572			21.6141	22.718	22.6093	26.0817	22.8655	23.4162
D-Fructose 2,6-bisphosphate	HMDB01047	C00665	2.39392	2.31566	0.0276877	5.64985	+	+	20.734	21.6825	21.2858	24.2721	23.2828	23.3291
Ethanolamine	HMDB00149	C00189	2.54786	2.35529	0.0276877	5.79346	+	+	20.0224	21.5123	21.0175	23.4325	23.4414	23.3219
FAD	HMDB01248	C00016	-0.885345	1.35589	0.0760091	-2.90117	+		21.4056	22.3841	22.2332	21.0741	21.1345	21.1583
Flavin Mononucleotide	HMDB01520	C00061	-1.17673	1.41316	0.0691522	-3.03416	+		17.8094	18.8669	18.6254	17.3207	16.8497	17.601
Folic acid	HMDB00121	C00504	3.15731	2.29451	0.0278055	5.57441	+	+	17.8983	19.5057	19.6177	22.3865	22.0562	22.051
Fumaric acid	HMDB00134	C00122	-1.08874	2.45383	0.0276877	-6.16371	+	+	16.2788	16.7926	16.5956	15.5623	15.2792	15.5593
Glutathione	HMDB00125	C00051	-0.55117	1.22322	0.0942019	-2.60377	+		26.7771	26.5587	26.8542	26.1344	25.8702	26.5319
Guanine	HMDB00132	C00242	3.13305	2.61256	0.0276877	6.80218	+	+	23.5237	25.0866	24.3597	27.5428	27.5518	27.2745
Guanosine	HMDB00133	C00387	1.52654	2.06286	0.0287787	4.79933	+	+	20.5833	21.6085	21.3351	22.5951	22.6413	22.8701
Hypoxanthine	HMDB00157	C00262	-0.405949	0.675612	0.258179	-1.48768			25.7677	26.4259	26.4266	25.5875	25.696	26.1189
Inosine	HMDB00195	C00294	0.470172	0.882229	0.175798	1.89395			19.7262	20.3261	20.5182	20.5797	20.6042	20.7971
Inosine 5'-monophosphate	HMDB00175	C00130	2.05929	2.03772	0.0287787	4.7205	+	+	22.7367	23.2232	23.3842	25.3886	24.4165	25.7168
Inositol	HMDB00211	C00137	0.344912	0.263108	0.582614	0.65948			16.7393	17.151	17.409	17.6347	16.5254	18.174
Isonicotinic acid	HMDB60665	C07446	-0.503829	0.828863	0.19067	-1.78798			21.7911	22.6348	22.5614	21.6749	21.954	21.8468
L-Alanine	HMDB00161	C00041	-1.35263	1.76643	0.039226	-3.92865	+	+	23.0428	23.1358	23.7641	21.9212	21.534	22.4295
L-Arginine	HMDB00517	C00062	0.596258	0.714714	0.240622	1.56393			23.5475	24.6329	24.3686	24.3906	24.9248	25.0224
L-Asparagine	HMDB00168	C00152	-1.50209	2.45982	0.0276877	-6.18686	+	+	20.9637	21.4098	21.6991	19.8338	19.6682	20.0643
L-Carnitine	HMDB00062	C00318	-1.96062	1.82515	0.0362428	-4.09145	+	+	24.2383	24.733	25.0542	22.2415	22.3576	23.5444
L-Carnitine	HMDB00062	C00318	-2.19216	2.67044	0.0276877	-7.04876	+	+	22.0996	22.4282	22.9515	20.0426	20.1945	20.6657
L-Cystathionine	HMDB00099	C02291	-2.34311	0.951455	0.160115	-2.03303	+		21.9109	21.9088	22.0299	17.5075	19.8347	21.478
L-Glutamic acid	HMDB00148	C00025	-1.00681	1.42045	0.0691522	-3.05132	+		27.0127	27.4848	27.7228	26.5911	25.8938	26.7149
L-Glutamine	HMDB00641	C00064	-0.694479	1.2524	0.0903393	-2.66796	+		28.1666	28.6042	28.8132	27.7229	27.5969	28.1808
L-Glycine	HMDB00123	C00037	0.536283	0.882242	0.175798	1.89398			21.7907	22.4392	22.2295	22.7263	22.3105	23.0316
L-Histidine	HMDB00177	C00135	-0.527667	0.911034	0.171828	-1.95158			24.769	25.2752	25.5571	24.4806	24.5896	24.9482
L-Isoleucine	HMDB00172	C00407	1.85538	2.54822	0.0276877	6.53688	+	+	25.6127	26.3223	26.2056	28.2386	27.6241	27.8441
L-Lactic acid	HMDB00190	C00186	0.266746	0.453029	0.407301	1.05152			20.2832	21.0065	20.6061	20.7239	20.7889	21.1832
L-Leucine	HMDB00687	C00123	0.606021	0.915064	0.171828	1.95967			25.715	26.3885	26.1955	26.4339	26.5081	27.1751
L-Lysine	HMDB00182	C00047	0.978203	1.19999	0.0957867	2.5531	+		21.6835	22.7798	22.4964	22.9042	23.4813	23.5087
L-Methionine	HMDB00696	C00073	-0.947831	1.58583	0.055873	-3.45431	+		24.5921	24.9067	25.2928	23.692	23.9297	24.3263
L-Phenylalanine	HMDB00159	C00079	-0.496784	0.847041	0.184739	-1.82397			28.8203	29.3671	29.4866	28.4917	28.6124	29.0795
L-Proline	HMDB00162	C00148	-1.0538	1.31367	0.0815907	-2.80495	+		28.669	28.8969	29.3712	27.8884	27.4014	28.486
L-Serine	HMDB00187	C00065	-0.523179	1.06744	0.126915	-2.27117			23.6854	24.1416	24.2885	23.4952	23.2805	23.7703
L-Threonine	HMDB00167	C00188	-0.547071	0.898954	0.174295	-1.92737			23.9061	24.4251	24.6906	23.7061	23.5601	24.1143
L-Tryptophan	HMDB00929	C00078	-0.583477	1.03812	0.1342	-2.21029			25.548	26.0846	26.2699	25.2395	25.2265	25.6862
L-Tyrosine	HMDB00158	C00082	-0.897336	1.57287	0.055873	-3.42171	+		27.0547	27.51	27.7676	26.3479	26.431	26.8614
L-Valine	HMDB00883	C00183	-0.0712922	0.0924636	0.834732	-0.259257			26.6499	27.2796	27.3225	26.7901	26.9052	27.3429
N-Acetylaspartylglutamic acid	HMDB01067	C12270	-1.42951	1.8085	0.0369484	-4.04484	+	+	24.2933	24.9218	25.0798	23.6175	22.8177	23.5712
N-Acetyl-L-aspartic acid	HMDB00812	C01042	-1.70361	1.77405	0.039226	-3.94952	+	+	26.726	27.5697	27.587	25.7517	24.9656	26.0546
N-Acetyl-L-glutamic_acid	HMDB01138	C00624	-2.37382	2.6263	0.0276877	-6.86	+	+	26.0914	26.5388	26.7109	24.2647	23.4984	24.4565
N-Acetyl-L-methionine	HMDB11745	C02712	-0.197096	0.190607	0.682679	-0.497795			15.1927	14.6773	15.8018	15.2449	15.2611	14.5745
N-Acetylputrescine	HMDB02064	C02714	2.89792	1.27708	0.0875946	2.72278	+		24.433	26.0297	26.184	30.2496	27.4003	27.6907
NAD	HMDB00902	C00003	-0.953066	1.56784	0.055873	-3.40911	+		22.9461	23.3449	23.5686	22.5694	21.91	22.5209
NADP	HMDB00217	C00006	-1.51787	2.16167	0.0287787	-5.11884	+	+	15.5657	16.4502	16.3051	14.6236	14.3773	14.7665
Niacinamide	HMDB01406	C00153	-0.717708	1.47848	0.0626193	-3.1896	+		28.4808	29.105	29.0978	28.3471	28.0501	28.1332
Oxidized glutathione	HMDB03337	C00127	-2.53535	2.52539	0.0276877	-6.44489	+	+	20.197	20.9656	21.1147	18.4822	17.6802	18.5088
Pantothenic acid	HMDB00210	C00864	0.364189	0.442811	0.409483	1.03115			26.9912	27.4949	27.5832	27.8993	27.133	28.1295
Propionyl-L-carnitine	HMDB0000824	C03017	-3.12198	2.89877	0.0276877	-8.10043	+	+	23.1522	24.0139	23.4723	20.365	19.9505	20.957
Protoporphyrin IX	HMDB00241	C02191	0.726255	1.06835	0.126915	2.27306	+		16.722	17.4522	17.6494	18.2263	17.7165	18.0596
Pyridoxal	HMDB01545	C00250	0.00583394	0.00642132	0.985323	0.0195707			22.6054	23.4052	23.4943	23.0356	23.1312	23.3554
Pyridoxal 5'-phosphate	HMDB01491	C00018	-0.551896	0.655718	0.267682	-1.44892			18.7002	19.9055	19.5223	19.0798	18.7795	18.613
Pyridoxine	HMDB00239	C00314	1.97061	2.03195	0.0287787	4.70257	+	+	22.5032	23.8097	23.5553	25.0497	25.2471	25.4832
Riboflavin	HMDB00244	C00255	0.460087	0.729317	0.234992	1.59244			20.5442	21.3888	21.3278	21.4118	21.4927	21.7364
Sebacic acid	HMDB00792	C08277	1.43152	1.24416	0.0909034	2.64978	+		13.5265	15.2333	14.107	15.9666	15.875	15.3199
Sorbitol	HMDB00247	C00794	0.910252	1.35027	0.0760091	2.88827	+		14.2798	15.0251	15.2312	15.8514	15.5064	15.9091
Sphingomyelin (d16:1/24:1(15Z))	HMDB11694		1.45068	1.86787	0.0355028	4.21278	+	+	31.837	32.8629	32.3116	33.438	33.9811	33.9443
Sphingomyelin (d17:1/24:0)	HMDB11695		1.57663	2.09883	0.0287787	4.91382	+	+	24.0037	24.9624	24.5338	25.7773	26.3313	26.1211
Sphingomyelin (d17:1/24:1(15Z))	HMDB11696		1.30954	1.91191	0.0342964	4.34044	+	+	24.9628	25.9194	25.4088	26.498	26.869	26.8527
Sphingomyelin (d18:0/12:0)	HMDB12084		1.60426	2.13323	0.0287787	5.02523	+	+	22.699	23.7256	23.1035	24.7754	24.9785	24.5869
Sphingomyelin (d18:0/14:0)	HMDB12085		1.70897	2.36957	0.0276877	5.84593	+	+	23.8278	24.6898	24.1821	25.6634	26.1834	25.9798
Sphingomyelin (d18:0/14:1(9Z)(OH))	HMDB13462		0.200806	0.384498	0.456003	0.913685			22.6658	23.3518	23.0034	23.0856	23.3955	23.1423
Sphingomyelin (d18:0/16:0)	HMDB10168		0.795509	1.40931	0.0691522	3.02512	+		28.1105	28.8996	28.4989	29.0372	29.4522	29.4061
Sphingomyelin (d18:0/16:1(9Z)(OH))	HMDB13463		-0.184066	0.292661	0.548938	-0.722939			24.4241	25.2136	24.9353	24.4603	24.7823	24.7781
Sphingomyelin (d18:0/16:1(9Z))	HMDB13464		0.0160739	0.0184445	0.966086	0.0554767			31.203	32.0157	31.6771	31.3341	31.9113	31.6987
Sphingomyelin (d18:0/18:0)	HMDB12087		-0.0499713	0.0556092	0.901273	-0.161114			32.6477	33.6141	33.0816	32.796	33.1829	33.2147
Sphingomyelin (d18:0/18:1(9Z)), Sphingomyelin (d18:0/18:1(11Z))	HMDB12089, HMDB12088		-1.02508	1.55412	0.0563961	-3.37486	+		32.0829	33.0324	32.6274	31.2992	31.6648	31.7035
Sphingomyelin (d18:0/20:0)	HMDB12090		0.79383	1.21408	0.0944308	2.58379	+		33.0494	33.9827	33.493	34.0087	34.4738	34.424
Sphingomyelin (d18:0/20:2(11Z,14Z))	HMDB13465		2.15743	2.39513	0.0276877	5.94088	+	+	25.228	26.3324	25.4482	27.5587	27.9612	27.961
Sphingomyelin (d18:0/22:0)	HMDB12091		0.47618	0.6894	0.252563	1.51455			30.7268	31.6726	31.302	31.4058	31.8563	31.8678
Sphingomyelin (d18:0/22:1(13Z)(OH))	HMDB13466		1.40345	2.04137	0.0287787	4.73188	+	+	23.5368	24.4693	23.9921	25.1544	25.5408	25.5133
Sphingomyelin (d18:0/22:2(13Z,16Z)(OH))	HMDB13467		0.999245	1.38195	0.0726247	2.96132	+		25.0555	26.0794	25.4495	26.2128	26.7103	26.659
Sphingomyelin (d18:0/22:3(10Z,13Z,16Z))	HMDB13468		1.7415	2.02852	0.0287787	4.6919	+	+	26.4982	27.5931	26.7625	28.3527	28.874	28.8516
Sphingomyelin (d18:0/23:0)	HMDB12093		1.61071	2.1586	0.0287787	5.10866	+	+	22.7514	23.6596	23.2301	24.4905	25.082	24.9008
Sphingomyelin (d18:0/24:0)	HMDB12094		1.08342	1.54978	0.0563961	3.36408	+		25.6278	26.6081	26.0998	26.8885	27.3635	27.334
Sphingomyelin (d18:0/24:1(15Z)(OH)), Sphingomyelin (d18:1/25:0)	HMDB13469, n/a		1.74716	2.33425	0.0276877	5.71685	+	+	21.219	22.1778	21.5349	23.1591	23.5406	23.4735
Sphingomyelin (d18:0/24:1(15Z))	HMDB12095		1.12716	1.53489	0.056582	3.32721	+		27.4105	28.409	27.9288	28.6877	29.2105	29.2316
Sphingomyelin (d18:0/26:0)	n/a		1.4603	1.91941	0.0342964	4.36244	+	+	22.2107	23.2248	22.6051	23.8246	24.2966	24.3003
Sphingomyelin (d18:1/12:0)	HMDB12096		2.51064	2.52387	0.0276877	6.43882	+	+	26.8336	28.1032	27.3511	30.1125	30.0158	29.6916
Sphingomyelin (d18:1/14:0)	HMDB12097		1.0639	1.53478	0.056582	3.32693	+		26.5826	27.4504	26.9119	27.6616	28.3034	28.1715
Sphingomyelin (d18:1/16:0)	HMDB10169		0.337749	0.49501	0.376684	1.13471			29.4439	30.2701	29.833	29.8575	30.4684	30.2343
Sphingomyelin (d18:1/18:0)	HMDB01348		-0.397686	0.552038	0.333447	-1.24672			34.3528	35.3488	34.7946	34.1608	34.5804	34.5621
Sphingomyelin (d18:1/18:1(9Z)), Sphingomyelin (d18:1/18:1(11Z))	HMDB12101, HMDB12100		-1.41378	2.23733	0.0287787	-5.37448	+	+	29.0158	29.7524	29.3898	27.6636	28.1487	28.1045
Sphingomyelin (d18:1/20:0)	HMDB12102		0.637167	0.895297	0.174295	1.92006			31.1312	32.1519	31.5539	31.9501	32.4109	32.3875
Sphingomyelin (d18:1/22:0), Sphingomyelin (d18:0/22:1(13Z))	HMDB12103, HMDB12092		1.45096	1.86494	0.0355028	4.20438	+	+	30.6146	31.6266	31.104	32.2009	32.783	32.7141
Sphingomyelin (d18:1/22:1(13Z))	HMDB12104		0.722359	1.00113	0.144451	2.13416			29.6195	30.6524	29.9973	30.5069	30.9918	30.9375
Sphingomyelin (d18:1/23:0)	HMDB12105		1.34009	1.87815	0.0355028	4.24234	+	+	23.5708	24.5106	24.044	25.0599	25.5704	25.5154
Sphingomyelin (d18:1/24:0)	HMDB11697		1.10595	1.57817	0.055873	3.43503	+		27.018	28.0073	27.4812	28.3119	28.7699	28.7425
Sphingomyelin (d18:1/24:1(15Z))	HMDB12107		0.39859	0.477122	0.388888	1.09936			29.4256	30.4874	29.8789	29.9455	30.5167	30.5256
Sphingomyelin (d18:1/26:0)	HMDB11698		1.34544	1.84141	0.0355949	4.13735	+	+	23.5743	24.5777	24.0166	25.1087	25.5457	25.5505
Sphingomyelin (d18:1/26:1(17Z)), Sphingomyelin (d18:0/26:1(17Z))	n/a, HMDB13461		0.272081	0.326898	0.516148	0.795062			27.0975	28.1126	27.5456	27.5077	28.0031	28.0612
Sphingomyelin (d19:1/24:1(15Z))	HMDB11699		1.63372	2.19744	0.0287787	5.23849	+	+	22.6054	23.5719	22.9973	24.4208	24.8463	24.8086
Sphingosine	HMDB00252	C00319	0.520838	0.604864	0.29807	1.34986			21.113	22.1761	22.1442	22.0716	22.2889	22.6354
Succinic acid	HMDB00254	C00042	0.840523	1.46569	0.0634119	3.15883	+		19.856	20.7299	20.5131	21.2762	21.1305	21.2139
Thiamine	HMDB00235	C00378	0.613394	0.872576	0.177857	1.87471			25.8191	26.7611	26.6852	26.8688	26.9555	27.2812
Uracil	HMDB00300	C00106	-1.22163	1.84172	0.0355949	-4.13823	+	+	19.9742	20.7755	20.7583	19.0191	19.4333	19.3907
Uric acid	HMDB00289	C00366	2.32344	1.21144	0.0944308	2.57803	+		10.4522	12.4098	11.1403	12.2844	14.1534	14.5348
Uridine	HMDB00296	C00299	-1.1079	1.85991	0.0355028	-4.18999	+	+	16.3862	17.0446	17.0979	15.5361	15.9859	15.683
Uridine diphosphate-N-acetylglucosamine	HMDB00290	C00043	-0.0493069	0.0467034	0.912527	-0.136471			18.5805	19.6571	19.506	19.3117	18.9363	19.3476
Valerylcarnitine	HMDB0013128		-3.10442	3.40988	0.0276877	-10.9929	+	+	24.5051	24.8048	24.9619	21.5957	21.2537	22.1091
Xanthine	HMDB00292	C00385	-2.03171	2.92473	0.0276877	-8.22849	+	+	17.3277	18.0142	17.9565	15.5116	15.8715	15.8202
Xanthosine	HMDB00299	C01762	0.30382	0.388351	0.455975	0.921519			13.944	14.7833	15.0027	14.7566	14.9908	14.894
