# Supplementary material for: Defective metabolic programming impairs early neuronal morphogenesis in neural cultures and an organoid model of Leigh syndrome
Source: Nat Commun. 2021 Mar 26;12:1929. doi: 10.1038/s41467-021-22117-z (PMC7997884; doi:10.1038/s41467-021-22117-z)
Supplement: Supplementary file 12 — Supplementary Data 9 [file 41467_2021_22117_MOESM12_ESM.xlsx]

## Sheet: S2 vs. S2_Corr1 4w DNs
id	S2_Corr1	S2	baseMean	log2FoldChange	lfcSE	stat	pvalue	padj	symbol	description
ENSG00000136997.17	157.026	10620.6	5388.84	6.01755	0.096244	62.5238	0	0	MYC	MYC proto-oncogene, bHLH transcription factor
ENSG00000139970.16	3754.34	183.165	1968.75	-4.30409	0.113531	-37.911	0	0	RTN1	reticulon 1
ENSG00000185559.13	4500.91	169.613	2335.26	-4.64705	0.121164	-38.3534	0	0	DLK1	delta like non-canonical Notch ligand 1
ENSG00000189056.13	6992.41	11.1377	3501.77	-8.7713	0.229283	-38.2554	0	0	RELN	reelin
ENSG00000122012.13	3432.43	319.418	1875.92	-3.39618	0.0956463	-35.5078	3.73142e-276	1.28099e-272	SV2C	synaptic vesicle glycoprotein 2C
ENSG00000053438.8	2654.85	84.1688	1369.51	-4.86356	0.138807	-35.0382	5.90596e-269	1.6896e-265	NNAT	neuronatin
ENSG00000134121.9	2421.3	141.618	1281.46	-4.04858	0.116285	-34.8161	1.3873e-265	3.40185e-262	CHL1	cell adhesion molecule L1 like
ENSG00000115461.4	5086.09	376.874	2731.48	-3.70768	0.108249	-34.2514	4.15625e-257	8.91775e-254	IGFBP5	insulin like growth factor binding protein 5
ENSG00000100095.18	2205.22	23.9156	1114.57	-6.28256	0.185186	-33.9257	2.78168e-252	5.30528e-249	SEZ6L	seizure related 6 homolog like
ENSG00000262655.3	2090.69	43.2994	1066.99	-5.44381	0.161863	-33.6321	5.69547e-248	9.77627e-245	SPON1	spondin 1
ENSG00000140092.14	2555.23	14.5033	1284.87	-7.04836	0.215137	-32.7622	2.03809e-235	3.18034e-232	FBLN5	fibulin 5
ENSG00000162706.12	1768.44	25.4951	896.966	-5.87827	0.183109	-32.1025	4.07127e-226	5.82361e-223	CADM3	cell adhesion molecule 3
ENSG00000159200.17	2987.73	395.759	1691.74	-2.89319	0.0950555	-30.4369	1.78618e-203	2.35844e-200	RCAN1	regulator of calcineurin 1
ENSG00000112852.6	1425.88	33.6439	729.76	-5.23182	0.174587	-29.9669	2.65311e-197	3.2529e-194	PCDHB2	protocadherin beta 2
ENSG00000105894.11	2004.3	39.753	1022.03	-5.45727	0.185456	-29.4262	2.5354e-190	2.90134e-187	PTN	pleiotrophin
ENSG00000179915.22	3750.45	465.298	2107.87	-2.98396	0.102374	-29.1477	8.92398e-187	9.57376e-184	NRXN1	neurexin 1
ENSG00000172461.10	1460.1	87.6025	773.85	-3.98377	0.137336	-29.0075	5.29045e-185	5.3418e-182	FUT9	fucosyltransferase 9
ENSG00000171105.13	1353.85	90.4181	722.134	-3.83636	0.133755	-28.6819	6.41047e-181	6.1131e-178	INSR	insulin receptor
ENSG00000147862.15	1433.15	78.1731	755.66	-4.12193	0.144229	-28.5791	1.22174e-179	1.10374e-176	NFIB	nuclear factor I B
ENSG00000132932.16	1599.8	176.718	888.261	-3.14319	0.110201	-28.5223	6.19097e-179	5.3134e-176	ATP8A2	ATPase phospholipid transporting 8A2
ENSG00000129824.15	482.045	2946.52	1714.28	2.5902	0.0931275	27.8134	2.98522e-170	2.44006e-167	RPS4Y1	ribosomal protein S4, Y-linked 1
ENSG00000019505.7	1334.46	111.69	723.075	-3.52669	0.129466	-27.2404	2.16145e-163	1.68642e-160	SYT13	synaptotagmin 13
ENSG00000138650.8	1397.83	173.443	785.639	-2.97844	0.113915	-26.1463	1.08615e-150	8.10595e-148	PCDH10	protocadherin 10
ENSG00000140538.16	1434.65	131.635	783.143	-3.40169	0.130773	-26.0123	3.59864e-149	2.57378e-146	NTRK3	neurotrophic receptor tyrosine kinase 3
ENSG00000130558.19	5572.48	1214.76	3393.62	-2.18222	0.0842559	-25.8999	6.67675e-148	4.58426e-145	OLFM1	olfactomedin 1
ENSG00000185985.8	2037.52	334.768	1186.14	-2.57789	0.101309	-25.4459	7.83318e-143	5.17141e-140	SLITRK2	SLIT and NTRK like family member 2
ENSG00000187391.19	1305.63	150.336	727.983	-3.077	0.121692	-25.285	4.66583e-141	2.96626e-138	MAGI2	membrane associated guanylate kinase, WW and PDZ domain containing 2
ENSG00000186487.17	1563.3	246.314	904.808	-2.63371	0.104605	-25.1776	7.04226e-140	4.31716e-137	MYT1L	myelin transcription factor 1 like
ENSG00000254245.2	7.21687	788.501	397.859	6.26079	0.25018	25.0251	3.26139e-138	1.93041e-135	PCDHGA3	protocadherin gamma subfamily A, 3
ENSG00000213468.5	64.2901	747.469	405.88	3.47926	0.140697	24.7287	5.24968e-135	3.00369e-132	FIRRE	firre intergenic repeating RNA element
ENSG00000113361.12	1172.87	103.928	638.401	-3.43444	0.139924	-24.5451	4.8785e-133	2.70127e-130	CDH6	cadherin 6
ENSG00000156804.7	2221.91	8235.82	5228.87	1.87878	0.0773404	24.2924	2.36127e-130	1.2666e-127	FBXO32	F-box protein 32
ENSG00000118785.13	1544.46	139.981	842.22	-3.37988	0.140212	-24.1056	2.1854e-128	1.13674e-125	SPP1	secreted phosphoprotein 1
ENSG00000137573.13	944.688	65.5277	505.108	-3.76158	0.156138	-24.0914	3.0795e-128	1.55469e-125	SULF1	sulfatase 1
ENSG00000176641.10	2847.22	597.586	1722.4	-2.23455	0.0930799	-24.0068	2.36159e-127	1.13968e-124	RNF152	ring finger protein 152
ENSG00000273079.5	3131.37	481.278	1806.32	-2.6709	0.111258	-24.0063	2.39024e-127	1.13968e-124	GRIN2B	glutamate ionotropic receptor NMDA type subunit 2B
ENSG00000105825.11	4814.54	910.999	2862.77	-2.37498	0.100096	-23.7269	1.90087e-124	8.81848e-122	TFPI2	tissue factor pathway inhibitor 2
ENSG00000165970.11	760.816	30.6344	395.725	-4.47948	0.188867	-23.7177	2.36889e-124	1.07005e-121	SLC6A5	solute carrier family 6 member 5
ENSG00000152578.12	920.929	53.8352	487.382	-3.99598	0.168867	-23.6634	8.58383e-124	3.77798e-121	GRIA4	glutamate ionotropic receptor AMPA type subunit 4
ENSG00000166415.14	12.3217	589.007	300.664	5.25749	0.222489	23.6303	1.88067e-123	8.07043e-121	WDR72	WD repeat domain 72
ENSG00000112137.17	815.389	68.2605	441.824	-3.50153	0.149103	-23.4839	5.95642e-122	2.49371e-119	PHACTR1	phosphatase and actin regulator 1
ENSG00000163638.13	815.637	73.4278	444.533	-3.40532	0.145662	-23.3782	7.12709e-121	2.91277e-118	ADAMTS9	ADAM metallopeptidase with thrombospondin type 1 motif 9
ENSG00000137558.7	1420.24	171.464	795.854	-2.99616	0.128926	-23.2393	1.82402e-119	7.28121e-117	PI15	peptidase inhibitor 15
ENSG00000134539.16	9.75535	560.365	285.06	5.44465	0.235149	23.154	1.32348e-118	5.16306e-116	KLRD1	killer cell lectin like receptor D1
ENSG00000078328.20	753.529	57.4401	405.484	-3.63183	0.156982	-23.1354	2.03861e-118	7.77618e-116	RBFOX1	RNA binding protein, fox-1 homolog 1
ENSG00000164796.17	695.631	15.2964	355.464	-5.23027	0.228311	-22.9086	3.8182e-116	1.42477e-113	CSMD3	CUB and Sushi multiple domains 3
ENSG00000181541.5	2725.46	535.687	1630.57	-2.32127	0.102019	-22.7532	1.33278e-114	4.86749e-112	MAB21L2	mab-21 like 2
ENSG00000156113.22	871.071	103.979	487.525	-3.00733	0.132193	-22.7496	1.44882e-114	5.18105e-112	KCNMA1	potassium calcium-activated channel subfamily M alpha 1
ENSG00000082556.10	377.328	1948.74	1163.03	2.34872	0.103891	22.6075	3.65273e-113	1.27957e-110	OPRK1	opioid receptor kappa 1
ENSG00000107485.15	636.182	18.306	327.244	-4.86674	0.215419	-22.592	5.19453e-113	1.78328e-110	GATA3	GATA binding protein 3
ENSG00000127241.16	1079.79	156.1	617.946	-2.73815	0.12134	-22.5659	9.37961e-113	3.15688e-110	MASP1	mannan binding lectin serine peptidase 1
ENSG00000185201.16	722.757	15.7031	369.23	-5.13819	0.229488	-22.3899	4.9417e-111	1.63124e-108	IFITM2	interferon induced transmembrane protein 2
ENSG00000007237.18	773.74	10.5017	392.121	-5.69631	0.254464	-22.3855	5.44662e-111	1.76399e-108	GAS7	growth arrest specific 7
ENSG00000166501.12	628.978	15.7553	322.367	-5.01413	0.224125	-22.372	7.3715e-111	2.34318e-108	PRKCB	protein kinase C beta
ENSG00000254656.1	672.202	27.3193	349.761	-4.43984	0.199102	-22.2993	3.75384e-110	1.17154e-107	RTL1	retrotransposon Gag like 1
ENSG00000105784.15	684.704	50.3678	367.536	-3.6695	0.164828	-22.2626	8.51162e-110	2.60896e-107	RUNDC3B	RUN domain containing 3B
ENSG00000044524.10	2845.01	10022.5	6433.73	1.80529	0.0811832	22.2373	1.49722e-109	4.50874e-107	EPHA3	EPH receptor A3
ENSG00000152583.12	922.632	4.74001	463.686	-6.67299	0.300516	-22.2051	3.06365e-109	9.06683e-107	SPARCL1	SPARC like 1
ENSG00000076641.4	1805.73	426.524	1116.13	-2.0651	0.0933383	-22.1249	1.82064e-108	5.29682e-106	PAG1	phosphoprotein membrane anchor with glycosphingolipid microdomains 1
ENSG00000084453.16	9.62309	481.188	245.406	5.29194	0.240548	21.9996	2.90678e-107	8.3158e-105	SLCO1A2	solute carrier organic anion transporter family member 1A2
ENSG00000143469.18	1281.08	191.623	736.351	-2.70106	0.123945	-21.7924	2.7371e-105	7.70202e-103	SYT14	synaptotagmin 14
ENSG00000251129.1	1.06185	711.768	356.415	7.36763	0.339345	21.7113	1.60439e-104	4.44184e-102	LINC02506	long intergenic non-protein coding RNA 2506
ENSG00000196581.10	1248.06	261.987	755.024	-2.22815	0.104113	-21.4012	1.30333e-101	3.55105e-99	AJAP1	adherens junctions associated protein 1
ENSG00000152977.9	596.596	17.7962	307.196	-4.72435	0.22124	-21.3539	3.58365e-101	9.61146e-99	ZIC1	Zic family member 1
ENSG00000091664.7	737.484	75.2351	406.36	-3.2227	0.151438	-21.2807	1.71434e-100	4.52718e-98	SLC17A6	solute carrier family 17 member 6
ENSG00000128564.6	1620.35	257.359	938.857	-2.60625	0.122927	-21.2016	9.22585e-100	2.39942e-97	VGF	VGF nerve growth factor inducible
ENSG00000107798.17	396.308	1726.92	1061.61	2.10563	0.0995778	21.1456	3.02937e-99	7.76108e-97	LIPA	lipase A, lysosomal acid type
ENSG00000184156.16	612.756	7.18013	309.968	-5.78524	0.274108	-21.1057	7.05155e-99	1.78e-96	KCNQ3	potassium voltage-gated channel subfamily Q member 3
ENSG00000155511.17	1775.04	361.973	1068.51	-2.26187	0.107473	-21.0459	2.49391e-98	6.20405e-96	GRIA1	glutamate ionotropic receptor AMPA type subunit 1
ENSG00000135048.13	2791.85	9620.45	6206.15	1.77327	0.0843621	21.0197	4.32943e-98	1.06164e-95	TMEM2	transmembrane protein 2
ENSG00000157445.14	715.186	73.2747	394.23	-3.21049	0.152964	-20.9885	8.34612e-98	2.01776e-95	CACNA2D3	calcium voltage-gated channel auxiliary subunit alpha2delta 3
ENSG00000157103.10	526.713	16.7941	271.754	-4.7276	0.226358	-20.8855	7.25454e-97	1.7295e-94	SLC6A1	solute carrier family 6 member 1
ENSG00000171951.4	3356.75	564.308	1960.53	-2.52977	0.121405	-20.8375	1.97815e-96	4.65136e-94	SCG2	secretogranin II
ENSG00000050030.13	1716.89	341.528	1029.21	-2.30464	0.110615	-20.8349	2.09139e-96	4.85118e-94	NEXMIF	neurite extension and migration factor
ENSG00000142408.4	624.676	37.4506	331.063	-3.90816	0.187719	-20.8192	2.90058e-96	6.63846e-94	CACNG8	calcium voltage-gated channel auxiliary subunit gamma 8
ENSG00000151490.13	1692.4	315.937	1004.17	-2.39609	0.115222	-20.7954	4.76092e-96	1.07528e-93	PTPRO	protein tyrosine phosphatase, receptor type O
ENSG00000075891.21	535.856	12.9537	274.405	-4.99702	0.241625	-20.6809	5.14729e-95	1.14744e-92	PAX2	paired box 2
ENSG00000101349.16	1218.93	240.704	729.817	-2.30925	0.112304	-20.5626	5.93922e-94	1.30701e-91	PAK5	p21 (RAC1) activated kinase 5
ENSG00000115353.10	1541.56	237.681	889.619	-2.6504	0.129496	-20.467	4.23633e-93	9.20464e-91	TACR1	tachykinin receptor 1
ENSG00000110090.12	164.617	908.576	536.596	2.41905	0.118733	20.3739	2.85058e-92	6.11627e-90	CPT1A	carnitine palmitoyltransferase 1A
ENSG00000169851.15	921.631	115.765	518.698	-2.92971	0.144324	-20.2995	1.29929e-91	2.75338e-89	PCDH7	protocadherin 7
ENSG00000065609.14	1340.59	271.293	805.94	-2.27479	0.112165	-20.2808	1.90074e-91	3.9788e-89	SNAP91	synaptosome associated protein 91
ENSG00000107742.12	1583.57	292.932	938.249	-2.40255	0.119325	-20.1345	3.68224e-90	7.61513e-88	SPOCK2	SPARC/osteonectin, cwcv and kazal like domains proteoglycan 2
ENSG00000122584.12	551.694	45.8267	298.76	-3.48181	0.17354	-20.0634	1.54146e-89	3.14989e-87	NXPH1	neurexophilin 1
ENSG00000152402.10	1567.12	335.642	951.383	-2.19853	0.109814	-20.0205	3.653e-89	7.37691e-87	GUCY1A2	guanylate cyclase 1 soluble subunit alpha 2
ENSG00000139973.16	1389.93	228.747	809.339	-2.56987	0.128593	-19.9845	7.50944e-89	1.49883e-86	SYT16	synaptotagmin 16
ENSG00000166257.8	2836.37	694.527	1765.45	-2.00891	0.10067	-19.9554	1.34428e-88	2.65224e-86	SCN3B	sodium voltage-gated channel beta subunit 3
ENSG00000145708.10	485.355	26.4144	255.885	-4.02049	0.202347	-19.8693	7.50803e-88	1.46449e-85	CRHBP	corticotropin releasing hormone binding protein
ENSG00000100918.12	93.5749	635.824	364.699	2.7018	0.136081	19.8543	1.01254e-87	1.93114e-85	REC8	REC8 meiotic recombination protein
ENSG00000204681.10	1167.19	249.971	708.58	-2.19911	0.110761	-19.8546	1.00561e-87	1.93114e-85	GABBR1	gamma-aminobutyric acid type B receptor subunit 1
ENSG00000154654.14	923.51	103.06	513.285	-3.08512	0.155894	-19.7899	3.64031e-87	6.86659e-85	NCAM2	neural cell adhesion molecule 2
ENSG00000105976.14	73.1761	594.549	333.863	2.97083	0.150401	19.7528	7.59625e-87	1.41642e-84	MET	MET proto-oncogene, receptor tyrosine kinase
ENSG00000136928.6	550.751	53.5763	302.163	-3.26472	0.165284	-19.7522	7.67414e-87	1.41642e-84	GABBR2	gamma-aminobutyric acid type B receptor subunit 2
ENSG00000021645.18	1308.05	320.797	814.423	-2.00552	0.101727	-19.7147	1.6128e-86	2.94507e-84	NRXN3	neurexin 3
ENSG00000116675.15	2166.93	655.227	1411.08	-1.71273	0.0868859	-19.7125	1.68602e-86	3.04637e-84	DNAJC6	DnaJ heat shock protein family (Hsp40) member C6
ENSG00000259129.5	35.2194	421.128	228.174	3.45883	0.175617	19.6953	2.36455e-86	4.22786e-84	LINC00648	long intergenic non-protein coding RNA 648
ENSG00000136531.15	1541.38	350.503	945.94	-2.11377	0.107385	-19.684	2.95804e-86	5.23452e-84	SCN2A	sodium voltage-gated channel alpha subunit 2
ENSG00000148942.14	1.92407	442.864	222.394	6.49722	0.330108	19.6821	3.07069e-86	5.37842e-84	SLC5A12	solute carrier family 5 member 12
ENSG00000134333.13	694.353	2696.19	1695.27	1.9398	0.0992115	19.5522	3.95001e-85	6.84867e-83	LDHA	lactate dehydrogenase A
ENSG00000125430.8	781.56	2750.24	1765.9	1.80094	0.0924934	19.471	1.93393e-84	3.31959e-82	HS3ST3B1	heparan sulfate-glucosamine 3-sulfotransferase 3B1
ENSG00000099250.17	760.598	120.405	440.502	-2.61417	0.134828	-19.3889	9.58281e-84	1.6286e-81	NRP1	neuropilin 1
ENSG00000135549.14	16.2833	361.988	189.135	4.28584	0.221058	19.3878	9.77607e-84	1.64516e-81	PKIB	cAMP-dependent protein kinase inhibitor beta
ENSG00000166750.9	778.481	109.25	443.866	-2.76506	0.14267	-19.3809	1.11949e-83	1.86564e-81	SLFN5	schlafen family member 5
ENSG00000186417.13	8.5825	358.619	183.601	4.96931	0.256732	19.356	1.81387e-83	2.99376e-81	GLDN	gliomedin
ENSG00000173210.19	471.34	39.0845	255.212	-3.46229	0.180477	-19.1841	5.02275e-82	8.211e-80	ABLIM3	actin binding LIM protein family member 3
ENSG00000170091.10	3737.16	1020.27	2378.72	-1.85604	0.0968415	-19.1657	7.15203e-82	1.15816e-79	HGNC:24955	Neuron-specific protein family member 2
ENSG00000176490.4	989.067	147.794	568.431	-2.69144	0.140974	-19.0917	2.95857e-81	4.74615e-79	DIRAS1	DIRAS family GTPase 1
ENSG00000269994.1	35.7479	425.311	230.529	3.44058	0.180517	19.0595	5.4746e-81	8.70106e-79	AL513318.2
ENSG00000138759.18	2489.61	8316.51	5403.06	1.7262	0.0906499	19.0425	7.58483e-81	1.19444e-78	FRAS1	Fraser extracellular matrix complex subunit 1
ENSG00000161082.12	1088.46	192.961	640.711	-2.4562	0.129027	-19.0362	8.54747e-81	1.33379e-78	CELF5	CUGBP Elav-like family member 5
ENSG00000041982.15	504.831	4.81279	254.822	-5.87754	0.309024	-19.0197	1.17159e-80	1.81174e-78	TNC	tenascin C
ENSG00000026508.17	501.555	34.9986	268.277	-3.68734	0.193928	-19.014	1.30673e-80	2.00268e-78	CD44	CD44 molecule (Indian blood group)
ENSG00000105088.8	730.756	112.063	421.41	-2.64694	0.139306	-19.0008	1.67848e-80	2.54966e-78	OLFM2	olfactomedin 2
ENSG00000179520.10	505.231	6.22588	255.729	-5.57472	0.294654	-18.9195	7.87416e-80	1.18561e-77	SLC17A8	solute carrier family 17 member 8
ENSG00000101115.12	202.38	936.685	569.533	2.18438	0.115483	18.9151	8.55988e-80	1.27766e-77	SALL4	spalt like transcription factor 4
ENSG00000226476.3	8.01446	343.886	175.95	4.9787	0.264112	18.8507	2.89806e-79	4.28837e-77	LINC01748	long intergenic non-protein coding RNA 1748
ENSG00000144583.4	511.978	52.275	282.127	-3.19182	0.169488	-18.8321	4.12134e-79	6.04639e-77	MARCH4	membrane associated ring-CH-type finger 4
ENSG00000136750.11	444.557	5.20667	224.882	-5.66605	0.302957	-18.7025	4.72419e-78	6.8721e-76	GAD2	glutamate decarboxylase 2
ENSG00000112379.8	677.493	91.084	384.289	-2.83155	0.151449	-18.6964	5.29918e-78	7.64374e-76	ARFGEF3	ARFGEF family member 3
ENSG00000174469.19	403.762	15.7643	209.763	-4.36523	0.233584	-18.6881	6.18992e-78	8.85417e-76	CNTNAP2	contactin associated protein like 2
ENSG00000068615.17	2314.21	540.642	1427.43	-2.07637	0.11122	-18.669	8.85081e-78	1.25557e-75	REEP1	receptor accessory protein 1
ENSG00000121871.3	512.405	58.9232	285.664	-3.02958	0.16281	-18.608	2.76838e-77	3.89503e-75	SLITRK3	SLIT and NTRK like family member 3
ENSG00000253953.2	491.607	50.1544	270.881	-3.19698	0.172959	-18.4841	2.77518e-76	3.87285e-74	PCDHGB4	protocadherin gamma subfamily B, 4
ENSG00000183715.13	541.566	67.9328	304.749	-2.9303	0.15888	-18.4434	5.8916e-76	8.15558e-74	OPCML	opioid binding protein/cell adhesion molecule like
ENSG00000116983.12	873.583	193.975	533.779	-2.14193	0.116518	-18.3827	1.80685e-75	2.48117e-73	HPCAL4	hippocalcin like 4
ENSG00000187122.16	5049.38	973.053	3011.22	-2.33549	0.12735	-18.3392	4.02831e-75	5.48777e-73	SLIT1	slit guidance ligand 1
ENSG00000171714.10	476.265	44.0144	260.14	-3.31565	0.181255	-18.2927	9.46057e-75	1.27867e-72	ANO5	anoctamin 5
ENSG00000183454.16	525.499	59.9359	292.717	-3.03485	0.166082	-18.2732	1.35326e-74	1.81475e-72	GRIN2A	glutamate ionotropic receptor NMDA type subunit 2A
ENSG00000101958.13	387.416	14.0654	200.741	-4.49981	0.246382	-18.2635	1.61512e-74	2.14911e-72	GLRA2	glycine receptor alpha 2
ENSG00000164649.19	242.477	984.049	613.263	1.9963	0.110418	18.0796	4.61733e-73	6.09666e-71	CDCA7L	cell division cycle associated 7 like
ENSG00000162374.16	2636.41	728.848	1682.63	-1.83625	0.101926	-18.0155	1.47317e-72	1.9303e-70	ELAVL4	ELAV like RNA binding protein 4
ENSG00000165186.11	405.687	3.85854	204.773	-5.74325	0.318897	-18.0097	1.63461e-72	2.12561e-70	PTCHD1	patched domain containing 1
ENSG00000141338.13	424.934	30.0424	227.488	-3.61877	0.200986	-18.0051	1.77797e-72	2.29465e-70	ABCA8	ATP binding cassette subfamily A member 8
ENSG00000009709.11	546.931	1855.53	1201.23	1.74314	0.0968511	17.9981	2.01546e-72	2.58174e-70	PAX7	paired box 7
ENSG00000172020.12	6711.03	1833.98	4272.5	-1.85037	0.103026	-17.9602	3.99272e-72	5.07667e-70	GAP43	growth associated protein 43
ENSG00000169330.8	547.102	83.1927	315.147	-2.65546	0.148354	-17.8996	1.18844e-71	1.49996e-69	KIAA1024	KIAA1024
ENSG00000182667.14	682.899	119.073	400.986	-2.48216	0.139391	-17.8072	6.21576e-71	7.78785e-69	NTM	neurotrimin
ENSG00000132692.18	392.91	17.2464	205.078	-4.24537	0.238471	-17.8025	6.76347e-71	8.41267e-69	BCAN	brevican
ENSG00000074211.13	371.321	7.2882	189.304	-5.13443	0.28854	-17.7945	7.79511e-71	9.62612e-69	PPP2R2C	protein phosphatase 2 regulatory subunit Bgamma
ENSG00000102003.10	1499.55	450.56	975.053	-1.71884	0.0969343	-17.732	2.37391e-70	2.91058e-68	SYP	synaptophysin
ENSG00000116254.17	354.401	16.6951	185.548	-4.12563	0.233663	-17.6564	9.09004e-70	1.1066e-67	CHD5	chromodomain helicase DNA binding protein 5
ENSG00000066032.18	1698.65	384.619	1041.63	-2.11286	0.120101	-17.5924	2.81807e-69	3.40649e-67	CTNNA2	catenin alpha 2
ENSG00000142549.9	686.853	128.626	407.74	-2.36319	0.134337	-17.5915	2.85998e-69	3.43297e-67	IGLON5	IgLON family member 5
ENSG00000077063.10	469.607	54.8335	262.22	-3.01443	0.171746	-17.5517	5.77535e-69	6.8843e-67	CTTNBP2	cortactin binding protein 2
ENSG00000213694.3	364.226	23.2006	193.713	-3.7775	0.215882	-17.4979	1.48525e-68	1.75823e-66	S1PR3	sphingosine-1-phosphate receptor 3
ENSG00000169432.14	684.4	99.4877	391.944	-2.71606	0.155849	-17.4275	5.10063e-68	5.99673e-66	SCN9A	sodium voltage-gated channel alpha subunit 9
ENSG00000115252.18	559.342	84.7032	322.022	-2.6608	0.152786	-17.4152	6.32531e-68	7.38598e-66	PDE1A	phosphodiesterase 1A
ENSG00000128872.9	3973.32	1173.1	2573.21	-1.74312	0.100606	-17.3263	2.97881e-67	3.45481e-65	TMOD2	tropomodulin 2
ENSG00000158201.9	167.807	838.656	503.231	2.28041	0.132649	17.1913	3.086e-66	3.55512e-64	ABHD3	abhydrolase domain containing 3
ENSG00000197959.13	2135.95	631.232	1383.59	-1.74062	0.101483	-17.1518	6.09425e-66	6.97385e-64	DNM3	dynamin 3
ENSG00000242265.5	47189.6	15573.1	31381.3	-1.58563	0.0926269	-17.1184	1.08166e-65	1.22958e-63	PEG10	paternally expressed 10
ENSG00000179348.11	425.154	34.5604	229.857	-3.46461	0.202406	-17.1172	1.10497e-65	1.24782e-63	GATA2	GATA binding protein 2
ENSG00000018625.14	368.662	4.02502	186.344	-5.57581	0.32602	-17.1026	1.41813e-65	1.591e-63	ATP1A2	ATPase Na+/K+ transporting subunit alpha 2
ENSG00000011677.12	322.55	15.9711	169.26	-4.07176	0.238118	-17.0998	1.49039e-65	1.66121e-63	GABRA3	gamma-aminobutyric acid type A receptor alpha3 subunit
ENSG00000139289.13	4224.15	1602.01	2913.08	-1.38971	0.0813042	-17.0928	1.68038e-65	1.86089e-63	PHLDA1	pleckstrin homology like domain family A member 1
ENSG00000167654.17	2782.59	1030.65	1906.62	-1.42318	0.0833613	-17.0725	2.37988e-65	2.61863e-63	ATCAY	ATCAY, caytaxin
ENSG00000110675.12	439.067	59.6813	249.374	-2.80901	0.164643	-17.0612	2.88333e-65	3.15238e-63	ELMOD1	ELMO domain containing 1
ENSG00000125869.9	1713.56	461.804	1087.68	-1.87218	0.109874	-17.0393	4.20017e-65	4.56303e-63	LAMP5	lysosomal associated membrane protein family member 5
ENSG00000155380.11	161.55	720.531	441.04	2.11945	0.124499	17.0238	5.46945e-65	5.9046e-63	SLC16A1	solute carrier family 16 member 1
ENSG00000268089.2	639.906	89.5991	364.753	-2.75785	0.162222	-17.0005	8.1477e-65	8.74096e-63	GABRQ	gamma-aminobutyric acid type A receptor theta subunit
ENSG00000187017.15	381.578	0.440734	191.01	-6.46622	0.382415	-16.9089	3.86784e-64	4.12369e-62	ESPN	espin
ENSG00000152208.12	394.08	39.142	216.611	-3.23567	0.191389	-16.9063	4.04507e-64	4.28603e-62	GRID2	glutamate ionotropic receptor delta type subunit 2
ENSG00000131370.15	1090.77	297.622	694.195	-1.84998	0.109487	-16.8968	4.74936e-64	5.00139e-62	SH3BP5	SH3 domain binding protein 5
ENSG00000184408.9	575.731	97.3736	336.552	-2.51003	0.149055	-16.8397	1.24952e-63	1.3078e-61	KCND2	potassium voltage-gated channel subfamily D member 2
ENSG00000143320.8	216.481	862.951	539.716	1.97544	0.117414	16.8245	1.61408e-63	1.67914e-61	CRABP2	cellular retinoic acid binding protein 2
ENSG00000206538.8	627.556	90.6664	359.111	-2.71236	0.161504	-16.7944	2.68378e-63	2.77512e-61	VGLL3	vestigial like family member 3
ENSG00000165566.12	2015.34	593.519	1304.43	-1.74849	0.104304	-16.7634	4.51789e-63	4.64369e-61	AMER2	APC membrane recruitment protein 2
ENSG00000091844.7	629.869	119.096	374.482	-2.34714	0.140343	-16.7244	8.71168e-63	8.90095e-61	RGS17	regulator of G protein signaling 17
ENSG00000007372.21	1108.6	3655.57	2382.09	1.70723	0.102105	16.7204	9.31459e-63	9.46065e-61	PAX6	paired box 6
ENSG00000066468.22	880.633	2449.18	1664.91	1.46648	0.0878507	16.6929	1.47631e-62	1.49064e-60	FGFR2	fibroblast growth factor receptor 2
ENSG00000185745.9	42.4727	383.728	213.1	3.07065	0.184322	16.6592	2.59679e-62	2.60666e-60	IFIT1	interferon induced protein with tetratricopeptide repeats 1
ENSG00000018236.14	1328.43	294.291	811.361	-2.14045	0.128624	-16.6411	3.50995e-62	3.5028e-60	CNTN1	contactin 1
ENSG00000172260.14	621.034	93.7609	357.397	-2.6585	0.159826	-16.6337	3.97196e-62	3.94096e-60	NEGR1	neuronal growth regulator 1
ENSG00000172348.14	461.986	54.35	258.168	-2.98623	0.179703	-16.6175	5.20314e-62	5.13287e-60	RCAN2	regulator of calcineurin 2
ENSG00000162493.16	976.186	2566.87	1771.53	1.38364	0.0833787	16.5946	7.62492e-62	7.47896e-60	PDPN	podoplanin
ENSG00000118257.16	1038.05	252.357	645.204	-2.00296	0.120728	-16.5908	8.12865e-62	7.92775e-60	NRP2	neuropilin 2
ENSG00000117598.11	303.869	6.00099	154.935	-4.97418	0.300126	-16.5736	1.08079e-61	1.04812e-59	PLPPR5	phospholipid phosphatase related 5
ENSG00000168959.14	346.983	22.8005	184.891	-3.76268	0.227211	-16.5603	1.35025e-61	1.30209e-59	GRM5	glutamate metabotropic receptor 5
ENSG00000049323.15	509.581	1527.98	1018.78	1.56807	0.0947547	16.5488	1.63365e-61	1.56657e-59	LTBP1	latent transforming growth factor beta binding protein 1
ENSG00000080493.15	474.129	66.6781	270.404	-2.75278	0.166612	-16.5221	2.54582e-61	2.42772e-59	SLC4A4	solute carrier family 4 member 4
ENSG00000021826.14	93.9916	492.559	293.275	2.35267	0.1429	16.4638	6.67624e-61	6.33136e-59	CPS1	carbamoyl-phosphate synthase 1
ENSG00000131849.11	3.55396	232.31	117.932	5.20423	0.316752	16.43	1.16687e-60	1.10051e-58	ZNF132	zinc finger protein 132
ENSG00000148826.8	313.913	4.48637	159.2	-5.18753	0.31629	-16.4012	1.87551e-60	1.75919e-58	NKX6-2	NK6 homeobox 2
ENSG00000152932.7	9622.9	2725.13	6174.01	-1.79906	0.109973	-16.3591	3.74508e-60	3.49371e-58	RAB3C	RAB3C, member RAS oncogene family
ENSG00000168843.13	592.664	109.612	351.138	-2.38458	0.14609	-16.3226	6.81259e-60	6.32098e-58	FSTL5	follistatin like 5
ENSG00000089199.9	1454.86	317.957	886.408	-2.14839	0.131933	-16.2839	1.28332e-59	1.18431e-57	CHGB	chromogranin B
ENSG00000186868.15	1153.94	218.916	686.43	-2.33605	0.143581	-16.2699	1.61362e-59	1.48116e-57	MAPT	microtubule associated protein tau
ENSG00000178031.16	101.702	541.479	321.59	2.38055	0.146373	16.2636	1.79039e-59	1.63468e-57	ADAMTSL1	ADAMTS like 1
ENSG00000134595.8	336.632	1101.55	719.091	1.68773	0.103861	16.2499	2.23748e-59	2.03208e-57	SOX3	SRY-box 3
ENSG00000113657.12	20808	8977.76	14892.9	-1.20623	0.074258	-16.2438	2.47132e-59	2.23264e-57	DPYSL3	dihydropyrimidinase like 3
ENSG00000091656.15	14863.4	5151.47	10007.4	-1.51507	0.0933916	-16.2227	3.48462e-59	3.1316e-57	ZFHX4	zinc finger homeobox 4
ENSG00000138119.16	339.132	27.3684	183.25	-3.43911	0.212295	-16.1996	5.07184e-59	4.53428e-57	MYOF	myoferlin
ENSG00000139117.13	92.7628	490.975	291.869	2.36633	0.14646	16.1568	1.01774e-58	9.05153e-57	CPNE8	copine 8
ENSG00000157542.9	296.628	3.02392	149.826	-5.46522	0.338659	-16.1378	1.38352e-58	1.22413e-56	KCNJ6	potassium voltage-gated channel subfamily J member 6
ENSG00000123560.13	2454.86	6149.32	4302.09	1.31551	0.0816316	16.1153	1.99327e-58	1.75459e-56	PLP1	proteolipid protein 1
ENSG00000196569.11	98.4192	533.11	315.765	2.37735	0.147554	16.1118	2.10908e-58	1.84706e-56	LAMA2	laminin subunit alpha 2
ENSG00000181744.8	941.119	235.902	588.511	-1.96088	0.12203	-16.0689	4.21774e-58	3.675e-56	C3orf58	chromosome 3 open reading frame 58
ENSG00000162433.14	397.126	1319.99	858.557	1.70966	0.107173	15.9523	2.74754e-57	2.3819e-55	AK4	adenylate kinase 4
ENSG00000162998.4	115.871	582.444	349.157	2.29086	0.14375	15.9365	3.5379e-57	3.05166e-55	FRZB	frizzled-related protein
ENSG00000136267.13	301.735	23.3177	162.526	-3.50743	0.220203	-15.9282	4.0407e-57	3.46793e-55	DGKB	diacylglycerol kinase beta
ENSG00000101680.14	838.241	2236.01	1537.12	1.40543	0.0883111	15.9146	5.01981e-57	4.28682e-55	LAMA1	laminin subunit alpha 1
ENSG00000127152.17	571.93	84.4684	328.199	-2.70271	0.169869	-15.9106	5.3479e-57	4.54439e-55	BCL11B	B-cell CLL/lymphoma 11B
ENSG00000110076.18	1467.74	338.523	903.132	-2.07782	0.130645	-15.9043	5.91542e-57	5.00188e-55	NRXN2	neurexin 2
ENSG00000133083.14	7123.41	3029.49	5076.45	-1.22622	0.0771228	-15.8995	6.38351e-57	5.37123e-55	DCLK1	doublecortin like kinase 1
ENSG00000187957.7	3998.13	1338.24	2668.18	-1.56419	0.0985333	-15.8748	9.47697e-57	7.93523e-55	DNER	delta/notch like EGF repeat containing
ENSG00000121207.11	473.244	65.1191	269.182	-2.7619	0.174168	-15.8577	1.2432e-56	1.0359e-54	LRAT	lecithin retinol acyltransferase (phosphatidylcholine--retinol O-acyltransferase)
ENSG00000185404.16	1.71098	216.505	109.108	5.53671	0.349677	15.8338	1.81982e-56	1.50905e-54	SP140L	SP140 nuclear body protein like
ENSG00000138061.11	290.158	4.3227	147.24	-5.18624	0.327699	-15.8262	2.05207e-56	1.69345e-54	CYP1B1	cytochrome P450 family 1 subfamily B member 1
ENSG00000148948.7	623.853	113.115	368.484	-2.40437	0.152145	-15.8031	2.96007e-56	2.43108e-54	LRRC4C	leucine rich repeat containing 4C
ENSG00000164484.11	803.876	192.661	498.268	-2.02899	0.128431	-15.7983	3.19695e-56	2.61313e-54	TMEM200A	transmembrane protein 200A
ENSG00000066382.16	330.256	32.4182	181.337	-3.22581	0.204298	-15.7897	3.66399e-56	2.98068e-54	MPPED2	metallophosphoesterase domain containing 2
ENSG00000109472.13	3756.1	1447.83	2601.96	-1.36578	0.0868194	-15.7313	9.23419e-56	7.47665e-54	CPE	carboxypeptidase E
ENSG00000171435.13	283.411	19.8296	151.62	-3.62445	0.230612	-15.7166	1.16315e-55	9.37349e-54	KSR2	kinase suppressor of ras 2
ENSG00000069535.13	369.272	50.0388	209.655	-2.79006	0.177544	-15.7147	1.19927e-55	9.60439e-54	MAOB	monoamine oxidase B
ENSG00000154310.16	2736.37	868.711	1802.54	-1.6343	0.103999	-15.7145	1.203e-55	9.60439e-54	TNIK	TRAF2 and NCK interacting kinase
ENSG00000164197.11	309.769	28.5918	169.18	-3.26339	0.209033	-15.6119	6.04351e-55	4.80263e-53	RNF180	ring finger protein 180
ENSG00000234444.9	0.264262	215.236	107.75	6.11532	0.392715	15.5719	1.12999e-54	8.93835e-53	ZNF736	zinc finger protein 736
ENSG00000267313.7	131.497	572.3	351.898	2.09056	0.13429	15.5675	1.21027e-54	9.5295e-53	KC6	keratoconus gene 6
ENSG00000156475.18	1158.23	372.002	765.114	-1.61662	0.103851	-15.5667	1.22632e-54	9.61175e-53	PPP2R2B	protein phosphatase 2 regulatory subunit Bbeta
ENSG00000127920.5	1593.66	485.838	1039.75	-1.69004	0.108625	-15.5586	1.39157e-54	1.08574e-52	GNG11	G protein subunit gamma 11
ENSG00000182916.7	260.138	9.27573	134.707	-4.32246	0.278051	-15.5456	1.70462e-54	1.32398e-52	TCEAL7	transcription elongation factor A like 7
ENSG00000075223.13	732.174	192.564	462.369	-1.89595	0.122091	-15.5289	2.21035e-54	1.70904e-52	SEMA3C	semaphorin 3C
ENSG00000116106.11	1577.17	3804.86	2691.01	1.26326	0.0814185	15.5157	2.7185e-54	2.09251e-52	EPHA4	EPH receptor A4
ENSG00000185008.17	3650.66	1319.29	2484.97	-1.45564	0.0938943	-15.503	3.31254e-54	2.53838e-52	ROBO2	roundabout guidance receptor 2
ENSG00000141431.10	3832.18	1434.05	2633.12	-1.40683	0.0907979	-15.4941	3.80443e-54	2.90235e-52	ASXL3	additional sex combs like 3, transcriptional regulator
ENSG00000198947.15	835.784	207.383	521.583	-1.97448	0.127658	-15.4669	5.80528e-54	4.40919e-52	DMD	dystrophin
ENSG00000078725.12	523.655	93.7303	308.693	-2.40178	0.155536	-15.442	8.54326e-54	6.46014e-52	BRINP1	BMP/retinoic acid inducible neural specific 1
ENSG00000110786.17	485.965	91.9286	288.947	-2.33702	0.151709	-15.4047	1.52305e-53	1.14663e-51	PTPN5	protein tyrosine phosphatase, non-receptor type 5
ENSG00000130226.16	682.793	170.382	426.587	-1.97658	0.12839	-15.3952	1.76368e-53	1.32199e-51	DPP6	dipeptidyl peptidase like 6
ENSG00000080503.22	577.994	136.011	357.002	-2.05478	0.133726	-15.3657	2.78124e-53	2.07565e-51	SMARCA2	SWI/SNF related, matrix associated, actin dependent regulator of chromatin, subfamily a, member 2
ENSG00000198216.10	347.527	44.7903	196.158	-2.84278	0.185321	-15.3398	4.14692e-53	3.08146e-51	CACNA1E	calcium voltage-gated channel subunit alpha1 E
ENSG00000128683.13	606.688	112.456	359.572	-2.36575	0.154313	-15.3309	4.75522e-53	3.51825e-51	GAD1	glutamate decarboxylase 1
ENSG00000156395.12	314.314	33.0082	173.661	-3.10393	0.202524	-15.3262	5.10686e-53	3.7622e-51	SORCS3	sortilin related VPS10 domain containing receptor 3
ENSG00000116852.14	5204.17	2008.8	3606.48	-1.36163	0.0888819	-15.3195	5.6609e-53	4.15254e-51	KIF21B	kinesin family member 21B
ENSG00000170500.12	3391.9	1446.52	2419.21	-1.22097	0.0798963	-15.2819	1.00951e-52	7.37374e-51	LONRF2	LON peptidase N-terminal domain and ring finger 2
ENSG00000117394.20	1293.39	4117.15	2705.27	1.64881	0.108022	15.2637	1.33504e-52	9.71015e-51	SLC2A1	solute carrier family 2 member 1
ENSG00000182050.13	867.471	204.647	536.059	-2.0498	0.134567	-15.2325	2.15054e-52	1.55755e-50	MGAT4C	MGAT4 family member C
ENSG00000174460.3	932.798	297.088	614.943	-1.63085	0.10722	-15.2104	3.01766e-52	2.17639e-50	ZCCHC12	zinc finger CCHC-type containing 12
ENSG00000107295.9	633.337	118.637	375.987	-2.37254	0.156421	-15.1676	5.79352e-52	4.16091e-50	SH3GL2	SH3 domain containing GRB2 like 2, endophilin A1
ENSG00000132938.19	266.307	19.2668	142.787	-3.55751	0.235078	-15.1333	9.76094e-52	6.98111e-50	MTUS2	microtubule associated scaffold protein 2
ENSG00000157570.11	1946.5	5030.09	3488.3	1.3595	0.0899514	15.1137	1.31532e-51	9.36821e-50	TSPAN18	tetraspanin 18
ENSG00000179542.15	232.998	5.71768	119.358	-4.72327	0.313841	-15.0499	3.45962e-51	2.4539e-49	SLITRK4	SLIT and NTRK like family member 4
ENSG00000277738.1	0	193.53	96.7649	6.10084	0.405488	15.0457	3.68469e-51	2.60279e-49	AC126175.1
ENSG00000139910.19	5107.01	2042.69	3574.85	-1.31254	0.0873659	-15.0235	5.14896e-51	3.62221e-49	NOVA1	NOVA alternative splicing regulator 1
ENSG00000185070.10	335.952	46.4883	191.22	-2.76368	0.184086	-15.013	6.03651e-51	4.22926e-49	FLRT2	fibronectin leucine rich transmembrane protein 2
ENSG00000213626.11	1583.64	523.189	1053.41	-1.58448	0.105857	-14.9681	1.18641e-50	8.27836e-49	LBH	limb bud and heart development
ENSG00000196767.6	585.817	136.786	361.302	-2.06359	0.137995	-14.9541	1.46489e-50	1.01801e-48	POU3F4	POU class 3 homeobox 4
ENSG00000137713.15	649.703	1652.55	1151.13	1.33706	0.0895589	14.9294	2.12245e-50	1.46903e-48	PPP2R1B	protein phosphatase 2 scaffold subunit Abeta
ENSG00000165434.7	5944.04	2219.96	4082	-1.4082	0.0943304	-14.9283	2.15547e-50	1.48589e-48	PGM2L1	phosphoglucomutase 2 like 1
ENSG00000101489.19	927.841	248.392	588.117	-1.86756	0.125373	-14.896	3.49874e-50	2.40224e-48	CELF4	CUGBP Elav-like family member 4
ENSG00000140323.5	782.748	235.78	509.264	-1.71279	0.115408	-14.8412	7.92993e-50	5.42299e-48	DISP2	dispatched RND transporter family member 2
ENSG00000134602.15	188.553	700.492	444.522	1.87049	0.126045	14.8399	8.08491e-50	5.50705e-48	STK26	serine/threonine kinase 26
ENSG00000155966.13	3315.06	1262.67	2288.86	-1.38068	0.093159	-14.8207	1.07612e-49	7.30102e-48	AFF2	AF4/FMR2 family member 2
ENSG00000125675.17	221.901	4.71658	113.309	-4.79408	0.323624	-14.8138	1.19379e-49	8.06752e-48	GRIA3	glutamate ionotropic receptor AMPA type subunit 3
ENSG00000147588.6	286.06	7.65866	146.859	-4.62875	0.312918	-14.7922	1.64503e-49	1.10733e-47	PMP2	peripheral myelin protein 2
ENSG00000173376.13	1025.79	2935.78	1980.78	1.50294	0.10169	14.7797	1.98078e-49	1.32813e-47	NDNF	neuron derived neurotrophic factor
ENSG00000164100.8	361.898	56.9732	209.436	-2.57821	0.174518	-14.7733	2.17741e-49	1.45429e-47	NDST3	N-deacetylase and N-sulfotransferase 3
ENSG00000184905.8	253.175	8.3827	130.779	-4.37333	0.29606	-14.7718	2.2277e-49	1.48211e-47	TCEAL2	transcription elongation factor A like 2
ENSG00000102452.15	282.29	30.5328	156.411	-3.05139	0.206658	-14.7654	2.44901e-49	1.62306e-47	NALCN	sodium leak channel, non-selective
ENSG00000101746.15	299.814	35.4393	167.627	-2.94932	0.199993	-14.7471	3.21199e-49	2.12053e-47	NOL4	nucleolar protein 4
ENSG00000253731.2	10.2142	190.857	100.536	3.93551	0.266933	14.7434	3.3909e-49	2.23007e-47	PCDHGA6	protocadherin gamma subfamily A, 6
ENSG00000144619.14	235.775	1.29878	118.537	-5.59752	0.380356	-14.7166	5.04728e-49	3.30674e-47	CNTN4	contactin 4
ENSG00000124191.17	235.78	10.5186	123.15	-4.09152	0.278125	-14.711	5.47555e-49	3.57368e-47	TOX2	TOX high mobility group box family member 2
ENSG00000168672.3	429.342	87.3267	258.335	-2.2515	0.153068	-14.7091	5.63143e-49	3.66149e-47	FAM84B	family with sequence similarity 84 member B
ENSG00000123360.11	590.039	1609.21	1099.63	1.43111	0.0977887	14.6348	1.68591e-48	1.09203e-46	PDE1B	phosphodiesterase 1B
ENSG00000184226.14	4312.55	1797.26	3054.91	-1.25285	0.0858075	-14.6007	2.77851e-48	1.79298e-46	PCDH9	protocadherin 9
ENSG00000135903.18	782.557	2165.6	1474.08	1.45735	0.0999284	14.5839	3.55662e-48	2.28649e-46	PAX3	paired box 3
ENSG00000175161.13	1438.53	437.442	937.987	-1.69409	0.116208	-14.5781	3.87286e-48	2.48051e-46	CADM2	cell adhesion molecule 2
ENSG00000100167.19	12059	5312.53	8685.74	-1.17494	0.0808352	-14.535	7.27355e-48	4.64128e-46	SEPT3	septin 3
ENSG00000077264.14	3937.83	1603.45	2770.64	-1.28673	0.0886795	-14.5099	1.04839e-47	6.66505e-46	PAK3	p21 (RAC1) activated kinase 3
ENSG00000124140.13	492.991	87.1993	290.095	-2.43209	0.16797	-14.4793	1.63698e-47	1.03685e-45	SLC12A5	solute carrier family 12 member 5
ENSG00000250337.5	127.408	501.075	314.241	1.94389	0.134323	14.4718	1.82738e-47	1.1532e-45	LINC01021	long intergenic non-protein coding RNA 1021
ENSG00000180287.16	213.861	2.89523	108.378	-5.1063	0.352931	-14.4682	1.92315e-47	1.20919e-45	PLD5	phospholipase D family member 5
ENSG00000137727.12	215.063	8.12282	111.593	-4.27472	0.295986	-14.4423	2.80327e-47	1.75614e-45	ARHGAP20	Rho GTPase activating protein 20
ENSG00000141668.9	220.775	8.17218	114.473	-4.29523	0.297853	-14.4206	3.83757e-47	2.39534e-45	CBLN2	cerebellin 2 precursor
ENSG00000067798.14	1802.96	710.166	1256.56	-1.33172	0.0927948	-14.3512	1.04677e-46	6.51005e-45	NAV3	neuron navigator 3
ENSG00000099365.10	1045.44	315.17	680.302	-1.70015	0.118581	-14.3374	1.27743e-46	7.91591e-45	STX1B	syntaxin 1B
ENSG00000133985.2	701.275	213.529	457.402	-1.69603	0.118783	-14.2784	2.9856e-46	1.84345e-44	TTC9	tetratricopeptide repeat domain 9
ENSG00000244405.7	256.378	26.3323	141.355	-3.10678	0.218136	-14.2424	4.99764e-46	3.07471e-44	ETV5	ETS variant 5
ENSG00000170961.6	286.577	36.8343	161.706	-2.84192	0.199546	-14.2419	5.03108e-46	3.08423e-44	HAS2	hyaluronan synthase 2
ENSG00000125618.16	275.635	26.5806	151.108	-3.17454	0.223008	-14.2351	5.54951e-46	3.38994e-44	PAX8	paired box 8
ENSG00000143473.12	206.609	7.31414	106.961	-4.32082	0.303563	-14.2337	5.66026e-46	3.44533e-44	KCNH1	potassium voltage-gated channel subfamily H member 1
ENSG00000185477.4	868.152	276.604	572.378	-1.63129	0.114639	-14.2298	5.9894e-46	3.63279e-44	GPRIN3	GPRIN family member 3
ENSG00000156959.8	500.496	74.4239	287.46	-2.66102	0.187146	-14.2189	6.99298e-46	4.22657e-44	LHFPL4	LHFPL tetraspan subfamily member 4
ENSG00000170017.12	828.782	173.291	501.036	-2.19694	0.154516	-14.2182	7.06763e-46	4.2567e-44	ALCAM	activated leukocyte cell adhesion molecule
ENSG00000002746.14	636.027	183.63	409.829	-1.76578	0.124407	-14.1936	1.0042e-45	6.02698e-44	HECW1	HECT, C2 and WW domain containing E3 ubiquitin protein ligase 1
ENSG00000102466.15	537.094	118.155	327.625	-2.13728	0.15077	-14.1757	1.29478e-45	7.74386e-44	FGF14	fibroblast growth factor 14
ENSG00000075426.11	397.224	74.4186	235.821	-2.3515	0.166275	-14.1423	2.08506e-45	1.24271e-43	FOSL2	FOS like 2, AP-1 transcription factor subunit
ENSG00000117600.12	198.429	3.02392	100.727	-4.93365	0.348871	-14.1418	2.09958e-45	1.24704e-43	PLPPR4	phospholipid phosphatase related 4
ENSG00000152503.9	1663.02	632.44	1147.73	-1.38045	0.0976495	-14.1368	2.25358e-45	1.33389e-43	TRIM36	tripartite motif containing 36
ENSG00000206579.8	1720.83	681.213	1201.02	-1.32629	0.094079	-14.0977	3.9253e-45	2.31539e-43	XKR4	XK related 4
ENSG00000009694.13	204.058	4.90649	104.482	-4.65046	0.330258	-14.0813	4.9505e-45	2.91011e-43	TENM1	teneurin transmembrane protein 1
ENSG00000144290.16	197.462	0.321102	98.8918	-5.63648	0.40101	-14.0557	7.10434e-45	4.16198e-43	SLC4A10	solute carrier family 4 member 10
ENSG00000166897.14	326.131	38.9311	182.531	-2.90834	0.207079	-14.0446	8.30927e-45	4.85131e-43	ELFN2	extracellular leucine rich repeat and fibronectin type III domain containing 2
ENSG00000063015.19	472.351	110.964	291.657	-2.04227	0.145788	-14.0084	1.3842e-44	8.05416e-43	SEZ6	seizure related 6 homolog
ENSG00000168702.17	387.285	70.3639	228.824	-2.39454	0.171063	-13.998	1.60324e-44	9.29716e-43	LRP1B	LDL receptor related protein 1B
ENSG00000049130.14	697.583	212.452	455.018	-1.6873	0.120881	-13.9584	2.79812e-44	1.61716e-42	KITLG	KIT ligand
ENSG00000159399.9	322.003	961.517	641.76	1.55858	0.111686	13.9551	2.92851e-44	1.68684e-42	HK2	hexokinase 2
ENSG00000164176.12	1206.17	401.303	803.738	-1.56978	0.112589	-13.9426	3.48996e-44	2.00352e-42	EDIL3	EGF like repeats and discoidin domains 3
ENSG00000205213.13	1902.87	4446.44	3174.66	1.21669	0.0872813	13.9399	3.62531e-44	2.07428e-42	LGR4	leucine rich repeat containing G protein-coupled receptor 4
ENSG00000262576.2	16.0241	193.817	104.92	3.36738	0.241823	13.925	4.46606e-44	2.54684e-42	PCDHGA4	protocadherin gamma subfamily A, 4
ENSG00000089472.16	192.566	0	96.2832	-5.73037	0.41154	-13.9242	4.51407e-44	2.56569e-42	HEPH	hephaestin
ENSG00000142875.19	2917.01	1184.45	2050.73	-1.2908	0.0927167	-13.922	4.65544e-44	2.63731e-42	PRKACB	protein kinase cAMP-activated catalytic subunit beta
ENSG00000179104.8	2236.06	892.714	1564.38	-1.31056	0.0941461	-13.9205	4.75323e-44	2.68385e-42	TMTC2	transmembrane and tetratricopeptide repeat containing 2
ENSG00000084731.14	3594.69	1570.52	2582.61	-1.18618	0.0852423	-13.9153	5.1115e-44	2.87669e-42	KIF3C	kinesin family member 3C
ENSG00000079841.18	959.672	327.632	643.652	-1.52857	0.109881	-13.9112	5.4152e-44	3.03764e-42	RIMS1	regulating synaptic membrane exocytosis 1
ENSG00000131914.10	55.721	313.8	184.761	2.42937	0.174733	13.9033	6.04522e-44	3.38001e-42	LIN28A	lin-28 homolog A
ENSG00000106484.14	8080.98	3608.58	5844.78	-1.15598	0.0832024	-13.8936	6.92614e-44	3.85998e-42	MEST	mesoderm specific transcript
ENSG00000197535.14	6805.93	3098.42	4952.18	-1.12761	0.0811836	-13.8896	7.32176e-44	4.06725e-42	MYO5A	myosin VA
ENSG00000184702.18	925.469	281.522	603.496	-1.6859	0.121454	-13.8809	8.26965e-44	4.57898e-42	SEPT5	septin 5
ENSG00000137962.12	573.321	105.472	339.397	-2.3648	0.170395	-13.8784	8.56799e-44	4.72892e-42	ARHGAP29	Rho GTPase activating protein 29
ENSG00000120093.11	1116.03	382.79	749.412	-1.52342	0.10991	-13.8606	1.09718e-43	6.03624e-42	HOXB3	homeobox B3
ENSG00000139220.16	997.675	300.315	648.995	-1.70377	0.123095	-13.8411	1.43995e-43	7.8967e-42	PPFIA2	PTPRF interacting protein alpha 2
ENSG00000120875.8	3201.47	1458.08	2329.78	-1.12724	0.0815495	-13.8228	1.85748e-43	1.0154e-41	DUSP4	dual specificity phosphatase 4
ENSG00000088367.21	2787.04	1172.53	1979.78	-1.23705	0.0895092	-13.8203	1.92152e-43	1.04708e-41	EPB41L1	erythrocyte membrane protein band 4.1 like 1
ENSG00000180447.6	130.293	504.599	317.446	1.91342	0.138457	13.8196	1.94208e-43	1.05493e-41	GAS1	growth arrest specific 1
ENSG00000168675.18	363.382	69.8747	216.628	-2.29951	0.166566	-13.8054	2.36405e-43	1.28009e-41	LDLRAD4	low density lipoprotein receptor class A domain containing 4
ENSG00000125257.13	268.707	812.783	540.745	1.57966	0.114697	13.7725	3.73121e-43	2.01403e-41	ABCC4	ATP binding cassette subfamily C member 4
ENSG00000104435.13	16730.2	6504.45	11617.3	-1.3498	0.0982279	-13.7415	5.72682e-43	3.08153e-41	STMN2	stathmin 2
ENSG00000165617.14	437.445	105.5	271.473	-2.00727	0.146622	-13.6901	1.163e-42	6.23841e-41	DACT1	dishevelled binding antagonist of beta catenin 1
ENSG00000119508.17	707.762	175.802	441.782	-1.95612	0.143215	-13.6587	1.79198e-42	9.58237e-41	NR4A3	nuclear receptor subfamily 4 group A member 3
ENSG00000259834.1	185.128	2.58318	93.8556	-4.90833	0.359365	-13.6584	1.80009e-42	9.59583e-41	AL365361.1
ENSG00000150687.11	585.013	1415.73	1000.37	1.2629	0.0925239	13.6494	2.03408e-42	1.08096e-40	PRSS23	protease, serine 23
ENSG00000100234.11	674.161	180.521	427.341	-1.8659	0.136864	-13.6332	2.54089e-42	1.34612e-40	TIMP3	TIMP metallopeptidase inhibitor 3
ENSG00000164778.4	236.879	26.7236	131.801	-2.9765	0.218482	-13.6236	2.90015e-42	1.53173e-40	EN2	engrailed homeobox 2
ENSG00000126950.7	1115.45	376.881	746.168	-1.54195	0.11352	-13.5831	5.04589e-42	2.65683e-40	TMEM35A	transmembrane protein 35A
ENSG00000120251.18	1046.33	314.376	680.351	-1.70388	0.125528	-13.5737	5.73598e-42	3.01095e-40	GRIA2	glutamate ionotropic receptor AMPA type subunit 2
ENSG00000184672.11	182.053	4.39548	93.2241	-4.57196	0.336902	-13.5706	5.98248e-42	3.13077e-40	RALYL	RALY RNA binding protein like
ENSG00000131981.15	239.717	23.4227	131.57	-3.12968	0.230853	-13.557	7.20023e-42	3.75659e-40	LGALS3	galectin 3
ENSG00000250682.5	2.10724	139.792	70.9497	4.92937	0.363711	13.553	7.60966e-42	3.95818e-40	LINC00491	long intergenic non-protein coding RNA 491
ENSG00000183908.5	1192.01	478.282	835.144	-1.3037	0.0961974	-13.5523	7.67618e-42	3.98071e-40	LRRC55	leucine rich repeat containing 55
ENSG00000123104.11	481.971	129.139	305.555	-1.86196	0.137541	-13.5375	9.39115e-42	4.8554e-40	ITPR2	inositol 1,4,5-trisphosphate receptor type 2
ENSG00000183166.10	174.217	2.03719	88.1272	-5.02735	0.371931	-13.5169	1.24312e-41	6.40784e-40	CALN1	calneuron 1
ENSG00000171033.12	3566.07	1451.39	2508.73	-1.28619	0.0954873	-13.4698	2.35556e-41	1.21057e-39	PKIA	cAMP-dependent protein kinase inhibitor alpha
ENSG00000079102.16	3125.94	1447.38	2286.66	-1.10305	0.0819606	-13.4583	2.75326e-41	1.41074e-39	RUNX1T1	RUNX1 translocation partner 1
ENSG00000119866.20	829.973	263.186	546.58	-1.63925	0.121823	-13.456	2.83738e-41	1.44951e-39	BCL11A	B-cell CLL/lymphoma 11A
ENSG00000169047.5	725.748	236.02	480.884	-1.59814	0.118925	-13.4382	3.6134e-41	1.84047e-39	IRS1	insulin receptor substrate 1
ENSG00000268912.1	0.459098	132.795	66.6268	5.37063	0.400062	13.4245	4.34587e-41	2.20701e-39	AC012313.5
ENSG00000197106.6	214.314	19.0534	116.684	-3.25847	0.24287	-13.4165	4.83724e-41	2.4493e-39	SLC6A17	solute carrier family 6 member 17
ENSG00000110427.14	1973.5	857.704	1415.6	-1.19308	0.0890767	-13.3938	6.56927e-41	3.31651e-39	KIAA1549L	KIAA1549 like
ENSG00000164690.7	175.153	2.16588	88.6594	-4.92355	0.368964	-13.3443	1.27926e-40	6.43737e-39	SHH	sonic hedgehog
ENSG00000178235.7	879.523	296.162	587.842	-1.54408	0.115713	-13.3441	1.2826e-40	6.43737e-39	SLITRK1	SLIT and NTRK like family member 1
ENSG00000164742.14	1132.93	430.027	781.481	-1.38334	0.103702	-13.3395	1.36293e-40	6.82062e-39	ADCY1	adenylate cyclase 1
ENSG00000226674.8	1.43506	132.313	66.8741	5.04104	0.378036	13.3348	1.45184e-40	7.24441e-39	TEX41	testis expressed 41 (non-protein coding)
ENSG00000121297.6	1064.61	409.198	736.903	-1.36214	0.102162	-13.3331	1.48554e-40	7.39112e-39	TSHZ3	teashirt zinc finger homeobox 3
ENSG00000075461.5	2854.59	1140.73	1997.66	-1.311	0.098482	-13.3121	1.96782e-40	9.7623e-39	CACNG4	calcium voltage-gated channel auxiliary subunit gamma 4
ENSG00000153253.16	3523.55	1547.49	2535.52	-1.17745	0.0884631	-13.3101	2.02156e-40	1e-38	SCN3A	sodium voltage-gated channel alpha subunit 3
ENSG00000188897.8	324.579	43.6034	184.091	-2.7527	0.206839	-13.3084	2.06906e-40	1.02056e-38	AC099489.1
ENSG00000067840.12	1797.62	656.978	1227.3	-1.43355	0.107784	-13.3003	2.30583e-40	1.13409e-38	PDZD4	PDZ domain containing 4
ENSG00000165023.6	473.109	116.846	294.977	-1.97389	0.148426	-13.2988	2.35207e-40	1.15352e-38	DIRAS2	DIRAS family GTPase 2
ENSG00000164651.16	451.512	1319.34	885.427	1.52236	0.114756	13.2661	3.64249e-40	1.78129e-38	SP8	Sp8 transcription factor
ENSG00000101493.10	1565.09	3549.85	2557.47	1.17101	0.0884863	13.2338	5.60004e-40	2.73082e-38	ZNF516	zinc finger protein 516
ENSG00000139155.8	191.151	12.5858	101.868	-3.58715	0.271282	-13.223	6.46667e-40	3.14449e-38	SLCO1C1	solute carrier organic anion transporter family member 1C1
ENSG00000221890.3	847.594	204.507	526.05	-2.00623	0.151832	-13.2134	7.34159e-40	3.55984e-38	NPTXR	neuronal pentraxin receptor
ENSG00000136014.11	86.1763	398.053	242.115	2.14345	0.162226	13.2127	7.4109e-40	3.58333e-38	USP44	ubiquitin specific peptidase 44
ENSG00000131018.22	2599.9	1053.4	1826.65	-1.28937	0.0975882	-13.2124	7.44571e-40	3.59004e-38	SYNE1	spectrin repeat containing nuclear envelope protein 1
ENSG00000111885.6	184.631	10.9425	97.7867	-3.6828	0.278942	-13.2027	8.45932e-40	4.06734e-38	MAN1A1	mannosidase alpha class 1A member 1
ENSG00000139998.14	737.979	225.339	481.659	-1.68226	0.127436	-13.2008	8.68103e-40	4.16229e-38	RAB15	RAB15, member RAS oncogene family
ENSG00000132639.12	1320.14	444.513	882.328	-1.54644	0.117286	-13.1852	1.0684e-39	5.10837e-38	SNAP25	synaptosome associated protein 25
ENSG00000125285.5	738.147	1827.31	1282.73	1.29829	0.0984827	13.1829	1.1007e-39	5.24818e-38	SOX21	SRY-box 21
ENSG00000111859.16	774.883	248.551	511.717	-1.61081	0.122193	-13.1825	1.10688e-39	5.26305e-38	NEDD9	neural precursor cell expressed, developmentally down-regulated 9
ENSG00000008056.13	637.429	191.936	414.683	-1.6997	0.129031	-13.1728	1.25763e-39	5.96333e-38	SYN1	synapsin I
ENSG00000162692.10	503.006	118.55	310.778	-2.01817	0.153647	-13.1351	2.073e-39	9.80251e-38	VCAM1	vascular cell adhesion molecule 1
ENSG00000080573.6	181.354	8.38521	94.8696	-3.94277	0.300783	-13.1084	2.94837e-39	1.39035e-37	COL5A3	collagen type V alpha 3 chain
ENSG00000163032.11	156.399	0.642204	78.5208	-5.21795	0.399306	-13.0676	5.04589e-39	2.37295e-37	VSNL1	visinin like 1
ENSG00000075945.12	2091.17	918.488	1504.83	-1.17833	0.090177	-13.0669	5.08999e-39	2.38715e-37	KIFAP3	kinesin associated protein 3
ENSG00000196159.11	5358.7	14598.1	9978.4	1.42869	0.109341	13.0663	5.12973e-39	2.39923e-37	FAT4	FAT atypical cadherin 4
ENSG00000166448.14	589.337	181.966	385.652	-1.66132	0.127776	-13.0018	1.19445e-38	5.57138e-37	TMEM130	transmembrane protein 130
ENSG00000072274.12	1280.85	2848.58	2064.72	1.14393	0.0880445	12.9926	1.34787e-38	6.26995e-37	TFRC	transferrin receptor
ENSG00000101542.9	162.997	4.76343	83.8804	-4.35977	0.336016	-12.9749	1.69869e-38	7.88056e-37	CDH20	cadherin 20
ENSG00000140945.16	166.049	7.3257	86.6874	-3.97962	0.307168	-12.9559	2.17648e-38	1.00699e-36	CDH13	cadherin 13
ENSG00000135439.11	488.629	117.987	303.308	-1.99645	0.154102	-12.9554	2.1897e-38	1.01038e-36	AGAP2	ArfGAP with GTPase domain, ankyrin repeat and PH domain 2
ENSG00000157193.15	1549.78	689.653	1119.72	-1.15937	0.0896295	-12.9351	2.85302e-38	1.31292e-36	LRP8	LDL receptor related protein 8
ENSG00000120907.17	153.877	1.29878	77.588	-5.06638	0.391765	-12.9322	2.96178e-38	1.35933e-36	ADRA1A	adrenoceptor alpha 1A
ENSG00000115594.11	152.331	1.15572	76.7435	-5.05905	0.391853	-12.9106	3.9243e-38	1.79628e-36	IL1R1	interleukin 1 receptor type 1
ENSG00000072071.16	2331.7	817.639	1574.67	-1.49269	0.115782	-12.8922	4.97924e-38	2.2731e-36	ADGRL1	adhesion G protein-coupled receptor L1
ENSG00000141232.4	986.466	2098.41	1542.44	1.08288	0.0840296	12.8869	5.33626e-38	2.42963e-36	TOB1	transducer of ERBB2, 1
ENSG00000247516.6	10.1004	150.631	80.3656	3.592	0.278849	12.8815	5.7185e-38	2.59677e-36	MIR4458HG	MIR4458 host gene
ENSG00000166450.12	1179.18	3009.64	2094.41	1.33949	0.104121	12.8647	7.10981e-38	3.22005e-36	PRTG	protogenin
ENSG00000106665.15	1312.54	389.639	851.088	-1.71609	0.133523	-12.8524	8.33584e-38	3.76539e-36	CLIP2	CAP-Gly domain containing linker protein 2
ENSG00000182253.14	647.19	194.187	420.689	-1.70691	0.133025	-12.8316	1.09139e-37	4.917e-36	SYNM	synemin
ENSG00000187416.11	148.147	0.321102	74.2339	-5.26692	0.410732	-12.8232	1.21532e-37	5.46101e-36	LHFPL3	LHFPL tetraspan subfamily member 3
ENSG00000154027.18	199.071	20.1104	109.59	-3.08382	0.240879	-12.8024	1.5903e-37	7.1273e-36	AK5	adenylate kinase 5
ENSG00000171246.5	365.111	88.017	226.564	-2.00125	0.156448	-12.7918	1.82271e-37	8.14762e-36	NPTX1	neuronal pentraxin 1
ENSG00000151789.10	525.622	134.324	329.973	-1.92574	0.150628	-12.7848	1.9939e-37	8.88968e-36	ZNF385D	zinc finger protein 385D
ENSG00000120833.13	585.45	1336.88	961.165	1.18211	0.0924876	12.7812	2.08697e-37	9.28053e-36	SOCS2	suppressor of cytokine signaling 2
ENSG00000249395.2	10.0774	155.294	82.6855	3.60115	0.28185	12.7768	2.20886e-37	9.7972e-36	CASC9	cancer susceptibility 9 (non-protein coding)
ENSG00000198825.12	3834.09	1917.38	2875.74	-0.993726	0.0779132	-12.7543	2.9517e-37	1.30582e-35	INPP5F	inositol polyphosphate-5-phosphatase F
ENSG00000140836.15	9722.44	4430.04	7076.24	-1.12489	0.0882096	-12.7524	3.02114e-37	1.33311e-35	ZFHX3	zinc finger homeobox 3
ENSG00000187672.12	1035.2	349.835	692.519	-1.53901	0.120719	-12.7487	3.17073e-37	1.39553e-35	ERC2	ELKS/RAB6-interacting/CAST family member 2
ENSG00000165061.14	306.577	60.7121	183.644	-2.25387	0.177354	-12.7083	5.31511e-37	2.33335e-35	ZMAT4	zinc finger matrin-type 4
ENSG00000114115.9	1122.53	327.511	725.02	-1.74185	0.137167	-12.6988	6.00527e-37	2.6296e-35	RBP1	retinol binding protein 1
ENSG00000188803.14	400.236	90.8576	245.547	-2.07741	0.163739	-12.6873	6.95509e-37	3.03777e-35	SHISA6	shisa family member 6
ENSG00000204531.17	0.602756	112.628	56.6155	5.14654	0.405848	12.681	7.54067e-37	3.28517e-35	POU5F1	POU class 5 homeobox 1
ENSG00000035862.12	3598.25	1705.47	2651.86	-1.06852	0.0844826	-12.6479	1.14966e-36	4.98331e-35	TIMP2	TIMP metallopeptidase inhibitor 2
ENSG00000189184.11	3216.72	6937.25	5076.99	1.10109	0.0870566	12.648	1.14793e-36	4.98331e-35	PCDH18	protocadherin 18
ENSG00000091490.10	311.476	50.5196	180.998	-2.50684	0.198319	-12.6404	1.26345e-36	5.46274e-35	SEL1L3	SEL1L family member 3
ENSG00000176406.22	938.199	330.066	634.133	-1.48393	0.117576	-12.6211	1.6153e-36	6.9665e-35	RIMS2	regulating synaptic membrane exocytosis 2
ENSG00000047365.11	263.68	42.8519	153.266	-2.50829	0.198952	-12.6075	1.91985e-36	8.25922e-35	ARAP2	ArfGAP with RhoGAP domain, ankyrin repeat and PH domain 2
ENSG00000136854.19	2641.96	1131.55	1886.75	-1.20929	0.0959616	-12.6018	2.06365e-36	8.85563e-35	STXBP1	syntaxin binding protein 1
ENSG00000170921.15	3859.78	1826.96	2843.37	-1.07043	0.0850686	-12.5831	2.61578e-36	1.1197e-34	TANC2	tetratricopeptide repeat, ankyrin repeat and coiled-coil containing 2
ENSG00000248874.5	0.264262	109.229	54.7469	5.22469	0.416126	12.5555	3.70603e-36	1.58244e-34	C5orf17	chromosome 5 open reading frame 17
ENSG00000159217.9	5374.97	9977.92	7676.44	0.888314	0.0707585	12.5542	3.77116e-36	1.60625e-34	IGF2BP1	insulin like growth factor 2 mRNA binding protein 1
ENSG00000145335.15	431.325	103.446	267.385	-2.00134	0.159426	-12.5534	3.80964e-36	1.61463e-34	SNCA	synuclein alpha
ENSG00000173452.13	642.287	191.141	416.714	-1.72057	0.137059	-12.5535	3.8033e-36	1.61463e-34	TMEM196	transmembrane protein 196
ENSG00000187372.11	159.272	538.506	348.889	1.72153	0.13744	12.5257	5.4017e-36	2.28375e-34	PCDHB13	protocadherin beta 13
ENSG00000132164.9	166.44	6.17903	86.3094	-4.06187	0.324931	-12.5007	7.39793e-36	3.12004e-34	SLC6A11	solute carrier family 6 member 11
ENSG00000088808.16	343.757	81.6312	212.694	-2.01559	0.161264	-12.4987	7.58718e-36	3.19201e-34	PPP1R13B	protein phosphatase 1 regulatory subunit 13B
ENSG00000106571.12	1159.39	2816.88	1988.14	1.2701	0.101686	12.4904	8.41907e-36	3.53333e-34	GLI3	GLI family zinc finger 3
ENSG00000164756.12	1.2914	111.649	56.4702	4.81237	0.385322	12.4892	8.54918e-36	3.57919e-34	SLC30A8	solute carrier family 30 member 8
ENSG00000174963.17	136.641	0.858043	68.7495	-5.03523	0.403534	-12.4778	9.86185e-36	4.1187e-34	ZIC4	Zic family member 4
ENSG00000104267.9	599.995	1572.27	1086.13	1.37168	0.110142	12.4538	1.33375e-35	5.55674e-34	CA2	carbonic anhydrase 2
ENSG00000118160.13	305.361	67.4868	186.424	-2.11494	0.169877	-12.4498	1.40119e-35	5.82361e-34	SLC8A2	solute carrier family 8 member A2
ENSG00000152822.13	166.395	8.51671	87.4557	-3.83555	0.308315	-12.4404	1.57801e-35	6.54264e-34	GRM1	glutamate metabotropic receptor 1
ENSG00000120594.16	826.055	258.778	542.417	-1.64438	0.132498	-12.4106	2.28837e-35	9.46501e-34	PLXDC2	plexin domain containing 2
ENSG00000111052.7	1521.6	509.478	1015.54	-1.55256	0.125126	-12.408	2.36595e-35	9.76239e-34	LIN7A	lin-7 homolog A, crumbs cell polarity complex component
ENSG00000125827.8	1507.08	684.849	1095.97	-1.12802	0.0909444	-12.4034	2.5044e-35	1.03089e-33	TMX4	thioredoxin related transmembrane protein 4
ENSG00000105810.9	2366.36	1000.2	1683.28	-1.22747	0.0991296	-12.3825	3.2522e-35	1.3355e-33	CDK6	cyclin dependent kinase 6
ENSG00000145362.17	14350.3	5945.01	10147.6	-1.25798	0.101634	-12.3775	3.45854e-35	1.41684e-33	ANK2	ankyrin 2
ENSG00000113231.13	685.989	203.791	444.89	-1.70568	0.137814	-12.3767	3.49573e-35	1.42867e-33	PDE8B	phosphodiesterase 8B
ENSG00000169213.6	2215.84	806.912	1511.38	-1.43778	0.116192	-12.3742	3.60353e-35	1.46923e-33	RAB3B	RAB3B, member RAS oncogene family
ENSG00000197057.9	150.995	6.00099	78.4981	-4.00958	0.324045	-12.3735	3.63511e-35	1.47859e-33	DTHD1	death domain containing 1
ENSG00000182256.12	545.979	183.867	364.923	-1.5443	0.124959	-12.3585	4.38419e-35	1.77907e-33	GABRG3	gamma-aminobutyric acid type A receptor gamma3 subunit
ENSG00000187164.19	1762.67	664.758	1213.71	-1.38553	0.112139	-12.3555	4.55039e-35	1.84216e-33	SHTN1	shootin 1
ENSG00000164125.15	228.02	30.4535	129.237	-2.75319	0.222901	-12.3517	4.77159e-35	1.92716e-33	FAM198B	family with sequence similarity 198 member B
ENSG00000169946.13	157.522	9.80362	83.6626	-3.61782	0.292935	-12.3502	4.85619e-35	1.95672e-33	ZFPM2	zinc finger protein, FOG family member 2
ENSG00000172915.18	4391.84	2154.8	3273.32	-1.0197	0.0829188	-12.2976	9.32933e-35	3.7503e-33	NBEA	neurobeachin
ENSG00000131398.13	128.735	0	64.3676	-5.22089	0.425115	-12.2811	1.14398e-34	4.58793e-33	KCNC3	potassium voltage-gated channel subfamily C member 3
ENSG00000175356.12	172.042	517.874	344.958	1.55885	0.127016	12.2729	1.26707e-34	5.06974e-33	SCUBE2	signal peptide, CUB domain and EGF like domain containing 2
ENSG00000091592.15	1983.44	765.785	1374.61	-1.35917	0.110761	-12.2712	1.29399e-34	5.16543e-33	NLRP1	NLR family pyrin domain containing 1
ENSG00000162734.12	7909.5	3596.3	5752.9	-1.12758	0.0919256	-12.2663	1.3745e-34	5.47407e-33	PEA15	phosphoprotein enriched in astrocytes 15
ENSG00000182985.17	2337.43	1142.02	1739.73	-1.02642	0.0836978	-12.2634	1.42325e-34	5.65513e-33	CADM1	cell adhesion molecule 1
ENSG00000008513.14	372.501	100.739	236.62	-1.84354	0.150554	-12.245	1.78618e-34	7.08078e-33	ST3GAL1	ST3 beta-galactoside alpha-2,3-sialyltransferase 1
ENSG00000215475.4	126.666	0.417309	63.5417	-5.07221	0.415037	-12.2211	2.39759e-34	9.48263e-33	SIAH3	siah E3 ubiquitin protein ligase family member 3
ENSG00000152495.10	1060.93	397.684	729.306	-1.39923	0.114597	-12.21	2.7489e-34	1.08471e-32	CAMK4	calcium/calmodulin dependent protein kinase IV
ENSG00000169258.6	1293.79	484.017	888.903	-1.40144	0.115142	-12.1714	4.416e-34	1.73855e-32	GPRIN1	G protein regulated inducer of neurite outgrowth 1
ENSG00000168779.19	3104.2	1513.82	2309.01	-1.02744	0.0844172	-12.171	4.4359e-34	1.74238e-32	SHOX2	short stature homeobox 2
ENSG00000071575.11	2983.01	1514.4	2248.71	-0.972718	0.0800023	-12.1586	5.16132e-34	2.02269e-32	TRIB2	tribbles pseudokinase 2
ENSG00000130477.15	2072.98	918.164	1495.57	-1.16228	0.0956708	-12.1487	5.82913e-34	2.2792e-32	UNC13A	unc-13 homolog A
ENSG00000146005.3	657.058	217.64	437.349	-1.56486	0.128907	-12.1395	6.52113e-34	2.54398e-32	PSD2	pleckstrin and Sec7 domain containing 2
ENSG00000163565.18	201.132	20.9188	111.025	-3.00172	0.247349	-12.1356	6.84358e-34	2.66372e-32	IFI16	interferon gamma inducible protein 16
ENSG00000214595.11	355.142	82.3512	218.747	-2.03883	0.168043	-12.1328	7.08113e-34	2.74994e-32	EML6	echinoderm microtubule associated protein like 6
ENSG00000165238.16	476.064	126.781	301.423	-1.86726	0.153971	-12.1273	7.56782e-34	2.93232e-32	WNK2	WNK lysine deficient protein kinase 2
ENSG00000245532.7	1163.72	3648.47	2406.09	1.61976	0.133656	12.1189	8.39024e-34	3.24366e-32	NEAT1	nuclear paraspeckle assembly transcript 1 (non-protein coding)
ENSG00000075275.16	443.176	112.707	277.942	-1.91953	0.158498	-12.1108	9.25896e-34	3.57146e-32	CELSR1	cadherin EGF LAG seven-pass G-type receptor 1
ENSG00000118733.16	133.217	2.65597	67.9365	-4.47171	0.369433	-12.1042	1.00288e-33	3.85974e-32	OLFM3	olfactomedin 3
ENSG00000221866.9	2112.67	857.636	1485.15	-1.28587	0.106235	-12.104	1.00643e-33	3.86474e-32	PLXNA4	plexin A4
ENSG00000185585.19	353.417	85.0606	219.239	-1.99451	0.164792	-12.1032	1.01578e-33	3.89195e-32	OLFML2A	olfactomedin like 2A
ENSG00000170004.16	4224.69	2071.38	3148.03	-1.01951	0.0843978	-12.0798	1.35039e-33	5.16245e-32	CHD3	chromodomain helicase DNA binding protein 3
ENSG00000164434.11	2259.78	888.379	1574.08	-1.32825	0.109984	-12.0767	1.40199e-33	5.34781e-32	FABP7	fatty acid binding protein 7
ENSG00000109458.8	1839.45	849.703	1344.58	-1.10598	0.0916432	-12.0684	1.55179e-33	5.90609e-32	GAB1	GRB2 associated binding protein 1
ENSG00000276410.3	37.7459	299.683	168.714	2.81931	0.233835	12.0568	1.78558e-33	6.78086e-32	HIST1H2BB	histone cluster 1 H2B family member b
ENSG00000171587.14	277.216	53.739	165.478	-2.29843	0.190652	-12.0556	1.81239e-33	6.86748e-32	DSCAM	DS cell adhesion molecule
ENSG00000070882.12	132.123	426.61	279.367	1.66095	0.137825	12.0511	1.91428e-33	7.23758e-32	OSBPL3	oxysterol binding protein like 3
ENSG00000166821.8	132.209	3.66612	67.9375	-4.23449	0.351502	-12.0469	2.0148e-33	7.60088e-32	PEX11A	peroxisomal biogenesis factor 11 alpha
ENSG00000005249.12	834.639	300.291	567.465	-1.45143	0.120509	-12.0442	2.08175e-33	7.83622e-32	PRKAR2B	protein kinase cAMP-dependent type II regulatory subunit beta
ENSG00000061337.15	359.726	95.7107	227.718	-1.86401	0.154926	-12.0317	2.42269e-33	9.09965e-32	LZTS1	leucine zipper tumor suppressor 1
ENSG00000158445.9	867.199	348.252	607.726	-1.2996	0.108039	-12.029	2.50288e-33	9.38032e-32	KCNB1	potassium voltage-gated channel subfamily B member 1
ENSG00000158258.16	2331.03	1129.48	1730.26	-1.03681	0.0861972	-12.0284	2.52037e-33	9.4253e-32	CLSTN2	calsyntenin 2
ENSG00000198838.13	164.479	15.6266	90.0525	-3.14636	0.26183	-12.0168	2.89911e-33	1.08181e-31	RYR3	ryanodine receptor 3
ENSG00000163689.19	18.597	157.14	87.8686	2.91274	0.242856	11.9937	3.83409e-33	1.4276e-31	C3orf67	chromosome 3 open reading frame 67
ENSG00000101438.3	155.516	2.55976	79.0379	-4.56812	0.381799	-11.9647	5.4368e-33	2.01997e-31	SLC32A1	solute carrier family 32 member 1
ENSG00000187498.14	1237.79	494.184	865.986	-1.30672	0.109321	-11.953	6.25978e-33	2.32072e-31	COL4A1	collagen type IV alpha 1 chain
ENSG00000076706.16	768.767	1661.64	1215.2	1.1027	0.0923291	11.9432	7.04989e-33	2.608e-31	MCAM	melanoma cell adhesion molecule
ENSG00000112378.11	176.333	19.5813	97.9573	-2.96782	0.248674	-11.9346	7.81456e-33	2.88467e-31	PERP	PERP, TP53 apoptosis effector
ENSG00000148798.10	11010.4	4601.35	7805.88	-1.24467	0.104514	-11.9091	1.06112e-32	3.9086e-31	INA	internexin neuronal intermediate filament protein alpha
ENSG00000186310.9	1363.58	627.065	995.322	-1.11138	0.0933706	-11.9029	1.14296e-32	4.20107e-31	NAP1L3	nucleosome assembly protein 1 like 3
ENSG00000267284.1	0.264262	93.0144	46.6393	5.01848	0.421666	11.9015	1.16191e-32	4.26159e-31	AC022031.2
ENSG00000075340.22	3660.43	1874.17	2767.3	-0.959008	0.0807024	-11.8833	1.4461e-32	5.2926e-31	ADD2	adducin 2
ENSG00000091972.18	1492.38	698.217	1095.3	-1.08706	0.0915716	-11.8711	1.67155e-32	6.1047e-31	CD200	CD200 molecule
ENSG00000105649.9	780.63	294.787	537.709	-1.38392	0.116589	-11.8701	1.69296e-32	6.16979e-31	RAB3A	RAB3A, member RAS oncogene family
ENSG00000235493.1	12.8895	139.728	76.3085	3.20996	0.270529	11.8655	1.78876e-32	6.50509e-31	LINC01967	long intergenic non-protein coding RNA 1967
ENSG00000060718.20	136.037	2.82245	69.4297	-4.44421	0.374881	-11.855	2.02745e-32	7.35755e-31	COL11A1	collagen type XI alpha 1 chain
ENSG00000154358.20	347.586	67.6214	207.604	-2.25505	0.190261	-11.8524	2.09065e-32	7.57087e-31	OBSCN	obscurin, cytoskeletal calmodulin and titin-interacting RhoGEF
ENSG00000164929.16	954.371	401.318	677.845	-1.24038	0.104986	-11.8147	3.27758e-32	1.18441e-30	BAALC	BAALC, MAP3K1 and KLF4 binding
ENSG00000108679.12	349.635	55.6	202.618	-2.50898	0.212498	-11.8071	3.5878e-32	1.29379e-30	LGALS3BP	galectin 3 binding protein
ENSG00000185274.11	734.921	241.814	488.368	-1.56936	0.132987	-11.8008	3.86397e-32	1.39046e-30	GALNT17	polypeptide N-acetylgalactosaminyltransferase 17
ENSG00000206052.10	1441.43	612.461	1026.94	-1.21941	0.103374	-11.7961	4.0878e-32	1.46793e-30	DOK6	docking protein 6
ENSG00000110436.11	3522.24	1667.39	2594.81	-1.07114	0.0908819	-11.786	4.6066e-32	1.65078e-30	SLC1A2	solute carrier family 1 member 2
ENSG00000178233.17	838.175	304.939	571.557	-1.43949	0.122341	-11.7662	5.83131e-32	2.0853e-30	TMEM151B	transmembrane protein 151B
ENSG00000164659.14	746.394	1620.7	1183.55	1.11201	0.0945473	11.7614	6.1711e-32	2.20222e-30	KIAA1324L	KIAA1324 like
ENSG00000182901.16	152.708	11.3248	82.0163	-3.39651	0.288931	-11.7554	6.62142e-32	2.35802e-30	RGS7	regulator of G protein signaling 7
ENSG00000151067.21	430.636	130.43	280.533	-1.69636	0.144412	-11.7467	7.34171e-32	2.60912e-30	CACNA1C	calcium voltage-gated channel subunit alpha1 C
ENSG00000172315.5	492.466	1093.87	793.168	1.14294	0.0973123	11.745	7.48851e-32	2.65579e-30	TP53RK	TP53 regulating kinase
ENSG00000176788.8	5469.21	2860.36	4164.79	-0.929263	0.0792652	-11.7235	9.66312e-32	3.41995e-30	BASP1	brain abundant membrane attached signal protein 1
ENSG00000221818.8	462.534	146.618	304.576	-1.62798	0.138898	-11.7207	9.98363e-32	3.52611e-30	EBF2	early B-cell factor 2
ENSG00000135069.13	2251.88	4673.06	3462.47	1.0436	0.0890486	11.7195	1.01327e-31	3.57143e-30	PSAT1	phosphoserine aminotransferase 1
ENSG00000151690.14	405.007	119.338	262.172	-1.72245	0.147205	-11.7011	1.25881e-31	4.42778e-30	MFSD6	major facilitator superfamily domain containing 6
ENSG00000121570.12	25.9294	178.647	102.288	2.66912	0.2283	11.6913	1.4124e-31	4.95785e-30	DPPA4	developmental pluripotency associated 4
ENSG00000153823.18	325.599	84.2925	204.946	-1.89608	0.162216	-11.6887	1.45668e-31	5.10283e-30	PID1	phosphotyrosine interaction domain containing 1
ENSG00000013293.5	226.449	37.6364	132.043	-2.48302	0.212453	-11.6874	1.47905e-31	5.17065e-30	SLC7A14	solute carrier family 7 member 14
ENSG00000134531.9	263.514	55.9836	159.749	-2.14652	0.18378	-11.6798	1.6166e-31	5.64003e-30	EMP1	epithelial membrane protein 1
ENSG00000179909.15	7.34406	120.669	64.0066	3.62406	0.310307	11.6789	1.63325e-31	5.68656e-30	ZNF154	zinc finger protein 154
ENSG00000144227.4	137.81	6.7394	72.2748	-3.76581	0.322556	-11.6749	1.71303e-31	5.95224e-30	NXPH2	neurexophilin 2
ENSG00000135144.7	467.281	124.505	295.893	-1.86556	0.159993	-11.6602	2.03499e-31	7.05668e-30	DTX1	deltex E3 ubiquitin ligase 1
ENSG00000145087.12	365.838	93.1356	229.487	-1.92405	0.165079	-11.6553	2.15568e-31	7.46014e-30	STXBP5L	syntaxin binding protein 5 like
ENSG00000108175.16	5772.72	2725.83	4249.28	-1.07267	0.092045	-11.6537	2.19716e-31	7.58837e-30	ZMIZ1	zinc finger MIZ-type containing 1
ENSG00000158623.14	474.149	1049.78	761.967	1.13475	0.0974079	11.6495	2.30878e-31	7.95788e-30	COPG2	coatomer protein complex subunit gamma 2
ENSG00000054356.13	665.008	169.511	417.26	-1.90921	0.16393	-11.6465	2.38984e-31	8.22075e-30	PTPRN	protein tyrosine phosphatase, receptor type N
ENSG00000092421.16	2874.48	1260.93	2067.7	-1.17519	0.100908	-11.6461	2.40221e-31	8.2468e-30	SEMA6A	semaphorin 6A
ENSG00000163110.14	1423.42	2831.39	2127.4	0.985948	0.084678	11.6435	2.4767e-31	8.48554e-30	PDLIM5	PDZ and LIM domain 5
ENSG00000256294.7	274.124	743.618	508.871	1.42793	0.122965	11.6125	3.56215e-31	1.21801e-29	ZNF225	zinc finger protein 225
ENSG00000181234.9	116.487	2.06061	59.2739	-4.48648	0.386547	-11.6066	3.81612e-31	1.30226e-29	TMEM132C	transmembrane protein 132C
ENSG00000149212.11	3292.84	6144.01	4718.42	0.895227	0.0771959	11.5968	4.27708e-31	1.45667e-29	SESN3	sestrin 3
ENSG00000115183.14	372.354	105.739	239.047	-1.77626	0.153507	-11.5712	5.76783e-31	1.96049e-29	TANC1	tetratricopeptide repeat, ankyrin repeat and coiled-coil containing 1
ENSG00000149571.11	230.074	37.0705	133.572	-2.48388	0.214768	-11.5654	6.16851e-31	2.09254e-29	KIRREL3	kirre like nephrin family adhesion molecule 3
ENSG00000159164.9	3799.42	1759.02	2779.22	-1.10116	0.0952624	-11.5592	6.63213e-31	2.24096e-29	SV2A	synaptic vesicle glycoprotein 2A
ENSG00000163618.17	2398.12	1265.03	1831.57	-0.916881	0.0793204	-11.5592	6.63144e-31	2.24096e-29	CADPS	calcium dependent secretion activator
ENSG00000110660.14	18.7458	150.946	84.8458	2.81032	0.24314	11.5584	6.69138e-31	2.25653e-29	SLC35F2	solute carrier family 35 member F2
ENSG00000105464.3	429.965	114.036	272	-1.85238	0.160489	-11.5421	8.09648e-31	2.72502e-29	GRIN2D	glutamate ionotropic receptor NMDA type subunit 2D
ENSG00000171385.9	687.641	234.119	460.88	-1.51923	0.131882	-11.5196	1.05125e-30	3.53126e-29	KCND3	potassium voltage-gated channel subfamily D member 3
ENSG00000168824.14	3161.75	1467.65	2314.7	-1.09895	0.0955393	-11.5026	1.27942e-30	4.28931e-29	HGNC:18790	Neuron-specific protein family member 1
ENSG00000186472.19	3522.81	1380.36	2451.59	-1.33244	0.11587	-11.4994	1.32793e-30	4.44325e-29	PCLO	piccolo presynaptic cytomatrix protein
ENSG00000185565.11	2546.08	1188.44	1867.26	-1.08982	0.0948406	-11.491	1.46351e-30	4.88738e-29	LSAMP	limbic system-associated membrane protein
ENSG00000198879.11	473.873	152.508	313.19	-1.61345	0.140844	-11.4556	2.20443e-30	7.34738e-29	SFMBT2	Scm-like with four mbt domains 2
ENSG00000077080.9	395.56	108.666	252.113	-1.80927	0.157968	-11.4534	2.26106e-30	7.52154e-29	ACTL6B	actin like 6B
ENSG00000258815.1	2.1189	94.4194	48.2691	4.30204	0.375932	11.4437	2.52958e-30	8.39851e-29	AC131532.1
ENSG00000156253.6	80.8417	303.632	192.237	1.86376	0.163031	11.4319	2.89572e-30	9.59558e-29	RWDD2B	RWD domain containing 2B
ENSG00000137959.15	108.316	0.858043	54.5871	-4.71882	0.41284	-11.4302	2.95575e-30	9.77563e-29	IFI44L	interferon induced protein 44 like
ENSG00000258548.5	113.489	0.642204	57.0654	-4.74501	0.415316	-11.425	3.13506e-30	1.03487e-28	LINC00645	long intergenic non-protein coding RNA 645
ENSG00000125851.9	138.814	10.6357	74.7248	-3.35652	0.293848	-11.4226	3.2231e-30	1.06189e-28	PCSK2	proprotein convertase subtilisin/kexin type 2
ENSG00000134369.15	3574.12	1809.78	2691.95	-0.975029	0.0854296	-11.4132	3.59086e-30	1.18079e-28	NAV1	neuron navigator 1
ENSG00000188001.9	5.75368	108.747	57.2504	3.75529	0.32913	11.4097	3.73844e-30	1.22697e-28	TPRG1	tumor protein p63 regulated 1
ENSG00000145284.11	2720.89	1358.98	2039.94	-0.994065	0.0871813	-11.4023	4.07373e-30	1.33446e-28	SCD5	stearoyl-CoA desaturase 5
ENSG00000164061.4	1916.29	746.045	1331.17	-1.34151	0.117667	-11.4009	4.13826e-30	1.35301e-28	BSN	bassoon presynaptic cytomatrix protein
ENSG00000069431.11	165.135	19.1262	92.1306	-2.88061	0.252709	-11.3989	4.23371e-30	1.38159e-28	ABCC9	ATP binding cassette subfamily C member 9
ENSG00000253485.2	5.97843	110.427	58.2027	3.72382	0.327052	11.386	4.90961e-30	1.59912e-28	PCDHGA5	protocadherin gamma subfamily A, 5
ENSG00000083814.13	62.0457	254.169	158.107	1.98367	0.174283	11.3818	5.15012e-30	1.67428e-28	ZNF671	zinc finger protein 671
ENSG00000148123.14	195.076	31.9603	113.518	-2.46973	0.217202	-11.3706	5.85535e-30	1.89995e-28	PLPPR1	phospholipid phosphatase related 1
ENSG00000115825.9	1039.8	2014.91	1527.36	0.948457	0.083439	11.3671	6.10031e-30	1.9757e-28	PRKD3	protein kinase D3
ENSG00000198853.11	1248.9	506.228	877.562	-1.28552	0.113162	-11.36	6.61335e-30	2.13782e-28	RUSC2	RUN and SH3 domain containing 2
ENSG00000161681.15	396.587	97.0235	246.805	-1.95555	0.172261	-11.3523	7.2272e-30	2.33186e-28	SHANK1	SH3 and multiple ankyrin repeat domains 1
ENSG00000171004.18	346.339	854.384	600.361	1.28652	0.113418	11.3432	8.018e-30	2.58216e-28	HS6ST2	heparan sulfate 6-O-sulfotransferase 2
ENSG00000188191.14	302.216	71.8913	187.054	-2.00805	0.17705	-11.3417	8.15499e-30	2.62135e-28	PRKAR1B	protein kinase cAMP-dependent type I regulatory subunit beta
ENSG00000162670.10	146.125	14.2082	80.1668	-3.07789	0.271406	-11.3406	8.26201e-30	2.65079e-28	BRINP3	BMP/retinoic acid inducible neural specific 3
ENSG00000176533.12	181.325	23.6272	102.476	-2.77152	0.244656	-11.3282	9.51114e-30	3.04587e-28	GNG7	G protein subunit gamma 7
ENSG00000136231.13	1404.32	2715.67	2059.99	0.945634	0.083653	11.3042	1.2503e-29	3.99652e-28	IGF2BP3	insulin like growth factor 2 mRNA binding protein 3
ENSG00000174145.7	116.341	2.58318	59.4623	-4.27396	0.37823	-11.2999	1.31356e-29	4.19092e-28	NWD2	NACHT and WD repeat domain containing 2
ENSG00000129355.6	357.869	91.5872	224.728	-1.91396	0.169497	-11.292	1.43659e-29	4.57498e-28	CDKN2D	cyclin dependent kinase inhibitor 2D
ENSG00000065413.18	262.383	62.5478	162.466	-2.00501	0.177649	-11.2864	1.53262e-29	4.87174e-28	ANKRD44	ankyrin repeat domain 44
ENSG00000152910.18	138.441	11.9929	75.2171	-3.20654	0.28443	-11.2736	1.77251e-29	5.62388e-28	CNTNAP4	contactin associated protein like 4
ENSG00000145242.13	1115.97	486.534	801.254	-1.18523	0.105146	-11.2723	1.79871e-29	5.69646e-28	EPHA5	EPH receptor A5
ENSG00000253910.2	26.463	181.899	104.181	2.63742	0.234231	11.2599	2.06967e-29	6.54253e-28	PCDHGB2	protocadherin gamma subfamily B, 2
ENSG00000198796.6	119.175	4.38111	61.7779	-3.93283	0.349666	-11.2474	2.38559e-29	7.52732e-28	ALPK2	alpha kinase 2
ENSG00000060709.14	603.687	215.65	409.669	-1.45965	0.129827	-11.243	2.50742e-29	7.89723e-28	RIMBP2	RIMS binding protein 2
ENSG00000187068.2	360.097	103.168	231.633	-1.76345	0.156866	-11.2418	2.54274e-29	7.99379e-28	C3orf70	chromosome 3 open reading frame 70
ENSG00000123307.3	480.928	1083.22	782.073	1.16298	0.103492	11.2374	2.67132e-29	8.38267e-28	NEUROD4	neuronal differentiation 4
ENSG00000151952.15	585.199	225.565	405.382	-1.3562	0.120816	-11.2253	3.06444e-29	9.59874e-28	TMEM132D	transmembrane protein 132D
ENSG00000129990.14	248.79	54.0404	151.415	-2.12503	0.189414	-11.2189	3.29212e-29	1.02931e-27	SYT5	synaptotagmin 5
ENSG00000115896.15	519.334	173.096	346.215	-1.55356	0.138487	-11.2181	3.32376e-29	1.03731e-27	PLCL1	phospholipase C like 1 (inactive)
ENSG00000251026.1	0	76.5688	38.2844	4.90207	0.43769	11.1999	4.08337e-29	1.27207e-27	LINC02163	long intergenic non-protein coding RNA 2163
ENSG00000158710.14	545.832	183.919	364.876	-1.53602	0.137237	-11.1924	4.44e-29	1.38066e-27	TAGLN2	transgelin 2
ENSG00000074410.13	377.09	117.764	247.427	-1.65006	0.147798	-11.1643	6.09817e-29	1.89286e-27	CA12	carbonic anhydrase 12
ENSG00000153234.13	148.665	14.6464	81.6558	-3.0611	0.274341	-11.158	6.54338e-29	2.02373e-27	NR4A2	nuclear receptor subfamily 4 group A member 2
ENSG00000262209.2	6.47526	113.909	60.1924	3.59965	0.322604	11.1581	6.538e-29	2.02373e-27	PCDHGB3	protocadherin gamma subfamily B, 3
ENSG00000165995.18	380.347	105.635	242.991	-1.7886	0.160319	-11.1565	6.65731e-29	2.05526e-27	CACNB2	calcium voltage-gated channel auxiliary subunit beta 2
ENSG00000106772.17	283.553	59.6001	171.576	-2.14315	0.192134	-11.1545	6.80974e-29	2.09855e-27	PRUNE2	prune homolog 2
ENSG00000135540.11	1856.73	3761.27	2809	1.01172	0.0908128	11.1407	7.95073e-29	2.4414e-27	NHSL1	NHS like 1
ENSG00000150625.16	7339.7	3907.29	5623.5	-0.903644	0.0811118	-11.1407	7.94667e-29	2.4414e-27	GPM6A	glycoprotein M6A
ENSG00000185352.8	597.529	167.13	382.33	-1.80045	0.16176	-11.1303	8.92921e-29	2.73696e-27	HS6ST3	heparan sulfate 6-O-sulfotransferase 3
ENSG00000130711.3	73.8219	373.595	223.708	2.26172	0.203653	11.1057	1.17634e-28	3.59928e-27	PRDM12	PR/SET domain 12
ENSG00000182240.15	131.269	408.539	269.904	1.59941	0.144381	11.0777	1.609e-28	4.91433e-27	BACE2	beta-site APP-cleaving enzyme 2
ENSG00000139915.19	438.588	142.264	290.426	-1.58522	0.143157	-11.0733	1.69143e-28	5.15691e-27	MDGA2	MAM domain containing glycosylphosphatidylinositol anchor 2
ENSG00000175745.11	3522.3	6715.12	5118.71	0.925466	0.0837161	11.0548	2.07768e-28	6.3233e-27	NR2F1	nuclear receptor subfamily 2 group F member 1
ENSG00000198121.13	319.553	85.3698	202.461	-1.83674	0.166163	-11.0538	2.10095e-28	6.3828e-27	LPAR1	lysophosphatidic acid receptor 1
ENSG00000069020.18	1279.14	591.457	935.301	-1.09998	0.099699	-11.033	2.64841e-28	8.0318e-27	MAST4	microtubule associated serine/threonine kinase family member 4
ENSG00000148200.16	162.116	449.843	305.98	1.44528	0.131053	11.0282	2.79287e-28	8.45497e-27	NR6A1	nuclear receptor subfamily 6 group A member 1
ENSG00000142235.8	359.968	85.1867	222.577	-2.00628	0.181962	-11.0258	2.86931e-28	8.67107e-27	LMTK3	lemur tyrosine kinase 3
ENSG00000163536.12	215.293	44.9453	130.119	-2.17125	0.197051	-11.0187	3.10479e-28	9.36622e-27	SERPINI1	serpin family I member 1
ENSG00000124942.13	1400.02	544.258	972.139	-1.34037	0.121652	-11.018	3.12791e-28	9.4194e-27	AHNAK	AHNAK nucleoprotein
ENSG00000083067.22	108.233	3.38282	55.8081	-4.09279	0.371517	-11.0164	3.18405e-28	9.57168e-27	TRPM3	transient receptor potential cation channel subfamily M member 3
ENSG00000168875.2	111.652	2.89523	57.2738	-4.19507	0.381213	-11.0045	3.63492e-28	1.09079e-26	SOX14	SRY-box 14
ENSG00000272636.3	136.339	10.4433	73.3914	-3.30879	0.301072	-10.99	4.26856e-28	1.27871e-26	DOC2B	double C2 domain beta
ENSG00000103056.11	731.33	255.153	493.241	-1.48843	0.135494	-10.9852	4.50411e-28	1.34692e-26	SMPD3	sphingomyelin phosphodiesterase 3
ENSG00000156925.11	155.442	16.9044	86.1734	-2.9554	0.269133	-10.9812	4.70532e-28	1.40464e-26	ZIC3	Zic family member 3
ENSG00000125820.5	96.1655	0.858043	48.5118	-4.57572	0.416832	-10.9774	4.90872e-28	1.46282e-26	NKX2-2	NK2 homeobox 2
ENSG00000125691.12	3614.7	7083.04	5348.87	0.963467	0.0878254	10.9703	5.31218e-28	1.58031e-26	RPL23	ribosomal protein L23
ENSG00000103154.9	369.062	108.511	238.786	-1.71031	0.156056	-10.9596	5.97593e-28	1.77468e-26	NECAB2	N-terminal EF-hand calcium binding protein 2
ENSG00000176956.12	105.612	3.46465	54.5382	-4.00156	0.365187	-10.9576	6.11146e-28	1.8118e-26	LY6H	lymphocyte antigen 6 family member H
ENSG00000119638.12	669.45	1390.66	1030.05	1.04398	0.095321	10.9522	6.48452e-28	1.91908e-26	NEK9	NIMA related kinase 9
ENSG00000106976.20	1204.97	552.937	878.954	-1.11044	0.101413	-10.9497	6.66972e-28	1.97049e-26	DNM1	dynamin 1
ENSG00000188322.4	2701.53	1162.44	1931.98	-1.20186	0.109863	-10.9397	7.44868e-28	2.19685e-26	SBK1	SH3 domain binding kinase 1
ENSG00000108370.16	130.838	12.0891	71.4638	-3.12461	0.285835	-10.9315	8.14656e-28	2.39855e-26	RGS9	regulator of G protein signaling 9
ENSG00000177272.8	98.8672	1.94098	50.4041	-4.27896	0.391544	-10.9284	8.42848e-28	2.47731e-26	KCNA3	potassium voltage-gated channel subfamily A member 3
ENSG00000136828.18	1215.18	577.195	896.185	-1.06135	0.0971248	-10.9277	8.49823e-28	2.49354e-26	RALGPS1	Ral GEF with PH domain and SH3 binding motif 1
ENSG00000105143.12	102.283	1.82135	52.0523	-4.30561	0.394368	-10.9177	9.48359e-28	2.77792e-26	SLC1A6	solute carrier family 1 member 6
ENSG00000204065.2	93.7585	0	46.8793	-4.78312	0.438287	-10.9132	9.96641e-28	2.91437e-26	TCEAL5	transcription elongation factor A like 5
ENSG00000165732.12	1817.66	3474.95	2646.3	0.929977	0.0852962	10.9029	1.11634e-27	3.25883e-26	DDX21	DExD-box helicase 21
ENSG00000155265.10	115.096	6.61071	60.8532	-3.57349	0.328171	-10.8891	1.29907e-27	3.78582e-26	GOLGA7B	golgin A7 family member B
ENSG00000157680.15	1621.27	809.935	1215.6	-0.990735	0.0910151	-10.8854	1.35319e-27	3.93687e-26	DGKI	diacylglycerol kinase iota
ENSG00000162367.11	170.161	23.8312	96.9963	-2.66724	0.24515	-10.88	1.43534e-27	4.1688e-26	TAL1	TAL bHLH transcription factor 1, erythroid differentiation factor
ENSG00000139946.9	1170.29	2150.79	1660.54	0.871977	0.0801581	10.8782	1.46401e-27	4.2449e-26	PELI2	pellino E3 ubiquitin protein ligase family member 2
ENSG00000137154.12	5898.95	10827.3	8363.14	0.870665	0.0800492	10.8766	1.48976e-27	4.31227e-26	RPS6	ribosomal protein S6
ENSG00000170743.16	89.3276	0	44.6638	-4.75847	0.437861	-10.8675	1.64584e-27	4.75603e-26	SYT9	synaptotagmin 9
ENSG00000015592.16	1866.84	886.878	1376.86	-1.06344	0.0978587	-10.8671	1.65347e-27	4.77005e-26	STMN4	stathmin 4
ENSG00000178878.12	279.192	72.124	175.658	-1.89125	0.174287	-10.8513	1.96509e-27	5.65953e-26	APOLD1	apolipoprotein L domain containing 1
ENSG00000143494.15	691.612	263.698	477.655	-1.37164	0.126436	-10.8486	2.02608e-27	5.82541e-26	VASH2	vasohibin 2
ENSG00000040731.10	435.43	143.517	289.473	-1.5561	0.143761	-10.8242	2.64325e-27	7.58718e-26	CDH10	cadherin 10
ENSG00000126733.20	308.852	76.2474	192.55	-1.94451	0.179794	-10.8152	2.91667e-27	8.35804e-26	DACH2	dachshund family transcription factor 2
ENSG00000111913.17	538.054	202.928	370.491	-1.38289	0.128079	-10.7971	3.55116e-27	1.01593e-25	RIPOR2	RHO family interacting cell polarization regulator 2
ENSG00000135447.16	591.2	1225.72	908.459	1.04499	0.0968236	10.7927	3.72785e-27	1.0647e-25	PPP1R1A	protein phosphatase 1 regulatory inhibitor subunit 1A
ENSG00000112246.9	114.186	5.95695	60.0714	-3.70029	0.34335	-10.777	4.41942e-27	1.26012e-25	SIM1	single-minded family bHLH transcription factor 1
ENSG00000162105.17	955.207	407.158	681.183	-1.21531	0.112833	-10.7709	4.72548e-27	1.34516e-25	SHANK2	SH3 and multiple ankyrin repeat domains 2
ENSG00000144381.16	5382.65	10987.4	8185.01	1.02082	0.0948011	10.768	4.87503e-27	1.38543e-25	HSPD1	heat shock protein family D (Hsp60) member 1
ENSG00000092847.11	7116.22	11956.3	9536.27	0.745056	0.0692308	10.7619	5.20724e-27	1.47739e-25	AGO1	argonaute 1, RISC catalytic component
ENSG00000263002.7	491.658	1017.24	754.451	1.04123	0.0967553	10.7615	5.23319e-27	1.48231e-25	ZNF234	zinc finger protein 234
ENSG00000054793.13	9730.24	5739.66	7734.95	-0.758019	0.0704685	-10.7569	5.5017e-27	1.55579e-25	ATP9A	ATPase phospholipid transporting 9A (putative)
ENSG00000113580.14	246.226	56.7858	151.506	-2.03138	0.188986	-10.7489	5.99959e-27	1.69102e-25	NR3C1	nuclear receptor subfamily 3 group C member 1
ENSG00000118407.14	91.7893	336.861	214.325	1.83737	0.170935	10.7489	5.99671e-27	1.69102e-25	FILIP1	filamin A interacting protein 1
ENSG00000148219.16	310.446	66.0343	188.24	-2.13053	0.198293	-10.7444	6.29907e-27	1.77252e-25	ASTN2	astrotactin 2
ENSG00000141314.12	700.162	1625.3	1162.73	1.19665	0.111406	10.7413	6.50984e-27	1.82883e-25	RHBDL3	rhomboid like 3
ENSG00000125966.9	658.851	203.932	431.391	-1.65389	0.15401	-10.7388	6.68921e-27	1.87615e-25	MMP24	matrix metallopeptidase 24
ENSG00000169760.17	979.29	436.538	707.914	-1.1496	0.107056	-10.7383	6.73005e-27	1.88452e-25	NLGN1	neuroligin 1
ENSG00000076826.9	221.22	38.9739	130.097	-2.36941	0.220689	-10.7364	6.86684e-27	1.9197e-25	CAMSAP3	calmodulin regulated spectrin associated protein family member 3
ENSG00000185052.11	176.036	27.2518	101.644	-2.55984	0.238932	-10.7137	8.78057e-27	2.45071e-25	SLC24A3	solute carrier family 24 member 3
ENSG00000113327.16	179.513	477.341	328.427	1.38926	0.129686	10.7125	8.89473e-27	2.47854e-25	GABRG2	gamma-aminobutyric acid type A receptor gamma2 subunit
ENSG00000088992.17	123.88	10.061	66.9707	-3.21082	0.300029	-10.7017	9.99527e-27	2.78069e-25	TESC	tescalcin
ENSG00000144218.18	1913.11	1018.55	1465.83	-0.902311	0.0843779	-10.6937	1.08946e-26	3.02598e-25	AFF3	AF4/FMR2 family member 3
ENSG00000198755.10	2390.79	4503.39	3447.09	0.905739	0.0847561	10.6864	1.17838e-26	3.26767e-25	RPL10A	ribosomal protein L10a
ENSG00000134313.15	12670.9	6710.5	9690.69	-0.910069	0.0853063	-10.6683	1.43289e-26	3.96565e-25	KIDINS220	kinase D interacting substrate 220
ENSG00000198822.10	161.93	24.8673	93.3987	-2.54062	0.23815	-10.6681	1.4347e-26	3.96565e-25	GRM3	glutamate metabotropic receptor 3
ENSG00000118707.9	424.659	956.258	690.459	1.15287	0.108101	10.6648	1.48764e-26	4.10535e-25	TGIF2	TGFB induced factor homeobox 2
ENSG00000213088.9	85.2523	0.417309	42.8348	-4.56505	0.429238	-10.6352	2.04337e-26	5.62992e-25	ACKR1	atypical chemokine receptor 1 (Duffy blood group)
ENSG00000144857.14	600.808	1294.22	947.516	1.09353	0.10299	10.6178	2.46377e-26	6.77735e-25	BOC	BOC cell adhesion associated, oncogene regulated
ENSG00000162630.5	431.679	123.396	277.537	-1.752	0.165023	-10.6167	2.49241e-26	6.84516e-25	B3GALT2	beta-1,3-galactosyltransferase 2
ENSG00000170396.7	217.091	44.2706	130.681	-2.19725	0.207339	-10.5974	3.0639e-26	8.40126e-25	ZNF804A	zinc finger protein 804A
ENSG00000072832.14	7919.12	4444.52	6181.82	-0.828188	0.0783618	-10.5688	4.15948e-26	1.13872e-24	CRMP1	collapsin response mediator protein 1
ENSG00000163531.15	2347.85	1178.96	1763.4	-0.986544	0.0934251	-10.5597	4.58016e-26	1.25189e-24	NFASC	neurofascin
ENSG00000105737.9	681.126	227.602	454.364	-1.54676	0.146574	-10.5528	4.93232e-26	1.346e-24	GRIK5	glutamate ionotropic receptor kainate type subunit 5
ENSG00000196092.12	142.179	17.9499	80.0646	-2.78626	0.264184	-10.5467	5.26257e-26	1.43384e-24	PAX5	paired box 5
ENSG00000147394.18	1053.25	365.225	709.238	-1.4977	0.142061	-10.5427	5.49219e-26	1.49403e-24	ZNF185	zinc finger protein 185 with LIM domain
ENSG00000198934.4	598.22	252.722	425.471	-1.22736	0.11645	-10.5399	5.65822e-26	1.53676e-24	MAGEE1	MAGE family member E1
ENSG00000130294.15	9285.45	4239.2	6762.33	-1.11803	0.106127	-10.5348	5.97234e-26	1.61951e-24	KIF1A	kinesin family member 1A
ENSG00000168209.4	813.648	2162.04	1487.84	1.38182	0.131308	10.5236	6.72886e-26	1.82178e-24	DDIT4	DNA damage inducible transcript 4
ENSG00000186469.8	8938.14	4821.58	6879.86	-0.883898	0.0840117	-10.5211	6.90414e-26	1.86629e-24	GNG2	G protein subunit gamma 2
ENSG00000166441.12	3184.89	5680.08	4432.49	0.829472	0.0788415	10.5207	6.93246e-26	1.871e-24	RPL27A	ribosomal protein L27a
ENSG00000112182.14	2488.9	1377.28	1933.09	-0.846926	0.0805134	-10.5191	7.05762e-26	1.90179e-24	BACH2	BTB domain and CNC homolog 2
ENSG00000100604.12	207.047	43.4894	125.268	-2.15808	0.205486	-10.5023	8.42888e-26	2.26774e-24	CHGA	chromogranin A
ENSG00000165379.13	224.4	52.6414	138.521	-2.01254	0.191746	-10.4959	9.02285e-26	2.42374e-24	LRFN5	leucine rich repeat and fibronectin type III domain containing 5
ENSG00000155052.14	491.941	172.271	332.106	-1.47996	0.141077	-10.4904	9.55847e-26	2.56361e-24	CNTNAP5	contactin associated protein like 5
ENSG00000049247.13	82.7893	0	41.3946	-4.63961	0.442284	-10.4901	9.59104e-26	2.56794e-24	UTS2	urotensin 2
ENSG00000227124.8	248.834	599.521	424.178	1.25151	0.119305	10.49	9.60453e-26	2.56794e-24	ZNF717	zinc finger protein 717
ENSG00000138944.7	2659.68	1401.37	2030.52	-0.918325	0.0876797	-10.4736	1.14174e-25	3.04789e-24	KIAA1644	KIAA1644
ENSG00000008196.12	197.497	29.1141	113.306	-2.55104	0.243672	-10.4691	1.19725e-25	3.19111e-24	TFAP2B	transcription factor AP-2 beta
ENSG00000260903.2	761.124	319.286	540.205	-1.23859	0.118347	-10.4658	1.24054e-25	3.30137e-24	XKR7	XK related 7
ENSG00000182742.5	146.09	19.5032	82.7965	-2.67152	0.255313	-10.4637	1.26791e-25	3.36899e-24	HOXB4	homeobox B4
ENSG00000116016.13	91.8223	1.15572	46.489	-4.34255	0.415078	-10.462	1.29087e-25	3.4247e-24	EPAS1	endothelial PAS domain protein 1
ENSG00000137267.5	2070.59	940.404	1505.5	-1.12572	0.107674	-10.455	1.39033e-25	3.68287e-24	TUBB2A	tubulin beta 2A class IIa
ENSG00000131773.13	402.761	131.38	267.07	-1.57195	0.150389	-10.4525	1.42658e-25	3.77306e-24	KHDRBS3	KH RNA binding domain containing, signal transduction associated 3
ENSG00000164112.12	4.87527	87.2577	46.0665	3.5403	0.339043	10.442	1.59342e-25	4.20786e-24	TMEM155	transmembrane protein 155
ENSG00000174080.10	79.3645	0	39.6823	-4.61406	0.442037	-10.4382	1.6597e-25	4.37615e-24	CTSF	cathepsin F
ENSG00000095203.14	380.422	124.03	252.226	-1.58214	0.151633	-10.434	1.7341e-25	4.56531e-24	EPB41L4B	erythrocyte membrane protein band 4.1 like 4B
ENSG00000114279.13	382.667	122.739	252.703	-1.59211	0.152702	-10.4263	1.88143e-25	4.94559e-24	FGF12	fibroblast growth factor 12
ENSG00000108819.10	935.563	435.927	685.745	-1.08711	0.104348	-10.4181	2.05105e-25	5.38323e-24	PPP1R9B	protein phosphatase 1 regulatory subunit 9B
ENSG00000156687.10	618.253	255.422	436.837	-1.25703	0.120745	-10.4107	2.2168e-25	5.80937e-24	UNC5D	unc-5 netrin receptor D
ENSG00000089169.14	100.666	5.27695	52.9714	-3.62621	0.348364	-10.4092	2.25017e-25	5.88784e-24	RPH3A	rabphilin 3A
ENSG00000177181.14	637.77	260.825	449.298	-1.27599	0.122713	-10.3982	2.52715e-25	6.60253e-24	RIMKLA	ribosomal modification protein rimK like family member A
ENSG00000188064.9	658.899	1406.18	1032.54	1.08173	0.104137	10.3876	2.82278e-25	7.36369e-24	WNT7B	Wnt family member 7B
ENSG00000185453.12	212.139	49.8049	130.972	-2.01705	0.19421	-10.3859	2.87384e-25	7.4855e-24	C19orf68	chromosome 19 open reading frame 68
ENSG00000159388.5	742.702	1405.07	1073.89	0.911641	0.0878748	10.3743	3.24536e-25	8.44039e-24	BTG2	BTG anti-proliferation factor 2
ENSG00000155980.11	5177.03	2764.67	3970.85	-0.897237	0.0867104	-10.3475	4.29479e-25	1.11528e-23	KIF5A	kinesin family member 5A
ENSG00000119771.14	220.74	50.9459	135.843	-2.02312	0.195529	-10.3469	4.32137e-25	1.12049e-23	KLHL29	kelch like family member 29
ENSG00000118432.12	5124.47	2620.93	3872.7	-0.959863	0.0927854	-10.345	4.41027e-25	1.14181e-23	CNR1	cannabinoid receptor 1
ENSG00000145545.11	1062.37	481.328	771.847	-1.13137	0.109374	-10.3441	4.45221e-25	1.15094e-23	SRD5A1	steroid 5 alpha-reductase 1
ENSG00000135824.12	522.294	205.425	363.86	-1.32543	0.128169	-10.3412	4.58609e-25	1.18376e-23	RGS8	regulator of G protein signaling 8
ENSG00000174444.14	8372.39	14526.9	11449.7	0.790216	0.0764486	10.3366	4.81436e-25	1.24082e-23	RPL4	ribosomal protein L4
ENSG00000250421.5	6.32199	94.2495	50.2857	3.3505	0.324701	10.3187	5.79995e-25	1.49259e-23	AC106798.1
ENSG00000180875.4	371.68	811.902	591.791	1.11747	0.108372	10.3114	6.26053e-25	1.60871e-23	GREM2	gremlin 2, DAN family BMP antagonist
ENSG00000112175.7	77.3379	0	38.6689	-4.56914	0.443618	-10.2997	7.06686e-25	1.81319e-23	BMP5	bone morphogenetic protein 5
ENSG00000175274.18	882.746	377.423	630.085	-1.20745	0.117293	-10.2943	7.4741e-25	1.91482e-23	TP53I11	tumor protein p53 inducible protein 11
ENSG00000140600.16	93.923	3.71548	48.8192	-3.76511	0.365855	-10.2912	7.71686e-25	1.97407e-23	SH3GL3	SH3 domain containing GRB2 like 3, endophilin A3
ENSG00000197457.9	1070.49	444.563	757.527	-1.24729	0.121251	-10.2869	8.07602e-25	2.06287e-23	STMN3	stathmin 3
ENSG00000081803.15	264.047	65.1194	164.583	-1.95293	0.189867	-10.2858	8.16622e-25	2.08281e-23	CADPS2	calcium dependent secretion activator 2
ENSG00000163873.9	2179.08	1085.59	1632.34	-0.994928	0.0967679	-10.2816	8.53073e-25	2.17255e-23	GRIK3	glutamate ionotropic receptor kainate type subunit 3
ENSG00000011332.19	675.037	293.405	484.221	-1.18696	0.115513	-10.2756	9.08135e-25	2.30935e-23	DPF1	double PHD fingers 1
ENSG00000176884.14	182.015	28.7233	105.369	-2.50627	0.243933	-10.2744	9.19175e-25	2.33397e-23	GRIN1	glutamate ionotropic receptor NMDA type subunit 1
ENSG00000176871.8	3082.82	1743.94	2413.38	-0.816563	0.0795038	-10.2707	9.54664e-25	2.4205e-23	WSB2	WD repeat and SOCS box containing 2
ENSG00000081479.12	4241.62	2093.84	3167.73	-1.00837	0.0982863	-10.2596	1.07194e-24	2.71383e-23	LRP2	LDL receptor related protein 2
ENSG00000186897.4	294.652	91.3152	192.983	-1.64177	0.160076	-10.2562	1.10996e-24	2.80596e-23	C1QL4	complement C1q like 4
ENSG00000145990.10	556.233	228.616	392.424	-1.2657	0.123447	-10.253	1.14694e-24	2.89519e-23	GFOD1	glucose-fructose oxidoreductase domain containing 1
ENSG00000141441.15	613.748	269.767	441.758	-1.17039	0.114264	-10.2429	1.27366e-24	3.21034e-23	GAREM1	GRB2 associated regulator of MAPK1 subtype 1
ENSG00000213023.10	150.843	21.6366	86.2397	-2.59792	0.253872	-10.2332	1.40838e-24	3.54469e-23	SYT3	synaptotagmin 3
ENSG00000158856.18	391.506	138.895	265.2	-1.46026	0.142734	-10.2306	1.44548e-24	3.63274e-23	DMTN	dematin actin binding protein
ENSG00000139182.13	1390.2	611.06	1000.63	-1.16932	0.114371	-10.2239	1.54898e-24	3.8815e-23	CLSTN3	calsyntenin 3
ENSG00000171303.6	284.284	75.0258	179.655	-1.8619	0.182109	-10.2241	1.54694e-24	3.8815e-23	KCNK3	potassium two pore domain channel subfamily K member 3
ENSG00000082805.19	3157.51	1760.17	2458.84	-0.837539	0.0820432	-10.2085	1.81627e-24	4.54465e-23	ERC1	ELKS/RAB6-interacting/CAST family member 1
ENSG00000197406.7	266.718	57.2396	161.979	-2.11692	0.207824	-10.1861	2.28707e-24	5.71435e-23	DIO3	iodothyronine deiodinase 3
ENSG00000256417.1	0.459098	65.5102	32.9846	4.39031	0.431421	10.1764	2.52722e-24	6.30519e-23	AC006206.2
ENSG00000070770.8	2176.64	3718.57	2947.61	0.768683	0.0755683	10.172	2.64348e-24	6.58569e-23	CSNK2A2	casein kinase 2 alpha 2
ENSG00000153291.15	152.017	23.9509	87.9838	-2.50252	0.246253	-10.1624	2.9187e-24	7.26081e-23	SLC25A27	solute carrier family 25 member 27
ENSG00000163497.2	87.9394	1.20257	44.571	-4.25864	0.419079	-10.1619	2.9329e-24	7.28555e-23	FEV	FEV, ETS transcription factor
ENSG00000137726.16	1868.54	880.675	1374.61	-1.07481	0.105818	-10.1572	3.07863e-24	7.63652e-23	FXYD6	FXYD domain containing ion transport regulator 6
ENSG00000169302.14	206.526	49.4929	128.009	-1.98262	0.195299	-10.1517	3.256e-24	8.06483e-23	STK32A	serine/threonine kinase 32A
ENSG00000137766.16	101.526	5.08453	53.3055	-3.60772	0.355491	-10.1485	3.36347e-24	8.31901e-23	UNC13C	unc-13 homolog C
ENSG00000058404.19	275.447	81.0502	178.249	-1.71496	0.169146	-10.1389	3.71068e-24	9.16457e-23	CAMK2B	calcium/calmodulin dependent protein kinase II beta
ENSG00000100320.22	1345.07	699.623	1022.35	-0.935037	0.0922311	-10.138	3.7479e-24	9.24321e-23	RBFOX2	RNA binding protein, fox-1 homolog 2
ENSG00000147604.13	4118.34	7687.5	5902.92	0.893431	0.0882515	10.1237	4.33734e-24	1.06816e-22	RPL7	ribosomal protein L7
ENSG00000177182.10	481.788	180.355	331.071	-1.39509	0.137812	-10.1231	4.36195e-24	1.07268e-22	CLVS1	clavesin 1
ENSG00000197705.9	106.204	7.61181	56.908	-3.33305	0.329281	-10.1222	4.40364e-24	1.08138e-22	KLHL14	kelch like family member 14
ENSG00000111676.14	2222.99	927.474	1575.23	-1.23984	0.122514	-10.1199	4.50755e-24	1.10532e-22	ATN1	atrophin 1
ENSG00000005884.17	226.264	53.5241	139.894	-1.98931	0.197065	-10.0947	5.8308e-24	1.42775e-22	ITGA3	integrin subunit alpha 3
ENSG00000148303.16	5644.75	9836.55	7740.65	0.795953	0.0789633	10.08	6.77018e-24	1.65541e-22	RPL7A	ribosomal protein L7a
ENSG00000173805.15	352.461	103.338	227.899	-1.71482	0.170487	-10.0584	8.43643e-24	2.0599e-22	HAP1	huntingtin associated protein 1
ENSG00000137449.15	1127.88	523.476	825.679	-1.09582	0.108964	-10.0567	8.58337e-24	2.08984e-22	CPEB2	cytoplasmic polyadenylation element binding protein 2
ENSG00000153012.11	402.762	138.704	270.733	-1.5013	0.149283	-10.0567	8.58327e-24	2.08984e-22	LGI2	leucine rich repeat LGI family member 2
ENSG00000109265.13	2321.23	1213.52	1767.37	-0.926453	0.092158	-10.0529	8.92267e-24	2.16937e-22	KIAA1211	KIAA1211
ENSG00000132463.13	2145.94	4115.17	3130.56	0.931658	0.0927142	10.0487	9.30761e-24	2.25976e-22	GRSF1	G-rich RNA sequence binding factor 1
ENSG00000112306.7	1975.89	4559.37	3267.63	1.18796	0.118225	10.0483	9.34577e-24	2.26582e-22	RPS12	ribosomal protein S12
ENSG00000274840.4	6.98732	88.3109	47.6491	3.21752	0.320379	10.0429	9.87675e-24	2.39118e-22	AC132807.2
ENSG00000177301.14	411.648	129.591	270.619	-1.6312	0.162491	-10.0387	1.03049e-23	2.49133e-22	KCNA2	potassium voltage-gated channel subfamily A member 2
ENSG00000162244.10	1443.87	3293.67	2368.77	1.17087	0.116735	10.0301	1.12367e-23	2.71276e-22	RPL29	ribosomal protein L29
ENSG00000087116.14	92.9754	4.25242	48.6139	-3.65558	0.364681	-10.024	1.19509e-23	2.88113e-22	ADAMTS2	ADAM metallopeptidase with thrombospondin type 1 motif 2
ENSG00000108439.10	29.5414	149.639	89.5904	2.23602	0.223133	10.021	1.23235e-23	2.9668e-22	PNPO	pyridoxamine 5'-phosphate oxidase
ENSG00000050438.16	3527.49	2028.66	2778.07	-0.793989	0.0793048	-10.0119	1.35187e-23	3.24998e-22	SLC4A8	solute carrier family 4 member 8
ENSG00000189229.10	6.09218	89.1627	47.6275	3.39743	0.33951	10.0069	1.42179e-23	3.41329e-22	AC069277.1
ENSG00000127955.15	1235.24	554.353	894.796	-1.13829	0.113795	-10.003	1.47849e-23	3.54444e-22	GNAI1	G protein subunit alpha i1
ENSG00000171863.12	2973.06	5334.55	4153.81	0.836897	0.0837536	9.99237	1.64596e-23	3.94044e-22	RPS7	ribosomal protein S7
ENSG00000177954.11	4131.73	8004.46	6068.1	0.945572	0.0946325	9.99205	1.65132e-23	3.94775e-22	RPS27	ribosomal protein S27
ENSG00000204131.9	658.191	1519.29	1088.74	1.19395	0.119519	9.98962	1.69224e-23	4.03996e-22	NHSL2	NHS like 2
ENSG00000067842.17	118.408	12.86	65.6342	-2.88443	0.288902	-9.98414	1.7884e-23	4.26359e-22	ATP2B3	ATPase plasma membrane Ca2+ transporting 3
ENSG00000225548.5	7.08487	90.3872	48.736	3.17991	0.318849	9.97309	1.99917e-23	4.75946e-22	LINC01980	long intergenic non-protein coding RNA 1980
ENSG00000185736.15	251.475	66.7537	159.115	-1.85853	0.186418	-9.96968	2.06892e-23	4.91871e-22	ADARB2	adenosine deaminase, RNA specific B2 (inactive)
ENSG00000120645.11	129.59	17.1412	73.3656	-2.71108	0.272173	-9.96089	2.26023e-23	5.36608e-22	IQSEC3	IQ motif and Sec7 domain 3
ENSG00000171189.17	138.204	18.1838	78.1938	-2.68694	0.26977	-9.96012	2.27792e-23	5.40063e-22	GRIK1	glutamate ionotropic receptor kainate type subunit 1
ENSG00000151150.21	9909.4	4938.22	7423.81	-0.994412	0.0999229	-9.95179	2.47688e-23	5.86422e-22	ANK3	ankyrin 3
ENSG00000157152.16	77.9827	1.47682	39.7298	-4.07123	0.409176	-9.94981	2.52661e-23	5.97374e-22	SYN2	synapsin II
ENSG00000278272.1	21.2381	138.598	79.9183	2.48668	0.250193	9.93902	2.81581e-23	6.64833e-22	HIST1H3C	histone cluster 1 H3 family member c
ENSG00000164684.13	1661.32	867.504	1264.41	-0.932238	0.0938069	-9.93784	2.84936e-23	6.71831e-22	ZNF704	zinc finger protein 704
ENSG00000104112.8	1976.29	1035.93	1506.11	-0.92347	0.09294	-9.93619	2.89707e-23	6.82142e-22	SCG3	secretogranin III
ENSG00000169122.11	439.983	167.208	303.595	-1.37647	0.13859	-9.93197	3.02212e-23	7.10613e-22	FAM110B	family with sequence similarity 110 member B
ENSG00000110700.6	1743.67	3263.69	2503.68	0.896003	0.0902191	9.93141	3.03942e-23	7.13702e-22	RPS13	ribosomal protein S13
ENSG00000105613.9	604.824	226.335	415.58	-1.38652	0.139797	-9.91805	3.47461e-23	8.14778e-22	MAST1	microtubule associated serine/threonine kinase 1
ENSG00000179603.17	73.4758	0.834618	37.1552	-4.23099	0.426647	-9.91685	3.51678e-23	8.23541e-22	GRM8	glutamate metabotropic receptor 8
ENSG00000118473.21	1020.25	467.729	743.987	-1.10722	0.111665	-9.91555	3.56303e-23	8.33234e-22	SGIP1	SH3 domain GRB2 like endophilin interacting protein 1
ENSG00000139211.6	84.8081	3.19291	44.0005	-3.77574	0.380827	-9.91459	3.59723e-23	8.40088e-22	AMIGO2	adhesion molecule with Ig like domain 2
ENSG00000149289.10	1784.48	3107.59	2446.03	0.795416	0.0802307	9.91412	3.61439e-23	8.42948e-22	ZC3H12C	zinc finger CCCH-type containing 12C
ENSG00000164506.14	811.189	382.478	596.834	-1.06965	0.108015	-9.90282	4.04697e-23	9.42554e-22	STXBP5	syntaxin binding protein 5
ENSG00000173698.17	96.2134	4.44233	50.3279	-3.65949	0.369655	-9.89974	4.17373e-23	9.70761e-22	ADGRG2	adhesion G protein-coupled receptor G2
ENSG00000172985.10	216.618	50.5377	133.578	-1.99067	0.201144	-9.89674	4.30066e-23	9.98929e-22	SH3RF3	SH3 domain containing ring finger 3
ENSG00000103449.11	2154.74	3893.05	3023.89	0.848473	0.0859468	9.87207	5.50178e-23	1.27619e-21	SALL1	spalt like transcription factor 1
ENSG00000069812.11	114.324	11.3598	62.842	-2.97152	0.301043	-9.87076	5.57425e-23	1.29125e-21	HES2	hes family bHLH transcription factor 2
ENSG00000187079.16	3390.94	6016.27	4703.6	0.822065	0.0833182	9.86658	5.81147e-23	1.34439e-21	TEAD1	TEA domain transcription factor 1
ENSG00000198785.4	67.4429	0	33.7215	-4.41544	0.447539	-9.86604	5.84257e-23	1.34977e-21	GRIN3A	glutamate ionotropic receptor NMDA type subunit 3A
ENSG00000197177.15	309.559	98.6943	204.127	-1.60337	0.162552	-9.86373	5.97886e-23	1.3794e-21	ADGRA1	adhesion G protein-coupled receptor A1
ENSG00000124570.17	235.177	57.6191	146.398	-1.93215	0.195923	-9.86178	6.09573e-23	1.40447e-21	SERPINB6	serpin family B member 6
ENSG00000139304.12	0.975963	62.4987	31.7374	4.18918	0.424846	9.86045	6.17717e-23	1.42133e-21	PTPRQ	protein tyrosine phosphatase, receptor type Q
ENSG00000101444.12	798.864	1458.31	1128.59	0.860717	0.0873396	9.85483	6.53255e-23	1.50109e-21	AHCY	adenosylhomocysteinase
ENSG00000186462.8	393.581	149.421	271.501	-1.36916	0.13898	-9.8515	6.75306e-23	1.54968e-21	NAP1L2	nucleosome assembly protein 1 like 2
ENSG00000107187.15	144.743	13.9926	79.3678	-3.03193	0.308261	-9.83559	7.91051e-23	1.81287e-21	LHX3	LIM homeobox 3
ENSG00000162981.13	269.973	83.7374	176.855	-1.64963	0.167784	-9.83186	8.20864e-23	1.87868e-21	FAM84A	family with sequence similarity 84 member A
ENSG00000149972.10	81.8412	2.06061	41.9509	-3.97123	0.40417	-9.82565	8.73077e-23	1.99552e-21	CNTN5	contactin 5
ENSG00000231500.6	4371.12	9468.09	6919.6	1.1004	0.112019	9.8233	8.93665e-23	2.03986e-21	RPS18	ribosomal protein S18
ENSG00000150893.10	240.753	65.8841	153.319	-1.81472	0.184806	-9.81956	9.27451e-23	2.11417e-21	FREM2	FRAS1 related extracellular matrix protein 2
ENSG00000131469.12	1928.13	3586.66	2757.39	0.886913	0.0903289	9.81871	9.35336e-23	2.12932e-21	RPL27	ribosomal protein L27
ENSG00000122406.12	6140.77	10987.7	8564.22	0.833839	0.0849504	9.81559	9.64694e-23	2.19324e-21	RPL5	ribosomal protein L5
ENSG00000189337.16	726.542	332.649	529.595	-1.114	0.113889	-9.78144	1.35266e-22	3.07122e-21	KAZN	kazrin, periplakin interacting protein
ENSG00000149294.16	15010.4	8787.14	11898.8	-0.767708	0.078507	-9.77884	1.38795e-22	3.14718e-21	NCAM1	neural cell adhesion molecule 1
ENSG00000198794.11	1370.64	598.206	984.425	-1.18263	0.121015	-9.77265	1.47544e-22	3.34115e-21	SCAMP5	secretory carrier membrane protein 5
ENSG00000196535.15	1257.73	604.658	931.194	-1.04309	0.106837	-9.76346	1.61543e-22	3.65333e-21	MYO18A	myosin XVIIIA
ENSG00000138411.10	604.992	274.592	439.792	-1.12731	0.115486	-9.7614	1.64865e-22	3.72356e-21	HECW2	HECT, C2 and WW domain containing E3 ubiquitin protein ligase 2
ENSG00000138363.14	777.169	1451.67	1114.42	0.893975	0.0917028	9.7486	1.87023e-22	4.21847e-21	ATIC	5-aminoimidazole-4-carboxamide ribonucleotide formyltransferase/IMP cyclohydrolase
ENSG00000138792.9	14.6699	109.561	62.1155	2.68712	0.275712	9.74609	1.91715e-22	4.31862e-21	ENPEP	glutamyl aminopeptidase
ENSG00000100678.18	216.105	55.4182	135.761	-1.87383	0.192384	-9.74009	2.03373e-22	4.57524e-21	SLC8A3	solute carrier family 8 member A3
ENSG00000162512.15	4840.16	2385.46	3612.81	-1.00935	0.103679	-9.73534	2.1311e-22	4.788e-21	SDC3	syndecan 3
ENSG00000269893.6	206.89	497.864	352.377	1.24195	0.127596	9.73348	2.17035e-22	4.8698e-21	SNHG8	small nucleolar RNA host gene 8
ENSG00000142192.20	13001	7969.07	10485	-0.702167	0.0721682	-9.72959	2.25493e-22	5.05299e-21	APP	amyloid beta precursor protein
ENSG00000185518.11	71.0496	0.834618	35.9421	-4.17138	0.428852	-9.72683	2.31692e-22	5.18514e-21	SV2B	synaptic vesicle glycoprotein 2B
ENSG00000105357.15	67.8311	0.440734	34.1359	-4.26465	0.438593	-9.72347	2.39476e-22	5.35235e-21	MYH14	myosin heavy chain 14
ENSG00000166974.12	2980.53	1695.27	2337.9	-0.809077	0.0832186	-9.72231	2.42218e-22	5.40659e-21	MAPRE2	microtubule associated protein RP/EB family member 2
ENSG00000159307.18	676.266	303.434	489.85	-1.136	0.116895	-9.71807	2.52526e-22	5.62937e-21	SCUBE1	signal peptide, CUB domain and EGF like domain containing 1
ENSG00000161671.16	702.962	328.256	515.609	-1.08548	0.111737	-9.71454	2.61437e-22	5.82045e-21	EMC10	ER membrane protein complex subunit 10
ENSG00000131089.15	1935.39	1079.92	1507.66	-0.835007	0.0859573	-9.71421	2.62277e-22	5.83159e-21	ARHGEF9	Cdc42 guanine nucleotide exchange factor 9
ENSG00000063660.8	679.268	273.77	476.519	-1.29128	0.132986	-9.70993	2.73513e-22	6.07354e-21	GPC1	glypican 1
ENSG00000144369.12	2322.08	1149.04	1735.56	-1.00339	0.103358	-9.70786	2.7914e-22	6.1905e-21	FAM171B	family with sequence similarity 171 member B
ENSG00000151812.14	69.5687	0.738411	35.1536	-4.16422	0.429011	-9.70657	2.82698e-22	6.2613e-21	SLC35F4	solute carrier family 35 member F4
ENSG00000152661.7	503.189	197.234	350.212	-1.3331	0.137368	-9.70454	2.88362e-22	6.37853e-21	GJA1	gap junction protein alpha 1
ENSG00000148541.12	389.161	144.797	266.979	-1.3987	0.144153	-9.70293	2.92972e-22	6.47216e-21	FAM13C	family with sequence similarity 13 member C
ENSG00000144713.12	3602.24	6434.07	5018.15	0.830871	0.0856699	9.69852	3.05901e-22	6.74908e-21	RPL32	ribosomal protein L32
ENSG00000112320.11	1257.64	621.318	939.48	-1.00258	0.103397	-9.69642	3.12278e-22	6.88093e-21	SOBP	sine oculis binding protein homolog
ENSG00000041353.9	243.232	70.9567	157.094	-1.72489	0.177921	-9.69471	3.17547e-22	6.97912e-21	RAB27B	RAB27B, member RAS oncogene family
ENSG00000163623.9	842.257	386.519	614.388	-1.10307	0.11378	-9.69475	3.17403e-22	6.97912e-21	NKX6-1	NK6 homeobox 1
ENSG00000166111.9	731.23	294.911	513.071	-1.2877	0.132914	-9.6882	3.38431e-22	7.42861e-21	SVOP	SV2 related protein
ENSG00000095713.13	70.3734	0.738411	35.5559	-4.16588	0.430011	-9.68786	3.39563e-22	7.44394e-21	CRTAC1	cartilage acidic protein 1
ENSG00000133134.11	488.611	208.278	348.444	-1.21307	0.125416	-9.6724	3.95001e-22	8.64819e-21	BEX2	brain expressed X-linked 2
ENSG00000106302.9	0.373207	54.177	27.2751	4.28462	0.443367	9.66383	4.29496e-22	9.39145e-21	HYAL4	hyaluronoglucosaminidase 4
ENSG00000160307.9	116.33	14.4096	65.3698	-2.72316	0.282435	-9.64173	5.32827e-22	1.16361e-20	S100B	S100 calcium binding protein B
ENSG00000259485.1	1.46977	60.1192	30.7945	3.95557	0.410916	9.62624	6.19579e-22	1.35134e-20	LINC02253	long intergenic non-protein coding RNA 2253
ENSG00000163923.9	63.3559	0	31.678	-4.33274	0.450243	-9.62312	6.38667e-22	1.39121e-20	RPL39L	ribosomal protein L39 like
ENSG00000135709.12	1075.25	491.972	783.609	-1.11343	0.115744	-9.61975	6.59907e-22	1.43565e-20	KIAA0513	KIAA0513
ENSG00000278266.1	10.0244	92.7945	51.4095	2.86726	0.298077	9.61918	6.63595e-22	1.44185e-20	AC079949.2
ENSG00000005436.13	177.373	433.137	305.255	1.27097	0.13225	9.61036	7.22954e-22	1.56884e-20	GCFC2	GC-rich sequence DNA-binding factor 2
ENSG00000182158.14	871.535	1593.54	1232.54	0.864405	0.0901279	9.59087	8.73441e-22	1.89301e-20	CREB3L2	cAMP responsive element binding protein 3 like 2
ENSG00000065320.8	1454.61	583.387	1019	-1.29532	0.135149	-9.58437	9.30231e-22	2.01354e-20	NTN1	netrin 1
ENSG00000157087.17	259.087	81.5987	170.343	-1.61473	0.168535	-9.58095	9.6154e-22	2.07869e-20	ATP2B2	ATPase plasma membrane Ca2+ transporting 2
ENSG00000143603.18	1968.17	1122.77	1545.47	-0.804392	0.0840367	-9.57191	1.0495e-21	2.26599e-20	KCNN3	potassium calcium-activated channel subfamily N member 3
ENSG00000145147.19	841.862	381.602	611.732	-1.12322	0.117371	-9.56987	1.07042e-21	2.30826e-20	SLIT2	slit guidance ligand 2
ENSG00000142937.11	3877.95	6772.04	5324.99	0.798022	0.0834013	9.56846	1.08509e-21	2.33697e-20	RPS8	ribosomal protein S8
ENSG00000156482.10	3090.74	5485.81	4288.27	0.822216	0.0859696	9.56403	1.1326e-21	2.43623e-20	RPL30	ribosomal protein L30
ENSG00000089009.15	5393.77	9798.47	7596.12	0.855024	0.0895063	9.55267	1.26398e-21	2.71543e-20	RPL6	ribosomal protein L6
ENSG00000141905.18	206.381	54.052	130.216	-1.85265	0.194022	-9.54867	1.31375e-21	2.81882e-20	NFIC	nuclear factor I C
ENSG00000151834.15	62.6581	0	31.3291	-4.30453	0.451303	-9.53802	1.45587e-21	3.11985e-20	GABRA2	gamma-aminobutyric acid type A receptor alpha2 subunit
ENSG00000156453.13	650.16	279.68	464.92	-1.19923	0.125911	-9.52444	1.65931e-21	3.55138e-20	PCDH1	protocadherin 1
ENSG00000187902.11	292.429	99.6563	196.043	-1.51739	0.159416	-9.51841	1.75856e-21	3.75912e-20	SHISA7	shisa family member 7
ENSG00000152953.12	282.308	87.0443	184.676	-1.6386	0.172164	-9.51767	1.77098e-21	3.78096e-20	STK32B	serine/threonine kinase 32B
ENSG00000163682.15	5103.5	9722.75	7413.13	0.92073	0.0968146	9.51024	1.90216e-21	4.05596e-20	RPL9	ribosomal protein L9
ENSG00000022556.15	181.887	44.4602	113.174	-1.94584	0.204671	-9.50714	1.95976e-21	4.1736e-20	NLRP2	NLR family pyrin domain containing 2
ENSG00000121904.17	67.2517	0.834618	34.0431	-4.10233	0.431556	-9.5059	1.98325e-21	4.2184e-20	CSMD2	CUB and Sushi multiple domains 2
ENSG00000198626.15	98.3885	9.24075	53.8146	-3.00943	0.316686	-9.5029	2.04128e-21	4.33646e-20	RYR2	ryanodine receptor 2
ENSG00000182836.9	67.9661	0.881469	34.4238	-4.09845	0.4315	-9.49816	2.13634e-21	4.53279e-20	PLCXD3	phosphatidylinositol specific phospholipase C X domain containing 3
ENSG00000115306.15	10950.5	6291.37	8620.96	-0.793634	0.0835811	-9.49537	2.19429e-21	4.65e-20	SPTBN1	spectrin beta, non-erythrocytic 1
ENSG00000136478.7	1545.36	839.155	1192.26	-0.872345	0.0920787	-9.47391	2.69554e-21	5.70518e-20	TEX2	testis expressed 2
ENSG00000112208.11	64.6704	220.712	142.691	1.7057	0.180092	9.47125	2.76517e-21	5.84534e-20	BAG2	BCL2 associated athanogene 2
ENSG00000272674.3	104.039	308.388	206.213	1.54209	0.162872	9.46809	2.85e-21	6.01725e-20	PCDHB16	protocadherin beta 16
ENSG00000267413.1	1.46977	58.6827	30.0762	3.91058	0.413154	9.46518	2.93045e-21	6.1795e-20	LINC01901	long intergenic non-protein coding RNA 1901
ENSG00000185304.14	0.987622	56.3984	28.693	3.98482	0.421363	9.45698	3.1697e-21	6.67582e-20	RGPD2	RANBP2-like and GRIP domain containing 2
ENSG00000152092.15	1364.14	687.342	1025.74	-0.981674	0.103827	-9.45494	3.23202e-21	6.79873e-20	ASTN1	astrotactin 1
ENSG00000150672.16	189.83	49.247	119.539	-1.87263	0.198246	-9.44602	3.51976e-21	7.39495e-20	DLG2	discs large MAGUK scaffold protein 2
ENSG00000117450.13	1663.51	3157.39	2410.45	0.914401	0.0968829	9.43821	3.79204e-21	7.95726e-20	PRDX1	peroxiredoxin 1
ENSG00000153707.16	3651.4	1970.5	2810.95	-0.881172	0.0933827	-9.43613	3.86789e-21	8.09663e-20	PTPRD	protein tyrosine phosphatase, receptor type D
ENSG00000168610.14	1860.66	892.064	1376.36	-1.04537	0.110782	-9.43626	3.86328e-21	8.09663e-20	STAT3	signal transducer and activator of transcription 3
ENSG00000148908.14	5.20211	73.1666	39.1844	3.27652	0.347408	9.43132	4.04958e-21	8.46664e-20	RGS10	regulator of G protein signaling 10
ENSG00000172164.13	125.001	19.1003	72.0507	-2.49004	0.264235	-9.42357	4.36007e-21	9.1047e-20	SNTB1	syntrophin beta 1
ENSG00000187720.14	1687.98	2887.23	2287.61	0.769196	0.0816633	9.41911	4.54913e-21	9.48794e-20	THSD4	thrombospondin type 1 domain containing 4
ENSG00000206557.5	452.067	922.909	687.488	1.01904	0.108206	9.41753	4.61804e-21	9.61998e-20	TRIM71	tripartite motif containing 71
ENSG00000011201.11	620.481	1209	914.742	0.95657	0.101593	9.4157	4.69927e-21	9.77734e-20	ANOS1	anosmin 1
ENSG00000177932.6	475.609	971.822	723.715	1.02052	0.10841	9.41351	4.79844e-21	9.97158e-20	ZNF354C	zinc finger protein 354C
ENSG00000182621.17	837.741	1638.3	1238.02	0.961681	0.102282	9.40225	5.34102e-21	1.10857e-19	PLCB1	phospholipase C beta 1
ENSG00000157005.3	209.305	53.9442	131.624	-1.87729	0.199741	-9.39863	5.52778e-21	1.14595e-19	SST	somatostatin
ENSG00000145425.9	5216.6	9353.18	7284.89	0.835131	0.0889049	9.39354	5.80181e-21	1.2013e-19	RPS3A	ribosomal protein S3A
ENSG00000134107.4	161.53	29.6841	95.6069	-2.29272	0.244121	-9.39173	5.90225e-21	1.22063e-19	BHLHE40	basic helix-loop-helix family member e40
ENSG00000177807.8	97.6383	9.99353	53.8159	-2.93794	0.313088	-9.38377	6.36569e-21	1.31489e-19	KCNJ10	potassium voltage-gated channel subfamily J member 10
ENSG00000128266.8	1109.51	579.799	844.657	-0.927625	0.0989174	-9.37778	6.73793e-21	1.3901e-19	GNAZ	G protein subunit alpha z
ENSG00000118503.14	235.291	62.4463	148.869	-1.83503	0.195685	-9.3775	6.75541e-21	1.39204e-19	TNFAIP3	TNF alpha induced protein 3
ENSG00000184486.9	4037.14	6856.78	5446.96	0.760139	0.0811552	9.36648	7.49921e-21	1.54345e-19	POU3F2	POU class 3 homeobox 2
ENSG00000115194.10	63.9931	0.858043	32.4256	-4.04676	0.432095	-9.36544	7.57357e-21	1.55689e-19	SLC30A3	solute carrier family 30 member 3
ENSG00000164237.8	439.372	863.595	651.484	0.962469	0.102877	9.35551	8.31992e-21	1.70827e-19	CMBL	carboxymethylenebutenolidase homolog
ENSG00000122026.10	2134.79	3919.23	3027.01	0.868378	0.0928628	9.35119	8.66638e-21	1.77728e-19	RPL21	ribosomal protein L21
ENSG00000137502.9	1191.4	642.469	916.936	-0.882315	0.0944177	-9.34481	9.20558e-21	1.88561e-19	RAB30	RAB30, member RAS oncogene family
ENSG00000004777.18	587.937	206.1	397.018	-1.4723	0.157573	-9.34359	9.3122e-21	1.9029e-19	ARHGAP33	Rho GTPase activating protein 33
ENSG00000154975.13	61.047	0.440734	30.7439	-4.13262	0.442292	-9.34363	9.30825e-21	1.9029e-19	CA10	carbonic anhydrase 10
ENSG00000068078.17	1404.57	3054.6	2229.59	1.10275	0.118179	9.33123	1.04648e-20	2.13589e-19	FGFR3	fibroblast growth factor receptor 3
ENSG00000117155.16	901.649	1716.55	1309.1	0.92231	0.0989422	9.32171	1.14482e-20	2.33382e-19	SSX2IP	SSX family member 2 interacting protein
ENSG00000176749.8	2966.25	1625.77	2296.01	-0.86096	0.0923877	-9.31899	1.17455e-20	2.3916e-19	CDK5R1	cyclin dependent kinase 5 regulatory subunit 1
ENSG00000075043.18	1495.07	712.751	1103.91	-1.05594	0.11332	-9.31826	1.18267e-20	2.40528e-19	KCNQ2	potassium voltage-gated channel subfamily Q member 2
ENSG00000134215.15	344.384	128.79	236.587	-1.38693	0.148888	-9.31523	1.2169e-20	2.47196e-19	VAV3	vav guanine nucleotide exchange factor 3
ENSG00000103723.12	630.673	299.84	465.256	-1.0581	0.113661	-9.30928	1.28707e-20	2.61141e-19	AP3B2	adaptor related protein complex 3 beta 2 subunit
ENSG00000149273.14	3688.29	6916.89	5302.59	0.897662	0.0964965	9.30253	1.37144e-20	2.77931e-19	RPS3	ribosomal protein S3
ENSG00000171502.14	109.507	10.07	59.7884	-2.96313	0.318584	-9.30094	1.39214e-20	2.81793e-19	COL24A1	collagen type XXIV alpha 1 chain
ENSG00000172493.20	1528.57	2740.31	2134.44	0.837115	0.0900208	9.29912	1.41614e-20	2.86314e-19	AFF1	AF4/FMR2 family member 1
ENSG00000142149.8	573.325	266.989	420.157	-1.08562	0.11678	-9.2963	1.4542e-20	2.93663e-19	HUNK	hormonally up-regulated Neu-associated kinase
ENSG00000171368.11	760.73	333.142	546.936	-1.16836	0.125697	-9.29508	1.47097e-20	2.967e-19	TPPP	tubulin polymerization promoting protein
ENSG00000147724.11	81.7148	5.30037	43.5076	-3.33284	0.35873	-9.29065	1.53347e-20	3.08945e-19	FAM135B	family with sequence similarity 135 member B
ENSG00000182870.12	68.1645	1.91756	35.041	-3.78226	0.407255	-9.2872	1.58398e-20	3.18746e-19	GALNT9	polypeptide N-acetylgalactosaminyltransferase 9
ENSG00000109452.12	71.8188	1.79792	36.8084	-3.81028	0.410347	-9.28549	1.60959e-20	3.23521e-19	INPP4B	inositol polyphosphate-4-phosphatase type II B
ENSG00000182774.10	1959.43	3914.93	2937.18	0.988761	0.106496	9.28448	1.62501e-20	3.26238e-19	RPS17	ribosomal protein S17
ENSG00000071082.10	2313.29	4768.05	3540.67	1.02945	0.110898	9.28281	1.65065e-20	3.30998e-19	RPL31	ribosomal protein L31
ENSG00000135775.13	418.504	851.249	634.877	1.01407	0.109386	9.27059	1.85112e-20	3.70764e-19	COG2	component of oligomeric golgi complex 2
ENSG00000122592.7	60.2598	0	30.1299	-4.21889	0.45551	-9.2619	2.00829e-20	4.01776e-19	HOXA7	homeobox A7
ENSG00000132872.11	5536.09	3206.76	4371.43	-0.782142	0.0845201	-9.25391	2.1642e-20	4.32461e-19	SYT4	synaptotagmin 4
ENSG00000010404.17	3554.84	1984.93	2769.89	-0.832542	0.0901402	-9.23607	2.55709e-20	5.10376e-19	IDS	iduronate 2-sulfatase
ENSG00000146592.16	329.756	681.565	505.66	1.0371	0.112324	9.23307	2.62988e-20	5.24295e-19	CREB5	cAMP responsive element binding protein 5
ENSG00000180998.11	423.948	172.533	298.241	-1.27358	0.13806	-9.22479	2.84118e-20	5.65764e-19	GPR137C	G protein-coupled receptor 137C
ENSG00000127124.14	294.025	80.1846	187.105	-1.80149	0.1953	-9.22423	2.85612e-20	5.68079e-19	HIVEP3	human immunodeficiency virus type I enhancer binding protein 3
ENSG00000111490.12	609.809	285.255	447.532	-1.08531	0.117694	-9.22151	2.92957e-20	5.82016e-19	TBC1D30	TBC1 domain family member 30
ENSG00000171757.15	11.7187	97.1975	54.4581	2.78215	0.301746	9.22016	2.96669e-20	5.88708e-19	LRRC34	leucine rich repeat containing 34
ENSG00000137441.7	57.2242	0	28.6121	-4.19056	0.455017	-9.20967	3.27124e-20	6.48393e-19	FGFBP2	fibroblast growth factor binding protein 2
ENSG00000156508.17	40518.2	66087.6	53302.9	0.701707	0.0762104	9.2075	3.33794e-20	6.6085e-19	EEF1A1	eukaryotic translation elongation factor 1 alpha 1
ENSG00000112309.10	124.214	20.8801	72.5472	-2.39779	0.260567	-9.20218	3.50762e-20	6.93645e-19	B3GAT2	beta-1,3-glucuronyltransferase 2
ENSG00000034533.11	19.2644	112.361	65.8129	2.38836	0.259745	9.19501	3.74946e-20	7.40616e-19	ASTE1	asteroid homolog 1
ENSG00000134198.9	126.069	20.9035	73.486	-2.41037	0.26229	-9.18971	3.93899e-20	7.77157e-19	TSPAN2	tetraspanin 2
ENSG00000105290.11	2949	1482.08	2215.54	-0.98006	0.106676	-9.18722	4.03113e-20	7.94424e-19	APLP1	amyloid beta precursor like protein 1
ENSG00000106123.11	56.7469	0	28.3734	-4.18197	0.455239	-9.1863	4.0657e-20	8.00318e-19	EPHB6	EPH receptor B6
ENSG00000072133.10	658.12	1306.16	982.139	0.977324	0.106437	9.1822	4.22362e-20	8.30453e-19	RPS6KA6	ribosomal protein S6 kinase A6
ENSG00000197958.12	4009.35	7057.85	5533.6	0.809506	0.0882424	9.17366	4.57231e-20	8.97984e-19	RPL12	ribosomal protein L12
ENSG00000070961.15	2145.16	1108.35	1626.75	-0.942541	0.102883	-9.16128	5.12874e-20	1.00611e-18	ATP2B1	ATPase plasma membrane Ca2+ transporting 1
ENSG00000034510.5	8227.12	4689.52	6458.32	-0.804318	0.0877971	-9.1611	5.137e-20	1.00658e-18	TMSB10	thymosin beta 10
ENSG00000129480.12	626.664	1141.79	884.225	0.85839	0.0937059	9.16047	5.16741e-20	1.01139e-18	DTD2	D-tyrosyl-tRNA deacylase 2 (putative)
ENSG00000145623.12	71.7033	2.55976	37.1315	-3.63229	0.397146	-9.14598	5.90928e-20	1.15527e-18	OSMR	oncostatin M receptor
ENSG00000101670.11	569.152	1068.2	818.675	0.898819	0.0985045	9.12466	7.19644e-20	1.40531e-18	LIPG	lipase G, endothelial type
ENSG00000109956.12	1212.3	581.059	896.681	-1.05018	0.115136	-9.12122	7.428e-20	1.44888e-18	B3GAT1	beta-1,3-glucuronyltransferase 1
ENSG00000104635.13	441.201	873.273	657.237	0.970289	0.106387	9.12036	7.48721e-20	1.45877e-18	SLC39A14	solute carrier family 39 member 14
ENSG00000120318.15	53.184	189.697	121.441	1.76086	0.193135	9.11724	7.70648e-20	1.49979e-18	ARAP3	ArfGAP with RhoGAP domain, ankyrin repeat and PH domain 3
ENSG00000139146.13	328.664	696.557	512.611	1.06453	0.116794	9.11452	7.90226e-20	1.53615e-18	FAM60A	family with sequence similarity 60 member A
ENSG00000065989.15	208.698	52.9728	130.835	-1.87853	0.206179	-9.11116	8.15095e-20	1.5827e-18	PDE4A	phosphodiesterase 4A
ENSG00000165152.8	864.538	416.38	640.459	-1.04536	0.114888	-9.09897	9.11917e-20	1.76871e-18	TMEM246	transmembrane protein 246
ENSG00000163219.11	14.5262	109.213	61.8694	2.66065	0.29252	9.09561	9.40548e-20	1.82218e-18	ARHGAP25	Rho GTPase activating protein 25
ENSG00000106688.11	359.421	136.562	247.992	-1.37218	0.150966	-9.08937	9.96154e-20	1.92773e-18	SLC1A1	solute carrier family 1 member 1
ENSG00000104408.9	2379.8	4346.1	3362.95	0.861938	0.094878	9.08469	1.03991e-19	2.01013e-18	EIF3E	eukaryotic translation initiation factor 3 subunit E
ENSG00000164411.11	1.73404	54.5824	28.1582	3.72237	0.409754	9.0844	1.04276e-19	2.01337e-18	GJB7	gap junction protein beta 7
ENSG00000182379.9	122.12	20.6824	71.4012	-2.35402	0.259402	-9.07479	1.13896e-19	2.19666e-18	NXPH4	neurexophilin 4
ENSG00000135406.13	235.41	67.9394	151.675	-1.72511	0.190104	-9.07459	1.14101e-19	2.19815e-18	PRPH	peripherin
ENSG00000175426.10	435.28	158.906	297.093	-1.41213	0.155631	-9.07357	1.15179e-19	2.21641e-18	PCSK1	proprotein convertase subtilisin/kexin type 1
ENSG00000151746.13	2270.4	1264.03	1767.21	-0.837292	0.0922984	-9.07158	1.17306e-19	2.25483e-18	BICD1	BICD cargo adaptor 1
ENSG00000141837.19	56.1973	0	28.0986	-4.14059	0.45696	-9.06118	1.2905e-19	2.47779e-18	CACNA1A	calcium voltage-gated channel subunit alpha1 A
ENSG00000180537.12	537.194	226.92	382.057	-1.22967	0.135806	-9.05461	1.37052e-19	2.62848e-18	RNF182	ring finger protein 182
ENSG00000010818.9	1139.54	576.538	858.038	-0.969645	0.107228	-9.04279	1.52717e-19	2.92565e-18	HIVEP2	human immunodeficiency virus type I enhancer binding protein 2
ENSG00000132334.16	369.42	139.29	254.355	-1.36868	0.151425	-9.03869	1.58567e-19	3.03433e-18	PTPRE	protein tyrosine phosphatase, receptor type E
ENSG00000135299.16	1376.16	2384.84	1880.5	0.788424	0.0873343	9.02766	1.75383e-19	3.35239e-18	ANKRD6	ankyrin repeat domain 6
ENSG00000153551.13	22.2602	116.5	69.3799	2.22531	0.246616	9.02339	1.82362e-19	3.48192e-18	CMTM7	CKLF like MARVEL transmembrane domain containing 7
ENSG00000137460.8	218.258	67.1072	142.682	-1.64716	0.182554	-9.02286	1.83241e-19	3.49482e-18	FHDC1	FH2 domain containing 1
ENSG00000160145.15	2608.51	1451.56	2030.03	-0.837727	0.0928469	-9.02267	1.8356e-19	3.49701e-18	KALRN	kalirin RhoGEF kinase
ENSG00000065923.9	1345.23	728.975	1037.1	-0.876852	0.0972024	-9.02088	1.86582e-19	3.55063e-18	SLC9A7	solute carrier family 9 member A7
ENSG00000164070.11	1281.33	2420.15	1850.74	0.910748	0.100987	9.01843	1.90799e-19	3.62688e-18	HSPA4L	heat shock protein family A (Hsp70) member 4 like
ENSG00000087258.14	3186.61	1850.82	2518.72	-0.777185	0.0861888	-9.01724	1.92888e-19	3.66252e-18	GNAO1	G protein subunit alpha o1
ENSG00000135472.8	621.473	254.525	437.999	-1.26712	0.140529	-9.0168	1.93672e-19	3.67334e-18	FAIM2	Fas apoptotic inhibitory molecule 2
ENSG00000129675.15	746.084	362.302	554.193	-1.03079	0.114392	-9.01111	2.03984e-19	3.86467e-18	ARHGEF6	Rac/Cdc42 guanine nucleotide exchange factor 6
ENSG00000123901.8	138.674	24.6814	81.6776	-2.30381	0.255893	-9.00303	2.19568e-19	4.15533e-18	GPR83	G protein-coupled receptor 83
ENSG00000145864.12	55.8398	0.321102	28.0805	-4.01883	0.446527	-9.00021	2.25279e-19	4.25871e-18	GABRB2	gamma-aminobutyric acid type A receptor beta2 subunit
ENSG00000129474.15	268.661	606.549	437.605	1.15442	0.128345	8.99465	2.36981e-19	4.47501e-18	AJUBA	ajuba LIM protein
ENSG00000050767.15	62.7932	1.27535	32.0343	-3.85753	0.428908	-8.99383	2.38763e-19	4.5037e-18	COL23A1	collagen type XXIII alpha 1 chain
ENSG00000204217.13	5270.98	3246.24	4258.61	-0.694844	0.0772827	-8.99094	2.45119e-19	4.61852e-18	BMPR2	bone morphogenetic protein receptor type 2
ENSG00000128567.16	1529.88	766.864	1148.37	-0.983777	0.10956	-8.97932	2.72441e-19	5.12768e-18	PODXL	podocalyxin like
ENSG00000115266.11	1464.58	583.643	1024.11	-1.29893	0.144685	-8.97763	2.76651e-19	5.20122e-18	APC2	APC2, WNT signaling pathway regulator
ENSG00000112685.13	1028.1	568.179	798.137	-0.848463	0.0945834	-8.97052	2.95104e-19	5.54209e-18	EXOC2	exocyst complex component 2
ENSG00000145555.14	1928.19	3218.71	2573.45	0.73574	0.0820642	8.96543	3.09083e-19	5.79826e-18	MYO10	myosin X
ENSG00000181072.11	108.196	13.4985	60.8472	-2.73262	0.304851	-8.96379	3.13698e-19	5.87841e-18	CHRM2	cholinergic receptor muscarinic 2
ENSG00000076864.19	318.031	119.402	218.716	-1.38586	0.154733	-8.95649	3.35179e-19	6.2741e-18	RAP1GAP	RAP1 GTPase activating protein
ENSG00000054965.10	4275.77	2691.73	3483.75	-0.664308	0.0742083	-8.95194	3.49299e-19	6.53128e-18	FAM168A	family with sequence similarity 168 member A
ENSG00000198435.3	319.997	656.391	488.194	1.02304	0.114286	8.95155	3.50527e-19	6.5471e-18	NRARP	NOTCH regulated ankyrin repeat protein
ENSG00000107282.7	256.661	86.6832	171.672	-1.52252	0.170222	-8.94433	3.74221e-19	6.98207e-18	APBA1	amyloid beta precursor protein binding family A member 1
ENSG00000163584.17	209.647	505.355	357.501	1.24515	0.13938	8.93349	4.12791e-19	7.69333e-18	RPL22L1	ribosomal protein L22 like 1
ENSG00000147509.13	144.879	350.357	247.618	1.24777	0.13975	8.9286	4.31431e-19	8.03201e-18	RGS20	regulator of G protein signaling 20
ENSG00000010810.17	2940.33	1773.47	2356.9	-0.723666	0.0810764	-8.92573	4.4275e-19	8.23381e-18	FYN	FYN proto-oncogene, Src family tyrosine kinase
ENSG00000197147.13	870.192	452.858	661.525	-0.930563	0.104382	-8.91499	4.87854e-19	9.06278e-18	LRRC8B	leucine rich repeat containing 8 family member B
ENSG00000095739.10	99.8857	293.783	196.834	1.51691	0.170193	8.91286	4.97307e-19	9.2284e-18	BAMBI	BMP and activin membrane bound inhibitor
ENSG00000109475.16	2212.78	4088.53	3150.65	0.877658	0.0985111	8.90923	5.13887e-19	9.52578e-18	RPL34	ribosomal protein L34
ENSG00000133710.15	31.2917	139.585	85.4381	2.06709	0.232412	8.89407	5.89099e-19	1.08964e-17	SPINK5	serine peptidase inhibitor, Kazal type 5
ENSG00000154134.14	1069.87	447.312	758.589	-1.23979	0.139394	-8.89409	5.88996e-19	1.08964e-17	ROBO3	roundabout guidance receptor 3
ENSG00000154122.12	374.866	153.823	264.344	-1.25924	0.14174	-8.88418	6.43965e-19	1.18984e-17	ANKH	ANKH inorganic pyrophosphate transport regulator
ENSG00000136367.13	1302.56	638.421	970.492	-1.01309	0.114102	-8.87878	6.7597e-19	1.24764e-17	ZFHX2	zinc finger homeobox 2
ENSG00000091986.15	328.112	110.003	219.058	-1.51973	0.171274	-8.87308	7.11477e-19	1.31176e-17	CCDC80	coiled-coil domain containing 80
ENSG00000006468.13	1102.08	2199.6	1650.84	0.988067	0.111436	8.86669	7.5354e-19	1.38782e-17	ETV1	ETS variant 1
ENSG00000123243.14	54.5775	0.321102	27.4493	-3.97521	0.448637	-8.86062	7.95698e-19	1.4639e-17	ITIH5	inter-alpha-trypsin inhibitor heavy chain family member 5
ENSG00000164683.16	431.328	183.164	307.246	-1.21609	0.137292	-8.85767	8.17031e-19	1.50153e-17	HEY1	hes related family bHLH transcription factor with YRPW motif 1
ENSG00000125170.10	407.816	152.206	280.011	-1.38997	0.156933	-8.85708	8.214e-19	1.50795e-17	DOK4	docking protein 4
ENSG00000150594.6	94.0882	11.3741	52.7312	-2.73199	0.308554	-8.85417	8.43075e-19	1.54609e-17	ADRA2A	adrenoceptor alpha 2A
ENSG00000178035.11	1200.66	2024.75	1612.7	0.74733	0.0844401	8.85042	8.71908e-19	1.59726e-17	IMPDH2	inosine monophosphate dehydrogenase 2
ENSG00000250658.1	15.4444	98.5931	57.0188	2.45388	0.277463	8.84399	9.23584e-19	1.69012e-17	AC097652.1
ENSG00000068366.19	1488.15	748.213	1118.18	-0.978329	0.11065	-8.84163	9.43294e-19	1.72435e-17	ACSL4	acyl-CoA synthetase long chain family member 4
ENSG00000039560.13	1183.43	2130.51	1656.97	0.842771	0.0955435	8.82081	1.13635e-18	2.07505e-17	RAI14	retinoic acid induced 14
ENSG00000172995.16	77.911	5.46936	41.6902	-3.23067	0.366278	-8.82028	1.14176e-18	2.08271e-17	ARPP21	cAMP regulated phosphoprotein 21
ENSG00000184557.4	145.296	24.7189	85.0076	-2.34636	0.266058	-8.81898	1.15508e-18	2.10478e-17	SOCS3	suppressor of cytokine signaling 3
ENSG00000179981.9	392.562	169.375	280.969	-1.19294	0.135349	-8.81381	1.20964e-18	2.20186e-17	TSHZ1	teashirt zinc finger homeobox 1
ENSG00000090776.5	380.603	797.172	588.887	1.04642	0.118738	8.81286	1.21998e-18	2.21832e-17	EFNB1	ephrin B1
ENSG00000047932.13	690.092	1384.45	1037.27	0.992419	0.112645	8.81011	1.25026e-18	2.27097e-17	GOPC	golgi associated PDZ and coiled-coil motif containing
ENSG00000166446.14	409.588	139.067	274.327	-1.51732	0.172306	-8.80599	1.29698e-18	2.35334e-17	CDYL2	chromodomain Y like 2
ENSG00000227640.2	298.485	641.656	470.07	1.09031	0.123844	8.8039	1.32144e-18	2.3952e-17	SOX21-AS1	SOX21 antisense RNA 1 (head to head)
ENSG00000174453.9	81.3203	7.56246	44.4414	-2.97381	0.338016	-8.79782	1.395e-18	2.52586e-17	VWC2L	von Willebrand factor C domain containing protein 2 like
ENSG00000055163.19	4551.93	2876.04	3713.99	-0.65857	0.074877	-8.79536	1.42593e-18	2.57915e-17	CYFIP2	cytoplasmic FMR1 interacting protein 2
ENSG00000260804.3	1505.61	831.042	1168.32	-0.850743	0.096737	-8.7944	1.43815e-18	2.59851e-17	LINC01963	long intergenic non-protein coding RNA 1963
ENSG00000115159.15	148.588	33.2641	90.9259	-2.02893	0.230738	-8.7932	1.4536e-18	2.62366e-17	GPD2	glycerol-3-phosphate dehydrogenase 2
ENSG00000119950.20	837.878	1478.94	1158.41	0.814927	0.0927133	8.78975	1.49894e-18	2.70266e-17	MXI1	MAX interactor 1, dimerization protein
ENSG00000145730.20	2659.54	1505.68	2082.61	-0.813279	0.0925319	-8.78917	1.50663e-18	2.71367e-17	PAM	peptidylglycine alpha-amidating monooxygenase
ENSG00000134419.15	772.272	1523.91	1148.09	0.965826	0.109962	8.78323	1.58844e-18	2.85802e-17	RPS15A	ribosomal protein S15a
ENSG00000143147.14	2012.84	1153.36	1583.1	-0.798482	0.0910084	-8.77371	1.72872e-18	3.10716e-17	GPR161	G protein-coupled receptor 161
ENSG00000120278.15	1418.07	2357.56	1887.81	0.729642	0.0831984	8.76991	1.78807e-18	3.21048e-17	PLEKHG1	pleckstrin homology and RhoGEF domain containing G1
ENSG00000180787.5	67.695	3.00049	35.3478	-3.45202	0.394007	-8.76133	1.92957e-18	3.46093e-17	ZFP3	ZFP3 zinc finger protein
ENSG00000165973.18	731.611	11.7733	371.692	-4.00121	0.457065	-8.75414	2.05669e-18	3.68509e-17	NELL1	neural EGFL like 1
ENSG00000243244.5	329.423	679.854	504.639	1.02479	0.117119	8.74996	2.13427e-18	3.8201e-17	STON1	stonin 1
ENSG00000182899.14	2523.94	4840.23	3682.08	0.927894	0.106106	8.74495	2.23106e-18	3.98917e-17	RPL35A	ribosomal protein L35a
ENSG00000095637.21	1630.1	912.493	1271.3	-0.830503	0.0949781	-8.74415	2.24708e-18	4.01364e-17	SORBS1	sorbin and SH3 domain containing 1
ENSG00000099954.18	1347.11	2211.35	1779.23	0.70986	0.0812322	8.73865	2.35914e-18	4.20942e-17	CECR2	CECR2, histone acetyl-lysine reader
ENSG00000152127.8	3160.56	1963.02	2561.79	-0.683912	0.078325	-8.73172	2.50829e-18	4.47091e-17	MGAT5	mannosyl (alpha-1,6-)-glycoprotein beta-1,6-N-acetyl-glucosaminyltransferase
ENSG00000154153.13	483.727	217.551	350.639	-1.12972	0.129598	-8.71706	2.85509e-18	5.08377e-17	RETREG1	reticulophagy regulator 1
ENSG00000165966.14	862.804	409.831	636.318	-1.05278	0.12093	-8.70569	3.15657e-18	5.61477e-17	PDZRN4	PDZ domain containing ring finger 4
ENSG00000175600.15	33.796	139.023	86.4095	1.92157	0.220799	8.7028	3.23798e-18	5.75361e-17	SUGCT	succinyl-CoA:glutarate-CoA transferase
ENSG00000172568.4	67.2038	3.58429	35.394	-3.36521	0.386849	-8.69902	3.34767e-18	5.94237e-17	FNDC9	fibronectin type III domain containing 9
ENSG00000109255.11	44.5129	172.961	108.737	1.85017	0.212691	8.69883	3.35312e-18	5.9459e-17	NMU	neuromedin U
ENSG00000109132.6	70.1608	3.9638	37.0623	-3.28152	0.377402	-8.69501	3.46798e-18	6.14324e-17	PHOX2B	paired like homeobox 2b
ENSG00000112139.14	246.953	74.7003	160.827	-1.64463	0.189258	-8.68986	3.62872e-18	6.42135e-17	MDGA1	MAM domain containing glycosylphosphatidylinositol anchor 1
ENSG00000114439.18	1991.1	3522.25	2756.67	0.817578	0.094093	8.68905	3.65484e-18	6.46091e-17	BBX	BBX, HMG-box containing
ENSG00000177875.4	1043.3	565.764	804.532	-0.874751	0.100725	-8.68451	3.8039e-18	6.71748e-17	CCDC184	coiled-coil domain containing 184
ENSG00000245694.9	310.621	762.48	536.551	1.26707	0.14591	8.68388	3.82506e-18	6.74791e-17	CRNDE	colorectal neoplasia differentially expressed
ENSG00000163947.11	281.611	97.6526	189.632	-1.4793	0.170729	-8.66462	4.5303e-18	7.98383e-17	ARHGEF3	Rho guanine nucleotide exchange factor 3
ENSG00000138771.14	710.674	1292.83	1001.75	0.858034	0.0990452	8.66305	4.593e-18	8.08604e-17	SHROOM3	shroom family member 3
ENSG00000118898.15	78.0288	7.39597	42.7124	-2.93089	0.338348	-8.66235	4.6215e-18	8.12787e-17	PPL	periplakin
ENSG00000180667.10	641.388	1232.39	936.889	0.933681	0.107832	8.65866	4.7736e-18	8.38678e-17	YOD1	YOD1 deubiquitinase
ENSG00000127561.14	157.197	38.3839	97.7905	-1.93469	0.223766	-8.64603	5.33237e-18	9.35892e-17	SYNGR3	synaptogyrin 3
ENSG00000132535.18	1652.91	891.631	1272.27	-0.879011	0.101685	-8.64447	5.40562e-18	9.47778e-17	DLG4	discs large MAGUK scaffold protein 4
ENSG00000198739.10	160.417	38.7516	99.5842	-1.92587	0.222885	-8.64064	5.58998e-18	9.79102e-17	LRRTM3	leucine rich repeat transmembrane neuronal 3
ENSG00000154080.13	73.2394	5.89573	39.5676	-3.06787	0.355192	-8.63723	5.75923e-18	1.00772e-16	CHST9	carbohydrate sulfotransferase 9
ENSG00000165323.15	5351.38	3136.53	4243.96	-0.764583	0.0885439	-8.63506	5.86939e-18	1.02595e-16	FAT3	FAT atypical cadherin 3
ENSG00000160352.15	550.812	1085.22	818.016	0.968639	0.112238	8.6302	6.12425e-18	1.06941e-16	ZNF714	zinc finger protein 714
ENSG00000148082.9	1896.26	1140.5	1518.38	-0.729569	0.0845807	-8.62571	6.36952e-18	1.11111e-16	SHC3	SHC adaptor protein 3
ENSG00000146350.13	163.227	375.801	269.514	1.18099	0.137046	8.61747	6.84501e-18	1.19284e-16	TBC1D32	TBC1 domain family member 32
ENSG00000229131.1	0	38.9793	19.4896	4.00531	0.465072	8.61223	7.1653e-18	1.24739e-16	AC016710.1
ENSG00000253305.2	1230.74	642.765	936.75	-0.922314	0.107117	-8.61038	7.28165e-18	1.26636e-16	PCDHGB6	protocadherin gamma subfamily B, 6
ENSG00000248740.5	5.14434	64.6237	34.884	3.06056	0.35546	8.61014	7.29709e-18	1.26776e-16	LINC02428	long intergenic non-protein coding RNA 2428
ENSG00000156675.15	225.698	478.738	352.218	1.07275	0.124632	8.60732	7.4786e-18	1.29798e-16	RAB11FIP1	RAB11 family interacting protein 1
ENSG00000038382.18	4550.79	2893.29	3722.04	-0.649685	0.0756486	-8.58819	8.83476e-18	1.5318e-16	TRIO	trio Rho guanine nucleotide exchange factor
ENSG00000145819.15	270.42	92.8788	181.649	-1.48373	0.172786	-8.5871	8.91889e-18	1.54283e-16	ARHGAP26	Rho GTPase activating protein 26
ENSG00000177103.13	105.854	15.685	60.7694	-2.49445	0.290491	-8.58702	8.92529e-18	1.54283e-16	DSCAML1	DS cell adhesion molecule like 1
ENSG00000280707.2	56.4	1.17915	28.7896	-3.71976	0.433179	-8.58712	8.9177e-18	1.54283e-16	AL353747.4
ENSG00000140526.17	2184.02	1273.5	1728.76	-0.774036	0.0902275	-8.57872	9.59358e-18	1.65668e-16	ABHD2	abhydrolase domain containing 2
ENSG00000101210.10	1641.66	777.611	1209.64	-1.0596	0.123658	-8.56879	1.04581e-17	1.80416e-16	EEF1A2	eukaryotic translation elongation factor 1 alpha 2
ENSG00000170954.11	339.737	132.095	235.916	-1.32501	0.154805	-8.55927	1.1358e-17	1.95743e-16	ZNF415	zinc finger protein 415
ENSG00000113578.17	77.8748	7.0983	42.4865	-2.95618	0.345389	-8.55898	1.1387e-17	1.96045e-16	FGF1	fibroblast growth factor 1
ENSG00000198689.10	1702.62	987.07	1344.85	-0.781343	0.0913514	-8.55316	1.19759e-17	2.05979e-16	SLC9A6	solute carrier family 9 member A6
ENSG00000114166.7	615.954	1146.51	881.233	0.889991	0.104074	8.55152	1.21482e-17	2.08732e-16	KAT2B	lysine acetyltransferase 2B
ENSG00000150551.10	836.028	399.924	617.976	-1.0417	0.121891	-8.54615	1.27258e-17	2.18439e-16	LYPD1	LY6/PLAUR domain containing 1
ENSG00000166924.8	282.632	93.8905	188.261	-1.53518	0.179637	-8.54599	1.27444e-17	2.1854e-16	NYAP1	neuronal tyrosine phosphorylated phosphoinositide-3-kinase adaptor 1
ENSG00000006432.15	1581.23	886.707	1233.97	-0.829563	0.0970874	-8.5445	1.29097e-17	2.21153e-16	MAP3K9	mitogen-activated protein kinase kinase kinase 9
ENSG00000153815.16	3266.94	1749.44	2508.19	-0.890083	0.1042	-8.54208	1.31828e-17	2.25606e-16	CMIP	c-Maf inducing protein
ENSG00000183092.16	145.225	34.7646	89.9947	-1.96252	0.230079	-8.52977	1.46633e-17	2.50692e-16	BEGAIN	brain enriched guanylate kinase associated
ENSG00000038274.16	512.728	963.949	738.338	0.899699	0.105629	8.5175	1.63037e-17	2.78461e-16	MAT2B	methionine adenosyltransferase 2B
ENSG00000103034.14	2135.07	1218.04	1676.56	-0.801445	0.0941093	-8.51611	1.65003e-17	2.81538e-16	NDRG4	NDRG family member 4
ENSG00000107443.15	922.968	1646.95	1284.96	0.828118	0.0972954	8.51138	1.71881e-17	2.92984e-16	CCNJ	cyclin J
ENSG00000164588.6	53.1919	0.738411	26.9651	-3.76971	0.443308	-8.50358	1.83837e-17	3.13052e-16	HCN1	hyperpolarization activated cyclic nucleotide gated potassium channel 1
ENSG00000121653.11	872.889	376.996	624.942	-1.18508	0.139401	-8.50125	1.87561e-17	3.18825e-16	MAPK8IP1	mitogen-activated protein kinase 8 interacting protein 1
ENSG00000145391.13	764.484	1327.48	1045.98	0.790243	0.0929563	8.50123	1.87599e-17	3.18825e-16	SETD7	SET domain containing lysine methyltransferase 7
ENSG00000196562.14	2326	1234.03	1780.02	-0.902669	0.10622	-8.49812	1.9268e-17	3.27136e-16	SULF2	sulfatase 2
ENSG00000160460.15	113.244	20.6967	66.9705	-2.25889	0.266091	-8.48916	2.08134e-17	3.53026e-16	SPTBN4	spectrin beta, non-erythrocytic 4
ENSG00000173473.10	3807.2	6265.78	5036.49	0.714044	0.0841407	8.48631	2.13296e-17	3.61424e-16	SMARCC1	SWI/SNF related, matrix associated, actin dependent regulator of chromatin subfamily c member 1
ENSG00000105855.9	20058.5	31696	25877.2	0.656094	0.0773161	8.48586	2.14133e-17	3.62485e-16	ITGB8	integrin subunit beta 8
ENSG00000067191.15	572.886	258.721	415.804	-1.12563	0.132657	-8.48529	2.15175e-17	3.63889e-16	CACNB1	calcium voltage-gated channel auxiliary subunit beta 1
ENSG00000144057.15	1987.49	1125.63	1556.56	-0.814685	0.0960654	-8.48053	2.2417e-17	3.78729e-16	ST6GAL2	ST6 beta-galactoside alpha-2,6-sialyltransferase 2
ENSG00000232023.2	0.264262	41.9379	21.1011	3.88935	0.458792	8.47736	2.30353e-17	3.88791e-16	LINC01807	long intergenic non-protein coding RNA 1807
ENSG00000178104.19	2854.11	1774.24	2314.17	-0.680904	0.0804152	-8.46736	2.51019e-17	4.23256e-16	PDE4DIP	phosphodiesterase 4D interacting protein
ENSG00000008441.16	58.0993	1.76294	29.9311	-3.61201	0.427076	-8.45754	2.73086e-17	4.59698e-16	NFIX	nuclear factor I X
ENSG00000197756.9	4955.18	8927.46	6941.32	0.840417	0.0993694	8.4575	2.73168e-17	4.59698e-16	RPL37A	ribosomal protein L37a
ENSG00000166963.12	5946.65	3393.15	4669.9	-0.801484	0.0948278	-8.45199	2.86374e-17	4.81451e-16	MAP1A	microtubule associated protein 1A
ENSG00000196776.14	2294.4	1289.11	1791.76	-0.821473	0.0972038	-8.45104	2.88709e-17	4.84902e-16	CD47	CD47 molecule
ENSG00000176697.18	60.6482	2.59756	31.6229	-3.46472	0.409993	-8.45068	2.896e-17	4.85923e-16	BDNF	brain derived neurotrophic factor
ENSG00000106780.8	2575.39	1611.34	2093.36	-0.673004	0.0796492	-8.4496	2.92306e-17	4.89984e-16	MEGF9	multiple EGF like domains 9
ENSG00000144285.18	321.804	127.375	224.589	-1.30402	0.15434	-8.44899	2.93834e-17	4.92065e-16	SCN1A	sodium voltage-gated channel alpha subunit 1
ENSG00000163568.14	45.3315	0	22.6657	-3.90919	0.462928	-8.44449	3.05379e-17	5.109e-16	AIM2	absent in melanoma 2
ENSG00000124194.16	552.694	237.071	394.883	-1.19149	0.141116	-8.44337	3.08318e-17	5.15315e-16	GDAP1L1	ganglioside induced differentiation associated protein 1 like 1
ENSG00000154856.12	258.555	97.8	178.178	-1.37098	0.162426	-8.44067	3.15523e-17	5.26843e-16	APCDD1	APC down-regulated 1
ENSG00000149970.14	434.652	179.487	307.07	-1.24238	0.147207	-8.43967	3.18237e-17	5.30859e-16	CNKSR2	connector enhancer of kinase suppressor of Ras 2
ENSG00000196236.12	727.574	1237.82	982.696	0.759301	0.0900619	8.43088	3.43075e-17	5.71736e-16	XPNPEP3	X-prolyl aminopeptidase 3
ENSG00000118181.10	2646.08	4538.42	3592.25	0.773165	0.0918071	8.42163	3.71289e-17	6.18154e-16	RPS25	ribosomal protein S25
ENSG00000177519.3	106.917	19.4942	63.2055	-2.25776	0.268103	-8.42125	3.72482e-17	6.19539e-16	RPRM	reprimo, TP53 dependent G2 arrest mediator homolog
ENSG00000142449.12	153.106	35.0742	94.0899	-2.01852	0.239738	-8.41969	3.77476e-17	6.27239e-16	FBN3	fibrillin 3
ENSG00000188580.14	222.161	77.3866	149.774	-1.47354	0.17502	-8.41926	3.78866e-17	6.2894e-16	NKAIN2	sodium/potassium transporting ATPase interacting 2
ENSG00000114126.17	1774.97	2837.13	2306.05	0.67233	0.0799608	8.40824	4.16194e-17	6.90238e-16	TFDP2	transcription factor Dp-2
ENSG00000069667.15	333.893	139.555	236.724	-1.2309	0.146532	-8.40023	4.4562e-17	7.38326e-16	RORA	RAR related orphan receptor A
ENSG00000137261.13	104.677	16.4883	60.5827	-2.38483	0.283929	-8.39939	4.48814e-17	7.42902e-16	KIAA0319	KIAA0319
ENSG00000171940.13	760.383	1429.89	1095.14	0.904528	0.107696	8.39887	4.50793e-17	7.45458e-16	ZNF217	zinc finger protein 217
ENSG00000160190.13	295.994	111.584	203.789	-1.36039	0.162054	-8.39462	4.67406e-17	7.72187e-16	SLC37A1	solute carrier family 37 member 1
ENSG00000111144.9	563.189	1019.08	791.133	0.848385	0.101136	8.38853	4.92259e-17	8.12464e-16	LTA4H	leukotriene A4 hydrolase
ENSG00000173157.16	5.4086	62.8192	34.1139	2.96955	0.354295	8.3816	5.22133e-17	8.60942e-16	ADAMTS20	ADAM metallopeptidase with thrombospondin type 1 motif 20
ENSG00000155897.9	54.0908	1.52367	27.8072	-3.57208	0.426476	-8.37581	5.48459e-17	9.03484e-16	ADCY8	adenylate cyclase 8
ENSG00000197043.13	1056.29	587.586	821.94	-0.835285	0.0997836	-8.37097	5.71461e-17	9.40473e-16	ANXA6	annexin A6
ENSG00000149654.9	88.8212	11.257	50.0391	-2.64238	0.315719	-8.36939	5.7915e-17	9.52213e-16	CDH22	cadherin 22
ENSG00000097021.19	573.464	258.837	416.15	-1.12875	0.134922	-8.36597	5.96249e-17	9.79389e-16	ACOT7	acyl-CoA thioesterase 7
ENSG00000166736.11	60.0755	0.738411	30.407	-3.77235	0.450926	-8.36579	5.97152e-17	9.79934e-16	HTR3A	5-hydroxytryptamine receptor 3A
ENSG00000107864.14	735.82	385.454	560.637	-0.921877	0.110304	-8.35762	6.39947e-17	1.04916e-15	CPEB3	cytoplasmic polyadenylation element binding protein 3
ENSG00000154478.3	45.4911	0	22.7455	-3.88023	0.464445	-8.35455	6.56826e-17	1.0758e-15	GPR26	G protein-coupled receptor 26
ENSG00000267909.2	225.21	79.7189	152.465	-1.45273	0.173937	-8.35204	6.7093e-17	1.09786e-15	CCDC177	coiled-coil domain containing 177
ENSG00000024422.11	77.2244	8.35928	42.7918	-2.76954	0.331632	-8.35126	6.75369e-17	1.10407e-15	EHD2	EH domain containing 2
ENSG00000135547.8	67.8628	5.45499	36.6589	-3.02899	0.362902	-8.34658	7.02694e-17	1.14764e-15	HEY2	hes related family bHLH transcription factor with YRPW motif 2
ENSG00000033122.18	473.807	192.328	333.067	-1.26862	0.152012	-8.3455	7.09142e-17	1.15708e-15	LRRC7	leucine rich repeat containing 7
ENSG00000164600.6	46.8108	0.440734	23.6258	-3.78305	0.453408	-8.34358	7.20718e-17	1.17485e-15	NEUROD6	neuronal differentiation 6
ENSG00000143862.7	860.129	467.595	663.862	-0.867497	0.103984	-8.3426	7.26733e-17	1.18241e-15	ARL8A	ADP ribosylation factor like GTPase 8A
ENSG00000164951.15	980.447	540.058	760.253	-0.85227	0.102159	-8.3426	7.26737e-17	1.18241e-15	PDP1	pyruvate dehyrogenase phosphatase catalytic subunit 1
ENSG00000232790.2	0	37.1204	18.5602	3.90633	0.468745	8.33359	7.84303e-17	1.27486e-15	LINC01162	long intergenic non-protein coding RNA 1162
ENSG00000171617.13	5849.61	3478.76	4664.19	-0.744719	0.0894191	-8.32841	8.19369e-17	1.3306e-15	ENC1	ectodermal-neural cortex 1
ENSG00000142676.12	4408.95	7720.06	6064.5	0.80144	0.0962835	8.32375	8.52238e-17	1.38267e-15	RPL11	ribosomal protein L11
ENSG00000146197.8	708.239	1365.13	1036.69	0.940219	0.112958	8.32359	8.53378e-17	1.38321e-15	SCUBE3	signal peptide, CUB domain and EGF like domain containing 3
ENSG00000169933.13	46.5714	0.321102	23.4463	-3.7779	0.45429	-8.31607	9.09288e-17	1.47245e-15	FRMPD4	FERM and PDZ domain containing 4
ENSG00000140022.9	1108.93	605.031	856.978	-0.867008	0.10427	-8.31503	9.17303e-17	1.48403e-15	STON2	stonin 2
ENSG00000099864.17	708.991	293.328	501.159	-1.24195	0.149407	-8.3125	9.37057e-17	1.51456e-15	PALM	paralemmin
ENSG00000091129.19	4857.85	2683.27	3770.56	-0.846332	0.101892	-8.30613	9.88756e-17	1.59661e-15	NRCAM	neuronal cell adhesion molecule
ENSG00000187867.8	113.494	21.8315	67.6629	-2.19335	0.264175	-8.30263	1.01828e-16	1.64274e-15	PALM3	paralemmin 3
ENSG00000183117.18	157.036	41.9566	99.4963	-1.82322	0.219808	-8.29459	1.08963e-16	1.7562e-15	CSMD1	CUB and Sushi multiple domains 1
ENSG00000143324.13	9300.87	5742.27	7521.57	-0.690696	0.083327	-8.28898	1.14221e-16	1.83922e-15	XPR1	xenotropic and polytropic retrovirus receptor 1
ENSG00000142459.8	347.405	136.086	241.745	-1.30919	0.157957	-8.28825	1.14925e-16	1.84881e-15	EVI5L	ecotropic viral integration site 5 like
ENSG00000007516.13	353.601	110.662	232.131	-1.60701	0.193987	-8.28411	1.18995e-16	1.9125e-15	BAIAP3	BAI1 associated protein 3
ENSG00000070756.15	5837.37	10662.3	8249.82	0.860408	0.103868	8.28365	1.19453e-16	1.91807e-15	PABPC1	poly(A) binding protein cytoplasmic 1
ENSG00000137501.17	397.419	753.541	575.48	0.912192	0.11021	8.27684	1.26483e-16	2.02905e-15	SYTL2	synaptotagmin like 2
ENSG00000198034.10	4331.87	7356.44	5844.16	0.757836	0.0915748	8.27559	1.27823e-16	2.04863e-15	RPS4X	ribosomal protein S4, X-linked
ENSG00000138207.13	62.4785	3.88196	33.1802	-3.19407	0.386018	-8.2744	1.29101e-16	2.06719e-15	RBP4	retinol binding protein 4
ENSG00000150764.13	1367.21	2391.7	1879.45	0.799867	0.0966978	8.27182	1.31932e-16	2.11054e-15	DIXDC1	DIX domain containing 1
ENSG00000205325.1	13.2531	85.8396	49.5463	2.46916	0.298797	8.26366	1.41267e-16	2.25777e-15	AC005863.1
ENSG00000101098.12	626.325	284.592	455.459	-1.12247	0.135908	-8.25907	1.46815e-16	2.34426e-15	RIMS4	regulating synaptic membrane exocytosis 4
ENSG00000251363.2	2.98592	51.1243	27.0551	3.2218	0.390831	8.24347	1.67281e-16	2.66857e-15	LINC02315	long intergenic non-protein coding RNA 2315
ENSG00000118322.12	62.9034	4.17964	33.5415	-3.13224	0.380049	-8.24167	1.69818e-16	2.70652e-15	ATP10B	ATPase phospholipid transporting 10B (putative)
ENSG00000186479.4	50.3157	1.25193	25.7838	-3.58996	0.435641	-8.24062	1.7132e-16	2.72793e-15	RGS7BP	regulator of G protein signaling 7 binding protein
ENSG00000156298.12	553.045	257.138	405.091	-1.09249	0.132705	-8.23252	1.83317e-16	2.91626e-15	TSPAN7	tetraspanin 7
ENSG00000069966.18	547.933	276.329	412.131	-0.975348	0.118715	-8.21588	2.10623e-16	3.34754e-15	GNB5	G protein subunit beta 5
ENSG00000176842.14	299.259	639.805	469.532	1.08676	0.132486	8.20285	2.34756e-16	3.72765e-15	IRX5	iroquois homeobox 5
ENSG00000152558.14	1443.28	2609.2	2026.24	0.846342	0.103222	8.19921	2.41981e-16	3.83882e-15	TMEM123	transmembrane protein 123
ENSG00000131979.18	130.972	20.1767	75.5745	-2.42692	0.296151	-8.19488	2.50846e-16	3.97578e-15	GCH1	GTP cyclohydrolase 1
ENSG00000164483.16	57.2546	2.91866	30.0866	-3.3146	0.404839	-8.18744	2.6685e-16	4.22554e-15	SAMD3	sterile alpha motif domain containing 3
ENSG00000167642.12	109.712	21.794	65.7528	-2.1623	0.264141	-8.18615	2.69713e-16	4.26693e-15	SPINT2	serine peptidase inhibitor, Kunitz type 2
ENSG00000116157.5	19.8094	97.3474	58.5784	2.14165	0.261824	8.17974	2.84464e-16	4.49616e-15	GPX7	glutathione peroxidase 7
ENSG00000128245.14	3910.02	2368.95	3139.49	-0.717099	0.0876848	-8.17814	2.88254e-16	4.55186e-15	YWHAH	tyrosine 3-monooxygenase/tryptophan 5-monooxygenase activation protein eta
ENSG00000232006.8	1.92407	47.332	24.628	3.40399	0.416245	8.17784	2.88979e-16	4.55912e-15	AC005537.1
ENSG00000059915.16	346.099	127.246	236.672	-1.39775	0.171074	-8.1704	3.07359e-16	4.84465e-15	PSD	pleckstrin and Sec7 domain containing
ENSG00000021762.19	347.933	116.12	232.027	-1.52797	0.187023	-8.16999	3.08412e-16	4.85678e-15	OSBPL5	oxysterol binding protein like 5
ENSG00000154096.13	398.901	177.992	288.446	-1.14686	0.140453	-8.16539	3.20402e-16	5.04096e-15	THY1	Thy-1 cell surface antigen
ENSG00000122733.12	130.307	31.3181	80.8123	-1.93154	0.236567	-8.1649	3.21697e-16	5.0567e-15	PHF24	PHD finger protein 24
ENSG00000129993.14	251.793	94.2601	173.027	-1.38026	0.169063	-8.16416	3.23679e-16	5.0832e-15	CBFA2T3	CBFA2/RUNX1 translocation partner 3
ENSG00000114450.9	4067.81	2529.28	3298.55	-0.68168	0.0835864	-8.15539	3.48056e-16	5.46105e-15	GNB4	G protein subunit beta 4
ENSG00000116711.9	81.3345	236.937	159.136	1.49141	0.183168	8.14233	3.87742e-16	6.07817e-15	PLA2G4A	phospholipase A2 group IVA
ENSG00000154162.14	88.7135	13.531	51.1222	-2.4554	0.30158	-8.14177	3.89543e-16	6.10083e-15	CDH12	cadherin 12
ENSG00000166922.8	52.4903	1.96441	27.2274	-3.41873	0.420127	-8.13737	4.03957e-16	6.3208e-15	SCG5	secretogranin V
ENSG00000129951.18	297.068	102.738	199.903	-1.46756	0.180427	-8.13383	4.1592e-16	6.50207e-15	PLPPR3	phospholipid phosphatase related 3
ENSG00000160963.13	207.447	66.5013	136.974	-1.5727	0.193489	-8.12811	4.36046e-16	6.81049e-15	COL26A1	collagen type XXVI alpha 1 chain
ENSG00000160716.5	684.36	349.324	516.842	-0.960306	0.118165	-8.12683	4.4066e-16	6.87629e-15	CHRNB2	cholinergic receptor nicotinic beta 2 subunit
ENSG00000115758.12	6883.16	10205.5	8544.34	0.565476	0.0695955	8.12519	4.46655e-16	6.96351e-15	ODC1	ornithine decarboxylase 1
ENSG00000116478.11	482.317	869.765	676.041	0.836876	0.103029	8.12272	4.5586e-16	7.10057e-15	HDAC1	histone deacetylase 1
ENSG00000171867.16	1265.26	733.344	999.303	-0.777381	0.0957184	-8.12155	4.60271e-16	7.16279e-15	PRNP	prion protein
ENSG00000196090.12	41.3465	0	20.6733	-3.78947	0.466692	-8.11985	4.66766e-16	7.25727e-15	PTPRT	protein tyrosine phosphatase, receptor type T
ENSG00000178171.10	431.384	202.701	317.043	-1.0686	0.131651	-8.11692	4.78163e-16	7.42775e-15	AMER3	APC membrane recruitment protein 3
ENSG00000136720.6	1913.5	977.983	1445.74	-0.955479	0.117797	-8.11127	5.00943e-16	7.77459e-15	HS6ST1	heparan sulfate 6-O-sulfotransferase 1
ENSG00000158560.14	225.06	83.5475	154.304	-1.39225	0.171671	-8.10995	5.06389e-16	7.85201e-15	DYNC1I1	dynein cytoplasmic 1 intermediate chain 1
ENSG00000220205.8	2071.18	1227.11	1649.14	-0.748258	0.0922725	-8.10922	5.09473e-16	7.89269e-15	VAMP2	vesicle associated membrane protein 2
ENSG00000186094.16	12.0506	81.0109	46.5307	2.47019	0.304695	8.10709	5.18452e-16	8.02456e-15	AGBL4	ATP/GTP binding protein like 4
ENSG00000037965.5	44.0616	0.417309	22.2395	-3.70103	0.456604	-8.10555	5.25069e-16	8.11965e-15	HOXC8	homeobox C8
ENSG00000100504.16	95.6742	252.452	174.063	1.37112	0.169215	8.10281	5.37037e-16	8.29724e-15	PYGL	glycogen phosphorylase L
ENSG00000105997.22	136.637	35.906	86.2715	-1.82827	0.225655	-8.10205	5.40428e-16	8.34213e-15	HOXA3	homeobox A3
ENSG00000111799.20	52.2192	1.94098	27.0801	-3.40758	0.420926	-8.09545	5.70512e-16	8.7986e-15	COL12A1	collagen type XII alpha 1 chain
ENSG00000119285.10	1005.84	1719.2	1362.52	0.767326	0.0948881	8.08664	6.13317e-16	9.45025e-15	HEATR1	HEAT repeat containing 1
ENSG00000141510.16	525.4	999.485	762.442	0.910078	0.112562	8.08514	6.20941e-16	9.55916e-15	TP53	tumor protein p53
ENSG00000079462.7	469.664	195.822	332.743	-1.23152	0.152584	-8.07107	6.96843e-16	1.0718e-14	PAFAH1B3	platelet activating factor acetylhydrolase 1b catalytic subunit 3
ENSG00000107819.13	522.215	264.288	393.251	-0.968036	0.120034	-8.06466	7.34424e-16	1.12859e-14	SFXN3	sideroflexin 3
ENSG00000128050.8	2871.19	4880.92	3876.05	0.759256	0.0942477	8.05596	7.88559e-16	1.2107e-14	PAICS	phosphoribosylaminoimidazole carboxylase and phosphoribosylaminoimidazolesuccinocarboxamide synthase
ENSG00000176049.15	2963.25	1718.71	2340.98	-0.776886	0.0964416	-8.05551	7.91493e-16	1.21412e-14	JAKMIP2	janus kinase and microtubule interacting protein 2
ENSG00000116171.17	783.467	1336.92	1060.19	0.764831	0.0949658	8.05375	8.0293e-16	1.23056e-14	SCP2	sterol carrier protein 2
ENSG00000172379.20	3472.71	2139.21	2805.96	-0.694897	0.086322	-8.05006	8.27512e-16	1.26711e-14	ARNT2	aryl hydrocarbon receptor nuclear translocator 2
ENSG00000215374.5	0.229549	35.6055	17.9175	3.72424	0.462899	8.04549	8.59042e-16	1.31421e-14	FAM66B	family with sequence similarity 66 member B
ENSG00000143947.13	4754.2	8065.69	6409.95	0.755612	0.0939511	8.04261	8.79425e-16	1.343e-14	RPS27A	ribosomal protein S27a
ENSG00000171450.5	168.321	50.3156	109.318	-1.65805	0.206156	-8.0427	8.78833e-16	1.343e-14	CDK5R2	cyclin dependent kinase 5 regulatory subunit 2
ENSG00000239521.7	1125.38	664.687	895.032	-0.75114	0.0934882	-8.0346	9.38844e-16	1.43247e-14	GATS	GATS, stromal antigen 3 opposite strand
ENSG00000139200.13	447.314	198.521	322.917	-1.14853	0.142955	-8.03423	9.41712e-16	1.43557e-14	PIANP	PILR alpha associated neural protein
ENSG00000121454.5	1269.1	758.987	1014.04	-0.73606	0.0916866	-8.028	9.90718e-16	1.50893e-14	LHX4	LIM homeobox 4
ENSG00000170390.15	1460.94	877.185	1169.06	-0.72816	0.0907172	-8.0267	1.00127e-15	1.52365e-14	DCLK2	doublecortin like kinase 2
ENSG00000176463.13	382.484	168.537	275.51	-1.15245	0.143635	-8.02344	1.02822e-15	1.56328e-14	SLCO3A1	solute carrier organic anion transporter family member 3A1
ENSG00000198597.8	920.7	491.989	706.345	-0.895643	0.111666	-8.0207	1.05144e-15	1.59716e-14	ZNF536	zinc finger protein 536
ENSG00000198865.9	40.5948	0	20.2974	-3.75081	0.467967	-8.01512	1.10033e-15	1.66995e-14	CCDC152	coiled-coil domain containing 152
ENSG00000172292.14	3874.28	2459.65	3166.97	-0.650556	0.0811692	-8.01481	1.10308e-15	1.67265e-14	CERS6	ceramide synthase 6
ENSG00000157985.18	4704.62	3008.31	3856.46	-0.641289	0.0800512	-8.01099	1.13787e-15	1.72388e-14	AGAP1	ArfGAP with GTPase domain, ankyrin repeat and PH domain 1
ENSG00000063180.8	207.321	69.3703	138.346	-1.50879	0.188347	-8.01067	1.14087e-15	1.72538e-14	CA11	carbonic anhydrase 11
ENSG00000185742.6	98.6247	17.8483	58.2365	-2.24374	0.280092	-8.01072	1.14038e-15	1.72538e-14	C11orf87	chromosome 11 open reading frame 87
ENSG00000150394.13	673.317	332.918	503.117	-1.00046	0.124897	-8.01028	1.14447e-15	1.7293e-14	CDH8	cadherin 8
ENSG00000109819.8	276.111	107.919	192.015	-1.31447	0.164274	-8.00168	1.22736e-15	1.85291e-14	PPARGC1A	PPARG coactivator 1 alpha
ENSG00000167526.13	2517.78	4138.35	3328.06	0.710188	0.0887819	7.99924	1.25188e-15	1.88827e-14	RPL13	ribosomal protein L13
ENSG00000134871.17	1270.59	691.44	981.017	-0.869897	0.108834	-7.9929	1.31797e-15	1.98622e-14	COL4A2	collagen type IV alpha 2 chain
ENSG00000136099.13	216.085	462.226	339.156	1.06726	0.133557	7.99101	1.33835e-15	2.01516e-14	PCDH8	protocadherin 8
ENSG00000189431.7	65.793	188.405	127.099	1.46239	0.183214	7.98189	1.44113e-15	2.16801e-14	RASSF10	Ras association domain family member 10
ENSG00000163811.11	734.58	1225.93	980.257	0.734124	0.092007	7.979	1.4752e-15	2.21733e-14	WDR43	WD repeat domain 43
ENSG00000173068.17	49.5822	1.50025	25.5412	-3.44531	0.432074	-7.97388	1.53764e-15	2.30915e-14	BNC2	basonuclin 2
ENSG00000149639.14	5165.15	3186.27	4175.71	-0.692005	0.0867884	-7.97348	1.5427e-15	2.31472e-14	SOGA1	suppressor of glucose, autophagy associated 1
ENSG00000112242.14	646.666	1119.44	883.055	0.784131	0.0983535	7.97258	1.5539e-15	2.32949e-14	E2F3	E2F transcription factor 3
ENSG00000119041.10	704.816	1166.37	935.594	0.722212	0.090666	7.96564	1.64377e-15	2.46208e-14	GTF3C3	general transcription factor IIIC subunit 3
ENSG00000106153.12	656.741	1263.95	960.347	0.927538	0.116503	7.96152	1.69939e-15	2.54316e-14	CHCHD2	coiled-coil-helix-coiled-coil-helix domain containing 2
ENSG00000160014.16	4228.58	2510.61	3369.6	-0.744676	0.0935837	-7.95733	1.75796e-15	2.62852e-14	CALM3	calmodulin 3
ENSG00000141639.11	796.477	418.626	607.552	-0.916286	0.115284	-7.94808	1.89429e-15	2.82989e-14	MAPK4	mitogen-activated protein kinase 4
ENSG00000133112.16	8788.28	14209.8	11499	0.688261	0.0866392	7.94399	1.95787e-15	2.92233e-14	TPT1	tumor protein, translationally-controlled 1
ENSG00000125848.9	706.694	367.39	537.042	-0.930432	0.117154	-7.94198	1.98986e-15	2.96751e-14	FLRT3	fibronectin leucine rich transmembrane protein 3
ENSG00000132970.12	1389.38	2153.12	1771.25	0.628744	0.07917	7.94169	1.99444e-15	2.97174e-14	WASF3	WAS protein family member 3
ENSG00000159167.11	96.7487	15.6006	56.1747	-2.36963	0.298778	-7.93105	2.173e-15	3.23501e-14	STC1	stanniocalcin 1
ENSG00000078399.17	39.0675	0	19.5338	-3.71628	0.468879	-7.92587	2.26547e-15	3.36715e-14	HOXA9	homeobox A9
ENSG00000101846.6	382.004	169.67	275.837	-1.14066	0.143916	-7.92586	2.26569e-15	3.36715e-14	STS	steroid sulfatase
ENSG00000136848.16	930.505	480.036	705.271	-0.942805	0.119115	-7.91508	2.47087e-15	3.66891e-14	DAB2IP	DAB2 interacting protein
ENSG00000065427.14	1551.29	2428.6	1989.94	0.640999	0.0811893	7.89512	2.90034e-15	4.30156e-14	KARS	lysyl-tRNA synthetase
ENSG00000155858.5	1083.14	624.661	853.901	-0.788139	0.0998269	-7.89505	2.90195e-15	4.30156e-14	LSM11	LSM11, U7 small nuclear RNA associated
ENSG00000008311.14	528.343	972.947	750.645	0.870244	0.110385	7.88373	3.17755e-15	4.70601e-14	AASS	aminoadipate-semialdehyde synthase
ENSG00000112874.9	455.846	808.949	632.398	0.82056	0.104104	7.88208	3.21966e-15	4.76427e-14	NUDT12	nudix hydrolase 12
ENSG00000171786.5	622.448	1181.05	901.75	0.913622	0.115921	7.88141	3.23698e-15	4.78577e-14	NHLH1	nescient helix-loop-helix 1
ENSG00000256073.3	4.8175	58.1027	31.4601	2.905	0.368646	7.8802	3.26862e-15	4.82838e-14	URB1-AS1	URB1 antisense RNA 1 (head to head)
ENSG00000268658.5	0.758073	37.3244	19.0412	3.52401	0.447481	7.87522	3.40138e-15	5.02018e-14	LINC00664	long intergenic non-protein coding RNA 664
ENSG00000088899.14	463.884	220.618	342.251	-1.05425	0.134035	-7.86544	3.67817e-15	5.42403e-14	LZTS3	leucine zipper tumor suppressor family member 3
ENSG00000103888.16	58.2171	3.7389	30.978	-3.0856	0.392472	-7.86197	3.78138e-15	5.57145e-14	CEMIP	cell migration inducing hyaluronan binding protein
ENSG00000203772.7	148.345	41.6209	94.9828	-1.73809	0.22109	-7.86147	3.79651e-15	5.58895e-14	SPRN	shadow of prion protein
ENSG00000221870.2	73.2549	9.18484	41.2199	-2.62561	0.33414	-7.85782	3.90867e-15	5.74912e-14	TMEM257	transmembrane protein 257
ENSG00000182809.10	241.955	71.4281	156.691	-1.66884	0.212439	-7.85566	3.97683e-15	5.84437e-14	CRIP2	cysteine rich protein 2
ENSG00000128829.11	1320.73	2148.57	1734.65	0.698743	0.0889505	7.85542	3.98436e-15	5.85043e-14	EIF2AK4	eukaryotic translation initiation factor 2 alpha kinase 4
ENSG00000133706.17	3443.25	5218.27	4330.76	0.596846	0.0759844	7.85484	4.00277e-15	5.87244e-14	LARS	leucyl-tRNA synthetase
ENSG00000183665.5	111.628	265.562	188.595	1.216	0.154828	7.85389	4.03342e-15	5.91235e-14	TRMT12	tRNA methyltransferase 12 homolog
ENSG00000254615.2	104.879	21.8147	63.3466	-2.07214	0.263866	-7.85301	4.06184e-15	5.94893e-14	AC027031.2
ENSG00000196526.10	2119.22	1368.93	1744.08	-0.62641	0.0797826	-7.85145	4.1124e-15	6.01785e-14	AFAP1	actin filament associated protein 1
ENSG00000114942.13	1020.06	1701.11	1360.59	0.730944	0.0931309	7.84857	4.20816e-15	6.15273e-14	EEF1B2	eukaryotic translation elongation factor 1 beta 2
ENSG00000146267.11	1225.77	731.547	978.657	-0.739151	0.0942389	-7.84337	4.38602e-15	6.40732e-14	FAXC	failed axon connections homolog
ENSG00000149926.13	390.915	145.937	268.426	-1.37185	0.175053	-7.83674	4.62382e-15	6.74897e-14	FAM57B	family with sequence similarity 57 member B
ENSG00000162595.5	45.4665	1.29878	23.3826	-3.45018	0.440316	-7.8357	4.66254e-15	6.7997e-14	DIRAS3	DIRAS family GTPase 3
ENSG00000167281.18	127.715	32.1033	79.9092	-1.86939	0.238674	-7.83241	4.78593e-15	6.97373e-14	RBFOX3	RNA binding protein, fox-1 homolog 3
ENSG00000205336.11	3659.95	1948.26	2804.1	-0.89776	0.114627	-7.83202	4.80081e-15	6.98947e-14	ADGRG1	adhesion G protein-coupled receptor G1
ENSG00000131844.15	458.536	804.661	631.599	0.804439	0.102717	7.83163	4.81571e-15	7.00523e-14	MCCC2	methylcrotonoyl-CoA carboxylase 2
ENSG00000100814.17	444.287	828.317	636.302	0.88285	0.112742	7.83071	4.85141e-15	7.05118e-14	CCNB1IP1	cyclin B1 interacting protein 1
ENSG00000144115.16	137.453	314.425	225.939	1.16027	0.148188	7.82968	4.8913e-15	7.10315e-14	THNSL2	threonine synthase like 2
ENSG00000166801.15	101.126	20.6733	60.8996	-2.10211	0.268786	-7.82077	5.25009e-15	7.61774e-14	FAM111A	family with sequence similarity 111 member A
ENSG00000119138.4	100.349	247.372	173.86	1.25756	0.160853	7.81812	5.36176e-15	7.77319e-14	KLF9	Kruppel like factor 9
ENSG00000006757.11	48.4889	158.307	103.398	1.6388	0.209635	7.81738	5.3933e-15	7.81232e-14	PNPLA4	patatin like phospholipase domain containing 4
ENSG00000132359.14	306.848	124.342	215.595	-1.26738	0.16215	-7.81608	5.4494e-15	7.88693e-14	RAP1GAP2	RAP1 GTPase activating protein 2
ENSG00000179841.8	201.566	65.1622	133.364	-1.56109	0.199733	-7.81586	5.45882e-15	7.89391e-14	AKAP5	A-kinase anchoring protein 5
ENSG00000178343.4	22.5377	103.741	63.1392	2.0693	0.264809	7.81431	5.52659e-15	7.98518e-14	SHISA3	shisa family member 3
ENSG00000033170.16	868.257	1460.45	1164.35	0.743752	0.0952207	7.81082	5.68149e-15	8.20208e-14	FUT8	fucosyltransferase 8
ENSG00000259240.1	0.229549	33.3487	16.7891	3.63487	0.465518	7.80824	5.79931e-15	8.36514e-14	MIR4713HG	MIR4713 host gene
ENSG00000116830.11	225.977	450.819	338.398	0.979636	0.125479	7.80716	5.84914e-15	8.42286e-14	TTF2	transcription termination factor 2
ENSG00000163539.16	6877.25	4299.57	5588.41	-0.673031	0.0862057	-7.80726	5.84433e-15	8.42286e-14	CLASP2	cytoplasmic linker associated protein 2
ENSG00000136826.14	18.9011	91.1721	55.0366	2.08725	0.267395	7.80586	5.9096e-15	8.50278e-14	KLF4	Kruppel like factor 4
ENSG00000078053.16	925.907	511.798	718.853	-0.847977	0.108659	-7.80401	5.99716e-15	8.62155e-14	AMPH	amphiphysin
ENSG00000136944.17	409.316	159.232	284.274	-1.32363	0.169624	-7.80333	6.02933e-15	8.66054e-14	LMX1B	LIM homeobox transcription factor 1 beta
ENSG00000131778.18	348.715	631.316	490.015	0.846016	0.108436	7.80198	6.0944e-15	8.74669e-14	CHD1L	chromodomain helicase DNA binding protein 1 like
ENSG00000135905.18	198.436	69.0467	133.741	-1.47358	0.189016	-7.79602	6.38924e-15	9.16218e-14	DOCK10	dedicator of cytokinesis 10
ENSG00000152154.10	145.658	41.6936	93.6759	-1.70347	0.218741	-7.78763	6.82753e-15	9.78252e-14	TMEM178A	transmembrane protein 178A
ENSG00000143067.4	1088.26	606.505	847.383	-0.834097	0.107118	-7.78672	6.87696e-15	9.84513e-14	ZNF697	zinc finger protein 697
ENSG00000261308.2	148.589	336.806	242.697	1.14486	0.147209	7.7771	7.42046e-15	1.06143e-13	FIGNL2	fidgetin like 2
ENSG00000129514.5	38.9165	0	19.4582	-3.66431	0.471248	-7.77576	7.49976e-15	1.07189e-13	FOXA1	forkhead box A1
ENSG00000136842.13	58.2511	4.66973	31.4604	-2.94886	0.379774	-7.76476	8.18029e-15	1.16818e-13	TMOD1	tropomodulin 1
ENSG00000001036.13	317.763	596.549	457.156	0.894143	0.115221	7.76022	8.47827e-15	1.20972e-13	FUCA2	fucosidase, alpha-L- 2, plasma
ENSG00000173175.14	310.462	133.763	222.112	-1.18263	0.152719	-7.74388	9.64302e-15	1.37477e-13	ADCY5	adenylate cyclase 5
ENSG00000118985.15	374.873	724.984	549.928	0.944269	0.122081	7.73479	1.0357e-14	1.47534e-13	ELL2	elongation factor for RNA polymerase II 2
ENSG00000161682.14	330.785	131.771	231.278	-1.29487	0.167514	-7.72993	1.07608e-14	1.53158e-13	FAM171A2	family with sequence similarity 171 member A2
ENSG00000157890.17	118.802	29.3331	74.0674	-1.89468	0.245273	-7.72479	1.12036e-14	1.59328e-13	MEGF11	multiple EGF like domains 11
ENSG00000130643.8	71.2845	8.95463	40.1196	-2.56903	0.33294	-7.71621	1.19843e-14	1.7029e-13	CALY	calcyon neuron specific vesicular protein
ENSG00000162545.5	1544.8	911.15	1227.97	-0.752086	0.097521	-7.71204	1.23818e-14	1.75793e-13	CAMK2N1	calcium/calmodulin dependent protein kinase II inhibitor 1
ENSG00000117632.22	10926.2	7170.87	9048.53	-0.603842	0.0783115	-7.71077	1.25063e-14	1.77413e-13	STMN1	stathmin 1
ENSG00000140557.11	1905.5	1170.51	1538	-0.695657	0.090238	-7.70913	1.26675e-14	1.79551e-13	ST8SIA2	ST8 alpha-N-acetyl-neuraminide alpha-2,8-sialyltransferase 2
ENSG00000111670.14	1570.99	950.612	1260.8	-0.717135	0.0930705	-7.70529	1.30548e-14	1.84889e-13	GNPTAB	N-acetylglucosamine-1-phosphate transferase alpha and beta subunits
ENSG00000005810.17	6643.2	4410.48	5526.84	-0.587481	0.0762472	-7.70494	1.309e-14	1.85235e-13	MYCBP2	MYC binding protein 2, E3 ubiquitin protein ligase
ENSG00000183779.6	663.16	1207.44	935.298	0.852136	0.110657	7.7007	1.35321e-14	1.91334e-13	ZNF703	zinc finger protein 703
ENSG00000105696.8	237.555	70.0543	153.805	-1.68506	0.219035	-7.6931	1.43617e-14	2.02895e-13	TMEM59L	transmembrane protein 59 like
ENSG00000145423.4	760.674	2709.76	1735.22	1.73535	0.225581	7.6928	1.4395e-14	2.03199e-13	SFRP2	secreted frizzled related protein 2
ENSG00000175548.8	582.84	1045.03	813.935	0.833083	0.108543	7.67515	1.65227e-14	2.33042e-13	ALG10B	ALG10B, alpha-1,2-glucosyltransferase
ENSG00000163888.3	224.65	87.3345	155.992	-1.31681	0.171586	-7.67432	1.66293e-14	2.34353e-13	CAMK2N2	calcium/calmodulin dependent protein kinase II inhibitor 2
ENSG00000188613.6	405.289	195.623	300.456	-1.03622	0.135121	-7.66881	1.73597e-14	2.44446e-13	NANOS1	nanos C2HC-type zinc finger 1
ENSG00000160469.16	801.756	421.989	611.872	-0.911005	0.11881	-7.66773	1.7506e-14	2.46304e-13	BRSK1	BR serine/threonine kinase 1
ENSG00000196814.14	1441.22	847.598	1144.41	-0.757188	0.0988714	-7.65832	1.88387e-14	2.64837e-13	MVB12B	multivesicular body subunit 12B
ENSG00000164128.6	61.9294	5.03768	33.4836	-2.91513	0.38106	-7.65008	2.00861e-14	2.82143e-13	NPY1R	neuropeptide Y receptor Y1
ENSG00000204628.11	4651.64	7080.51	5866.07	0.601871	0.0788188	7.63614	2.23839e-14	3.14161e-13	RACK1	receptor for activated C kinase 1
ENSG00000135919.12	521.896	277.863	399.879	-0.897724	0.11761	-7.63303	2.29299e-14	3.21561e-13	SERPINE2	serpin family E member 2
ENSG00000182674.5	220.892	85.2648	153.078	-1.32617	0.173819	-7.62962	2.35454e-14	3.29924e-13	KCNB2	potassium voltage-gated channel subfamily B member 2
ENSG00000151208.16	1684.53	1005.47	1345	-0.737396	0.096679	-7.62727	2.39781e-14	3.35713e-13	DLG5	discs large MAGUK scaffold protein 5
ENSG00000142541.16	4770.83	7591.45	6181.14	0.66477	0.0872211	7.62167	2.50421e-14	3.50324e-13	RPL13A	ribosomal protein L13a
ENSG00000081181.7	525.699	257.862	391.781	-1.01134	0.132787	-7.61625	2.6116e-14	3.6505e-13	ARG2	arginase 2
ENSG00000186468.12	6898.34	10769	8833.67	0.638474	0.0838458	7.61487	2.63967e-14	3.68673e-13	RPS23	ribosomal protein S23
ENSG00000135269.17	135.173	37.7911	86.4819	-1.7384	0.228424	-7.61041	2.73219e-14	3.81285e-13	TES	testin LIM domain protein
ENSG00000198715.11	33.3186	126.723	80.0206	1.80446	0.237188	7.60773	2.78946e-14	3.88961e-13	GLMP	glycosylated lysosomal membrane protein
ENSG00000186439.12	0.493811	33.0979	16.7959	3.48996	0.45907	7.60224	2.91059e-14	4.05522e-13	TRDN	triadin
ENSG00000135046.13	186.682	60.7664	123.724	-1.54532	0.203509	-7.59337	3.11701e-14	4.33929e-13	ANXA1	annexin A1
ENSG00000164741.14	96.6309	19.4058	58.0184	-2.13491	0.281276	-7.59009	3.19686e-14	4.44685e-13	DLC1	DLC1 Rho GTPase activating protein
ENSG00000134569.9	559.104	284.105	421.604	-0.957785	0.126191	-7.58995	3.20023e-14	4.44793e-13	LRP4	LDL receptor related protein 4
ENSG00000183248.11	795.652	394.636	595.144	-0.989958	0.130619	-7.57896	3.48347e-14	4.83768e-13	PRR36	proline rich 36
ENSG00000133958.13	499.443	257.344	378.394	-0.941847	0.12428	-7.57842	3.498e-14	4.85394e-13	UNC79	unc-79 homolog, NALCN channel complex subunit
ENSG00000179796.11	36.38	0	18.19	-3.58683	0.473308	-7.57822	3.50319e-14	4.85721e-13	LRRC3B	leucine rich repeat containing 3B
ENSG00000171132.13	265.094	108.474	186.784	-1.24986	0.164995	-7.57512	3.58802e-14	4.97081e-13	PRKCE	protein kinase C epsilon
ENSG00000080854.14	426.317	193.479	309.898	-1.11664	0.14749	-7.57094	3.70524e-14	5.12907e-13	IGSF9B	immunoglobulin superfamily member 9B
ENSG00000139668.8	1292.23	1997.73	1644.98	0.622779	0.0823339	7.56406	3.90666e-14	5.40353e-13	WDFY2	WD repeat and FYVE domain containing 2
ENSG00000144642.21	221.613	82.3918	152.002	-1.377	0.182095	-7.56198	3.96984e-14	5.4865e-13	RBMS3	RNA binding motif single stranded interacting protein 3
ENSG00000059573.8	1147.68	1793.24	1470.46	0.638024	0.0843886	7.56055	4.01376e-14	5.54274e-13	ALDH18A1	aldehyde dehydrogenase 18 family member A1
ENSG00000084764.10	556.294	286.821	421.557	-0.936924	0.123955	-7.5586	4.0742e-14	5.62167e-13	MAPRE3	microtubule associated protein RP/EB family member 3
ENSG00000008282.8	416.743	748.79	582.767	0.834029	0.110422	7.55311	4.2497e-14	5.85912e-13	SYPL1	synaptophysin like 1
ENSG00000174498.13	965.864	1829.12	1397.49	0.907969	0.120255	7.55037	4.34031e-14	5.97924e-13	IGDCC3	immunoglobulin superfamily DCC subclass member 3
ENSG00000105854.12	1486.81	936.613	1211.71	-0.662095	0.0876969	-7.54982	4.35861e-14	5.99964e-13	PON2	paraoxonase 2
ENSG00000169714.16	2098.24	3217.94	2658.09	0.613156	0.0812275	7.54863	4.39872e-14	6.05001e-13	CNBP	CCHC-type zinc finger nucleic acid binding protein
ENSG00000076067.12	647.096	1062.41	854.752	0.710919	0.0941834	7.54823	4.41201e-14	6.06342e-13	RBMS2	RNA binding motif single stranded interacting protein 2
ENSG00000127863.15	412.163	207.412	309.787	-0.97533	0.129279	-7.5444	4.54357e-14	6.23923e-13	TNFRSF19	TNF receptor superfamily member 19
ENSG00000196338.12	1407.97	848.936	1128.45	-0.723209	0.0958778	-7.54302	4.59208e-14	6.3008e-13	NLGN3	neuroligin 3
ENSG00000036565.14	38.2866	0.417309	19.352	-3.49818	0.463867	-7.54135	4.65137e-14	6.37706e-13	SLC18A1	solute carrier family 18 member A1
ENSG00000174938.14	1096.83	568.036	832.431	-0.933266	0.123807	-7.53805	4.7705e-14	6.53517e-13	SEZ6L2	seizure related 6 homolog like 2
ENSG00000122420.9	45.1202	2.03719	23.5787	-3.2134	0.426864	-7.52793	5.15493e-14	7.05617e-13	PTGFR	prostaglandin F receptor
ENSG00000007314.12	3.76046	49.0259	26.3932	2.90155	0.386141	7.51421	5.72567e-14	7.83116e-13	SCN4A	sodium voltage-gated channel alpha subunit 4
ENSG00000205359.9	0.637469	32.4413	16.5394	3.45056	0.459229	7.5138	5.74359e-14	7.84943e-13	SLCO6A1	solute carrier organic anion transporter family member 6A1
ENSG00000145246.13	670.916	364.949	517.933	-0.866271	0.115303	-7.51299	5.77901e-14	7.89155e-13	ATP10D	ATPase phospholipid transporting 10D (putative)
ENSG00000104332.11	412.377	713.83	563.104	0.783866	0.104346	7.5122	5.81423e-14	7.93332e-13	SFRP1	secreted frizzled related protein 1
ENSG00000133131.14	179.989	365.244	272.617	1.00774	0.134185	7.5101	5.90823e-14	8.05518e-13	MORC4	MORC family CW-type zinc finger 4
ENSG00000091127.13	199.289	401.171	300.23	0.995508	0.132631	7.50584	6.10356e-14	8.31489e-13	PUS7	pseudouridylate synthase 7 (putative)
ENSG00000153956.15	649.48	329.654	489.567	-0.958427	0.127698	-7.50545	6.1219e-14	8.33326e-13	CACNA2D1	calcium voltage-gated channel auxiliary subunit alpha2delta 1
ENSG00000166862.6	42.8741	1.40404	22.1391	-3.27653	0.436593	-7.50478	6.1531e-14	8.36909e-13	CACNG2	calcium voltage-gated channel auxiliary subunit gamma 2
ENSG00000088538.12	1571.47	998.728	1285.1	-0.648274	0.0863915	-7.50391	6.19416e-14	8.41827e-13	DOCK3	dedicator of cytokinesis 3
ENSG00000172765.16	2079.73	1366.07	1722.9	-0.60286	0.0803531	-7.50263	6.25491e-14	8.49411e-13	TMCC1	transmembrane and coiled-coil domain family 1
ENSG00000154118.12	310.732	129.067	219.9	-1.23355	0.16449	-7.49926	6.4177e-14	8.70829e-13	JPH3	junctophilin 3
ENSG00000180817.11	1013.21	1801.29	1407.25	0.82007	0.109496	7.48948	6.91447e-14	9.37496e-13	PPA1	pyrophosphatase (inorganic) 1
ENSG00000167100.14	417.997	181.046	299.522	-1.18101	0.157693	-7.48926	6.92653e-14	9.3839e-13	SAMD14	sterile alpha motif domain containing 14
ENSG00000099814.15	396.708	171.402	284.055	-1.17593	0.157034	-7.48838	6.97283e-14	9.43917e-13	CEP170B	centrosomal protein 170B
ENSG00000133639.4	1558.4	2460.17	2009.28	0.653401	0.0872585	7.48811	6.9875e-14	9.44413e-13	BTG1	BTG anti-proliferation factor 1
ENSG00000146938.14	1254.22	754.604	1004.41	-0.728326	0.0972641	-7.48813	6.98616e-14	9.44413e-13	NLGN4X	neuroligin 4, X-linked
ENSG00000105520.10	656.228	301.151	478.69	-1.10302	0.147392	-7.48358	7.23248e-14	9.76754e-13	PLPPR2	phospholipid phosphatase related 2
ENSG00000076356.6	3495.2	5552.46	4523.83	0.662131	0.0885357	7.4787	7.50639e-14	1.0129e-12	PLXNA2	plexin A2
ENSG00000136732.14	138.51	301.228	219.869	1.102	0.147353	7.4786	7.51189e-14	1.0129e-12	GYPC	glycophorin C (Gerbich blood group)
ENSG00000151474.21	2425.93	1389.43	1907.68	-0.794422	0.10624	-7.47763	7.56765e-14	1.01961e-12	FRMD4A	FERM domain containing 4A
ENSG00000136052.9	332.993	147.044	240.018	-1.14566	0.153241	-7.47618	7.65119e-14	1.03006e-12	SLC41A2	solute carrier family 41 member 2
ENSG00000113742.12	1840.98	1161.85	1501.42	-0.658977	0.0881765	-7.47338	7.81597e-14	1.05142e-12	CPEB4	cytoplasmic polyadenylation element binding protein 4
ENSG00000172817.3	84.7369	222.684	153.711	1.34985	0.180662	7.47169	7.91701e-14	1.06418e-12	CYP7B1	cytochrome P450 family 7 subfamily B member 1
ENSG00000162188.5	705.816	369.966	537.891	-0.915843	0.122607	-7.46975	8.0346e-14	1.07914e-12	GNG3	G protein subunit gamma 3
ENSG00000064763.10	51.1244	3.29817	27.2113	-3.00046	0.401779	-7.46795	8.14552e-14	1.09318e-12	FAR2	fatty acyl-CoA reductase 2
ENSG00000152078.9	73.1989	10.7669	41.9829	-2.4224	0.324521	-7.46456	8.35769e-14	1.12078e-12	TMEM56	transmembrane protein 56
ENSG00000137285.9	7540.85	4759.6	6150.22	-0.659074	0.088319	-7.46242	8.49486e-14	1.13829e-12	TUBB2B	tubulin beta 2B class IIb
ENSG00000134698.10	1607.08	989.965	1298.52	-0.694205	0.0930476	-7.46075	8.6032e-14	1.1519e-12	AGO4	argonaute 4, RISC catalytic component
ENSG00000172380.5	1560.56	2368.1	1964.33	0.598971	0.0803021	7.45896	8.72048e-14	1.1667e-12	GNG12	G protein subunit gamma 12
ENSG00000155886.11	47.8859	2.79902	25.3425	-3.08164	0.413176	-7.45841	8.75717e-14	1.17069e-12	SLC24A2	solute carrier family 24 member 2
ENSG00000145016.15	1163.01	718.406	940.706	-0.689553	0.0924722	-7.45687	8.86017e-14	1.18354e-12	RUBCN	RUN and cysteine rich domain containing beclin 1 interacting protein
ENSG00000167693.16	722.799	1248.62	985.712	0.778654	0.104431	7.45618	8.90676e-14	1.18884e-12	NXN	nucleoredoxin
ENSG00000134138.19	10528.8	7055.32	8792.05	-0.573975	0.0769875	-7.45543	8.95731e-14	1.19466e-12	MEIS2	Meis homeobox 2
ENSG00000142173.14	127.806	21.8652	74.8355	-2.25053	0.302068	-7.45041	9.3049e-14	1.24005e-12	COL6A2	collagen type VI alpha 2 chain
ENSG00000107954.10	103.132	23.3502	63.2409	-1.97809	0.265515	-7.45001	9.33338e-14	1.24288e-12	NEURL1	neuralized E3 ubiquitin protein ligase 1
ENSG00000185088.13	528.667	961.271	744.969	0.848486	0.113911	7.4487	9.42666e-14	1.25433e-12	RPS27L	ribosomal protein S27 like
ENSG00000144868.13	248.09	103.471	175.78	-1.23557	0.165896	-7.44783	9.48896e-14	1.26067e-12	TMEM108	transmembrane protein 108
ENSG00000246876.6	0	29.6161	14.808	3.5707	0.479427	7.44784	9.48782e-14	1.26067e-12	LINC02466	long intergenic non-protein coding RNA 2466
ENSG00000147010.17	753.06	416.328	584.694	-0.838932	0.11272	-7.44259	9.87295e-14	1.31067e-12	SH3KBP1	SH3 domain containing kinase binding protein 1
ENSG00000162600.11	93.1674	247.518	170.343	1.35603	0.182319	7.43769	1.02464e-13	1.35919e-12	OMA1	OMA1 zinc metallopeptidase
ENSG00000182732.16	90.3918	17.6519	54.0218	-2.13533	0.287148	-7.43636	1.03499e-13	1.37187e-12	RGS6	regulator of G protein signaling 6
ENSG00000140386.12	895.096	495.709	695.402	-0.840284	0.113092	-7.43007	1.08537e-13	1.43753e-12	SCAPER	S-phase cyclin A associated protein in the ER
ENSG00000118515.11	139.512	43.2173	91.3644	-1.60256	0.215733	-7.42845	1.09874e-13	1.45412e-12	SGK1	serum/glucocorticoid regulated kinase 1
ENSG00000175467.14	420.595	199.439	310.017	-1.05083	0.14148	-7.42743	1.10729e-13	1.4643e-12	SART1	SART1, U4/U6.U5 tri-snRNP-associated protein 1
ENSG00000111218.11	217.389	433.959	325.674	0.986941	0.132907	7.42578	1.1212e-13	1.48042e-12	PRMT8	protein arginine methyltransferase 8
ENSG00000134538.2	1.01068	33.6439	17.3273	3.35455	0.45174	7.42583	1.12071e-13	1.48042e-12	SLCO1B1	solute carrier organic anion transporter family member 1B1
ENSG00000138769.10	231.484	82.6598	157.072	-1.43225	0.192989	-7.42139	1.15901e-13	1.52916e-12	CDKL2	cyclin dependent kinase like 2
ENSG00000107807.12	230.657	74.2502	152.453	-1.56638	0.211122	-7.41931	1.17729e-13	1.55209e-12	TLX1	T-cell leukemia homeobox 1
ENSG00000099194.5	17041.9	11296.4	14169.1	-0.58971	0.0795222	-7.41566	1.2102e-13	1.59425e-12	SCD	stearoyl-CoA desaturase
ENSG00000203727.3	259.946	111.486	185.716	-1.18982	0.160534	-7.41162	1.24769e-13	1.64237e-12	SAMD5	sterile alpha motif domain containing 5
ENSG00000169169.14	509.708	256.644	383.176	-0.970854	0.131042	-7.40869	1.2755e-13	1.6777e-12	CPT1C	carnitine palmitoyltransferase 1C
ENSG00000260027.4	35.1996	0	17.5998	-3.52545	0.476121	-7.40452	1.31627e-13	1.73e-12	HOXB7	homeobox B7
ENSG00000197329.11	1318.66	2103.55	1711.11	0.66831	0.0902849	7.40224	1.33906e-13	1.7586e-12	PELI1	pellino E3 ubiquitin protein ligase 1
ENSG00000153820.12	38.5765	0.858043	19.7172	-3.36743	0.454961	-7.40157	1.34581e-13	1.76612e-12	SPHKAP	SPHK1 interactor, AKAP domain containing
ENSG00000104833.11	1571.41	855.526	1213.47	-0.86208	0.116491	-7.40039	1.35786e-13	1.78058e-12	TUBB4A	tubulin beta 4A class IVa
ENSG00000124532.14	471.808	811.784	641.796	0.771816	0.104347	7.39661	1.39704e-13	1.83055e-12	MRS2	MRS2, magnesium transporter
ENSG00000198911.11	3907.5	2425.68	3166.59	-0.681987	0.0922458	-7.39315	1.43392e-13	1.87745e-12	SREBF2	sterol regulatory element binding transcription factor 2
ENSG00000162733.16	131.104	36.8874	83.9955	-1.70921	0.231236	-7.39162	1.45047e-13	1.89766e-12	DDR2	discoidin domain receptor tyrosine kinase 2
ENSG00000106012.17	752.507	428.057	590.282	-0.805473	0.108979	-7.39107	1.45653e-13	1.90414e-12	IQCE	IQ motif containing E
ENSG00000180938.5	51.6248	159.353	105.489	1.56537	0.211921	7.38655	1.50688e-13	1.96847e-12	ZNF572	zinc finger protein 572
ENSG00000100321.14	594.082	286.139	440.11	-1.03398	0.140018	-7.3846	1.52914e-13	1.99602e-12	SYNGR1	synaptogyrin 1
ENSG00000135218.17	67.8189	8.5139	38.1664	-2.53121	0.342774	-7.38448	1.53055e-13	1.99635e-12	CD36	CD36 molecule
ENSG00000160789.19	378.802	180.698	279.75	-1.04702	0.141838	-7.38177	1.56196e-13	2.03577e-12	LMNA	lamin A/C
ENSG00000151576.10	303.559	547.762	425.66	0.841044	0.113959	7.38026	1.5798e-13	2.05746e-12	QTRT2	queuine tRNA-ribosyltransferase accessory subunit 2
ENSG00000116251.9	2609.05	4350.62	3479.83	0.730991	0.0991755	7.37069	1.69751e-13	2.20908e-12	RPL22	ribosomal protein L22
ENSG00000128268.11	842.117	417.594	629.856	-0.993843	0.134914	-7.3665	1.75172e-13	2.2779e-12	MGAT3	mannosyl (beta-1,4-)-glycoprotein beta-1,4-N-acetylglucosaminyltransferase
ENSG00000215218.3	699.162	404.441	551.801	-0.783072	0.10631	-7.36595	1.75886e-13	2.28545e-12	UBE2QL1	ubiquitin conjugating enzyme E2 Q family like 1
ENSG00000182022.17	262.705	112.389	187.547	-1.18383	0.160726	-7.36556	1.76407e-13	2.29048e-12	CHST15	carbohydrate sulfotransferase 15
ENSG00000164180.13	438.796	761.534	600.165	0.789682	0.107232	7.36424	1.78154e-13	2.31143e-12	TMEM161B	transmembrane protein 161B
ENSG00000165655.16	483.083	251.222	367.153	-0.927091	0.125934	-7.36172	1.81561e-13	2.35385e-12	ZNF503	zinc finger protein 503
ENSG00000112232.8	126.4	35.3456	80.8729	-1.72193	0.234062	-7.35675	1.88443e-13	2.44122e-12	KHDRBS2	KH RNA binding domain containing, signal transduction associated 2
ENSG00000138814.16	1488.27	944.302	1216.29	-0.650919	0.0885469	-7.35112	1.96547e-13	2.54429e-12	PPP3CA	protein phosphatase 3 catalytic subunit alpha
ENSG00000151726.13	350.406	164.817	257.611	-1.06367	0.144723	-7.34969	1.9866e-13	2.56971e-12	ACSL1	acyl-CoA synthetase long chain family member 1
ENSG00000169436.16	96.578	19.5616	58.0698	-2.07078	0.28182	-7.34788	2.01369e-13	2.60279e-12	COL22A1	collagen type XXII alpha 1 chain
ENSG00000182095.14	999.627	513.275	756.451	-0.943235	0.128471	-7.34201	2.10409e-13	2.71758e-12	TNRC18	trinucleotide repeat containing 18
ENSG00000102445.18	15.4282	78.6045	47.0163	2.11877	0.288758	7.33751	2.17604e-13	2.8084e-12	RUBCNL	RUN and cysteine rich domain containing beclin 1 interacting protein like
ENSG00000154783.11	64.5104	6.1909	35.3507	-2.75914	0.376178	-7.33466	2.2228e-13	2.86659e-12	FGD5	FYVE, RhoGEF and PH domain containing 5
ENSG00000165609.12	488.636	817.676	653.156	0.734356	0.10014	7.33332	2.24515e-13	2.89324e-12	NUDT5	nudix hydrolase 5
ENSG00000175874.9	157.985	54.4862	106.236	-1.47081	0.200605	-7.3319	2.26911e-13	2.92193e-12	CREG2	cellular repressor of E1A stimulated genes 2
ENSG00000118495.18	97.9563	21.3973	59.6768	-1.99954	0.272741	-7.33129	2.27941e-13	2.93298e-12	PLAGL1	PLAG1 like zinc finger 1
ENSG00000139354.10	318.718	134.414	226.566	-1.2162	0.166024	-7.32543	2.38128e-13	3.06178e-12	GAS2L3	growth arrest specific 2 like 3
ENSG00000101752.11	6717.07	10599.7	8658.41	0.653286	0.0891835	7.32519	2.38561e-13	3.06505e-12	MIB1	mindbomb E3 ubiquitin protein ligase 1
ENSG00000197410.12	78.4296	13.7908	46.1102	-2.23239	0.305195	-7.31462	2.58108e-13	3.31371e-12	DCHS2	dachsous cadherin-related 2
ENSG00000106018.13	58.2744	6.05035	32.1624	-2.69087	0.367971	-7.31271	2.61802e-13	3.35862e-12	VIPR2	vasoactive intestinal peptide receptor 2
ENSG00000101204.16	450.52	201.313	325.917	-1.1369	0.15548	-7.31217	2.62864e-13	3.36973e-12	CHRNA4	cholinergic receptor nicotinic alpha 4 subunit
ENSG00000126822.16	40.9916	1.52367	21.2576	-3.20628	0.43873	-7.3081	2.7094e-13	3.47066e-12	PLEKHG3	pleckstrin homology and RhoGEF domain containing G3
ENSG00000131242.17	1358.77	800.041	1079.4	-0.757929	0.103749	-7.30542	2.76395e-13	3.5379e-12	RAB11FIP4	RAB11 family interacting protein 4
ENSG00000105849.5	293.035	542.065	417.55	0.87977	0.120498	7.30111	2.85403e-13	3.65048e-12	TWISTNB	TWIST neighbor
ENSG00000185664.14	10.743	67.2875	39.0152	2.31843	0.317743	7.29655	2.9525e-13	3.77361e-12	PMEL	premelanosome protein
ENSG00000003989.17	488.036	947.319	717.677	0.934546	0.128105	7.29513	2.98377e-13	3.81074e-12	SLC7A2	solute carrier family 7 member 2
ENSG00000074047.21	355.456	663.322	509.389	0.888133	0.121755	7.29446	2.99866e-13	3.82691e-12	GLI2	GLI family zinc finger 2
ENSG00000184564.8	107.724	24.3769	66.0506	-1.95262	0.267878	-7.2892	3.11803e-13	3.9763e-12	SLITRK6	SLIT and NTRK like family member 6
ENSG00000171603.16	3961.01	2533.21	3247.11	-0.639774	0.0878031	-7.28646	3.182e-13	4.05486e-12	CLSTN1	calsyntenin 1
ENSG00000135454.13	833.267	441.934	637.601	-0.900491	0.123677	-7.28099	3.31372e-13	4.21959e-12	B4GALNT1	beta-1,4-N-acetyl-galactosaminyltransferase 1
ENSG00000154265.15	495.46	257.852	376.656	-0.924739	0.127024	-7.28002	3.33782e-13	4.24712e-12	ABCA5	ATP binding cassette subfamily A member 5
ENSG00000188766.12	966.107	539.054	752.58	-0.827458	0.113712	-7.27682	3.41782e-13	4.34569e-12	SPRED3	sprouty related EVH1 domain containing 3
ENSG00000130741.10	1727.39	2572.15	2149.77	0.571309	0.0785653	7.27176	3.54822e-13	4.50816e-12	EIF2S3	eukaryotic translation initiation factor 2 subunit gamma
ENSG00000128915.11	762.005	1222.81	992.406	0.677961	0.0932636	7.2693	3.61362e-13	4.58786e-12	ICE2	interactor of little elongation complex ELL subunit 2
ENSG00000113532.12	1277.92	703.841	990.878	-0.846996	0.116604	-7.26385	3.76232e-13	4.77312e-12	ST8SIA4	ST8 alpha-N-acetyl-neuraminide alpha-2,8-sialyltransferase 4
ENSG00000173114.12	1383.97	873.37	1128.67	-0.657176	0.0905228	-7.25979	3.877e-13	4.91498e-12	LRRN3	leucine rich repeat neuronal 3
ENSG00000137486.16	599.593	324.924	462.259	-0.87513	0.120617	-7.25546	4.00312e-13	5.07111e-12	ARRB1	arrestin beta 1
ENSG00000145451.12	37.1845	0.858043	19.0213	-3.31059	0.456854	-7.2465	4.27689e-13	5.41392e-12	GLRA3	glycine receptor alpha 3
ENSG00000005022.5	1039.58	1608.06	1323.82	0.623455	0.0860642	7.24406	4.35437e-13	5.50794e-12	SLC25A5	solute carrier family 25 member 5
ENSG00000049449.8	2366.81	3813.29	3090.05	0.683774	0.0944565	7.23904	4.51876e-13	5.71168e-12	RCN1	reticulocalbin 1
ENSG00000137166.14	266.716	586.671	426.693	1.11157	0.153558	7.23879	4.52718e-13	5.7181e-12	FOXP4	forkhead box P4
ENSG00000197308.9	43.4051	1.84477	22.6249	-3.13645	0.433751	-7.23099	4.79479e-13	6.05003e-12	GATA3-AS1	GATA3 antisense RNA 1
ENSG00000198860.11	808.64	1291.86	1050.25	0.673276	0.0931106	7.23093	4.79702e-13	6.05003e-12	TSEN15	tRNA splicing endonuclease subunit 15
ENSG00000180828.2	275.446	529.371	402.408	0.924443	0.127942	7.22551	4.99215e-13	6.2915e-12	BHLHE22	basic helix-loop-helix family member e22
ENSG00000155760.2	1555.63	2655.32	2105.48	0.760712	0.105344	7.22123	5.15206e-13	6.48827e-12	FZD7	frizzled class receptor 7
ENSG00000169783.12	805.317	395.576	600.447	-1.00654	0.139408	-7.22005	5.1969e-13	6.53994e-12	LINGO1	leucine rich repeat and Ig domain containing 1
ENSG00000130508.10	1099.23	1723.76	1411.49	0.644672	0.0893001	7.21917	5.23074e-13	6.5777e-12	PXDN	peroxidasin
ENSG00000243694.2	0.229549	28.0693	14.1494	3.41036	0.472468	7.21819	5.26853e-13	6.62037e-12	LINC02027	long intergenic non-protein coding RNA 2027
ENSG00000009413.15	3515.43	2206.91	2861.17	-0.665381	0.092224	-7.21484	5.39993e-13	6.78053e-12	REV3L	REV3 like, DNA directed polymerase zeta catalytic subunit
ENSG00000080224.17	105.811	25.2496	65.5301	-1.91903	0.266062	-7.21273	5.48408e-13	6.88116e-12	EPHA6	EPH receptor A6
ENSG00000106537.7	1673.95	1015.22	1344.58	-0.716921	0.0994086	-7.21186	5.51922e-13	6.92019e-12	TSPAN13	tetraspanin 13
ENSG00000108691.9	31.6193	0	15.8097	-3.43901	0.477342	-7.20451	5.82527e-13	7.29327e-12	CCL2	C-C motif chemokine ligand 2
ENSG00000198346.10	229.069	441.201	335.135	0.931582	0.129304	7.20459	5.82194e-13	7.29327e-12	ZNF813	zinc finger protein 813
ENSG00000152104.11	232.896	456.298	344.597	0.950266	0.131919	7.20341	5.87232e-13	7.34682e-12	PTPN14	protein tyrosine phosphatase, non-receptor type 14
ENSG00000196782.12	1077.94	605.578	841.757	-0.8159	0.113273	-7.20296	5.89188e-13	7.36593e-12	MAML3	mastermind like transcriptional coactivator 3
ENSG00000141576.14	1734.04	1097.91	1415.98	-0.654464	0.0908655	-7.20255	5.90949e-13	7.38256e-12	RNF157	ring finger protein 157
ENSG00000205903.6	486.137	252.595	369.366	-0.929865	0.129209	-7.19661	6.17295e-13	7.70609e-12	ZNF316	zinc finger protein 316
ENSG00000149929.15	265.929	114.29	190.11	-1.17692	0.163544	-7.19633	6.18558e-13	7.71624e-12	HIRIP3	HIRA interacting protein 3
ENSG00000156140.9	86.0385	18.1954	52.1169	-2.03112	0.282479	-7.19034	6.46302e-13	8.05648e-12	ADAMTS3	ADAM metallopeptidase with thrombospondin type 1 motif 3
ENSG00000065717.14	37.7791	1.05951	19.4193	-3.22874	0.449371	-7.18502	6.71975e-13	8.37043e-12	TLE2	transducin like enhancer of split 2
ENSG00000169181.12	37.9572	1.15572	19.5565	-3.22191	0.448761	-7.17957	6.99322e-13	8.70476e-12	GSG1L	GSG1 like
ENSG00000105193.8	1776.14	2926.79	2351.46	0.711397	0.099131	7.17633	7.1606e-13	8.90664e-12	RPS16	ribosomal protein S16
ENSG00000132300.18	1358.14	2044.13	1701.14	0.585392	0.0815987	7.17404	7.28167e-13	9.05068e-12	PTCD3	pentatricopeptide repeat domain 3
ENSG00000142303.13	140.329	43.5243	91.9268	-1.60512	0.223753	-7.17365	7.30265e-13	9.07018e-12	ADAMTS10	ADAM metallopeptidase with thrombospondin type 1 motif 10
ENSG00000182168.14	539.906	292.795	416.351	-0.867327	0.120968	-7.1699	7.50512e-13	9.31493e-12	UNC5C	unc-5 netrin receptor C
ENSG00000171094.17	120.748	32.7415	76.7449	-1.76616	0.246705	-7.159	8.12671e-13	1.00791e-11	ALK	ALK receptor tyrosine kinase
ENSG00000023171.16	565.06	319.99	442.525	-0.811515	0.113387	-7.15707	8.24225e-13	1.0215e-11	GRAMD1B	GRAM domain containing 1B
ENSG00000159363.17	596.308	272.205	434.256	-1.10584	0.154512	-7.15695	8.24907e-13	1.02161e-11	ATP13A2	ATPase 13A2
ENSG00000130881.13	237.418	78.0678	157.743	-1.53248	0.214191	-7.15473	8.384e-13	1.03757e-11	LRP3	LDL receptor related protein 3
ENSG00000231107.1	49.6848	4.39548	27.0401	-2.79936	0.391362	-7.15286	8.49873e-13	1.05101e-11	LINC01508	long intergenic non-protein coding RNA 1508
ENSG00000105223.19	1746.92	903.088	1325.01	-0.934355	0.130634	-7.15244	8.52462e-13	1.05346e-11	PLD3	phospholipase D family member 3
ENSG00000147041.11	48.3797	3.7767	26.0782	-2.89092	0.404462	-7.14757	8.83287e-13	1.09076e-11	SYTL5	synaptotagmin like 5
ENSG00000196104.10	294.397	108.7	201.549	-1.39167	0.194812	-7.14367	9.08734e-13	1.12138e-11	SPOCK3	SPARC/osteonectin, cwcv and kazal like domains proteoglycan 3
ENSG00000075568.16	2039.1	3161.77	2600.44	0.629475	0.0883076	7.12821	1.01682e-12	1.25386e-11	TMEM131	transmembrane protein 131
ENSG00000127804.12	715.473	1133.88	924.679	0.658276	0.0923497	7.12808	1.01777e-12	1.25413e-11	METTL16	methyltransferase like 16
ENSG00000115109.13	1606.87	2433.82	2020.34	0.594699	0.0834393	7.12733	1.02337e-12	1.26012e-11	EPB41L5	erythrocyte membrane protein band 4.1 like 5
ENSG00000138758.11	6810.46	10845.3	8827.88	0.665992	0.0934914	7.12356	1.05174e-12	1.29412e-11	SEPT11	septin 11
ENSG00000004864.13	443.042	757.488	600.265	0.766944	0.107694	7.1215	1.06761e-12	1.31272e-11	SLC25A13	solute carrier family 25 member 13
ENSG00000157216.15	2716.12	1658.18	2187.15	-0.703444	0.0987799	-7.12133	1.06892e-12	1.31339e-11	SSBP3	single stranded DNA binding protein 3
ENSG00000163347.5	73.691	13.2189	43.4549	-2.21472	0.311077	-7.11952	1.08305e-12	1.3298e-11	CLDN1	claudin 1
ENSG00000050165.17	2584.61	1687.14	2135.87	-0.609517	0.085703	-7.11197	1.14397e-12	1.403e-11	DKK3	dickkopf WNT signaling pathway inhibitor 3
ENSG00000146151.12	255.187	114.793	184.99	-1.12179	0.157734	-7.11193	1.14431e-12	1.403e-11	HMGCLL1	3-hydroxymethyl-3-methylglutaryl-CoA lyase like 1
ENSG00000160007.18	5753.55	4042.16	4897.85	-0.50676	0.0712748	-7.10995	1.16083e-12	1.42225e-11	ARHGAP35	Rho GTPase activating protein 35
ENSG00000167371.17	305.674	136.092	220.883	-1.13177	0.159205	-7.10886	1.17002e-12	1.43248e-11	PRRT2	proline rich transmembrane protein 2
ENSG00000139722.6	355.236	676.313	515.774	0.90843	0.127792	7.10863	1.17198e-12	1.43386e-11	VPS37B	VPS37B, ESCRT-I subunit
ENSG00000108309.13	531.231	290.901	411.066	-0.855287	0.120538	-7.09557	1.28817e-12	1.57489e-11	RUNDC3A	RUN domain containing 3A
ENSG00000171858.17	692.454	1354.54	1023.5	0.946318	0.133384	7.09469	1.29642e-12	1.58384e-11	RPS21	ribosomal protein S21
ENSG00000229117.8	2203.18	3230.85	2717.01	0.548994	0.0773835	7.09446	1.29855e-12	1.58533e-11	RPL41	ribosomal protein L41
ENSG00000198625.12	1763.68	2674	2218.84	0.595752	0.0840217	7.09046	1.33665e-12	1.63067e-11	MDM4	MDM4, p53 regulator
ENSG00000147526.19	842.896	510.606	676.751	-0.715357	0.100907	-7.0893	1.34788e-12	1.64321e-11	TACC1	transforming acidic coiled-coil containing protein 1
ENSG00000164048.13	499.701	817.271	658.486	0.704743	0.0994116	7.08914	1.34947e-12	1.64398e-11	ZNF589	zinc finger protein 589
ENSG00000120658.13	208.841	80.6238	144.732	-1.32479	0.186894	-7.08843	1.3564e-12	1.65125e-11	ENOX1	ecto-NOX disulfide-thiol exchanger 1
ENSG00000109339.20	2472.2	1587.02	2029.61	-0.633587	0.0894349	-7.08434	1.39711e-12	1.6996e-11	MAPK10	mitogen-activated protein kinase 10
ENSG00000206053.12	1284.71	1927.06	1605.89	0.581532	0.0821414	7.07964	1.44528e-12	1.75695e-11	JPT2	Jupiter microtubule associated homolog 2
ENSG00000074590.13	902.227	534.427	718.327	-0.745928	0.105378	-7.0786	1.45618e-12	1.76895e-11	NUAK1	NUAK family kinase 1
ENSG00000124571.17	1515.12	2320.39	1917.75	0.608285	0.0859802	7.07471	1.49766e-12	1.81805e-11	XPO5	exportin 5
ENSG00000075539.14	2178.91	3330.43	2754.67	0.607477	0.0858703	7.07435	1.50152e-12	1.82146e-11	FRYL	FRY like transcription coactivator
ENSG00000110002.15	464.066	243.295	353.68	-0.911158	0.128829	-7.07261	1.52051e-12	1.84319e-11	VWA5A	von Willebrand factor A domain containing 5A
ENSG00000145592.13	4384.82	6634.93	5509.87	0.593677	0.083993	7.06818	1.56983e-12	1.90164e-11	RPL37	ribosomal protein L37
ENSG00000167508.11	286.807	121.893	204.35	-1.20334	0.170279	-7.06687	1.58464e-12	1.91822e-11	MVD	mevalonate diphosphate decarboxylase
ENSG00000105379.9	288.682	126.57	207.626	-1.16136	0.164441	-7.06247	1.63568e-12	1.9786e-11	ETFB	electron transfer flavoprotein beta subunit
ENSG00000197153.4	186.676	62.9916	124.834	-1.5127	0.214194	-7.06228	1.63798e-12	1.98e-11	HIST1H3J	histone cluster 1 H3 family member j
ENSG00000167721.10	974.338	1511.66	1243	0.62863	0.0890537	7.05899	1.67712e-12	2.02588e-11	TSR1	TSR1, ribosome maturation factor
ENSG00000197121.14	4165.91	2805.25	3485.58	-0.566794	0.0803043	-7.05808	1.68824e-12	2.03787e-11	PGAP1	post-GPI attachment to proteins 1
ENSG00000144339.11	180.254	69.4212	124.837	-1.32669	0.18798	-7.0576	1.69399e-12	2.04339e-11	TMEFF2	transmembrane protein with EGF like and two follistatin like domains 2
ENSG00000151572.16	30.2648	0	15.1324	-3.37908	0.478837	-7.05684	1.70331e-12	2.05318e-11	ANO4	anoctamin 4
ENSG00000198513.11	803.422	455.052	629.237	-0.810348	0.114854	-7.05548	1.72009e-12	2.07196e-11	ATL1	atlastin GTPase 1
ENSG00000126947.12	349.686	618.511	484.099	0.817161	0.11594	7.04813	1.81343e-12	2.18133e-11	ARMCX1	armadillo repeat containing, X-linked 1
ENSG00000171992.12	84.7562	13.2227	48.9894	-2.30068	0.326423	-7.04815	1.81307e-12	2.18133e-11	SYNPO	synaptopodin
ENSG00000198932.12	406.436	214.774	310.605	-0.904473	0.128351	-7.04688	1.82968e-12	2.19933e-11	GPRASP1	G protein-coupled receptor associated sorting protein 1
ENSG00000141446.10	802.533	1327.8	1065.17	0.723063	0.102609	7.04679	1.83096e-12	2.19933e-11	ESCO1	establishment of sister chromatid cohesion N-acetyltransferase 1
ENSG00000066248.14	66.7133	9.86203	38.2876	-2.37518	0.337073	-7.04649	1.83492e-12	2.20255e-11	NGEF	neuronal guanine nucleotide exchange factor
ENSG00000166206.14	3177.1	2105.41	2641.26	-0.590116	0.0837542	-7.04581	1.84389e-12	2.21176e-11	GABRB3	gamma-aminobutyric acid type A receptor beta3 subunit
ENSG00000138587.5	38.9023	124.079	81.4906	1.5918	0.225933	7.04548	1.84825e-12	2.21544e-11	MNS1	meiosis specific nuclear structural 1
ENSG00000111249.13	915.565	500.228	707.897	-0.856577	0.121613	-7.04344	1.87551e-12	2.24656e-11	CUX2	cut like homeobox 2
ENSG00000196405.12	1413.12	859.534	1136.33	-0.710194	0.100871	-7.0406	1.91415e-12	2.29124e-11	EVL	Enah/Vasp-like
ENSG00000110395.6	3649.65	5217.8	4433.73	0.51257	0.0728056	7.04026	1.91885e-12	2.29527e-11	CBL	Cbl proto-oncogene
ENSG00000228933.7	0.373207	27.4102	13.8917	3.3382	0.474166	7.04014	1.92051e-12	2.29565e-11	AC107419.1
ENSG00000053524.12	204.821	78.7438	141.782	-1.3263	0.188596	-7.03249	2.02874e-12	2.42333e-11	MCF2L2	MCF.2 cell line derived transforming sequence-like 2
ENSG00000196935.8	2046.37	1233.78	1640.07	-0.719585	0.102341	-7.03125	2.04694e-12	2.44337e-11	SRGAP1	SLIT-ROBO Rho GTPase activating protein 1
ENSG00000167889.12	397.33	170.998	284.164	-1.18464	0.168489	-7.03097	2.05098e-12	2.4465e-11	MGAT5B	mannosyl (alpha-1,6-)-glycoprotein beta-1,6-N-acetyl-glucosaminyltransferase, isozyme B
ENSG00000142611.16	114.245	258.929	186.587	1.13915	0.162029	7.03049	2.05803e-12	2.4532e-11	PRDM16	PR/SET domain 16
ENSG00000251138.6	0.373207	26.7614	13.5673	3.32448	0.473941	7.01455	2.30697e-12	2.74803e-11	AC090502.1
ENSG00000029534.19	188.291	71.5271	129.909	-1.33063	0.189737	-7.013	2.3326e-12	2.77663e-11	ANK1	ankyrin 1
ENSG00000102109.8	73.3504	13.6219	43.4861	-2.15515	0.307315	-7.01285	2.33515e-12	2.77774e-11	PCSK1N	proprotein convertase subtilisin/kexin type 1 inhibitor
ENSG00000163116.9	7.37219	52.9222	30.1472	2.4261	0.346245	7.0069	2.43649e-12	2.89629e-11	STPG2	sperm tail PG-rich repeat containing 2
ENSG00000143390.17	520.065	841.755	680.91	0.686339	0.0979948	7.00384	2.49047e-12	2.95841e-11	RFX5	regulatory factor X5
ENSG00000154217.14	1850.4	1195.22	1522.81	-0.625594	0.089336	-7.00271	2.51059e-12	2.98025e-11	PITPNC1	phosphatidylinositol transfer protein, cytoplasmic 1
ENSG00000196189.12	111.31	32.4413	71.8755	-1.6739	0.239048	-7.00237	2.51677e-12	2.98551e-11	SEMA4A	semaphorin 4A
ENSG00000197977.3	617.376	294.873	456.124	-1.04923	0.150006	-6.99455	2.66117e-12	3.15462e-11	ELOVL2	ELOVL fatty acid elongase 2
ENSG00000112759.16	129.395	289.836	209.615	1.12388	0.160692	6.99401	2.6713e-12	3.16445e-11	SLC29A1	solute carrier family 29 member 1 (Augustine blood group)
ENSG00000184575.11	3145.46	4713.83	3929.65	0.580608	0.0830721	6.9892	2.76454e-12	3.27264e-11	XPOT	exportin for tRNA
ENSG00000010278.12	62.1972	8.89622	35.5467	-2.40396	0.344009	-6.98807	2.78686e-12	3.29679e-11	CD9	CD9 molecule
ENSG00000266028.7	984.867	595.438	790.152	-0.719363	0.102989	-6.98482	2.85212e-12	3.37167e-11	SRGAP2	SLIT-ROBO Rho GTPase activating protein 2
ENSG00000119547.5	1203.39	1809.27	1506.33	0.586042	0.0839439	6.98136	2.92345e-12	3.45361e-11	ONECUT2	one cut homeobox 2
ENSG00000084710.13	2218.62	1463.28	1840.95	-0.596506	0.085456	-6.98027	2.94618e-12	3.47807e-11	EFR3B	EFR3 homolog B
ENSG00000137343.17	638.724	356.629	497.676	-0.826791	0.118475	-6.9786	2.98126e-12	3.51706e-11	ATAT1	alpha tubulin acetyltransferase 1
ENSG00000243156.7	1299.07	816.023	1057.54	-0.663187	0.0950419	-6.97784	2.99757e-12	3.53387e-11	MICAL3	microtubule associated monooxygenase, calponin and LIM domain containing 3
ENSG00000166012.16	602.541	1056.99	829.763	0.805548	0.115477	6.97582	3.04102e-12	3.58264e-11	TAF1D	TATA-box binding protein associated factor, RNA polymerase I subunit D
ENSG00000130723.18	8698.79	5783.54	7241.16	-0.584719	0.0838562	-6.97288	3.1052e-12	3.65575e-11	PRRC2B	proline rich coiled-coil 2B
ENSG00000173542.8	2244.45	3706.43	2975.44	0.717539	0.102907	6.97269	3.10928e-12	3.65804e-11	MOB1B	MOB kinase activator 1B
ENSG00000165929.12	34.1788	0.881469	17.5301	-3.20817	0.460291	-6.96988	3.17223e-12	3.72954e-11	TC2N	tandem C2 domains, nuclear
ENSG00000114805.16	1043.3	1639.31	1341.3	0.649278	0.0932378	6.96368	3.31492e-12	3.89463e-11	PLCH1	phospholipase C eta 1
ENSG00000128059.8	369.915	655.578	512.747	0.813587	0.116883	6.96071	3.38556e-12	3.9749e-11	PPAT	phosphoribosyl pyrophosphate amidotransferase
ENSG00000154639.18	6060.27	3831.18	4945.72	-0.6558	0.0942159	-6.96061	3.38812e-12	3.9752e-11	CXADR	CXADR, Ig-like cell adhesion molecule
ENSG00000139287.12	90.34	13.9195	52.1298	-2.32021	0.333347	-6.96036	3.39392e-12	3.97928e-11	TPH2	tryptophan hydroxylase 2
ENSG00000130338.12	5575.25	3820.31	4697.78	-0.54182	0.077867	-6.95827	3.44468e-12	4.03603e-11	TULP4	tubby like protein 4
ENSG00000176014.12	198.385	387.575	292.98	0.950978	0.136676	6.9579	3.45384e-12	4.04401e-11	TUBB6	tubulin beta 6 class V
ENSG00000064309.14	533.884	297.821	415.852	-0.829518	0.119241	-6.95667	3.48399e-12	4.07653e-11	CDON	cell adhesion associated, oncogene regulated
ENSG00000075035.9	35.6569	1.08294	18.3699	-3.14357	0.45195	-6.95557	3.5114e-12	4.1058e-11	WSCD2	WSC domain containing 2
ENSG00000133019.11	346.107	174.478	260.292	-0.964309	0.138835	-6.9457	3.76598e-12	4.40048e-11	CHRM3	cholinergic receptor muscarinic 3
ENSG00000164116.16	115.081	32.3882	73.7346	-1.7296	0.249069	-6.94423	3.80526e-12	4.44336e-11	GUCY1A3	guanylate cyclase 1 soluble subunit alpha
ENSG00000049883.14	373.337	631.28	502.308	0.747452	0.107647	6.94355	3.82359e-12	4.46172e-11	PTCD2	pentatricopeptide repeat domain 2
ENSG00000122778.9	3211.78	2129.58	2670.68	-0.58913	0.0848812	-6.94064	3.90316e-12	4.55148e-11	KIAA1549	KIAA1549
ENSG00000148408.12	626.86	353.729	490.295	-0.818158	0.117973	-6.93511	4.05918e-12	4.7302e-11	CACNA1B	calcium voltage-gated channel subunit alpha1 B
ENSG00000137992.14	747.322	1167.68	957.501	0.639209	0.092193	6.93337	4.10922e-12	4.78526e-11	DBT	dihydrolipoamide branched chain transacylase E2
ENSG00000116147.16	127.062	38.8856	82.9737	-1.60461	0.231579	-6.92898	4.23888e-12	4.9329e-11	TNR	tenascin R
ENSG00000167723.14	16.0127	75.8082	45.9105	2.00925	0.290085	6.92641	4.31649e-12	5.01982e-11	TRPV3	transient receptor potential cation channel subfamily V member 3
ENSG00000153094.22	171.586	339.686	255.636	0.963563	0.139147	6.9248	4.36605e-12	5.07401e-11	BCL2L11	BCL2 like 11
ENSG00000110514.19	1312.91	821.261	1067.09	-0.668022	0.096542	-6.9195	4.53241e-12	5.26379e-11	MADD	MAP kinase activating death domain
ENSG00000115993.12	1048.94	636.536	842.736	-0.709456	0.102579	-6.91617	4.64033e-12	5.38548e-11	TRAK2	trafficking kinesin protein 2
ENSG00000175567.8	152.093	311.018	231.556	1.00197	0.144898	6.91497	4.67968e-12	5.42748e-11	UCP2	uncoupling protein 2
ENSG00000203879.11	6996.67	4373.92	5685.3	-0.670606	0.0969872	-6.91438	4.69911e-12	5.44634e-11	GDI1	GDP dissociation inhibitor 1
ENSG00000245662.3	0.459098	27.8353	14.1472	3.23976	0.468578	6.91403	4.71063e-12	5.45601e-11	LINC02211	long intergenic non-protein coding RNA 2211
ENSG00000166619.12	1680	1023.76	1351.88	-0.708902	0.102541	-6.91333	4.73399e-12	5.47937e-11	BLCAP	bladder cancer associated protein
ENSG00000077279.18	27057.5	18964.1	23010.8	-0.509959	0.0737854	-6.91138	4.79962e-12	5.55158e-11	DCX	doublecortin
ENSG00000067704.9	1197.87	1818.88	1508.37	0.597518	0.0864751	6.90971	4.85654e-12	5.61364e-11	IARS2	isoleucyl-tRNA synthetase 2, mitochondrial
ENSG00000266524.2	47.0125	3.94037	25.4765	-2.74449	0.39773	-6.90038	5.18627e-12	5.99074e-11	GDF10	growth differentiation factor 10
ENSG00000123240.16	1064.49	634.658	849.573	-0.734887	0.106516	-6.89932	5.22518e-12	6.03162e-11	OPTN	optineurin
ENSG00000104964.14	1454.12	887.124	1170.62	-0.705237	0.102287	-6.89467	5.39899e-12	6.22806e-11	AES	amino-terminal enhancer of split
ENSG00000189067.12	687.763	400.151	543.957	-0.769111	0.111561	-6.89409	5.42117e-12	6.24945e-11	LITAF	lipopolysaccharide induced TNF factor
ENSG00000014919.12	900.133	1383.87	1142	0.614738	0.0891712	6.8939	5.42821e-12	6.25338e-11	COX15	COX15, cytochrome c oxidase assembly homolog
ENSG00000011347.9	581.077	295.393	438.235	-0.952758	0.138239	-6.89211	5.49717e-12	6.32857e-11	SYT7	synaptotagmin 7
ENSG00000159216.18	53.4561	5.67989	29.568	-2.6176	0.380365	-6.88181	5.9095e-12	6.7987e-11	RUNX1	runt related transcription factor 1
ENSG00000111674.8	3246.59	2074.86	2660.73	-0.640874	0.0931593	-6.87933	6.01343e-12	6.91363e-11	ENO2	enolase 2
ENSG00000157483.8	371.631	621.793	496.712	0.734641	0.106942	6.86955	6.44059e-12	7.39978e-11	MYO1E	myosin IE
ENSG00000196141.13	697.554	397.765	547.66	-0.795097	0.115804	-6.86586	6.60938e-12	7.58863e-11	SPATS2L	spermatogenesis associated serine rich 2 like
ENSG00000169862.18	3026.8	1957.77	2492.28	-0.621828	0.0905714	-6.86561	6.62098e-12	7.59687e-11	CTNND2	catenin delta 2
ENSG00000182601.6	66.8389	11.1024	38.9707	-2.28177	0.332444	-6.86364	6.71276e-12	7.69703e-11	HS3ST4	heparan sulfate-glucosamine 3-sulfotransferase 4
ENSG00000185532.15	153.466	51.2855	102.376	-1.48631	0.216966	-6.85046	7.36139e-12	8.43513e-11	PRKG1	protein kinase, cGMP-dependent, type I
ENSG00000197555.9	868.902	490.914	679.908	-0.808697	0.118094	-6.84789	7.49466e-12	8.58211e-11	SIPA1L1	signal induced proliferation associated 1 like 1
ENSG00000007402.11	736.575	437.705	587.14	-0.741227	0.108307	-6.84375	7.71444e-12	8.82789e-11	CACNA2D2	calcium voltage-gated channel auxiliary subunit alpha2delta 2
ENSG00000242828.1	0	23.5542	11.7771	3.31857	0.485299	6.83821	8.01882e-12	9.17009e-11	AC068756.1
ENSG00000183023.18	3478.57	2415.48	2947.03	-0.52276	0.0764898	-6.83438	8.23624e-12	9.41246e-11	SLC8A1	solute carrier family 8 member A1
ENSG00000170854.17	232.592	430.582	331.587	0.875489	0.128104	6.83422	8.24523e-12	9.41646e-11	RIOX2	ribosomal oxygenase 2
ENSG00000171552.12	836.255	507.027	671.641	-0.713154	0.104464	-6.82677	8.6848e-12	9.91187e-11	BCL2L1	BCL2 like 1
ENSG00000153071.14	47.993	4.69316	26.3431	-2.67193	0.39148	-6.8252	8.78007e-12	1.00139e-10	DAB2	DAB2, clathrin adaptor protein
ENSG00000163462.17	177.274	64.8633	121.069	-1.39163	0.20394	-6.82369	8.87296e-12	1.01132e-10	TRIM46	tripartite motif containing 46
ENSG00000163013.11	317.951	141.362	229.657	-1.14535	0.167865	-6.82304	8.91358e-12	1.01527e-10	FBXO41	F-box protein 41
ENSG00000168077.13	181.815	70.9046	126.36	-1.31292	0.192443	-6.82241	8.95276e-12	1.01906e-10	SCARA3	scavenger receptor class A member 3
ENSG00000223414.2	692.101	1145.65	918.876	0.719133	0.105434	6.82066	9.06218e-12	1.03083e-10	LINC00473	long intergenic non-protein coding RNA 473
ENSG00000100441.9	634.955	1057.78	846.37	0.723729	0.106163	6.81715	9.28671e-12	1.05567e-10	KHNYN	KH and NYN domain containing
ENSG00000049759.17	4219.94	2898.38	3559.16	-0.538775	0.0790412	-6.81638	9.33605e-12	1.06058e-10	NEDD4L	neural precursor cell expressed, developmentally down-regulated 4-like, E3 ubiquitin protein ligase
ENSG00000261310.1	0	23.458	11.729	3.30968	0.485605	6.81559	9.38756e-12	1.06572e-10	AC009081.1
ENSG00000118971.7	3448.84	5471.96	4460.4	0.658775	0.0967166	6.81139	9.66576e-12	1.09658e-10	CCND2	cyclin D2
ENSG00000273274.1	542.324	312.141	427.233	-0.788106	0.11574	-6.80926	9.81018e-12	1.11223e-10	ZBTB8B	zinc finger and BTB domain containing 8B
ENSG00000184371.13	151.27	50.061	100.666	-1.53141	0.224908	-6.80905	9.82446e-12	1.11311e-10	CSF1	colony stimulating factor 1
ENSG00000112038.17	27.7894	0	13.8947	-3.27922	0.481706	-6.80751	9.93027e-12	1.12362e-10	OPRM1	opioid receptor mu 1
ENSG00000115902.10	1653.13	1008.96	1331.05	-0.705531	0.10364	-6.80754	9.92824e-12	1.12362e-10	SLC1A4	solute carrier family 1 member 4
ENSG00000114978.17	1202.68	1890.54	1546.61	0.646974	0.0950752	6.80487	1.01143e-11	1.14369e-10	MOB1A	MOB kinase activator 1A
ENSG00000084093.16	831.108	1313.85	1072.48	0.656843	0.0965377	6.80401	1.01747e-11	1.14976e-10	REST	RE1 silencing transcription factor
ENSG00000264364.2	5877.76	3966.63	4922.2	-0.563865	0.0828884	-6.8027	1.02674e-11	1.15947e-10	DYNLL2	dynein light chain LC8-type 2
ENSG00000185236.11	697.698	356.125	526.912	-0.946639	0.139186	-6.80127	1.03698e-11	1.17026e-10	RAB11B	RAB11B, member RAS oncogene family
ENSG00000120889.12	1090.45	1722.82	1406.63	0.65183	0.0958573	6.8	1.04617e-11	1.17986e-10	TNFRSF10B	TNF receptor superfamily member 10b
ENSG00000198604.10	850.777	1513.46	1182.12	0.82171	0.120846	6.79966	1.04868e-11	1.18192e-10	BAZ1A	bromodomain adjacent to zinc finger domain 1A
ENSG00000106483.11	44.8949	3.3216	24.1082	-2.80116	0.412035	-6.79837	1.05811e-11	1.19177e-10	SFRP4	secreted frizzled related protein 4
ENSG00000249413.2	2.33679	34.8437	18.5902	2.89896	0.426635	6.79494	1.08359e-11	1.21966e-10	AC116049.2
ENSG00000173145.11	343.615	630.79	487.203	0.865946	0.127474	6.7931	1.09752e-11	1.23453e-10	NOC3L	NOC3 like DNA replication regulator
ENSG00000276293.4	1154.27	713.733	934.003	-0.685891	0.100978	-6.79249	1.10218e-11	1.23896e-10	PIP4K2B	phosphatidylinositol-5-phosphate 4-kinase type 2 beta
ENSG00000134030.13	321.362	145.416	233.389	-1.10206	0.162395	-6.78627	1.15067e-11	1.29262e-10	CTIF	cap binding complex dependent translation initiation factor
ENSG00000082482.13	146.951	50.5486	98.75	-1.47389	0.217357	-6.78094	1.19396e-11	1.34037e-10	KCNK2	potassium two pore domain channel subfamily K member 2
ENSG00000269343.6	129.819	266.254	198.037	1.01627	0.1499	6.77965	1.20469e-11	1.35153e-10	ZNF587B	zinc finger protein 587B
ENSG00000139767.9	1756.05	1177.98	1467.02	-0.571597	0.0843285	-6.77822	1.21667e-11	1.36319e-10	SRRM4	serine/arginine repetitive matrix 4
ENSG00000186231.16	133.827	46.7341	90.2807	-1.45348	0.214432	-6.77828	1.21617e-11	1.36319e-10	KLHL32	kelch like family member 32
ENSG00000157833.12	946.567	522.055	734.311	-0.848207	0.125166	-6.77667	1.22976e-11	1.37696e-10	GAREM2	GRB2 associated regulator of MAPK1 subtype 2
ENSG00000198910.12	4204.66	2500.38	3352.52	-0.740648	0.109296	-6.77652	1.23102e-11	1.37748e-10	L1CAM	L1 cell adhesion molecule
ENSG00000178445.9	1147	1730.28	1438.64	0.58677	0.0866246	6.77371	1.25519e-11	1.4036e-10	GLDC	glycine decarboxylase
ENSG00000168615.11	1504.1	982.879	1243.49	-0.607695	0.0897206	-6.77319	1.25977e-11	1.4078e-10	ADAM9	ADAM metallopeptidase domain 9
ENSG00000222030.1	0.229549	24.9232	12.5764	3.23695	0.478157	6.76963	1.29109e-11	1.44187e-10	LINC01793	long intergenic non-protein coding RNA 1793
ENSG00000106236.3	289.359	127.169	208.264	-1.15265	0.170315	-6.76777	1.30786e-11	1.45965e-10	NPTX2	neuronal pentraxin 2
ENSG00000184515.10	58.3846	7.80423	33.0944	-2.4643	0.364159	-6.76709	1.31396e-11	1.4655e-10	BEX5	brain expressed X-linked 5
ENSG00000063438.16	92.7086	20.499	56.6038	-1.94336	0.287421	-6.76137	1.36697e-11	1.52364e-10	AHRR	aryl-hydrocarbon receptor repressor
ENSG00000143171.12	37.9377	2.03719	19.9875	-2.95787	0.437611	-6.75915	1.38804e-11	1.54612e-10	RXRG	retinoid X receptor gamma
ENSG00000245060.6	68.8648	169.862	119.364	1.25099	0.185111	6.75803	1.3988e-11	1.55709e-10	LINC00847	long intergenic non-protein coding RNA 847
ENSG00000182771.18	174.279	69.3953	121.837	-1.28693	0.19045	-6.75732	1.40566e-11	1.56372e-10	GRID1	glutamate ionotropic receptor delta type subunit 1
ENSG00000103485.17	351.378	601.781	476.58	0.770815	0.114109	6.75508	1.42756e-11	1.58705e-10	QPRT	quinolinate phosphoribosyltransferase
ENSG00000164841.4	45.6649	4.3227	24.9938	-2.68188	0.397094	-6.75376	1.44058e-11	1.60048e-10	TMEM74	transmembrane protein 74
ENSG00000138639.17	54.7777	7.02551	30.9016	-2.46994	0.365744	-6.75317	1.44647e-11	1.60599e-10	ARHGAP24	Rho GTPase activating protein 24
ENSG00000152969.18	40.3999	2.79902	21.5995	-2.84842	0.422387	-6.74362	1.54487e-11	1.71413e-10	JAKMIP1	janus kinase and microtubule interacting protein 1
ENSG00000107758.15	2240.7	1475.56	1858.13	-0.598025	0.0888206	-6.73295	1.66256e-11	1.84353e-10	PPP3CB	protein phosphatase 3 catalytic subunit beta
ENSG00000060138.12	293.493	506.849	400.171	0.780308	0.1159	6.7326	1.66655e-11	1.84677e-10	YBX3	Y-box binding protein 3
ENSG00000178498.15	709.567	403.308	556.438	-0.806364	0.119791	-6.73142	1.68017e-11	1.86065e-10	DTX3	deltex E3 ubiquitin ligase 3
ENSG00000186480.12	662.723	381.26	521.991	-0.788062	0.117108	-6.72933	1.70444e-11	1.88632e-10	INSIG1	insulin induced gene 1
ENSG00000003402.19	433.166	852.495	642.831	0.962436	0.143062	6.72741	1.72715e-11	1.91022e-10	CFLAR	CASP8 and FADD like apoptosis regulator
ENSG00000070808.15	192.689	75.7798	134.234	-1.2951	0.192591	-6.72462	1.76051e-11	1.94586e-10	CAMK2A	calcium/calmodulin dependent protein kinase II alpha
ENSG00000130958.11	121.303	264.24	192.772	1.10572	0.164501	6.72167	1.79649e-11	1.98435e-10	SLC35D2	solute carrier family 35 member D2
ENSG00000117016.9	3694.51	2361.41	3027.96	-0.640929	0.0954206	-6.71688	1.85652e-11	2.04934e-10	RIMS3	regulating synaptic membrane exocytosis 3
ENSG00000114790.12	151.178	53.784	102.481	-1.4078	0.209704	-6.71327	1.90306e-11	2.09936e-10	ARHGEF26	Rho guanine nucleotide exchange factor 26
ENSG00000106366.8	61.651	9.70491	35.6779	-2.30252	0.343017	-6.71256	1.91242e-11	2.10833e-10	SERPINE1	serpin family E member 1
ENSG00000157184.6	339.784	590.298	465.041	0.785512	0.117093	6.70846	1.96691e-11	2.16701e-10	CPT2	carnitine palmitoyltransferase 2
ENSG00000168546.10	78.2924	16.3793	47.3359	-2.04866	0.305409	-6.70791	1.97429e-11	2.17374e-10	GFRA2	GDNF family receptor alpha 2
ENSG00000224957.5	1.18246	30.6693	15.9259	3.01826	0.450019	6.70696	1.98721e-11	2.18656e-10	LINC01266	long intergenic non-protein coding RNA 1266
ENSG00000198242.13	1598.68	2438.54	2018.61	0.603643	0.0900115	6.70628	1.99642e-11	2.19529e-10	RPL23A	ribosomal protein L23a
ENSG00000050426.15	318.14	585.26	451.7	0.857197	0.127822	6.70618	1.99785e-11	2.19546e-10	LETMD1	LETM1 domain containing 1
ENSG00000175497.16	630.449	342.328	486.389	-0.869875	0.129725	-6.70553	2.00679e-11	2.20387e-10	DPP10	dipeptidyl peptidase like 10
ENSG00000253729.7	8058.22	11817.8	9938.01	0.548567	0.0818145	6.70501	2.01396e-11	2.21033e-10	PRKDC	protein kinase, DNA-activated, catalytic polypeptide
ENSG00000177380.13	299.601	134.747	217.174	-1.12837	0.168307	-6.70422	2.0248e-11	2.22081e-10	PPFIA3	PTPRF interacting protein alpha 3
ENSG00000154229.11	1151.11	739.902	945.505	-0.629532	0.0939227	-6.70266	2.04666e-11	2.24336e-10	PRKCA	protein kinase C alpha
ENSG00000170381.12	328.231	161.316	244.773	-0.997959	0.148972	-6.69896	2.09903e-11	2.29929e-10	SEMA3E	semaphorin 3E
ENSG00000072182.12	239.393	95.8718	167.632	-1.27295	0.190097	-6.69632	2.13739e-11	2.33982e-10	ASIC4	acid sensing ion channel subunit family member 4
ENSG00000175662.17	715.735	401.447	558.591	-0.822864	0.122923	-6.69415	2.16931e-11	2.37324e-10	TOM1L2	target of myb1 like 2 membrane trafficking protein
ENSG00000087085.13	119.843	37.6752	78.7591	-1.55933	0.233207	-6.68648	2.28598e-11	2.49929e-10	ACHE	acetylcholinesterase (Cartwright blood group)
ENSG00000113356.11	38.3834	114.186	76.2845	1.50161	0.224678	6.68339	2.33471e-11	2.55094e-10	POLR3G	RNA polymerase III subunit G
ENSG00000172936.12	35.2655	110.539	72.9022	1.56471	0.234169	6.68196	2.35763e-11	2.57434e-10	MYD88	myeloid differentiation primary response 88
ENSG00000101638.13	112.917	33.6464	73.2817	-1.64313	0.245951	-6.68075	2.37727e-11	2.59414e-10	ST8SIA5	ST8 alpha-N-acetyl-neuraminide alpha-2,8-sialyltransferase 5
ENSG00000122644.12	573.978	967.247	770.613	0.748979	0.112166	6.67745	2.43144e-11	2.65156e-10	ARL4A	ADP ribosylation factor like GTPase 4A
ENSG00000157150.4	54.0809	7.7405	30.9107	-2.37444	0.355837	-6.67283	2.50919e-11	2.73462e-10	TIMP4	TIMP metallopeptidase inhibitor 4
ENSG00000144596.12	67.9406	11.6809	39.8107	-2.20755	0.33113	-6.66673	2.61573e-11	2.84892e-10	GRIP2	glutamate receptor interacting protein 2
ENSG00000026025.15	20021.6	28704.2	24362.9	0.516738	0.0775412	6.66404	2.6641e-11	2.89792e-10	VIM	vimentin
ENSG00000162728.4	185.042	71.9878	128.515	-1.30987	0.196556	-6.6641	2.66284e-11	2.89792e-10	KCNJ9	potassium voltage-gated channel subfamily J member 9
ENSG00000177311.11	1371.18	852.98	1112.08	-0.673963	0.101139	-6.66373	2.66968e-11	2.90216e-10	ZBTB38	zinc finger and BTB domain containing 38
ENSG00000176769.9	26.5839	0	13.292	-3.22049	0.483393	-6.66227	2.69627e-11	2.9292e-10	TCERG1L	transcription elongation regulator 1 like
ENSG00000102385.12	133.154	42.1853	87.6698	-1.55034	0.232818	-6.65901	2.7568e-11	2.99308e-10	DRP2	dystrophin related protein 2
ENSG00000108001.13	2171.09	1357.58	1764.34	-0.669374	0.100528	-6.65861	2.76436e-11	2.99938e-10	EBF3	early B-cell factor 3
ENSG00000100296.13	940.863	1410.57	1175.72	0.580387	0.0872054	6.6554	2.82531e-11	3.06358e-10	THOC5	THO complex 5
ENSG00000162552.14	149.927	52.3475	101.137	-1.44103	0.216531	-6.65507	2.83169e-11	3.06856e-10	WNT4	Wnt family member 4
ENSG00000144791.9	350.508	596.019	473.264	0.750518	0.112777	6.65486	2.83565e-11	3.07092e-10	LIMD1	LIM domains containing 1
ENSG00000166292.11	73.1544	14.5058	43.8301	-2.06736	0.31108	-6.64574	3.01697e-11	3.26522e-10	TMEM100	transmembrane protein 100
ENSG00000154764.5	840.908	1357.84	1099.37	0.682896	0.102812	6.64218	3.09085e-11	3.34307e-10	WNT7A	Wnt family member 7A
ENSG00000186111.9	444.677	230.693	337.685	-0.922508	0.138893	-6.64186	3.09755e-11	3.3482e-10	PIP5K1C	phosphatidylinositol-4-phosphate 5-kinase type 1 gamma
ENSG00000250284.1	0	22.1501	11.0751	3.23697	0.487374	6.64165	3.10189e-11	3.35078e-10	AC109439.2
ENSG00000064300.8	263.336	123.591	193.464	-1.05377	0.158693	-6.64031	3.13035e-11	3.3794e-10	NGFR	nerve growth factor receptor
ENSG00000213064.9	1718.31	2537.01	2127.66	0.557266	0.083962	6.63712	3.19866e-11	3.45098e-10	SFT2D2	SFT2 domain containing 2
ENSG00000162599.15	1449.88	844.83	1147.35	-0.771218	0.116216	-6.63605	3.22198e-11	3.47395e-10	NFIA	nuclear factor I A
ENSG00000197933.12	172.526	368.753	270.64	1.07583	0.162122	6.63591	3.22503e-11	3.47506e-10	ZNF823	zinc finger protein 823
ENSG00000065060.16	1466.4	2196.7	1831.55	0.578767	0.0872254	6.6353	3.23833e-11	3.48719e-10	UHRF1BP1	UHRF1 binding protein 1
ENSG00000084628.9	1297.4	815.34	1056.37	-0.662755	0.0999301	-6.63219	3.30745e-11	3.55939e-10	NKAIN1	sodium/potassium transporting ATPase interacting 1
ENSG00000119938.8	41.703	120.797	81.2498	1.46368	0.220738	6.63085	3.3377e-11	3.58971e-10	PPP1R3C	protein phosphatase 1 regulatory subunit 3C
ENSG00000213190.3	6517.87	4419.23	5468.55	-0.556281	0.0839167	-6.62897	3.38045e-11	3.63341e-10	MLLT11	MLLT11, transcription factor 7 cofactor
ENSG00000189221.9	210.64	91.5195	151.08	-1.16105	0.175195	-6.62718	3.42152e-11	3.67524e-10	MAOA	monoamine oxidase A
ENSG00000164106.7	68.3449	12.8535	40.5992	-2.13086	0.321747	-6.62279	3.52479e-11	3.78381e-10	SCRG1	stimulator of chondrogenesis 1
ENSG00000142627.12	87.0045	214.18	150.592	1.24011	0.1873	6.62095	3.56887e-11	3.82633e-10	EPHA2	EPH receptor A2
ENSG00000165868.13	1098.72	703.655	901.186	-0.636373	0.0961143	-6.621	3.56777e-11	3.82633e-10	HSPA12A	heat shock protein family A (Hsp70) member 12A
ENSG00000111962.7	258.87	450.827	354.849	0.789091	0.119206	6.61954	3.60315e-11	3.86068e-10	UST	uronyl 2-sulfotransferase
ENSG00000063046.17	6382.73	9560.48	7971.6	0.579011	0.0875071	6.61673	3.67225e-11	3.93226e-10	EIF4B	eukaryotic translation initiation factor 4B
ENSG00000282936.1	85.7466	21.1428	53.4447	-1.87143	0.283232	-6.60741	3.91115e-11	4.18547e-10	AC004706.4
ENSG00000107130.9	2028.05	1241.66	1634.86	-0.701289	0.106138	-6.60731	3.91364e-11	4.18552e-10	NCS1	neuronal calcium sensor 1
ENSG00000115504.14	1776.69	1145.32	1461	-0.626592	0.0948372	-6.60703	3.92118e-11	4.19098e-10	EHBP1	EH domain binding protein 1
ENSG00000108312.14	1832.51	1203.27	1517.89	-0.600181	0.0908696	-6.60486	3.97891e-11	4.24739e-10	UBTF	upstream binding transcription factor, RNA polymerase I
ENSG00000156398.12	91.2251	216.123	153.674	1.19724	0.181266	6.60489	3.97804e-11	4.24739e-10	SFXN2	sideroflexin 2
ENSG00000183775.10	303.459	140.836	222.147	-1.07867	0.16338	-6.6022	4.05093e-11	4.32158e-10	KCTD16	potassium channel tetramerization domain containing 16
ENSG00000177432.6	661.513	386.581	524.047	-0.76479	0.115856	-6.60122	4.07799e-11	4.34775e-10	NAP1L5	nucleosome assembly protein 1 like 5
ENSG00000140263.13	239.174	432.196	335.685	0.83542	0.126639	6.59684	4.20005e-11	4.4751e-10	SORD	sorbitol dehydrogenase
ENSG00000212916.4	48.4934	138.619	93.5564	1.4582	0.221058	6.59648	4.21039e-11	4.48333e-10	MAP10	microtubule associated protein 10
ENSG00000213420.7	1357.25	793.588	1075.42	-0.766364	0.1162	-6.59518	4.24726e-11	4.51979e-10	GPC2	glypican 2
ENSG00000169871.12	448.395	242.933	345.664	-0.861055	0.130671	-6.58947	4.41394e-11	4.69426e-10	TRIM56	tripartite motif containing 56
ENSG00000180155.19	74.7161	16.4677	45.5919	-1.96184	0.298237	-6.57811	4.76452e-11	5.06396e-10	LYNX1	Ly6/neurotoxin 1
ENSG00000198189.10	145.562	293.795	219.679	0.985041	0.149776	6.57676	4.80819e-11	5.10722e-10	HSD17B11	hydroxysteroid 17-beta dehydrogenase 11
ENSG00000196361.9	3228.87	1987.47	2608.17	-0.690915	0.105065	-6.57607	4.83042e-11	5.12765e-10	ELAVL3	ELAV like RNA binding protein 3
ENSG00000179364.13	1097.89	623.8	860.843	-0.802864	0.12219	-6.57062	5.01058e-11	5.31561e-10	PACS2	phosphofurin acidic cluster sorting protein 2
ENSG00000140859.15	177.787	68.7646	123.276	-1.32236	0.20129	-6.56944	5.0506e-11	5.35475e-10	KIFC3	kinesin family member C3
ENSG00000100784.10	298.419	139.653	219.036	-1.07778	0.164088	-6.56828	5.09006e-11	5.39326e-10	RPS6KA5	ribosomal protein S6 kinase A5
ENSG00000188175.9	33.9322	1.27535	17.6038	-3.00731	0.457992	-6.56628	5.15868e-11	5.4626e-10	HEPACAM2	HEPACAM family member 2
ENSG00000167037.18	175.255	69.7251	122.49	-1.27579	0.194345	-6.56457	5.21843e-11	5.52247e-10	SGSM1	small G protein signaling modulator 1
ENSG00000143398.19	1116.59	1650.76	1383.68	0.559869	0.0852929	6.56408	5.23566e-11	5.53729e-10	PIP5K1A	phosphatidylinositol-4-phosphate 5-kinase type 1 alpha
ENSG00000174871.10	782.441	418.123	600.282	-0.887013	0.135152	-6.56308	5.27062e-11	5.57083e-10	CNIH2	cornichon family AMPA receptor auxiliary protein 2
ENSG00000108298.9	3468.03	5076.04	4272.04	0.545741	0.0831996	6.55942	5.40173e-11	5.70589e-10	RPL19	ribosomal protein L19
ENSG00000125971.16	879.47	516.636	698.053	-0.753051	0.11482	-6.55852	5.43456e-11	5.73704e-10	DYNLRB1	dynein light chain roadblock-type 1
ENSG00000112715.21	419.627	741.948	580.788	0.808962	0.123401	6.55556	5.5435e-11	5.84844e-10	VEGFA	vascular endothelial growth factor A
ENSG00000188227.12	550.904	293.951	422.428	-0.885876	0.135154	-6.55456	5.58056e-11	5.88393e-10	ZNF793	zinc finger protein 793
ENSG00000129625.12	1596.56	1057.3	1326.93	-0.589125	0.0898831	-6.55435	5.58857e-11	5.88876e-10	REEP5	receptor accessory protein 5
ENSG00000164398.12	278.647	134.234	206.441	-1.02709	0.156855	-6.54799	5.83183e-11	6.14131e-10	ACSL6	acyl-CoA synthetase long chain family member 6
ENSG00000185483.11	163.654	61.9521	112.803	-1.33017	0.203155	-6.54756	5.84833e-11	6.15491e-10	ROR1	receptor tyrosine kinase like orphan receptor 1
ENSG00000182118.7	171.776	322.289	247.033	0.892896	0.136375	6.54735	5.85683e-11	6.16008e-10	FAM89A	family with sequence similarity 89 member A
ENSG00000162694.13	664.455	1078.72	871.587	0.690001	0.105422	6.54516	5.94304e-11	6.24692e-10	EXTL2	exostosin like glycosyltransferase 2
ENSG00000137312.14	761.068	471.303	616.186	-0.68486	0.104692	-6.54165	6.08431e-11	6.39151e-10	FLOT1	flotillin 1
ENSG00000134146.11	121.094	254.558	187.826	1.04809	0.160285	6.53891	6.19687e-11	6.50577e-10	DPH6	diphthamine biosynthesis 6
ENSG00000169306.9	144.651	54.8829	99.767	-1.34822	0.206249	-6.53683	6.28343e-11	6.59261e-10	IL1RAPL1	interleukin 1 receptor accessory protein like 1
ENSG00000170275.14	641.803	990.066	815.935	0.618162	0.0945894	6.53521	6.35185e-11	6.66032e-10	CRTAP	cartilage associated protein
ENSG00000133169.5	1695.54	1105.69	1400.62	-0.611696	0.0936607	-6.53098	6.53419e-11	6.84733e-10	BEX1	brain expressed X-linked 1
ENSG00000130826.17	587.544	923.659	755.601	0.648646	0.0993519	6.52877	6.63105e-11	6.9446e-10	DKC1	dyskerin pseudouridine synthase 1
ENSG00000005020.12	107.466	33.7779	70.622	-1.57823	0.241808	-6.52679	6.71943e-11	7.02858e-10	SKAP2	src kinase associated phosphoprotein 2
ENSG00000104427.11	1363.75	786.865	1075.31	-0.780213	0.11954	-6.5268	6.71901e-11	7.02858e-10	ZC2HC1A	zinc finger C2HC-type containing 1A
ENSG00000100302.6	46.4288	4.05095	25.2399	-2.70773	0.415135	-6.52254	6.91274e-11	7.22638e-10	RASD2	RASD family member 2
ENSG00000107560.10	1119.43	671.529	895.479	-0.723304	0.110939	-6.5198	7.03995e-11	7.35489e-10	RAB11FIP2	RAB11 family interacting protein 2
ENSG00000058091.16	1814.65	1195.91	1505.28	-0.597334	0.0916433	-6.51803	7.12364e-11	7.43779e-10	CDK14	cyclin dependent kinase 14
ENSG00000167315.17	513.209	821.843	667.526	0.675884	0.103811	6.51071	7.47956e-11	7.80466e-10	ACAA2	acetyl-CoA acyltransferase 2
ENSG00000150722.10	3.06015	35.2585	19.1593	2.69496	0.414096	6.50805	7.61327e-11	7.93936e-10	PPP1R1C	protein phosphatase 1 regulatory inhibitor subunit 1C
ENSG00000114654.7	338.723	166.049	252.386	-0.999705	0.153621	-6.50761	7.6358e-11	7.95802e-10	EFCC1	EF-hand and coiled-coil domain containing 1
ENSG00000178187.7	79.4289	182.286	130.857	1.16455	0.178978	6.50667	7.68372e-11	8.00309e-10	ZNF454	zinc finger protein 454
ENSG00000011028.13	1386.73	706.366	1046.55	-0.951864	0.146342	-6.50439	7.80083e-11	8.12014e-10	MRC2	mannose receptor C type 2
ENSG00000113552.15	668.775	1088.09	878.43	0.690962	0.106404	6.49375	8.37239e-11	8.70983e-10	GNPDA1	glucosamine-6-phosphate deaminase 1
ENSG00000187955.11	107.209	31.6442	69.4267	-1.63714	0.252187	-6.49174	8.4849e-11	8.82152e-10	COL14A1	collagen type XIV alpha 1 chain
ENSG00000127603.24	13016.3	8667.86	10842.1	-0.581814	0.0896796	-6.4877	8.71592e-11	9.05622e-10	MACF1	microtubule-actin crosslinking factor 1
ENSG00000051108.14	859.971	1312.53	1086.25	0.605619	0.0933769	6.48574	8.82961e-11	9.1688e-10	HERPUD1	homocysteine inducible ER protein with ubiquitin like domain 1
ENSG00000148842.17	750.754	457.647	604.2	-0.705721	0.108829	-6.48466	8.89318e-11	9.22923e-10	CNNM2	cyclin and CBS domain divalent metal cation transport mediator 2
ENSG00000169231.13	294.803	522.56	408.681	0.807395	0.124529	6.48359	8.95629e-11	9.28911e-10	THBS3	thrombospondin 3
ENSG00000007174.17	79.8693	18.8376	49.3534	-1.87801	0.289775	-6.48092	9.11631e-11	9.44937e-10	DNAH9	dynein axonemal heavy chain 9
ENSG00000138136.6	341.362	178.304	259.833	-0.917175	0.141637	-6.47551	9.44893e-11	9.78823e-10	LBX1	ladybird homeobox 1
ENSG00000180611.6	332.716	161.584	247.15	-1.02568	0.158508	-6.47087	9.74394e-11	1.00828e-09	MB21D2	Mab-21 domain containing 2
ENSG00000197045.12	1852.09	2934.73	2393.41	0.657562	0.101619	6.47085	9.74505e-11	1.00828e-09	GMFB	glia maturation factor beta
ENSG00000106723.16	3246.23	2303.57	2774.9	-0.492229	0.076096	-6.46852	9.89661e-11	1.02335e-09	SPIN1	spindlin 1
ENSG00000125462.16	1532.79	506.282	1019.54	-1.50881	0.233309	-6.46702	9.99551e-11	1.03295e-09	C1orf61	chromosome 1 open reading frame 61
ENSG00000167674.14	535.9	295.655	415.777	-0.839252	0.129801	-6.46568	1.00843e-10	1.0415e-09	HDGFL2	HDGF like 2
ENSG00000067715.13	3986.82	2521.12	3253.97	-0.653261	0.101077	-6.46297	1.02665e-10	1.05967e-09	SYT1	synaptotagmin 1
ENSG00000132326.11	408.564	689.547	549.055	0.743407	0.115049	6.46164	1.03576e-10	1.06844e-09	PER2	period circadian clock 2
ENSG00000142089.15	24.8448	0	12.4224	-3.13581	0.485478	-6.45923	1.05237e-10	1.08492e-09	IFITM3	interferon induced transmembrane protein 3
ENSG00000165060.11	86.7005	192.443	139.572	1.1256	0.174295	6.45798	1.06108e-10	1.09324e-09	FXN	frataxin
ENSG00000113248.5	88.9015	23.735	56.3182	-1.75497	0.271943	-6.45345	1.09332e-10	1.12579e-09	PCDHB15	protocadherin beta 15
ENSG00000136546.13	58.8186	10.195	34.5068	-2.18828	0.33931	-6.44918	1.12454e-10	1.15724e-09	SCN7A	sodium voltage-gated channel alpha subunit 7
ENSG00000175115.11	1271.18	815.897	1043.54	-0.632982	0.0981598	-6.44849	1.12974e-10	1.16189e-09	PACS1	phosphofurin acidic cluster sorting protein 1
ENSG00000253846.2	377.767	650.026	513.896	0.773553	0.119963	6.44827	1.13136e-10	1.16286e-09	PCDHGA10	protocadherin gamma subfamily A, 10
ENSG00000197647.11	193.986	86.0554	140.02	-1.13689	0.176394	-6.44515	1.15487e-10	1.18632e-09	ZNF433	zinc finger protein 433
ENSG00000114686.8	1052.59	1618.42	1335.51	0.617128	0.095756	6.4448	1.15752e-10	1.18833e-09	MRPL3	mitochondrial ribosomal protein L3
ENSG00000237713.1	2.10724	31.5314	16.8193	2.82301	0.438278	6.44114	1.18582e-10	1.21665e-09	AC011287.2
ENSG00000125107.17	4332.02	6071.47	5201.74	0.484455	0.0752401	6.43879	1.2043e-10	1.23487e-09	CNOT1	CCR4-NOT transcription complex subunit 1
ENSG00000110092.3	1106.38	1663.64	1385.01	0.584122	0.0907225	6.43855	1.20618e-10	1.23607e-09	CCND1	cyclin D1
ENSG00000139174.11	333.549	166.96	250.255	-0.980642	0.152328	-6.4377	1.21294e-10	1.24225e-09	PRICKLE1	prickle planar cell polarity protein 1
ENSG00000120992.17	784.29	1265.76	1025.02	0.683447	0.106165	6.43759	1.21389e-10	1.24248e-09	LYPLA1	lysophospholipase I
ENSG00000112414.14	159.689	60.7586	110.224	-1.32517	0.205903	-6.43592	1.22724e-10	1.2554e-09	ADGRG6	adhesion G protein-coupled receptor G6
ENSG00000108424.9	6521.21	9287.61	7904.41	0.507247	0.0788298	6.43472	1.23704e-10	1.26467e-09	KPNB1	karyopherin subunit beta 1
ENSG00000006128.11	112.885	37.0005	74.9429	-1.5079	0.234547	-6.42901	1.28441e-10	1.31232e-09	TAC1	tachykinin precursor 1
ENSG00000082014.16	552.264	317.937	435.1	-0.781627	0.12161	-6.42733	1.29865e-10	1.32607e-09	SMARCD3	SWI/SNF related, matrix associated, actin dependent regulator of chromatin, subfamily d, member 3
ENSG00000175264.7	97.987	24.7864	61.3867	-1.78061	0.277137	-6.42503	1.31845e-10	1.34482e-09	CHST1	carbohydrate sulfotransferase 1
ENSG00000188730.4	59.2453	10.7319	34.9886	-2.1591	0.336045	-6.42501	1.31857e-10	1.34482e-09	VWC2	von Willebrand factor C domain containing 2
ENSG00000101745.16	3716.96	2253.48	2985.22	-0.711855	0.110812	-6.42399	1.32746e-10	1.35308e-09	ANKRD12	ankyrin repeat domain 12
ENSG00000078687.17	1936	1287.3	1611.65	-0.582611	0.0907083	-6.42291	1.33697e-10	1.36116e-09	TNRC6C	trinucleotide repeat containing 6C
ENSG00000178662.15	7409.78	5112.15	6260.97	-0.531743	0.0827885	-6.42291	1.33692e-10	1.36116e-09	CSRNP3	cysteine and serine rich nuclear protein 3
ENSG00000151322.18	2168.31	1483.3	1825.81	-0.543801	0.0846741	-6.42229	1.34243e-10	1.36591e-09	NPAS3	neuronal PAS domain protein 3
ENSG00000151502.10	914.484	587.361	750.923	-0.631063	0.0982913	-6.42033	1.35978e-10	1.38262e-09	VPS26B	VPS26, retromer complex component B
ENSG00000187189.10	3736.73	2609.61	3173.17	-0.515	0.0802149	-6.42025	1.36047e-10	1.38262e-09	TSPYL4	TSPY like 4
ENSG00000161011.19	573.971	292.133	433.052	-0.948959	0.147846	-6.41857	1.37561e-10	1.39718e-09	SQSTM1	sequestosome 1
ENSG00000135525.18	393.003	637.59	515.297	0.688944	0.107388	6.41549	1.4037e-10	1.42487e-09	MAP7	microtubule associated protein 7
ENSG00000123570.3	363.235	200.253	281.744	-0.84472	0.131672	-6.41534	1.40511e-10	1.42545e-09	RAB9B	RAB9B, member RAS oncogene family
ENSG00000197081.12	4171.01	6092.83	5131.92	0.542571	0.0845929	6.41391	1.41837e-10	1.43805e-09	IGF2R	insulin like growth factor 2 receptor
ENSG00000132437.17	52.1794	7.29071	29.7351	-2.37771	0.370766	-6.41297	1.42707e-10	1.44603e-09	DDC	dopa decarboxylase
ENSG00000101298.13	252.568	112.033	182.3	-1.13868	0.177574	-6.41244	1.43208e-10	1.45024e-09	SNPH	syntaphilin
ENSG00000084676.15	2132.85	1406.6	1769.72	-0.593513	0.0925752	-6.41114	1.44435e-10	1.4618e-09	NCOA1	nuclear receptor coactivator 1
ENSG00000135372.8	684.395	1044.17	864.281	0.601962	0.0938985	6.41077	1.44784e-10	1.46448e-09	NAT10	N-acetyltransferase 10
ENSG00000041515.15	787.083	469.562	628.323	-0.729695	0.113825	-6.41066	1.44892e-10	1.46471e-09	MYO16	myosin XVI
ENSG00000114631.10	958.158	622.005	790.082	-0.619106	0.0965822	-6.41015	1.45377e-10	1.46788e-09	PODXL2	podocalyxin like 2
ENSG00000114923.16	275.668	122.666	199.167	-1.13419	0.176936	-6.41019	1.45337e-10	1.46788e-09	SLC4A3	solute carrier family 4 member 3
ENSG00000197903.7	667.19	363.32	515.255	-0.866498	0.135178	-6.41005	1.45468e-10	1.46794e-09	HIST1H2BK	histone cluster 1 H2B family member k
ENSG00000181409.11	79.9025	18.6011	49.2518	-1.90783	0.297838	-6.40561	1.49768e-10	1.51044e-09	AATK	apoptosis associated tyrosine kinase
ENSG00000176971.3	34.5322	1.94098	18.2366	-2.83667	0.442874	-6.40515	1.50217e-10	1.51408e-09	FIBIN	fin bud initiation factor homolog (zebrafish)
ENSG00000129116.17	1477.45	2238.61	1858.03	0.596414	0.0931174	6.40496	1.50407e-10	1.5151e-09	PALLD	palladin, cytoskeletal associated protein
ENSG00000089818.17	868.693	545.104	706.898	-0.667141	0.104173	-6.40417	1.51194e-10	1.52214e-09	NECAP1	NECAP endocytosis associated 1
ENSG00000118523.5	259.323	460.702	360.013	0.816647	0.127536	6.40325	1.52101e-10	1.53037e-09	CTGF	connective tissue growth factor
ENSG00000185567.6	647.368	357.523	502.446	-0.843077	0.131676	-6.40268	1.52671e-10	1.53521e-09	AHNAK2	AHNAK nucleoprotein 2
ENSG00000159063.12	399.63	654.236	526.933	0.70368	0.109909	6.40242	1.52935e-10	1.53696e-09	ALG8	ALG8, alpha-1,3-glucosyltransferase
ENSG00000129682.15	1452.42	957.186	1204.8	-0.595011	0.0929761	-6.39962	1.55767e-10	1.56431e-09	FGF13	fibroblast growth factor 13
ENSG00000147324.10	1072.41	680.162	876.285	-0.650925	0.101714	-6.39955	1.55839e-10	1.56431e-09	MFHAS1	malignant fibrous histiocytoma amplified sequence 1
ENSG00000164199.16	6592.29	10467.9	8530.07	0.660205	0.103168	6.39935	1.56043e-10	1.56545e-09	ADGRV1	adhesion G protein-coupled receptor V1
ENSG00000141404.15	1505.72	980.718	1243.22	-0.614178	0.0960033	-6.39747	1.57976e-10	1.58391e-09	GNAL	G protein subunit alpha L
ENSG00000147454.13	244.703	437.908	341.305	0.8302	0.129784	6.3968	1.58665e-10	1.58989e-09	SLC25A37	solute carrier family 25 member 37
ENSG00000184305.14	524.702	284.723	404.712	-0.859756	0.134412	-6.39644	1.5904e-10	1.59272e-09	CCSER1	coiled-coil serine rich protein 1
ENSG00000135597.18	1116.65	1693.34	1404.99	0.598254	0.0935832	6.39276	1.62923e-10	1.63066e-09	REPS1	RALBP1 associated Eps domain containing 1
ENSG00000162576.16	33.3437	107.454	70.3989	1.56891	0.24545	6.39199	1.63738e-10	1.63786e-09	MXRA8	matrix remodeling associated 8
ENSG00000163624.5	122.581	42.383	82.4821	-1.45694	0.228396	-6.37902	1.7823e-10	1.78178e-09	CDS1	CDP-diacylglycerol synthase 1
ENSG00000188321.13	251.33	452.451	351.891	0.831546	0.13045	6.37445	1.83625e-10	1.83465e-09	ZNF559	zinc finger protein 559
ENSG00000079335.18	142.124	274.586	208.355	0.934897	0.146737	6.37123	1.87512e-10	1.8724e-09	CDC14A	cell division cycle 14A
ENSG00000119715.14	85.1593	18.8894	52.0244	-1.93752	0.304141	-6.37047	1.88451e-10	1.88068e-09	ESRRB	estrogen related receptor beta
ENSG00000163596.16	537.358	304.824	421.091	-0.798891	0.125421	-6.36968	1.89426e-10	1.88931e-09	ICA1L	islet cell autoantigen 1 like
ENSG00000168710.17	2130.23	3011.06	2570.65	0.497082	0.0780446	6.3692	1.90021e-10	1.89414e-09	AHCYL1	adenosylhomocysteinase like 1
ENSG00000099256.18	262.23	475.592	368.911	0.847813	0.133154	6.36718	1.92536e-10	1.91809e-09	PRTFDC1	phosphoribosyl transferase domain containing 1
ENSG00000072041.16	674.151	399.702	536.926	-0.745692	0.117134	-6.36615	1.93837e-10	1.92994e-09	SLC6A15	solute carrier family 6 member 15
ENSG00000141447.17	609.498	939.054	774.276	0.619711	0.0973595	6.36518	1.95056e-10	1.94095e-09	OSBPL1A	oxysterol binding protein like 1A
ENSG00000176225.13	295.362	516.55	405.956	0.792564	0.124567	6.36257	1.98411e-10	1.97319e-09	RTTN	rotatin
ENSG00000260664.2	420.703	57.3224	239.012	-2.39212	0.375983	-6.3623	1.98755e-10	1.97547e-09	AC004158.1
ENSG00000154274.14	45.449	5.35878	25.4039	-2.46867	0.388167	-6.3598	2.02017e-10	2.00672e-09	C4orf19	chromosome 4 open reading frame 19
ENSG00000075651.15	57.4167	10.4692	33.943	-2.13316	0.335447	-6.35915	2.02872e-10	2.01405e-09	PLD1	phospholipase D1
ENSG00000105325.13	419.859	193.765	306.812	-1.08126	0.170055	-6.3583	2.04004e-10	2.02412e-09	FZR1	fizzy and cell division cycle 20 related 1
ENSG00000167971.15	171.239	68.9348	120.087	-1.255	0.19739	-6.35799	2.0441e-10	2.02698e-09	CASKIN1	CASK interacting protein 1
ENSG00000184347.14	635.741	354.376	495.058	-0.825461	0.12987	-6.35606	2.06989e-10	2.05136e-09	SLIT3	slit guidance ligand 3
ENSG00000134986.13	8988.08	6080.94	7534.51	-0.55925	0.0879937	-6.35557	2.0766e-10	2.05683e-09	NREP	neuronal regeneration related protein
ENSG00000147676.13	81.8856	20.4512	51.1684	-1.84335	0.290222	-6.35151	2.13211e-10	2.11059e-09	MAL2	mal, T-cell differentiation protein 2 (gene/pseudogene)
ENSG00000185737.12	341.633	181.695	261.664	-0.89644	0.141217	-6.34796	2.18189e-10	2.15862e-09	NRG3	neuregulin 3
ENSG00000145526.11	163.657	63.1563	113.407	-1.3242	0.208723	-6.34432	2.23404e-10	2.20894e-09	CDH18	cadherin 18
ENSG00000166669.13	98.0786	213.336	155.707	1.09881	0.173219	6.34346	2.24654e-10	2.21983e-09	ATF7IP2	activating transcription factor 7 interacting protein 2
ENSG00000188042.7	1546.11	1045.15	1295.63	-0.560767	0.0884018	-6.34339	2.24763e-10	2.21983e-09	ARL4C	ADP ribosylation factor like GTPase 4C
ENSG00000137269.14	184.521	344.795	264.658	0.892953	0.14078	6.34289	2.2549e-10	2.22572e-09	LRRC1	leucine rich repeat containing 1
ENSG00000206432.4	539.154	315.514	427.334	-0.755871	0.119191	-6.3417	2.27244e-10	2.24175e-09	TMEM200C	transmembrane protein 200C
ENSG00000120693.13	247.899	120.998	184.449	-1.0081	0.158967	-6.34158	2.27421e-10	2.2422e-09	SMAD9	SMAD family member 9
ENSG00000106263.17	1033.84	1519.57	1276.71	0.549454	0.0866963	6.33769	2.33234e-10	2.2982e-09	EIF3B	eukaryotic translation initiation factor 3 subunit B
ENSG00000110925.6	1724.11	1197.96	1461.04	-0.522126	0.0823969	-6.33672	2.34708e-10	2.3114e-09	CSRNP2	cysteine and serine rich nuclear protein 2
ENSG00000125744.11	254.953	117.619	186.286	-1.08219	0.170796	-6.33617	2.35553e-10	2.31838e-09	RTN2	reticulon 2
ENSG00000167588.12	39.9898	2.97707	21.4834	-2.71246	0.428121	-6.33571	2.36244e-10	2.32386e-09	GPD1	glycerol-3-phosphate dehydrogenase 1
ENSG00000138326.18	5527.33	8496.15	7011.74	0.61516	0.09714	6.33272	2.40878e-10	2.36808e-09	RPS24	ribosomal protein S24
ENSG00000103175.10	71.3511	13.1083	42.2297	-2.11788	0.33444	-6.3326	2.41063e-10	2.36854e-09	WFDC1	WAP four-disulfide core domain 1
ENSG00000197969.11	1263.46	1918.76	1591.11	0.598964	0.0945887	6.33229	2.41542e-10	2.37189e-09	VPS13A	vacuolar protein sorting 13 homolog A
ENSG00000135828.11	14.6699	64.4691	39.5695	1.9425	0.306877	6.32991	2.45305e-10	2.40747e-09	RNASEL	ribonuclease L
ENSG00000144476.5	248.678	475.709	362.194	0.906677	0.143378	6.32366	2.55432e-10	2.50542e-09	ACKR3	atypical chemokine receptor 3
ENSG00000256146.1	0.264262	22.0798	11.1721	3.05642	0.483362	6.32325	2.56117e-10	2.51071e-09	AC006206.1
ENSG00000020577.13	345.916	182.963	264.44	-0.896775	0.141894	-6.32003	2.61511e-10	2.56213e-09	SAMD4A	sterile alpha motif domain containing 4A
ENSG00000148841.15	150.884	58.9088	104.896	-1.29363	0.204706	-6.31946	2.62475e-10	2.5701e-09	ITPRIP	inositol 1,4,5-trisphosphate receptor interacting protein
ENSG00000110042.7	4374.45	6727.74	5551.09	0.614514	0.0972429	6.31937	2.62631e-10	2.57016e-09	DTX4	deltex E3 ubiquitin ligase 4
ENSG00000161970.12	338.004	598.454	468.229	0.818106	0.129533	6.31583	2.68717e-10	2.62822e-09	RPL26	ribosomal protein L26
ENSG00000204442.3	582.776	350.074	466.425	-0.725007	0.114798	-6.31553	2.69241e-10	2.63185e-09	FAM155A	family with sequence similarity 155 member A
ENSG00000158156.7	4.26566	37.6895	20.9776	2.51316	0.397963	6.31507	2.70046e-10	2.63821e-09	XKR8	XK related 8
ENSG00000186187.11	573.015	332.473	452.744	-0.779316	0.123426	-6.31405	2.71834e-10	2.65417e-09	ZNRF1	zinc and ring finger 1
ENSG00000126461.14	449.863	241.322	345.592	-0.879523	0.139312	-6.31334	2.73081e-10	2.66483e-09	SCAF1	SR-related CTD associated factor 1
ENSG00000154928.16	1763.81	2484.55	2124.18	0.491792	0.0779143	6.31197	2.75514e-10	2.68705e-09	EPHB1	EPH receptor B1
ENSG00000115295.19	252.754	457.214	354.984	0.837033	0.13262	6.31149	2.76356e-10	2.69372e-09	CLIP4	CAP-Gly domain containing linker protein family member 4
ENSG00000171316.11	6002.58	8858.87	7430.72	0.557752	0.0883998	6.30942	2.80079e-10	2.72846e-09	CHD7	chromodomain helicase DNA binding protein 7
ENSG00000187772.7	395.192	658.032	526.612	0.73252	0.116126	6.30799	2.82684e-10	2.75228e-09	LIN28B	lin-28 homolog B
ENSG00000001617.11	72.4816	17.2321	44.8569	-1.86909	0.296318	-6.30772	2.83173e-10	2.75548e-09	SEMA3F	semaphorin 3F
ENSG00000133740.10	678.635	1049.61	864.12	0.624567	0.0990773	6.30383	2.90383e-10	2.82404e-09	E2F5	E2F transcription factor 5
ENSG00000226383.6	32.9535	102.177	67.5653	1.54587	0.245429	6.29864	3.00263e-10	2.91847e-09	LINC01876	long intergenic non-protein coding RNA 1876
ENSG00000143842.14	279.408	477.562	378.485	0.762406	0.121062	6.29767	3.02161e-10	2.93526e-09	SOX13	SRY-box 13
ENSG00000106266.10	189.929	81.4413	135.685	-1.178	0.187058	-6.29751	3.02456e-10	2.93645e-09	SNX8	sorting nexin 8
ENSG00000172809.12	2971.34	4514.7	3743.02	0.598686	0.0951055	6.29497	3.07464e-10	2.98339e-09	RPL38	ribosomal protein L38
ENSG00000178568.14	3000.31	1878.47	2439.39	-0.666325	0.105896	-6.29224	3.12918e-10	3.03289e-09	ERBB4	erb-b2 receptor tyrosine kinase 4
ENSG00000180011.6	719.468	424.23	571.849	-0.750836	0.119327	-6.29224	3.12919e-10	3.03289e-09	ZADH2	zinc binding alcohol dehydrogenase domain containing 2
ENSG00000130818.11	706.802	1093.08	899.941	0.624357	0.0992452	6.29106	3.15302e-10	3.05427e-09	ZNF426	zinc finger protein 426
ENSG00000163661.3	222.586	106.907	164.747	-1.03118	0.16397	-6.28884	3.19848e-10	3.09655e-09	PTX3	pentraxin 3
ENSG00000198420.9	2071.43	1431.23	1751.33	-0.528719	0.0840939	-6.28724	3.2315e-10	3.12676e-09	TCAF1	TRPM8 channel associated factor 1
ENSG00000158715.5	38.6692	116.954	77.8116	1.49283	0.237499	6.28563	3.2652e-10	3.15759e-09	SLC45A3	solute carrier family 45 member 3
ENSG00000182287.14	948.221	569.494	758.858	-0.726394	0.115591	-6.28417	3.29619e-10	3.18576e-09	AP1S2	adaptor related protein complex 1 sigma 2 subunit
ENSG00000123124.13	836.872	1258.92	1047.9	0.585737	0.0932255	6.28301	3.32078e-10	3.20592e-09	WWP1	WW domain containing E3 ubiquitin protein ligase 1
ENSG00000152377.13	1539.31	2274.44	1906.87	0.560778	0.0892526	6.28305	3.32e-10	3.20592e-09	SPOCK1	SPARC/osteonectin, cwcv and kazal like domains proteoglycan 1
ENSG00000123130.16	171.111	315.668	243.389	0.872316	0.138901	6.28015	3.38249e-10	3.26366e-09	ACOT9	acyl-CoA thioesterase 9
ENSG00000078114.18	1016.34	571.013	793.677	-0.81312	0.129478	-6.28	3.38582e-10	3.26504e-09	NEBL	nebulette
ENSG00000149218.4	439.475	250.421	344.948	-0.796372	0.126832	-6.27897	3.40816e-10	3.28473e-09	ENDOD1	endonuclease domain containing 1
ENSG00000005379.15	350.47	189.232	269.851	-0.876119	0.139547	-6.27831	3.42267e-10	3.29687e-09	TSPOAP1	TSPO associated protein 1
ENSG00000140612.13	866.498	1313.02	1089.76	0.594024	0.0946326	6.27716	3.44822e-10	3.31962e-09	SEC11A	SEC11 homolog A, signal peptidase complex subunit
ENSG00000175084.11	27.0693	0.321102	13.6952	-3.01711	0.480691	-6.2766	3.46054e-10	3.32961e-09	DES	desmin
ENSG00000116584.17	1227.57	816.084	1021.83	-0.583711	0.0930045	-6.27616	3.47033e-10	3.33716e-09	ARHGEF2	Rho/Rac guanine nucleotide exchange factor 2
ENSG00000170989.8	500.764	810.689	655.727	0.685153	0.109177	6.27562	3.48236e-10	3.34684e-09	S1PR1	sphingosine-1-phosphate receptor 1
ENSG00000166006.12	23.3867	0	11.6933	-3.05833	0.487592	-6.27231	3.55724e-10	3.4169e-09	KCNC2	potassium voltage-gated channel subfamily C member 2
ENSG00000146414.15	830.373	1274.63	1052.5	0.614789	0.0980247	6.27177	3.56955e-10	3.42681e-09	SHPRH	SNF2 histone linker PHD RING helicase
ENSG00000111300.9	754.418	1202.24	978.329	0.665833	0.10617	6.27136	3.57914e-10	3.43409e-09	NAA25	N(alpha)-acetyltransferase 25, NatB auxiliary subunit
ENSG00000198185.11	389.606	653.137	521.372	0.738456	0.117762	6.27077	3.59268e-10	3.44515e-09	ZNF334	zinc finger protein 334
ENSG00000182013.17	1730.26	1158.79	1444.53	-0.571482	0.0911774	-6.2678	3.66181e-10	3.50949e-09	PNMA8A	paraneoplastic Ma antigen family member 8A
ENSG00000120068.6	24.9707	0	12.4854	-3.06333	0.488935	-6.2653	3.72108e-10	3.56431e-09	HOXB8	homeobox B8
ENSG00000196305.17	3722.92	5139.14	4431.03	0.462622	0.0738497	6.26437	3.74346e-10	3.58374e-09	IARS	isoleucyl-tRNA synthetase
ENSG00000100353.17	1239.16	1792.18	1515.67	0.528615	0.0844064	6.26273	3.78292e-10	3.6195e-09	EIF3D	eukaryotic translation initiation factor 3 subunit D
ENSG00000143153.12	2302.11	1579.43	1940.77	-0.539921	0.0862535	-6.2597	3.85722e-10	3.68853e-09	ATP1B1	ATPase Na+/K+ transporting subunit beta 1
ENSG00000115738.9	1071.82	669.353	870.588	-0.672682	0.107539	-6.25521	3.96988e-10	3.79415e-09	ID2	inhibitor of DNA binding 2, HLH protein
ENSG00000180806.4	23.3983	0	11.6992	-3.052	0.487927	-6.25503	3.97432e-10	3.79628e-09	HOXC9	homeobox C9
ENSG00000105996.6	524.305	879.52	701.913	0.74224	0.118704	6.25287	4.02987e-10	3.84721e-09	HOXA2	homeobox A2
ENSG00000099822.2	77.587	16.5611	47.0741	-1.95805	0.313257	-6.25061	4.08862e-10	3.90112e-09	HCN2	hyperpolarization activated cyclic nucleotide gated potassium and sodium channel 2
ENSG00000169744.12	241.325	112.767	177.046	-1.05739	0.169175	-6.25028	4.0973e-10	3.90723e-09	LDB2	LIM domain binding 2
ENSG00000196531.10	3188.81	4701.52	3945.17	0.555078	0.0888498	6.24738	4.17405e-10	3.97821e-09	NACA	nascent polypeptide-associated complex alpha subunit
ENSG00000114315.3	97.8851	27.384	62.6345	-1.67287	0.267815	-6.24637	4.20112e-10	4.00179e-09	HES1	hes family bHLH transcription factor 1
ENSG00000100346.17	81.1754	20.9763	51.0758	-1.79917	0.288305	-6.24052	4.36108e-10	4.15186e-09	CACNA1I	calcium voltage-gated channel subunit alpha1 I
ENSG00000138614.14	511.159	796.11	653.635	0.631717	0.101245	6.23948	4.39031e-10	4.17737e-09	INTS14	integrator complex subunit 14
ENSG00000111266.8	223.863	398.921	311.392	0.827761	0.132673	6.23909	4.40113e-10	4.18534e-09	DUSP16	dual specificity phosphatase 16
ENSG00000180901.10	892.229	559.544	725.886	-0.666543	0.106849	-6.2382	4.4263e-10	4.20694e-09	KCTD2	potassium channel tetramerization domain containing 2
ENSG00000169057.21	2258.93	1582.19	1920.56	-0.510904	0.0819407	-6.23504	4.51669e-10	4.29048e-09	MECP2	methyl-CpG binding protein 2
ENSG00000070081.15	1053.93	631.276	842.602	-0.724306	0.116201	-6.23322	4.56952e-10	4.33826e-09	NUCB2	nucleobindin 2
ENSG00000185885.15	25.0642	0	12.5321	-3.0484	0.489533	-6.22716	4.74966e-10	4.50679e-09	IFITM1	interferon induced transmembrane protein 1
ENSG00000251664.3	146.918	58.6711	102.794	-1.27603	0.204932	-6.22661	4.76634e-10	4.52012e-09	PCDHA12	protocadherin alpha 12
ENSG00000116984.12	873.234	1332.15	1102.69	0.605872	0.0973116	6.2261	4.78194e-10	4.53242e-09	MTR	5-methyltetrahydrofolate-homocysteine methyltransferase
ENSG00000164292.12	2635.83	3673.93	3154.88	0.476576	0.0766203	6.21997	4.9724e-10	4.71033e-09	RHOBTB3	Rho related BTB domain containing 3
ENSG00000004455.16	423.178	685.772	554.475	0.686661	0.110413	6.21902	5.00264e-10	4.73636e-09	AK2	adenylate kinase 2
ENSG00000255690.2	83.6708	23.5451	53.608	-1.68524	0.271047	-6.21753	5.0505e-10	4.77904e-09	TRIL	TLR4 interactor with leucine rich repeats
ENSG00000105409.16	4979.12	3133.23	4056.18	-0.660975	0.106316	-6.21705	5.06578e-10	4.79086e-09	ATP1A3	ATPase Na+/K+ transporting subunit alpha 3
ENSG00000179314.13	2752.79	1898.77	2325.78	-0.533696	0.0859198	-6.21155	5.24629e-10	4.95885e-09	WSCD1	WSC domain containing 1
ENSG00000173041.11	205.156	388.646	296.901	0.910342	0.146633	6.20831	5.3556e-10	5.05938e-09	ZNF680	zinc finger protein 680
ENSG00000122884.12	523.166	818.317	670.741	0.642423	0.103518	6.20592	5.43787e-10	5.13427e-09	P4HA1	prolyl 4-hydroxylase subunit alpha 1
ENSG00000173660.11	867.627	1361.52	1114.57	0.640601	0.103242	6.20488	5.47401e-10	5.16555e-09	UQCRH	ubiquinol-cytochrome c reductase hinge protein
ENSG00000146352.12	1169.34	735.019	952.182	-0.663515	0.106968	-6.20292	5.54234e-10	5.22716e-09	CLVS2	clavesin 2
ENSG00000101152.10	1468.94	866.648	1167.79	-0.752172	0.121289	-6.20147	5.59391e-10	5.2729e-09	DNAJC5	DnaJ heat shock protein family (Hsp40) member C5
ENSG00000147874.10	1011.65	1576.16	1293.9	0.633902	0.102411	6.18977	6.02506e-10	5.67619e-09	HAUS6	HAUS augmin like complex subunit 6
ENSG00000117592.8	1050.49	1596.91	1323.7	0.59622	0.0963541	6.18781	6.10072e-10	5.74431e-09	PRDX6	peroxiredoxin 6
ENSG00000099260.10	77.8433	19.576	48.7097	-1.78716	0.288849	-6.18717	6.12531e-10	5.76431e-09	PALMD	palmdelphin
ENSG00000167535.7	542.488	327.748	435.118	-0.719572	0.116339	-6.18512	6.2057e-10	5.83676e-09	CACNB3	calcium voltage-gated channel auxiliary subunit beta 3
ENSG00000144460.12	200.341	90.574	145.458	-1.09883	0.177667	-6.18473	6.22074e-10	5.8477e-09	NYAP2	neuronal tyrosine-phosphorylated phosphoinositide-3-kinase adaptor 2
ENSG00000165606.8	39.2089	3.7767	21.4928	-2.58748	0.418531	-6.1823	6.31751e-10	5.93542e-09	DRGX	dorsal root ganglia homeobox
ENSG00000171295.12	422.962	673.821	548.391	0.662204	0.10714	6.1807	6.38165e-10	5.9924e-09	ZNF440	zinc finger protein 440
ENSG00000169282.17	59.5359	12.2088	35.8723	-2.02226	0.327263	-6.1793	6.43848e-10	6.04245e-09	KCNAB1	potassium voltage-gated channel subfamily A member regulatory beta subunit 1
ENSG00000152556.15	1883.09	2693.94	2288.52	0.512035	0.0828729	6.17856	6.46894e-10	6.06773e-09	PFKM	phosphofructokinase, muscle
ENSG00000224243.1	123.186	44.4524	83.8193	-1.38046	0.223469	-6.17739	6.5169e-10	6.10937e-09	LINC00403	long intergenic non-protein coding RNA 403
ENSG00000162735.18	644.729	991.993	818.361	0.614174	0.0994803	6.17382	6.66575e-10	6.2455e-09	PEX19	peroxisomal biogenesis factor 19
ENSG00000179241.12	737.045	1089.41	913.225	0.559715	0.0906756	6.17271	6.71275e-10	6.28611e-09	LDLRAD3	low density lipoprotein receptor class A domain containing 3
ENSG00000227051.6	4853.91	3439.86	4146.89	-0.494369	0.0800981	-6.17205	6.74119e-10	6.3093e-09	C14orf132	chromosome 14 open reading frame 132
ENSG00000197312.11	608.935	932.918	770.927	0.607157	0.0984305	6.16838	6.89924e-10	6.4537e-09	DDI2	DNA damage inducible 1 homolog 2
ENSG00000171130.17	539.991	302.678	421.334	-0.82216	0.133311	-6.16722	6.94994e-10	6.49512e-09	ATP6V0E2	ATPase H+ transporting V0 subunit e2
ENSG00000181163.13	6111.88	9308.69	7710.28	0.60174	0.097571	6.1672	6.95108e-10	6.49512e-09	NPM1	nucleophosmin
ENSG00000163938.16	678.553	1100.72	889.635	0.69305	0.112472	6.16198	7.18396e-10	6.70907e-09	GNL3	G protein nucleolar 3
ENSG00000147145.12	126.847	258.383	192.615	1.01102	0.164085	6.16158	7.20205e-10	6.7223e-09	LPAR4	lysophosphatidic acid receptor 4
ENSG00000118946.11	2060.14	2877.7	2468.92	0.478887	0.0777289	6.16099	7.22915e-10	6.74393e-09	PCDH17	protocadherin 17
ENSG00000185306.12	0.987622	24.9348	12.9612	2.85394	0.463569	6.15646	7.4391e-10	6.93602e-09	C12orf56	chromosome 12 open reading frame 56
ENSG00000116745.6	22.7142	0	11.3571	-3.00942	0.488847	-6.15616	7.453e-10	6.9452e-09	RPE65	RPE65, retinoid isomerohydrolase
ENSG00000091317.7	656.17	1021.01	838.59	0.629142	0.102257	6.15258	7.62339e-10	7.10014e-09	CMTM6	CKLF like MARVEL transmembrane domain containing 6
ENSG00000274956.2	741.097	446.605	593.851	-0.723068	0.117557	-6.15077	7.71087e-10	7.17771e-09	UG0898H09	uncharacterized LOC643763
ENSG00000126464.13	526.831	267.264	397.048	-0.953538	0.155066	-6.14923	7.78601e-10	7.24374e-09	PRR12	proline rich 12
ENSG00000160208.12	1127.87	1616.09	1371.98	0.51489	0.0837512	6.14786	7.85361e-10	7.30267e-09	RRP1B	ribosomal RNA processing 1B
ENSG00000099364.16	467.717	244.207	355.962	-0.920467	0.149724	-6.14776	7.85865e-10	7.3034e-09	FBXL19	F-box and leucine rich repeat protein 19
ENSG00000153561.12	1756.29	2556.63	2156.46	0.537997	0.0875323	6.14627	7.93271e-10	7.36425e-09	RMND5A	required for meiotic nuclear division 5 homolog A
ENSG00000173064.12	4745.91	3316.53	4031.22	-0.513451	0.0835379	-6.14633	7.92964e-10	7.36425e-09	HECTD4	HECT domain E3 ubiquitin protein ligase 4
ENSG00000072657.8	99.2677	29.7685	64.5181	-1.59639	0.259798	-6.14474	8.00956e-10	7.43157e-09	TRHDE	thyrotropin releasing hormone degrading enzyme
ENSG00000214189.8	117.897	41.4428	79.6701	-1.4271	0.232259	-6.14442	8.02559e-10	7.44242e-09	ZNF788	zinc finger family member 788
ENSG00000021355.12	15.2729	64.4157	39.8443	1.85712	0.302415	6.14098	8.20126e-10	7.60122e-09	SERPINB1	serpin family B member 1
ENSG00000135127.11	179.574	80.9097	130.242	-1.11139	0.181065	-6.13806	8.35327e-10	7.73794e-09	BICDL1	BICD family like cargo adaptor 1
ENSG00000255330.9	143.252	56.8132	100.033	-1.26375	0.205904	-6.13757	8.37946e-10	7.758e-09	SOGA3	SOGA family member 3
ENSG00000102468.10	22.4619	0	11.231	-3.0021	0.489168	-6.13714	8.40194e-10	7.77462e-09	HTR2A	5-hydroxytryptamine receptor 2A
ENSG00000162836.11	114	244.764	179.382	1.07268	0.174826	6.13571	8.47779e-10	7.84058e-09	ACP6	acid phosphatase 6, lysophosphatidic
ENSG00000088205.12	1243.87	1795.56	1519.71	0.525517	0.0856546	6.1353	8.49979e-10	7.8567e-09	DDX18	DEAD-box helicase 18
ENSG00000166341.7	2268.95	1376.12	1822.54	-0.712348	0.116148	-6.1331	8.61807e-10	7.96174e-09	DCHS1	dachsous cadherin-related 1
ENSG00000152192.7	70.4193	15.5825	43.0009	-1.96209	0.31995	-6.13248	8.65222e-10	7.98899e-09	POU4F1	POU class 4 homeobox 1
ENSG00000133107.14	164.367	67.5802	115.973	-1.22191	0.199286	-6.13146	8.70787e-10	8.03605e-09	TRPC4	transient receptor potential cation channel subfamily C member 4
ENSG00000249853.7	54.3123	10.1481	32.2302	-2.09421	0.341596	-6.13066	8.75179e-10	8.07224e-09	HS3ST5	heparan sulfate-glucosamine 3-sulfotransferase 5
ENSG00000163288.13	24.5509	0.440734	12.4958	-2.94237	0.48006	-6.12918	8.8333e-10	8.14305e-09	GABRB1	gamma-aminobutyric acid type A receptor beta1 subunit
ENSG00000105372.6	2240.49	3651.93	2946.21	0.693913	0.113227	6.12849	8.87183e-10	8.17418e-09	RPS19	ribosomal protein S19
ENSG00000100292.16	231.199	103.215	167.207	-1.11747	0.182351	-6.12811	8.89271e-10	8.18902e-09	HMOX1	heme oxygenase 1
ENSG00000143933.16	8184.91	5841.88	7013.39	-0.483369	0.0788804	-6.12787	8.90658e-10	8.19739e-09	CALM2	calmodulin 2
ENSG00000107614.21	262.103	451.91	357.006	0.778728	0.127117	6.12606	9.0084e-10	8.28667e-09	TRDMT1	tRNA aspartic acid methyltransferase 1
ENSG00000163520.13	62.3564	12.3374	37.3469	-2.04373	0.333664	-6.12513	9.06094e-10	8.33053e-09	FBLN2	fibulin 2
ENSG00000156642.16	810.783	523.779	667.281	-0.620792	0.10144	-6.1198	9.3695e-10	8.60961e-09	NPTN	neuroplastin
ENSG00000123472.12	1063.03	1553.3	1308.17	0.543934	0.0888994	6.11853	9.44417e-10	8.67358e-09	ATPAF1	ATP synthase mitochondrial F1 complex assembly factor 1
ENSG00000229404.5	3.18075	32.9548	18.0678	2.5392	0.415045	6.11789	9.48249e-10	8.70411e-09	LINC00858	long intergenic non-protein coding RNA 858
ENSG00000134824.13	4012.47	2725.66	3369.06	-0.553912	0.0905884	-6.11461	9.67946e-10	8.88017e-09	FADS2	fatty acid desaturase 2
ENSG00000130287.13	6118.85	4077.09	5097.97	-0.581425	0.0951104	-6.11316	9.76803e-10	8.95664e-09	NCAN	neurocan
ENSG00000113569.15	1761.78	2572.95	2167.37	0.541411	0.0885721	6.11266	9.79834e-10	8.97963e-09	NUP155	nucleoporin 155
ENSG00000102290.22	302.713	161.06	231.887	-0.889394	0.145511	-6.11221	9.8262e-10	8.9962e-09	PCDH11X	protocadherin 11 X-linked
ENSG00000159788.18	631.47	392.906	512.188	-0.671948	0.109936	-6.1122	9.8269e-10	8.9962e-09	RGS12	regulator of G protein signaling 12
ENSG00000196267.12	238.138	116.267	177.202	-1.0003	0.16371	-6.11019	9.95139e-10	9.10531e-09	ZNF836	zinc finger protein 836
ENSG00000196511.14	27.9744	1.15572	14.565	-2.82436	0.462541	-6.10618	1.02046e-09	9.332e-09	TPK1	thiamin pyrophosphokinase 1
ENSG00000089057.14	1355.42	929.751	1142.58	-0.539912	0.0884398	-6.10486	1.02891e-09	9.40424e-09	SLC23A2	solute carrier family 23 member 2
ENSG00000066855.15	287.082	480.35	383.716	0.732608	0.120054	6.10234	1.04524e-09	9.54844e-09	MTFR1	mitochondrial fission regulator 1
ENSG00000119812.18	597.276	915.947	756.612	0.611711	0.100256	6.1015	1.05075e-09	9.59364e-09	FAM98A	family with sequence similarity 98 member A
ENSG00000168280.16	14276.2	9631.47	11953.8	-0.562632	0.0923009	-6.09563	1.09007e-09	9.9474e-09	KIF5C	kinesin family member 5C
ENSG00000137965.10	24.8098	0.417309	12.6136	-2.92925	0.480766	-6.09289	1.10888e-09	1.01137e-08	IFI44	interferon induced protein 44
ENSG00000185813.10	324.027	177.134	250.58	-0.857002	0.140669	-6.09231	1.11291e-09	1.01451e-08	PCYT2	phosphate cytidylyltransferase 2, ethanolamine
ENSG00000124767.6	1654.32	2449.37	2051.84	0.561704	0.0922414	6.08949	1.13269e-09	1.03199e-08	GLO1	glyoxalase I
ENSG00000105662.15	393.519	186.884	290.201	-1.0374	0.170387	-6.0885	1.13972e-09	1.03784e-08	CRTC1	CREB regulated transcription coactivator 1
ENSG00000206077.10	475.788	241.13	358.459	-0.947483	0.155631	-6.08801	1.14324e-09	1.0405e-08	ZDHHC11B	zinc finger DHHC-type containing 11B
ENSG00000157404.15	561.262	294.331	427.797	-0.914912	0.150285	-6.08786	1.14431e-09	1.04092e-08	KIT	KIT proto-oncogene receptor tyrosine kinase
ENSG00000182718.16	781.69	1257.95	1019.82	0.680484	0.11195	6.07843	1.21362e-09	1.10338e-08	ANXA2	annexin A2
ENSG00000138735.15	62.3397	153.765	108.052	1.2557	0.206749	6.07357	1.25099e-09	1.13675e-08	PDE5A	phosphodiesterase 5A
ENSG00000126217.20	972.895	619.533	796.214	-0.642388	0.10577	-6.07343	1.25207e-09	1.13714e-08	MCF2L	MCF.2 cell line derived transforming sequence like
ENSG00000150275.17	81.5769	21.114	51.3455	-1.75566	0.289133	-6.07215	1.26209e-09	1.14562e-08	PCDH15	protocadherin related 15
ENSG00000132613.14	1271.82	789.543	1030.68	-0.678685	0.111795	-6.07078	1.27292e-09	1.15485e-08	MTSS1L	MTSS1L, I-BAR domain containing
ENSG00000183044.11	6727.69	9121.7	7924.69	0.437058	0.071995	6.07067	1.27376e-09	1.155e-08	ABAT	4-aminobutyrate aminotransferase
ENSG00000241973.10	883.615	571.268	727.442	-0.623469	0.102706	-6.07044	1.27561e-09	1.15606e-08	PI4KA	phosphatidylinositol 4-kinase alpha
ENSG00000144567.10	1290.77	855.207	1072.99	-0.590586	0.0973031	-6.06955	1.2827e-09	1.16187e-08	RETREG2	reticulophagy regulator family member 2
ENSG00000114573.9	3834.68	2618.2	3226.44	-0.547004	0.0901354	-6.06869	1.28955e-09	1.16746e-08	ATP6V1A	ATPase H+ transporting V1 subunit A
ENSG00000174939.10	85.6972	22.47	54.0836	-1.77542	0.29269	-6.06589	1.31226e-09	1.1874e-08	ASPHD1	aspartate beta-hydroxylase domain containing 1
ENSG00000250120.6	171.499	322.182	246.841	0.893163	0.147277	6.06449	1.32372e-09	1.19713e-08	PCDHA10	protocadherin alpha 10
ENSG00000198131.13	273.332	465.279	369.305	0.754716	0.124457	6.06409	1.327e-09	1.19947e-08	ZNF544	zinc finger protein 544
ENSG00000158186.12	807.191	508.18	657.685	-0.663473	0.109423	-6.06338	1.33289e-09	1.20416e-08	MRAS	muscle RAS oncogene homolog
ENSG00000143756.11	606.646	923.098	764.872	0.598731	0.0988766	6.05533	1.40126e-09	1.26526e-08	FBXO28	F-box protein 28
ENSG00000160211.15	428.832	224.373	326.603	-0.908606	0.150148	-6.05141	1.43585e-09	1.29582e-08	G6PD	glucose-6-phosphate dehydrogenase
ENSG00000084623.11	1123.77	1660.45	1392.11	0.556072	0.0919843	6.04529	1.49144e-09	1.34527e-08	EIF3I	eukaryotic translation initiation factor 3 subunit I
ENSG00000066735.14	105.37	32.8065	69.0884	-1.55623	0.25754	-6.04267	1.51586e-09	1.36658e-08	KIF26A	kinesin family member 26A
ENSG00000171408.13	29.7342	1.3222	15.5282	-2.81223	0.465432	-6.0422	1.52031e-09	1.36987e-08	PDE7B	phosphodiesterase 7B
ENSG00000225087.1	0.373207	20.5705	10.4719	2.93576	0.485905	6.04185	1.52358e-09	1.3721e-08	AL583808.1
ENSG00000111110.11	375.76	212.935	294.348	-0.799046	0.132279	-6.04062	1.53527e-09	1.38191e-08	PPM1H	protein phosphatase, Mg2+/Mn2+ dependent 1H
ENSG00000075618.17	1156.44	643.855	900.146	-0.830523	0.137506	-6.03992	1.54192e-09	1.38716e-08	FSCN1	fascin actin-bundling protein 1
ENSG00000078804.12	1124.51	750.258	937.385	-0.577501	0.0956183	-6.03965	1.5445e-09	1.38876e-08	TP53INP2	tumor protein p53 inducible nuclear protein 2
ENSG00000197381.15	216.019	103.517	159.768	-1.03443	0.17132	-6.03801	1.56026e-09	1.40219e-08	ADARB1	adenosine deaminase, RNA specific B1
ENSG00000250510.7	246.776	114.242	180.509	-1.07062	0.177402	-6.03497	1.58994e-09	1.42812e-08	GPR162	G protein-coupled receptor 162
ENSG00000123700.4	51.1837	8.32429	29.754	-2.20867	0.366039	-6.03396	1.59994e-09	1.43635e-08	KCNJ2	potassium voltage-gated channel subfamily J member 2
ENSG00000232956.8	99.8558	218.117	158.986	1.07365	0.177956	6.03325	1.60697e-09	1.4419e-08	SNHG15	small nucleolar RNA host gene 15
ENSG00000172728.15	213.539	372.343	292.941	0.783791	0.129919	6.03293	1.61015e-09	1.444e-08	FUT10	fucosyltransferase 10
ENSG00000147642.16	520.077	308.69	414.383	-0.74431	0.123422	-6.03061	1.63341e-09	1.4641e-08	SYBU	syntabulin
ENSG00000151693.10	1454.5	951.344	1202.92	-0.605583	0.100444	-6.02906	1.64917e-09	1.47745e-08	ASAP2	ArfGAP with SH3 domain, ankyrin repeat and PH domain 2
ENSG00000092969.11	1186.3	702.206	944.255	-0.741736	0.123086	-6.02618	1.67878e-09	1.50241e-08	TGFB2	transforming growth factor beta 2
ENSG00000196914.8	5991.69	4313.12	5152.41	-0.471042	0.0781649	-6.02626	1.67799e-09	1.50241e-08	ARHGEF12	Rho guanine nucleotide exchange factor 12
ENSG00000165246.13	1077.51	707.541	892.527	-0.599437	0.0994797	-6.02572	1.68359e-09	1.50593e-08	NLGN4Y	neuroligin 4, Y-linked
ENSG00000006283.17	288.841	145.94	217.39	-0.957334	0.158995	-6.02116	1.73169e-09	1.54815e-08	CACNA1G	calcium voltage-gated channel subunit alpha1 G
ENSG00000008735.13	787.292	470.189	628.741	-0.733095	0.121773	-6.02016	1.7425e-09	1.557e-08	MAPK8IP2	mitogen-activated protein kinase 8 interacting protein 2
ENSG00000128011.4	148.645	58.2847	103.465	-1.26895	0.210907	-6.01663	1.78088e-09	1.59047e-08	LRFN1	leucine rich repeat and fibronectin type III domain containing 1
ENSG00000167778.8	477.97	266.267	372.119	-0.82819	0.137656	-6.01639	1.78353e-09	1.59201e-08	SPRYD3	SPRY domain containing 3
ENSG00000259610.1	6.29867	40.4886	23.3936	2.24748	0.373789	6.01269	1.82466e-09	1.62788e-08	AC023034.2
ENSG00000254122.2	147.849	61.3921	104.621	-1.21684	0.202407	-6.01185	1.83413e-09	1.63548e-08	PCDHGB7	protocadherin gamma subfamily B, 7
ENSG00000124785.8	248.246	126.912	187.579	-0.941454	0.156617	-6.0112	1.84155e-09	1.64124e-08	NRN1	neuritin 1
ENSG00000249803.5	0	18.965	9.48252	2.96994	0.494128	6.01045	1.85005e-09	1.64796e-08	AC112178.1
ENSG00000150907.7	380.168	214.82	297.494	-0.802797	0.133578	-6.00994	1.85587e-09	1.65228e-08	FOXO1	forkhead box O1
ENSG00000185697.16	204.065	95.0935	149.579	-1.07267	0.178682	-6.00322	1.93447e-09	1.72137e-08	MYBL1	MYB proto-oncogene like 1
ENSG00000136295.14	2264.39	1372.33	1818.36	-0.713196	0.118816	-6.00253	1.94265e-09	1.72775e-08	TTYH3	tweety family member 3
ENSG00000110536.13	64.2574	147.771	106.014	1.15825	0.193032	6.0003	1.96952e-09	1.75074e-08	PTPMT1	protein tyrosine phosphatase, mitochondrial 1
ENSG00000185129.5	375.52	215.055	295.288	-0.795132	0.132557	-5.99841	1.99258e-09	1.77032e-08	PURA	purine rich element binding protein A
ENSG00000270647.5	1967.64	1336.13	1651.89	-0.554201	0.0923936	-5.99826	1.99438e-09	1.77101e-08	TAF15	TATA-box binding protein associated factor 15
ENSG00000129244.8	1198.23	785.202	991.718	-0.602255	0.100407	-5.99815	1.99581e-09	1.77136e-08	ATP1B2	ATPase Na+/K+ transporting subunit beta 2
ENSG00000123552.17	231.747	406.522	319.134	0.79892	0.133289	5.99389	2.04886e-09	1.8175e-08	USP45	ubiquitin specific peptidase 45
ENSG00000163064.6	145.926	54.5721	100.249	-1.33356	0.222531	-5.99268	2.06406e-09	1.83004e-08	EN1	engrailed homeobox 1
ENSG00000181656.6	38.6958	4.20306	21.4494	-2.45207	0.409202	-5.99233	2.06851e-09	1.83304e-08	GPR88	G protein-coupled receptor 88
ENSG00000126001.15	1475.19	923.59	1199.39	-0.664508	0.110898	-5.99208	2.07169e-09	1.83491e-08	CEP250	centrosomal protein 250
ENSG00000186767.6	243.688	124.67	184.179	-0.949256	0.158453	-5.99076	2.08858e-09	1.84892e-08	SPIN4	spindlin family member 4
ENSG00000053108.16	65.1071	13.496	39.3016	-2.01036	0.33573	-5.98803	2.12403e-09	1.87933e-08	FSTL4	follistatin like 4
ENSG00000129187.14	390.447	630.737	510.592	0.677314	0.113147	5.98614	2.14878e-09	1.89927e-08	DCTD	dCMP deaminase
ENSG00000242021.2	0.264262	19.7594	10.0118	2.91495	0.486946	5.98619	2.14815e-09	1.89927e-08	AC112493.1
ENSG00000147403.16	3195.94	5164.52	4180.23	0.68217	0.113963	5.9859	2.15194e-09	1.90108e-08	RPL10	ribosomal protein L10
ENSG00000125817.7	519.536	279.299	399.418	-0.874515	0.146106	-5.9855	2.15728e-09	1.90482e-08	CENPB	centromere protein B
ENSG00000143184.4	1.32612	25.0597	13.1929	2.74158	0.458109	5.98456	2.16979e-09	1.91488e-08	XCL1	X-C motif chemokine ligand 1
ENSG00000180318.3	0.952908	24.5968	12.7749	2.80185	0.468217	5.98407	2.17623e-09	1.91958e-08	ALX1	ALX homeobox 1
ENSG00000138095.18	3164.42	4492.96	3828.69	0.502438	0.0839676	5.98371	2.18116e-09	1.92294e-08	LRPPRC	leucine rich pentatricopeptide repeat containing
ENSG00000284683.1	36.5341	3.76233	20.1482	-2.47927	0.414449	-5.98209	2.20292e-09	1.94112e-08	AC087565.3
ENSG00000158555.14	144.571	59.507	102.039	-1.22809	0.205337	-5.98086	2.21968e-09	1.95489e-08	GDPD5	glycerophosphodiester phosphodiesterase domain containing 5
ENSG00000108506.11	543.641	835.367	689.504	0.615013	0.102862	5.97903	2.24466e-09	1.97588e-08	INTS2	integrator complex subunit 2
ENSG00000117152.13	308.847	158.949	233.898	-0.940664	0.157397	-5.97639	2.28143e-09	2.00721e-08	RGS4	regulator of G protein signaling 4
ENSG00000155438.11	583.457	927.909	755.683	0.663324	0.111018	5.9749	2.30226e-09	2.0245e-08	NIFK	nucleolar protein interacting with the FHA domain of MKI67
ENSG00000164347.17	595.324	901.49	748.407	0.595251	0.0996316	5.97451	2.30777e-09	2.02831e-08	GFM2	G elongation factor mitochondrial 2
ENSG00000249859.9	92.8307	191.955	142.393	1.01901	0.170587	5.97352	2.32192e-09	2.0397e-08	PVT1	Pvt1 oncogene (non-protein coding)
ENSG00000245937.7	183.077	328.607	255.842	0.830856	0.139132	5.97169	2.34805e-09	2.0616e-08	LINC01184	long intergenic non-protein coding RNA 1184
ENSG00000215021.8	1009.96	1523.45	1266.71	0.585112	0.0979992	5.97058	2.36416e-09	2.07468e-08	PHB2	prohibitin 2
ENSG00000172893.15	606.982	363.736	485.359	-0.728554	0.122039	-5.96987	2.37441e-09	2.08261e-08	DHCR7	7-dehydrocholesterol reductase
ENSG00000136274.8	746.453	420.57	583.512	-0.814366	0.136471	-5.9673	2.41208e-09	2.11458e-08	NACAD	NAC alpha domain containing
ENSG00000171735.18	2014.81	1402.31	1708.56	-0.51772	0.0868215	-5.96303	2.47599e-09	2.1695e-08	CAMTA1	calmodulin binding transcription activator 1
ENSG00000101384.11	3620.69	5534.67	4577.68	0.606994	0.1018	5.96261	2.4824e-09	2.174e-08	JAG1	jagged 1
ENSG00000033627.16	2166.98	1509.12	1838.05	-0.517544	0.0868641	-5.95809	2.55202e-09	2.23383e-08	ATP6V0A1	ATPase H+ transporting V0 subunit a1
ENSG00000147677.10	1772.39	2528.69	2150.54	0.510301	0.0856914	5.9551	2.59915e-09	2.27392e-08	EIF3H	eukaryotic translation initiation factor 3 subunit H
ENSG00000114019.14	733.282	457.285	595.283	-0.672607	0.11295	-5.95489	2.60251e-09	2.27571e-08	AMOTL2	angiomotin like 2
ENSG00000155530.2	90.2266	197.599	143.913	1.08107	0.181689	5.95011	2.6796e-09	2.34192e-08	LRGUK	leucine rich repeats and guanylate kinase domain containing
ENSG00000149115.13	1016.32	657.149	836.735	-0.62184	0.104524	-5.94928	2.69323e-09	2.35264e-08	TNKS1BP1	tankyrase 1 binding protein 1
ENSG00000111716.12	5885.22	8310.57	7097.9	0.494387	0.0831171	5.94809	2.71295e-09	2.36866e-08	LDHB	lactate dehydrogenase B
ENSG00000014123.9	525.971	804.312	665.141	0.610521	0.102656	5.94724	2.72708e-09	2.37978e-08	UFL1	UFM1 specific ligase 1
ENSG00000140988.15	5402.01	8015.45	6708.73	0.564508	0.0949213	5.94712	2.72909e-09	2.38033e-08	RPS2	ribosomal protein S2
ENSG00000057704.12	119.388	45.6952	82.5417	-1.30915	0.220141	-5.94687	2.73319e-09	2.38269e-08	TMCC3	transmembrane and coiled-coil domain family 3
ENSG00000095261.13	422.824	661.426	542.125	0.638962	0.107449	5.94664	2.73709e-09	2.38488e-08	PSMD5	proteasome 26S subunit, non-ATPase 5
ENSG00000157851.16	6887.27	4714.9	5801.08	-0.542501	0.0912313	-5.94644	2.74043e-09	2.38658e-08	DPYSL5	dihydropyrimidinase like 5
ENSG00000077044.10	762.897	489.753	626.325	-0.631813	0.106276	-5.94501	2.76448e-09	2.4063e-08	DGKD	diacylglycerol kinase delta
ENSG00000197077.13	425.133	672.985	549.059	0.651324	0.109588	5.94339	2.7919e-09	2.42894e-08	KIAA1671	KIAA1671
ENSG00000109861.15	120.898	252.628	186.763	1.04818	0.176391	5.94236	2.8094e-09	2.44292e-08	CTSC	cathepsin C
ENSG00000162951.10	72.3152	18.4346	45.3749	-1.78118	0.299875	-5.93973	2.85484e-09	2.48118e-08	LRRTM1	leucine rich repeat transmembrane neuronal 1
ENSG00000189266.11	1180.49	1770.69	1475.59	0.579421	0.0975543	5.93947	2.85945e-09	2.48393e-08	PNRC2	proline rich nuclear receptor coactivator 2
ENSG00000137393.9	48.6485	7.71707	28.1828	-2.19474	0.369602	-5.93811	2.8832e-09	2.50329e-08	RNF144B	ring finger protein 144B
ENSG00000167378.8	3534.36	2517.73	3026.05	-0.487154	0.0820787	-5.93521	2.93472e-09	2.54673e-08	IRGQ	immunity related GTPase Q
ENSG00000163788.13	898.569	584.895	741.732	-0.610515	0.102934	-5.93115	3.00817e-09	2.60916e-08	SNRK	SNF related kinase
ENSG00000106278.11	14122.5	19737.9	16930.2	0.479858	0.0809462	5.92811	3.0644e-09	2.65525e-08	PTPRZ1	protein tyrosine phosphatase, receptor type Z1
ENSG00000166526.16	749.173	1102.09	925.629	0.550025	0.0927812	5.92819	3.06296e-09	2.65525e-08	ZNF3	zinc finger protein 3
ENSG00000117543.20	428.307	669.449	548.878	0.6388	0.107787	5.9265	3.09465e-09	2.68011e-08	DPH5	diphthamide biosynthesis 5
ENSG00000148600.14	47.3295	118.932	83.1308	1.27582	0.215297	5.92584	3.10705e-09	2.68949e-08	CDHR1	cadherin related family member 1
ENSG00000188157.14	932.264	480.956	706.61	-0.930186	0.156984	-5.92537	3.11601e-09	2.69588e-08	AGRN	agrin
ENSG00000067369.13	7543.05	5486.54	6514.8	-0.456684	0.0771051	-5.92288	3.16355e-09	2.73563e-08	TP53BP1	tumor protein p53 binding protein 1
ENSG00000114021.11	180.638	334.39	257.514	0.862391	0.145621	5.92218	3.17707e-09	2.74594e-08	NIT2	nitrilase family member 2
ENSG00000028116.16	48.2563	122.848	85.5521	1.28933	0.217742	5.92137	3.19278e-09	2.75813e-08	VRK2	vaccinia related kinase 2
ENSG00000247626.4	134.73	263.453	199.091	0.931041	0.157288	5.91934	3.23226e-09	2.79083e-08	MARS2	methionyl-tRNA synthetase 2, mitochondrial
ENSG00000089006.16	540.902	829.423	685.163	0.610153	0.103142	5.91569	3.30496e-09	2.85217e-08	SNX5	sorting nexin 5
ENSG00000153558.13	373.856	214.866	294.361	-0.782009	0.132214	-5.9147	3.3248e-09	2.86785e-08	FBXL2	F-box and leucine rich repeat protein 2
ENSG00000160310.17	1481.43	999.812	1240.62	-0.561421	0.0949896	-5.91034	3.41397e-09	2.94329e-08	PRMT2	protein arginine methyltransferase 2
ENSG00000172965.14	151.998	59.2296	105.614	-1.27456	0.215743	-5.90777	3.46761e-09	2.98803e-08	MIR4435-2HG	MIR4435-2 host gene
ENSG00000143641.9	1635.18	1031.19	1333.19	-0.655445	0.110968	-5.9066	3.49249e-09	3.00796e-08	GALNT2	polypeptide N-acetylgalactosaminyltransferase 2
ENSG00000150938.9	800.106	515.177	657.641	-0.625608	0.105933	-5.90567	3.51222e-09	3.02343e-08	CRIM1	cysteine rich transmembrane BMP regulator 1
ENSG00000259306.2	0.229549	19.6319	9.93072	2.88626	0.488882	5.9038	3.55217e-09	3.05629e-08	AC020891.2
ENSG00000115525.17	514.767	313.614	414.19	-0.703397	0.119156	-5.90315	3.56618e-09	3.06681e-08	ST3GAL5	ST3 beta-galactoside alpha-2,3-sialyltransferase 5
ENSG00000091428.17	136.328	56.9148	96.6213	-1.2071	0.204528	-5.90189	3.59363e-09	3.08887e-08	RAPGEF4	Rap guanine nucleotide exchange factor 4
ENSG00000085552.16	137.919	49.6459	93.7824	-1.36587	0.231494	-5.90025	3.62954e-09	3.11817e-08	IGSF9	immunoglobulin superfamily member 9
ENSG00000185414.19	532.24	828.897	680.569	0.63056	0.106893	5.89901	3.65684e-09	3.14005e-08	MRPL30	mitochondrial ribosomal protein L30
[truncated: 25,336 more rows]

## Sheet: GO
query.number	significant	p.value	term.size	query.size	overlap.size	precision	recall	term.id	domain	subgraph.number	term.name	relative.depth	intersection
1	TRUE	4.3e-59	2196	6286	1222	0.194	0.556	GO:0007399	BP	1	nervous system development	5	SEMA3F,BAD,DBNDD1,CFLAR,CD38,KDM1A,ARHGAP33,SOX8,MYCBP2,ITGA3,CX3CL1,TNFRSF12A,KDM7A,ETV1,FARP2,ARHGAP44,PROM1,GAS7,PAX6,TEAD3,MYLIP,SYN1,JARID2,CDKL5,TFAP2B,ADAM22,CELSR3,PKD1,MAPK8IP2,TENM1,PAX7,RANBP9,CD9,FYN,MKS1,ANOS1,DPF1,UFL1,STMN4,ISL1,CNTN1,HGF,NCDN,ADGRA2,MNAT1,RUNX3,NRXN3,VIM,PRKCH,BAK1,LRRC7,UBA6,APBA2,TIMP2,HOXC8,RTN4R,MYO16,TNC,ZIC2,CTNNA1,EPHA3,DTNBP1,XK,MAP4,HDAC9,CC2D2A,ARID1B,NE…
1	TRUE	2.43e-45	9650	6410	4193	0.654	0.435	TF:M00803_1	tf	11	Factor: E2F; motif: GGCGSG; match class: 1	3	SCYL3,FUCA2,GCLC,SEMA3F,BAD,LAP3,HECW1,LASP1,CYP26B1,DBNDD1,CFLAR,SLC7A2,ARF5,CD38,KDM1A,CAMKK1,ARHGAP33,NDUFAB1,SLC25A13,ST7,SLC25A5,DHX33,LIG3,CIAPIN1,PRKAR2B,CREBBP,GCFC2,ABCB4,SOX8,ZNF195,ITGA3,TMEM98,YBX2,CACNA1G,TNFRSF12A,MAP3K9,KDM7A,AGK,FARP2,DBF4,GTF2IRD1,PAF1,ARHGAP44,ELAC2,ADIPOR2,CCDC124,KIAA0100,GAS7,ST7L,PAX6,CACNA2D2,BAIAP3,TSR3,TEAD3,MYLIP,SYN1,JARID2,ADAM22,SYPL1,CYB561,MPND,CRY1…
1	TRUE	1.39e-44	835	6286	531	0.084	0.636	GO:0045202	CC	135	synapse	2	DBNDD1,ARHGAP33,PRKAR2B,ITGA3,ARHGAP44,BAIAP3,SYN1,CDKL5,SYPL1,MAPK8IP2,FYN,SYT7,GABRA3,ATP1A2,SYT13,SAMD4A,NRXN3,ANK1,LRRC7,APBA2,SLC18A1,RAB27B,DTNBP1,MAP4,GOPC,PTPRN,CYFIP2,CAMK2B,PSD,RIMBP2,LZTS1,SEZ6,AP3D1,CTNNA2,FGFR2,RHOA,SYT1,ROGDI,GRIPAP1,SDK2,KCNAB2,LRP6,PFN2,CAMK2A,ATP2B1,ADGRL1,NSF,SNCB,SRI,ADD2,CACNG5,CACNG4,DLG1,CTTNBP2,ITGA8,MAP2,AMPH,OPHN1,RIMS1,KCNN2,DLGAP4,IGSF9B,MEF2C,CADPS2,EP…
1	TRUE	2.69e-44	6690	6410	3041	0.474	0.455	TF:M00695_1	tf	84	Factor: ETF; motif: GVGGMGG; match class: 1	3	SCYL3,FUCA2,GCLC,SEMA3F,LAP3,HS3ST1,HECW1,KLHL13,CYP26B1,DBNDD1,CFLAR,SLC7A2,ARF5,KDM1A,CAMKK1,SLC25A13,ST7,SLC25A5,DHX33,LIG3,CIAPIN1,PRKAR2B,CREBBP,ABCB4,SOX8,MYCBP2,TMEM98,YBX2,TMEM132A,CACNA1G,TNFRSF12A,MAP3K9,KDM7A,AGK,DBF4,ARHGAP44,ADIPOR2,KIAA0100,GAS7,CACNA2D2,BAIAP3,TSR3,SYN1,JARID2,SYPL1,CYB561,CELSR3,MPND,CRY1,ST3GAL1,PKD1,MAPK8IP2,RHOBTB2,REV3L,PAX7,RANBP9,SPRTN,NISCH,IDS,HIVEP2,TSPAN…
1	TRUE	9.42e-41	9752	6410	4209	0.657	0.432	TF:M00695	tf	84	Factor: ETF; motif: GVGGMGG	1	TSPAN6,DPM1,SCYL3,FUCA2,GCLC,SEMA3F,KRIT1,LAP3,HS3ST1,HECW1,M6PR,KLHL13,CYP26B1,DBNDD1,CFLAR,NDUFAF7,SLC7A2,ARF5,AK2,KDM1A,CAMKK1,ARHGAP33,NDUFAB1,SLC25A13,ST7,SLC25A5,DHX33,LIG3,CIAPIN1,PRKAR2B,CREBBP,GCFC2,ABCB4,SOX8,MYCBP2,ITGA3,TMEM98,YBX2,TMEM132A,CX3CL1,CACNA1G,TNFRSF12A,MAP3K9,KDM7A,AGK,FARP2,GGCT,DBF4,GTF2IRD1,ARHGAP44,ELAC2,PNPLA4,ADIPOR2,CCDC124,DNAH9,KIAA0100,GAS7,ST7L,PAX6,CACNA2D2,BA…
1	TRUE	9.42e-41	9752	6410	4209	0.657	0.432	TF:M00695_0	tf	84	Factor: ETF; motif: GVGGMGG; match class: 0	2	TSPAN6,DPM1,SCYL3,FUCA2,GCLC,SEMA3F,KRIT1,LAP3,HS3ST1,HECW1,M6PR,KLHL13,CYP26B1,DBNDD1,CFLAR,NDUFAF7,SLC7A2,ARF5,AK2,KDM1A,CAMKK1,ARHGAP33,NDUFAB1,SLC25A13,ST7,SLC25A5,DHX33,LIG3,CIAPIN1,PRKAR2B,CREBBP,GCFC2,ABCB4,SOX8,MYCBP2,ITGA3,TMEM98,YBX2,TMEM132A,CX3CL1,CACNA1G,TNFRSF12A,MAP3K9,KDM7A,AGK,FARP2,GGCT,DBF4,GTF2IRD1,ARHGAP44,ELAC2,PNPLA4,ADIPOR2,CCDC124,DNAH9,KIAA0100,GAS7,ST7L,PAX6,CACNA2D2,BA…
1	TRUE	1.4e-40	1423	6286	807	0.128	0.567	GO:0097458	CC	135	neuron part	3	DBNDD1,ARHGAP33,PRKAR2B,MYCBP2,ITGA3,TAC1,CX3CL1,ARHGAP44,PROM1,BAIAP3,SYN1,CDKL5,CAMK1G,ADAM22,SYPL1,MAPK8IP2,TENM1,FYN,DPF1,SYT7,PPP5C,UFL1,STMN4,ATP1A2,SYT13,NCDN,SAMD4A,NRXN3,VIM,TNFRSF1B,ANK1,LRRC7,APBA2,TIMP2,SLC18A1,RTN4R,RAB27B,DTNBP1,MAP4,GOPC,ARID1B,SLC4A8,MAPK9,HERPUD1,PTPRN,CYFIP2,RASGRF1,CAMK2B,ATP2B4,PSD,LZTS1,SEZ6,EIF4B,CASP8,NGFR,AP3D1,CTNNA2,SMARCD1,NGEF,RHOA,PRKCZ,SYT1,ROGDI,ACS…
1	TRUE	1.13e-39	9605	6410	4148	0.647	0.432	TF:M04869_1	tf	95	Factor: Egr-1; motif: GCGCATGCG; match class: 1	3	TSPAN6,DPM1,SCYL3,GCLC,SEMA3F,KRIT1,RAD52,BAD,LAP3,HS3ST1,HECW1,LASP1,KLHL13,CYP26B1,DBNDD1,CFLAR,NDUFAF7,SLC7A2,KDM1A,CAMKK1,ARHGAP33,NDUFAB1,SLC25A13,ST7,DHX33,LIG3,PRKAR2B,CREBBP,GCFC2,ABCB4,SOX8,MYCBP2,TMEM98,YBX2,TAC1,CACNA1G,TNFRSF12A,MAP3K9,KDM7A,ETV1,AGK,FARP2,COX10,ARHGAP44,ELAC2,PNPLA4,ADIPOR2,CCDC124,DNAH9,KIAA0100,GAS7,ST7L,PAX6,CACNA2D2,BAIAP3,TSR3,TEAD3,PSMB1,SYN1,JARID2,ADAM22,SYPL…
1	TRUE	5.59e-39	12143	6410	5082	0.793	0.419	TF:M00803	tf	11	Factor: E2F; motif: GGCGSG	1	TSPAN6,DPM1,SCYL3,C1ORF112,FUCA2,GCLC,SEMA3F,KRIT1,RAD52,BAD,LAP3,HECW1,LASP1,M6PR,CYP26B1,DBNDD1,CFLAR,NDUFAF7,SLC7A2,ARF5,CD38,KDM1A,CAMKK1,ARHGAP33,NDUFAB1,SLC25A13,ST7,SLC25A5,DHX33,LIG3,CIAPIN1,PRKAR2B,CREBBP,GCFC2,ABCB4,SOX8,ZNF195,MYCBP2,ITGA3,TMEM98,YBX2,TMEM132A,CACNA1G,TNFRSF12A,MAP3K9,KDM7A,AGK,FARP2,GGCT,DBF4,COX10,GTF2IRD1,PAF1,ARHGAP44,ELAC2,PNPLA4,ADIPOR2,CCDC124,KIAA0100,GAS7,SCN4…
1	TRUE	5.59e-39	12143	6410	5082	0.793	0.419	TF:M00803_0	tf	11	Factor: E2F; motif: GGCGSG; match class: 0	2	TSPAN6,DPM1,SCYL3,C1ORF112,FUCA2,GCLC,SEMA3F,KRIT1,RAD52,BAD,LAP3,HECW1,LASP1,M6PR,CYP26B1,DBNDD1,CFLAR,NDUFAF7,SLC7A2,ARF5,CD38,KDM1A,CAMKK1,ARHGAP33,NDUFAB1,SLC25A13,ST7,SLC25A5,DHX33,LIG3,CIAPIN1,PRKAR2B,CREBBP,GCFC2,ABCB4,SOX8,ZNF195,MYCBP2,ITGA3,TMEM98,YBX2,TMEM132A,CACNA1G,TNFRSF12A,MAP3K9,KDM7A,AGK,FARP2,GGCT,DBF4,COX10,GTF2IRD1,PAF1,ARHGAP44,ELAC2,PNPLA4,ADIPOR2,CCDC124,KIAA0100,GAS7,SCN4…
1	TRUE	4.16e-38	12944	6410	5363	0.837	0.414	TF:M00716_1	tf	55	Factor: ZF5; motif: GSGCGCGR; match class: 1	3	TSPAN6,DPM1,SCYL3,C1ORF112,FUCA2,GCLC,SEMA3F,KRIT1,RAD52,BAD,LAP3,HS3ST1,HECW1,MAD1L1,LASP1,M6PR,KLHL13,CYP26B1,DBNDD1,CFLAR,NDUFAF7,SLC7A2,ARF5,AK2,CD38,KDM1A,CAMKK1,ARHGAP33,NDUFAB1,SLC25A13,ST7,SKAP2,SLC25A5,LIG3,CIAPIN1,PRKAR2B,CREBBP,GCFC2,ABCB4,SOX8,ZNF195,MYCBP2,ITGA3,TMEM98,YBX2,TMEM132A,CX3CL1,CACNA1G,TNFRSF12A,MAP3K9,KDM7A,AGK,FARP2,GGCT,DBF4,COX10,GTF2IRD1,PAF1,ARHGAP44,ELAC2,ADIPOR2,C…
1	TRUE	1.74e-37	1488	6286	828	0.132	0.556	GO:0022008	BP	1	neurogenesis	6	SEMA3F,DBNDD1,CFLAR,CD38,KDM1A,ARHGAP33,SOX8,MYCBP2,ITGA3,CX3CL1,TNFRSF12A,ETV1,FARP2,ARHGAP44,PROM1,PAX6,TEAD3,MYLIP,SYN1,CDKL5,ADAM22,CELSR3,MAPK8IP2,TENM1,PAX7,RANBP9,CD9,FYN,MKS1,ANOS1,UFL1,STMN4,ISL1,CNTN1,HGF,NCDN,RUNX3,NRXN3,VIM,PRKCH,LRRC7,UBA6,TIMP2,HOXC8,RTN4R,MYO16,TNC,CTNNA1,EPHA3,DTNBP1,XK,MAP4,HDAC9,ARID1B,NEDD4L,NEXMIF,MAPK9,PIK3CB,FSTL4,NNAT,CYFIP2,PRDM1,RASGRF1,CAMK2B,DGKG,PSD,WN…
1	TRUE	6.09e-37	697	6286	444	0.071	0.637	GO:0044456	CC	135	synapse part	2	DBNDD1,ARHGAP33,PRKAR2B,ITGA3,ARHGAP44,BAIAP3,SYN1,SYPL1,MAPK8IP2,FYN,SYT7,GABRA3,ATP1A2,SYT13,NRXN3,ANK1,LRRC7,APBA2,SLC18A1,RAB27B,DTNBP1,MAP4,GOPC,PTPRN,PSD,LZTS1,SEZ6,AP3D1,CTNNA2,RHOA,SYT1,ROGDI,GRIPAP1,KCNAB2,PFN2,CAMK2A,ATP2B1,ADGRL1,NSF,SRI,ADD2,CACNG5,CACNG4,DLG1,CTTNBP2,ITGA8,MAP2,AMPH,OPHN1,RIMS1,KCNN2,IGSF9B,MEF2C,CADPS2,EPB41L3,DLG3,KCNK2,OPRK1,ERC1,NUFIP1,CAD,SCAMP1,ACHE,MT3,FKBP1A,…
1	TRUE	1.88e-36	13445	6410	5531	0.863	0.411	TF:M04866_1	tf	144	Factor: hdac2; motif: CGCGCGCGC; match class: 1	3	TSPAN6,DPM1,SCYL3,C1ORF112,FUCA2,GCLC,SEMA3F,KRIT1,RAD52,BAD,LAP3,HS3ST1,HECW1,LASP1,M6PR,KLHL13,CYP26B1,DBNDD1,CFLAR,NDUFAF7,SLC7A2,ARF5,AK2,CD38,KDM1A,CAMKK1,ARHGAP33,NDUFAB1,SLC25A13,ST7,SKAP2,SLC25A5,DHX33,LIG3,CIAPIN1,PRKAR2B,CREBBP,TSPOAP1,GCFC2,ABCB4,SOX8,ZNF195,MYCBP2,ITGA3,TMEM98,YBX2,TMEM132A,TAC1,CACNA1G,TNFRSF12A,MAP3K9,KDM7A,ETV1,AGK,FARP2,GGCT,DBF4,COX10,GTF2IRD1,PAF1,ARHGAP44,ELAC2…
1	TRUE	2.35e-36	10414	6410	4435	0.692	0.426	TF:M04869	tf	95	Factor: Egr-1; motif: GCGCATGCG	1	TSPAN6,DPM1,SCYL3,GCLC,SEMA3F,KRIT1,RAD52,BAD,LAP3,HS3ST1,HECW1,LASP1,KLHL13,CYP26B1,DBNDD1,CFLAR,NDUFAF7,SLC7A2,KDM1A,CAMKK1,ARHGAP33,NDUFAB1,SLC25A13,ST7,DHX33,LIG3,PRKAR2B,CREBBP,GCFC2,ABCB4,SOX8,MYCBP2,TMEM98,YBX2,TAC1,CACNA1G,TNFRSF12A,MAP3K9,KDM7A,ETV1,AGK,FARP2,COX10,ARHGAP44,ELAC2,PNPLA4,ADIPOR2,CCDC124,DNAH9,KIAA0100,GAS7,ST7L,PAX6,CACNA2D2,BAIAP3,TSR3,TEAD3,PSMB1,SYN1,JARID2,ADAM22,SYPL…
1	TRUE	2.35e-36	10414	6410	4435	0.692	0.426	TF:M04869_0	tf	95	Factor: Egr-1; motif: GCGCATGCG; match class: 0	2	TSPAN6,DPM1,SCYL3,GCLC,SEMA3F,KRIT1,RAD52,BAD,LAP3,HS3ST1,HECW1,LASP1,KLHL13,CYP26B1,DBNDD1,CFLAR,NDUFAF7,SLC7A2,KDM1A,CAMKK1,ARHGAP33,NDUFAB1,SLC25A13,ST7,DHX33,LIG3,PRKAR2B,CREBBP,GCFC2,ABCB4,SOX8,MYCBP2,TMEM98,YBX2,TAC1,CACNA1G,TNFRSF12A,MAP3K9,KDM7A,ETV1,AGK,FARP2,COX10,ARHGAP44,ELAC2,PNPLA4,ADIPOR2,CCDC124,DNAH9,KIAA0100,GAS7,ST7L,PAX6,CACNA2D2,BAIAP3,TSR3,TEAD3,PSMB1,SYN1,JARID2,ADAM22,SYPL…
1	TRUE	2.54e-36	11450	6410	4818	0.752	0.421	TF:M00333_1	tf	175	Factor: ZF5; motif: NRNGNGCGCGCWN; match class: 1	3	TSPAN6,DPM1,SCYL3,C1ORF112,GCLC,SEMA3F,KRIT1,LAP3,HS3ST1,HECW1,LASP1,M6PR,KLHL13,CYP26B1,DBNDD1,NDUFAF7,SLC7A2,ARF5,CD38,KDM1A,CAMKK1,ARHGAP33,NDUFAB1,SLC25A13,ST7,SKAP2,SLC25A5,DHX33,LIG3,CIAPIN1,PRKAR2B,CREBBP,GCFC2,SOX8,MYCBP2,ITGA3,TMEM98,YBX2,TMEM132A,TAC1,CX3CL1,CACNA1G,TNFRSF12A,MAP3K9,KDM7A,ETV1,AGK,ALDH3B1,FARP2,GGCT,DBF4,COX10,GTF2IRD1,PAF1,ARHGAP44,ELAC2,PNPLA4,ADIPOR2,CCDC124,KIAA0100…
1	TRUE	3.55e-36	1396	6286	781	0.124	0.559	GO:0048699	BP	1	generation of neurons	7	SEMA3F,DBNDD1,CFLAR,CD38,KDM1A,ARHGAP33,SOX8,MYCBP2,ITGA3,CX3CL1,TNFRSF12A,ETV1,FARP2,ARHGAP44,PROM1,PAX6,TEAD3,MYLIP,SYN1,CDKL5,CELSR3,MAPK8IP2,TENM1,PAX7,RANBP9,FYN,MKS1,ANOS1,UFL1,STMN4,ISL1,CNTN1,HGF,NCDN,RUNX3,NRXN3,VIM,PRKCH,LRRC7,UBA6,TIMP2,HOXC8,RTN4R,MYO16,TNC,CTNNA1,EPHA3,DTNBP1,XK,MAP4,HDAC9,ARID1B,NEDD4L,NEXMIF,MAPK9,PIK3CB,FSTL4,NNAT,CYFIP2,PRDM1,RASGRF1,CAMK2B,DGKG,PSD,WNK1,SEZ6,GPC…
1	TRUE	1.06e-34	5283	6410	2427	0.379	0.459	TF:M01104_1	tf	198	Factor: MOVO-B; motif: GNGGGGG; match class: 1	3	DPM1,GCLC,SEMA3F,KRIT1,BAD,LAP3,HECW1,LASP1,KLHL13,CYP26B1,DBNDD1,CFLAR,ARF5,KDM1A,CAMKK1,ARHGAP33,ST7,SKAP2,PRKAR2B,CREBBP,ABCB4,SOX8,MYCBP2,TMEM98,YBX2,CX3CL1,CACNA1G,TNFRSF12A,MAP3K9,KDM7A,FARP2,GTF2IRD1,KIAA0100,GAS7,CACNA2D2,BAIAP3,TSR3,TEAD3,MYLIP,SYN1,JARID2,ADAM22,CYB561,CELSR3,ST3GAL1,PKD1,MAPK8IP2,RHOBTB2,REV3L,RANBP9,CD9,NISCH,HIVEP2,MRC2,PTBP1,DPF1,SYT7,WIZ,SLC7A14,UFL1,COX15,CCDC88C,…
1	TRUE	2.21e-34	4077	6286	1950	0.31	0.478	GO:0048731	BP	1	system development	4	SEMA3F,KRIT1,BAD,MAD1L1,CYP26B1,DBNDD1,CFLAR,CD38,KDM1A,ARHGAP33,CIAPIN1,CREBBP,SOX8,MYCBP2,ITGA3,CX3CL1,TNFRSF12A,KDM7A,ETV1,FARP2,PAF1,ARHGAP44,ADIPOR2,PROM1,GAS7,PAX6,TEAD3,MYLIP,SYN1,JARID2,CDKL5,TFAP2B,ADAM22,CELSR3,MGST1,PKD1,MAPK8IP2,TENM1,PAX7,RANBP9,CD9,FYN,MKS1,ANOS1,MBTD1,DPF1,UFL1,CAPN1,STMN4,ISL1,CNTN1,WWTR1,PHLDB1,HGF,NCDN,ADGRA2,MNAT1,RUNX3,NRXN3,CPS1,FHL1,RNH1,STRAP,NCAPH2,VIM,CD4…
1	TRUE	2.3e-34	1265	6286	714	0.114	0.564	GO:0030182	BP	1	neuron differentiation	8	SEMA3F,DBNDD1,CFLAR,CD38,KDM1A,ARHGAP33,SOX8,MYCBP2,ITGA3,CX3CL1,TNFRSF12A,ETV1,FARP2,ARHGAP44,PROM1,PAX6,MYLIP,SYN1,CDKL5,CELSR3,MAPK8IP2,TENM1,PAX7,RANBP9,FYN,MKS1,ANOS1,STMN4,ISL1,CNTN1,HGF,NCDN,RUNX3,NRXN3,VIM,LRRC7,UBA6,TIMP2,HOXC8,RTN4R,MYO16,TNC,CTNNA1,EPHA3,DTNBP1,XK,MAP4,HDAC9,ARID1B,NEDD4L,MAPK9,PIK3CB,FSTL4,NNAT,CYFIP2,PRDM1,RASGRF1,CAMK2B,DGKG,PSD,WNK1,SEZ6,GPC1,NGFR,CDON,HIPK2,NTN1,C…
1	TRUE	5.63e-34	5698	6410	2591	0.404	0.455	TF:M03896	tf	165	Factor: EGR1; motif: NACGCCCACGCANW	1	GCLC,SEMA3F,RAD52,LAP3,HECW1,LASP1,KLHL13,DBNDD1,CFLAR,NDUFAF7,SLC7A2,ARF5,ARHGAP33,ST7,SKAP2,SLC25A5,PRKAR2B,CREBBP,ABCB4,SOX8,MYCBP2,TMEM98,YBX2,TNFRSF12A,MAP3K9,KDM7A,FARP2,GGCT,GTF2IRD1,ADIPOR2,CCDC124,PAX6,CACNA2D2,BAIAP3,TSR3,TEAD3,SYN1,JARID2,SYPL1,CYB561,CRY1,NFIX,ST3GAL1,PKD1,RHOBTB2,REV3L,RANBP9,CD9,NISCH,IDS,HIVEP2,MRC2,ANOS1,DPF1,SYT7,WIZ,MAN2B2,ISL1,PHLDB1,PRDM11,SYT13,ADGRA2,SAMD4A,…
1	TRUE	5.63e-34	5698	6410	2591	0.404	0.455	TF:M03896_0	tf	165	Factor: EGR1; motif: NACGCCCACGCANW; match class: 0	2	GCLC,SEMA3F,RAD52,LAP3,HECW1,LASP1,KLHL13,DBNDD1,CFLAR,NDUFAF7,SLC7A2,ARF5,ARHGAP33,ST7,SKAP2,SLC25A5,PRKAR2B,CREBBP,ABCB4,SOX8,MYCBP2,TMEM98,YBX2,TNFRSF12A,MAP3K9,KDM7A,FARP2,GGCT,GTF2IRD1,ADIPOR2,CCDC124,PAX6,CACNA2D2,BAIAP3,TSR3,TEAD3,SYN1,JARID2,SYPL1,CYB561,CRY1,NFIX,ST3GAL1,PKD1,RHOBTB2,REV3L,RANBP9,CD9,NISCH,IDS,HIVEP2,MRC2,ANOS1,DPF1,SYT7,WIZ,MAN2B2,ISL1,PHLDB1,PRDM11,SYT13,ADGRA2,SAMD4A,…
1	TRUE	2.99e-31	13557	6410	5548	0.866	0.409	TF:M00333	tf	175	Factor: ZF5; motif: NRNGNGCGCGCWN	1	TSPAN6,DPM1,SCYL3,C1ORF112,FUCA2,GCLC,SEMA3F,KRIT1,BAD,LAP3,HS3ST1,HECW1,LASP1,M6PR,KLHL13,CYP26B1,DBNDD1,CFLAR,NDUFAF7,SLC7A2,ARF5,CD38,KDM1A,CAMKK1,ARHGAP33,NDUFAB1,SLC25A13,ST7,SKAP2,SLC25A5,DHX33,LIG3,CIAPIN1,PRKAR2B,CREBBP,GCFC2,ABCB4,SOX8,ZNF195,MYCBP2,ITGA3,TMEM98,YBX2,TMEM132A,TAC1,CX3CL1,CACNA1G,TNFRSF12A,MAP3K9,KDM7A,ETV1,AGK,ALDH3B1,FARP2,GGCT,DBF4,COX10,GTF2IRD1,PAF1,ARHGAP44,ELAC2,PN…
1	TRUE	2.99e-31	13557	6410	5548	0.866	0.409	TF:M00333_0	tf	175	Factor: ZF5; motif: NRNGNGCGCGCWN; match class: 0	2	TSPAN6,DPM1,SCYL3,C1ORF112,FUCA2,GCLC,SEMA3F,KRIT1,BAD,LAP3,HS3ST1,HECW1,LASP1,M6PR,KLHL13,CYP26B1,DBNDD1,CFLAR,NDUFAF7,SLC7A2,ARF5,CD38,KDM1A,CAMKK1,ARHGAP33,NDUFAB1,SLC25A13,ST7,SKAP2,SLC25A5,DHX33,LIG3,CIAPIN1,PRKAR2B,CREBBP,GCFC2,ABCB4,SOX8,ZNF195,MYCBP2,ITGA3,TMEM98,YBX2,TMEM132A,TAC1,CX3CL1,CACNA1G,TNFRSF12A,MAP3K9,KDM7A,ETV1,AGK,ALDH3B1,FARP2,GGCT,DBF4,COX10,GTF2IRD1,PAF1,ARHGAP44,ELAC2,PN…
1	TRUE	3.14e-31	4575	6286	2142	0.341	0.468	GO:0007275	BP	1	multicellular organism development	3	SEMA3F,KRIT1,BAD,MAD1L1,CYP26B1,DBNDD1,CFLAR,CD38,KDM1A,ARHGAP33,CIAPIN1,CREBBP,SOX8,MYCBP2,ITGA3,CX3CL1,TNFRSF12A,KDM7A,ETV1,FARP2,GTF2IRD1,PAF1,ARHGAP44,ADIPOR2,PROM1,GAS7,PAX6,TEAD3,MYLIP,SYN1,JARID2,CDKL5,TFAP2B,ADAM22,CELSR3,MGST1,PKD1,MAPK8IP2,TENM1,PAX7,RANBP9,CD9,FYN,HIVEP2,MKS1,ANOS1,MBTD1,DPF1,UFL1,CAPN1,STMN4,ISL1,CNTN1,WWTR1,PHLDB1,HGF,NCDN,ADGRA2,MNAT1,RUNX3,PLEKHB1,NRXN3,CPS1,FHL1,R…
1	TRUE	2.85e-30	4093	6410	1916	0.299	0.468	TF:M01199_1	tf	140	Factor: RNF96; motif: BCCCGCRGCC; match class: 1	3	SCYL3,FUCA2,SEMA3F,LAP3,KLHL13,CYP26B1,DBNDD1,ARF5,KDM1A,CAMKK1,ARHGAP33,NDUFAB1,ST7,LIG3,CREBBP,ABCB4,TMEM98,YBX2,CACNA1G,MAP3K9,KDM7A,FARP2,GTF2IRD1,DNAH9,GAS7,CACNA2D2,BAIAP3,TSR3,TEAD3,MYLIP,SYN1,JARID2,SYPL1,CYB561,CELSR3,PKD1,MAPK8IP2,RPS20,RANBP9,CD9,TSPAN9,ANOS1,MBTD1,UTP18,PTBP1,DPF1,SYT7,WIZ,CAPN1,ZMYND11,NUDCD3,SYT13,ADGRA2,OSBPL5,FHL1,NLRP2,GCLM,RRAGD,NCAPH2,PRKCH,ANK1,HMGB3,FAM13B,AR…
1	TRUE	3.62e-30	1184	6286	663	0.105	0.56	GO:0030054	CC	135	cell junction	2	KRIT1,LAP3,LASP1,SLC7A2,ABCB4,ITGA3,PAF1,ARHGAP44,SYN1,CD9,MRC2,TSPAN9,SYT7,GABRA3,CAPN1,ATP1A2,SAMD4A,FHL1,NCAPH2,VIM,CD44,PRKCH,ARHGAP31,LRRC7,SLC18A1,RAI14,TNC,CTNNA1,DTNBP1,GOPC,LIMA1,BCAR1,PTPRN,CYFIP2,PKP2,GDI2,CAMK2B,YBX3,RIMBP2,LZTS1,TNK2,CDH3,RPL18,SLC9A3R2,PKN2,TLE2,CTNNA2,RHOA,PRKCZ,SYT1,ROGDI,FGFR3,GRIPAP1,SIRT2,SDK2,KCNAB2,PABPC1,CAMK2A,RPL31,ADGRL1,MPP5,FERMT2,CACNG5,FSCN1,DLG1,MCAM…
1	TRUE	8.99e-30	6957	6410	3069	0.479	0.441	TF:M08878	tf	15	Factor: EGR; motif: CGCCCCCGCNN	1	C1ORF112,GCLC,SEMA3F,KRIT1,RAD52,BAD,LAP3,HECW1,LASP1,KLHL13,DBNDD1,CFLAR,SLC7A2,ARF5,CD38,CAMKK1,SLC25A13,ST7,SKAP2,SLC25A5,CIAPIN1,PRKAR2B,CREBBP,ABCB4,SOX8,ZNF195,TMEM98,YBX2,TAC1,CACNA1G,TNFRSF12A,MAP3K9,KDM7A,FARP2,DBF4,GTF2IRD1,PNPLA4,ADIPOR2,DNAH9,KIAA0100,GAS7,ST7L,CACNA2D2,BAIAP3,TEAD3,SYN1,JARID2,ADAM22,SYPL1,CYB561,CELSR3,AASS,CRY1,NFIX,ST3GAL1,PKD1,RHOBTB2,REV3L,PAX7,RANBP9,CD9,NISCH,…
1	TRUE	8.99e-30	6957	6410	3069	0.479	0.441	TF:M08878_0	tf	15	Factor: EGR; motif: CGCCCCCGCNN; match class: 0	2	C1ORF112,GCLC,SEMA3F,KRIT1,RAD52,BAD,LAP3,HECW1,LASP1,KLHL13,DBNDD1,CFLAR,SLC7A2,ARF5,CD38,CAMKK1,SLC25A13,ST7,SKAP2,SLC25A5,CIAPIN1,PRKAR2B,CREBBP,ABCB4,SOX8,ZNF195,TMEM98,YBX2,TAC1,CACNA1G,TNFRSF12A,MAP3K9,KDM7A,FARP2,DBF4,GTF2IRD1,PNPLA4,ADIPOR2,DNAH9,KIAA0100,GAS7,ST7L,CACNA2D2,BAIAP3,TEAD3,SYN1,JARID2,ADAM22,SYPL1,CYB561,CELSR3,AASS,CRY1,NFIX,ST3GAL1,PKD1,RHOBTB2,REV3L,PAX7,RANBP9,CD9,NISCH,…
1	TRUE	1.18e-29	7307	6410	3206	0.5	0.439	TF:M00982	tf	35	Factor: KROX; motif: CCCGCCCCCRCCCC	1	TSPAN6,GCLC,SEMA3F,KRIT1,RAD52,BAD,LAP3,HECW1,LASP1,KLHL13,DBNDD1,SLC7A2,ARF5,AK2,KDM1A,CAMKK1,ARHGAP33,SLC25A13,ST7,SKAP2,SLC25A5,CIAPIN1,PRKAR2B,CREBBP,ABCB4,SOX8,ZNF195,TMEM98,YBX2,TAC1,CACNA1G,TNFRSF12A,MAP3K9,KDM7A,AGK,FARP2,DBF4,GTF2IRD1,PAF1,PNPLA4,ADIPOR2,DNAH9,KIAA0100,GAS7,ST7L,PAX6,CACNA2D2,BAIAP3,TSR3,TEAD3,SYN1,JARID2,ADAM22,SYPL1,CYB561,CELSR3,AASS,CRY1,NFIX,ST3GAL1,PKD1,RHOBTB2,REV…
1	TRUE	1.18e-29	7307	6410	3206	0.5	0.439	TF:M00982_0	tf	35	Factor: KROX; motif: CCCGCCCCCRCCCC; match class: 0	2	TSPAN6,GCLC,SEMA3F,KRIT1,RAD52,BAD,LAP3,HECW1,LASP1,KLHL13,DBNDD1,SLC7A2,ARF5,AK2,KDM1A,CAMKK1,ARHGAP33,SLC25A13,ST7,SKAP2,SLC25A5,CIAPIN1,PRKAR2B,CREBBP,ABCB4,SOX8,ZNF195,TMEM98,YBX2,TAC1,CACNA1G,TNFRSF12A,MAP3K9,KDM7A,AGK,FARP2,DBF4,GTF2IRD1,PAF1,PNPLA4,ADIPOR2,DNAH9,KIAA0100,GAS7,ST7L,PAX6,CACNA2D2,BAIAP3,TSR3,TEAD3,SYN1,JARID2,ADAM22,SYPL1,CYB561,CELSR3,AASS,CRY1,NFIX,ST3GAL1,PKD1,RHOBTB2,REV…
1	TRUE	5.36e-29	430	6286	289	0.046	0.672	GO:0098794	CC	135	postsynapse	3	ARHGAP33,PRKAR2B,ARHGAP44,SYN1,MAPK8IP2,FYN,GABRA3,ATP1A2,ANK1,LRRC7,DTNBP1,MAP4,GOPC,PSD,LZTS1,SEZ6,CTNNA2,RHOA,GRIPAP1,KCNAB2,CAMK2A,ATP2B1,NSF,SRI,ADD2,CACNG5,CACNG4,DLG1,CTTNBP2,ITGA8,MAP2,OPHN1,KCNN2,IGSF9B,MEF2C,CADPS2,EPB41L3,DLG3,MT3,LZTS3,FUS,STRN4,COMT,PALMD,PALM,P2RX6,PICK1,NEFH,SLC8A3,CHRNA4,MIB1,GLRA2,GABRE,DRP2,STX4,RAB11A,LIN7B,PTPRS,GRIN2D,GRIK5,STX1A,NCS1,MPDZ,ABHD17B,DVL1,CPEB3,…
1	TRUE	7.56e-29	1023	6286	583	0.093	0.57	GO:0048666	BP	1	neuron development	9	SEMA3F,DBNDD1,CFLAR,CD38,KDM1A,ARHGAP33,MYCBP2,ITGA3,CX3CL1,TNFRSF12A,ETV1,FARP2,ARHGAP44,PAX6,MYLIP,SYN1,CDKL5,CELSR3,MAPK8IP2,TENM1,RANBP9,FYN,MKS1,ANOS1,STMN4,ISL1,CNTN1,HGF,NCDN,RUNX3,NRXN3,VIM,LRRC7,UBA6,RTN4R,MYO16,TNC,CTNNA1,EPHA3,DTNBP1,XK,MAP4,ARID1B,NEDD4L,MAPK9,PIK3CB,FSTL4,CYFIP2,PRDM1,RASGRF1,CAMK2B,DGKG,PSD,WNK1,SEZ6,GPC1,NGFR,NTN1,CTNNA2,NGEF,FGFR2,NEO1,RHOA,PRKCZ,SYT1,ACSL4,NEDD4,…
1	TRUE	5.22e-28	585	6286	367	0.058	0.627	GO:0099536	BP	1	synaptic signaling	4	CD38,TAC1,CX3CL1,CACNA1G,CACNA2D2,BAIAP3,SYN1,SYPL1,MAPK8IP2,NISCH,SYT7,ATP1A2,SYT13,NCDN,NRXN3,APBA2,DTNBP1,UTS2,ARID1B,RASGRF1,CAMK2B,SEZ6,CACNB1,PRKCZ,SYT1,LRP6,PFN2,CAMK2A,SNCB,SLC24A1,KCNQ2,DLG1,AMPH,VDAC3,SLC1A3,OPHN1,RIMS1,IGSF9B,MEF2C,CADPS2,PCDHB4,DLG3,OPRK1,SSH1,ACHE,RPH3A,JPH4,STX1B,P2RX6,PICK1,RASD2,SYNGR1,TRIM9,SLC8A3,RIMS4,DNAJC5,CHRNA4,SNPH,SLC32A1,CELF4,USP14,GLRA2,SYP,FGF14,HTR2A…
1	TRUE	5.22e-28	585	6286	367	0.058	0.627	GO:0099537	BP	1	trans-synaptic signaling	5	CD38,TAC1,CX3CL1,CACNA1G,CACNA2D2,BAIAP3,SYN1,SYPL1,MAPK8IP2,NISCH,SYT7,ATP1A2,SYT13,NCDN,NRXN3,APBA2,DTNBP1,UTS2,ARID1B,RASGRF1,CAMK2B,SEZ6,CACNB1,PRKCZ,SYT1,LRP6,PFN2,CAMK2A,SNCB,SLC24A1,KCNQ2,DLG1,AMPH,VDAC3,SLC1A3,OPHN1,RIMS1,IGSF9B,MEF2C,CADPS2,PCDHB4,DLG3,OPRK1,SSH1,ACHE,RPH3A,JPH4,STX1B,P2RX6,PICK1,RASD2,SYNGR1,TRIM9,SLC8A3,RIMS4,DNAJC5,CHRNA4,SNPH,SLC32A1,CELF4,USP14,GLRA2,SYP,FGF14,HTR2A…
1	TRUE	8.44e-28	582	6286	365	0.058	0.627	GO:0098916	BP	1	anterograde trans-synaptic signaling	6	CD38,TAC1,CX3CL1,CACNA1G,CACNA2D2,BAIAP3,SYN1,SYPL1,MAPK8IP2,NISCH,SYT7,ATP1A2,SYT13,NCDN,NRXN3,APBA2,DTNBP1,UTS2,ARID1B,RASGRF1,CAMK2B,SEZ6,CACNB1,PRKCZ,SYT1,LRP6,PFN2,CAMK2A,SNCB,SLC24A1,KCNQ2,DLG1,AMPH,VDAC3,SLC1A3,OPHN1,RIMS1,IGSF9B,MEF2C,CADPS2,PCDHB4,DLG3,OPRK1,SSH1,ACHE,RPH3A,JPH4,STX1B,P2RX6,PICK1,RASD2,SYNGR1,TRIM9,SLC8A3,RIMS4,DNAJC5,CHRNA4,SNPH,SLC32A1,CELF4,USP14,GLRA2,SYP,FGF14,HTR2A…
1	TRUE	8.44e-28	582	6286	365	0.058	0.627	GO:0007268	BP	1	chemical synaptic transmission	7	CD38,TAC1,CX3CL1,CACNA1G,CACNA2D2,BAIAP3,SYN1,SYPL1,MAPK8IP2,NISCH,SYT7,ATP1A2,SYT13,NCDN,NRXN3,APBA2,DTNBP1,UTS2,ARID1B,RASGRF1,CAMK2B,SEZ6,CACNB1,PRKCZ,SYT1,LRP6,PFN2,CAMK2A,SNCB,SLC24A1,KCNQ2,DLG1,AMPH,VDAC3,SLC1A3,OPHN1,RIMS1,IGSF9B,MEF2C,CADPS2,PCDHB4,DLG3,OPRK1,SSH1,ACHE,RPH3A,JPH4,STX1B,P2RX6,PICK1,RASD2,SYNGR1,TRIM9,SLC8A3,RIMS4,DNAJC5,CHRNA4,SNPH,SLC32A1,CELF4,USP14,GLRA2,SYP,FGF14,HTR2A…
1	TRUE	8.6e-28	9028	6410	3862	0.602	0.428	TF:M02036	tf	123	Factor: WT1; motif: CGCCCCCNCN	1	TSPAN6,SCYL3,GCLC,SEMA3F,KRIT1,BAD,LAP3,HS3ST1,HECW1,LASP1,KLHL13,CYP26B1,DBNDD1,CFLAR,SLC7A2,ARF5,CD38,KDM1A,CAMKK1,ARHGAP33,SLC25A13,ST7,SKAP2,SLC25A5,LIG3,CIAPIN1,PRKAR2B,CREBBP,ABCB4,SOX8,ZNF195,MYCBP2,TMEM98,YBX2,TAC1,CACNA1G,TNFRSF12A,MAP3K9,KDM7A,AGK,FARP2,DBF4,GTF2IRD1,PNPLA4,ADIPOR2,DNAH9,KIAA0100,GAS7,ST7L,CACNA2D2,BAIAP3,TSR3,TEAD3,SYN1,JARID2,ADAM22,SYPL1,CYB561,CELSR3,AASS,MPND,CRY1,…
1	TRUE	8.6e-28	9028	6410	3862	0.602	0.428	TF:M02036_0	tf	123	Factor: WT1; motif: CGCCCCCNCN; match class: 0	2	TSPAN6,SCYL3,GCLC,SEMA3F,KRIT1,BAD,LAP3,HS3ST1,HECW1,LASP1,KLHL13,CYP26B1,DBNDD1,CFLAR,SLC7A2,ARF5,CD38,KDM1A,CAMKK1,ARHGAP33,SLC25A13,ST7,SKAP2,SLC25A5,LIG3,CIAPIN1,PRKAR2B,CREBBP,ABCB4,SOX8,ZNF195,MYCBP2,TMEM98,YBX2,TAC1,CACNA1G,TNFRSF12A,MAP3K9,KDM7A,AGK,FARP2,DBF4,GTF2IRD1,PNPLA4,ADIPOR2,DNAH9,KIAA0100,GAS7,ST7L,CACNA2D2,BAIAP3,TSR3,TEAD3,SYN1,JARID2,ADAM22,SYPL1,CYB561,CELSR3,AASS,MPND,CRY1,…
1	TRUE	1.81e-27	351	3680	247	0.067	0.704	REAC:R-HSA-112316	rea	141	Neuronal System	1	CAMKK1,TSPOAP1,CACNA2D2,SYN1,SYT7,GABRA3,NRXN3,KCNG1,APBA2,KCNH2,RASGRF1,CAMK2B,CACNB1,SYT1,KCNAB2,ABCC9,GNB5,CAMK2A,PRKACA,RPS6KA6,NSF,KCNQ2,CACNG4,DLG1,GNB1,SLC1A3,EPB41L2,RIMS1,KCNN2,DLGAP4,EPB41L3,DLG3,KCNK2,ACHE,EPB41L1,KCNH4,COMT,HCN2,PICK1,KCNK10,DNAJC5,CHRNA4,SLC32A1,GLRA2,LIN7B,SLC1A6,PTPRS,GRIN2D,KCNN1,RAB3A,GRIK5,STX1A,SLC1A1,APBA1,SLC6A4,GABRA4,GLRB,HSPA8,NRXN2,PANX1,SLC1A2,SYT10,LIN7…
1	TRUE	2.17e-27	6304	6410	2796	0.436	0.444	TF:M01873	tf	42	Factor: Egr-1; motif: GCGGGGGCGG	1	GCLC,SEMA3F,KRIT1,RAD52,BAD,LAP3,HECW1,LASP1,KLHL13,CFLAR,SLC7A2,ARF5,CAMKK1,ARHGAP33,SLC25A13,ST7,SKAP2,SLC25A5,PRKAR2B,CREBBP,ABCB4,SOX8,ZNF195,MYCBP2,TMEM98,YBX2,CACNA1G,TNFRSF12A,KDM7A,FARP2,DBF4,GTF2IRD1,PNPLA4,ADIPOR2,CCDC124,DNAH9,KIAA0100,GAS7,ST7L,CACNA2D2,BAIAP3,TSR3,TEAD3,SYN1,JARID2,ADAM22,CYB561,CELSR3,AASS,CRY1,NFIX,ST3GAL1,PKD1,RHOBTB2,REV3L,RANBP9,CD9,NISCH,IDS,HIVEP2,CLCN6,MRC2,P…
1	TRUE	2.17e-27	6304	6410	2796	0.436	0.444	TF:M01873_0	tf	42	Factor: Egr-1; motif: GCGGGGGCGG; match class: 0	2	GCLC,SEMA3F,KRIT1,RAD52,BAD,LAP3,HECW1,LASP1,KLHL13,CFLAR,SLC7A2,ARF5,CAMKK1,ARHGAP33,SLC25A13,ST7,SKAP2,SLC25A5,PRKAR2B,CREBBP,ABCB4,SOX8,ZNF195,MYCBP2,TMEM98,YBX2,CACNA1G,TNFRSF12A,KDM7A,FARP2,DBF4,GTF2IRD1,PNPLA4,ADIPOR2,CCDC124,DNAH9,KIAA0100,GAS7,ST7L,CACNA2D2,BAIAP3,TSR3,TEAD3,SYN1,JARID2,ADAM22,CYB561,CELSR3,AASS,CRY1,NFIX,ST3GAL1,PKD1,RHOBTB2,REV3L,RANBP9,CD9,NISCH,IDS,HIVEP2,CLCN6,MRC2,P…
1	TRUE	2.19e-27	7258	6410	3173	0.495	0.437	TF:M07354	tf	167	Factor: Egr-1; motif: GCGGGGGCGG	1	GCLC,SEMA3F,KRIT1,RAD52,BAD,LAP3,HECW1,LASP1,KLHL13,DBNDD1,CFLAR,SLC7A2,ARF5,CD38,KDM1A,CAMKK1,ARHGAP33,SLC25A13,ST7,SKAP2,SLC25A5,CIAPIN1,PRKAR2B,CREBBP,ABCB4,SOX8,ZNF195,TMEM98,YBX2,TAC1,CACNA1G,TNFRSF12A,MAP3K9,KDM7A,AGK,FARP2,DBF4,GTF2IRD1,PNPLA4,ADIPOR2,CCDC124,DNAH9,KIAA0100,GAS7,ST7L,CACNA2D2,BAIAP3,TSR3,TEAD3,SYN1,JARID2,ADAM22,CYB561,CELSR3,AASS,CRY1,NFIX,ST3GAL1,PKD1,RHOBTB2,REV3L,PAX7,…
1	TRUE	2.19e-27	7258	6410	3173	0.495	0.437	TF:M07354_0	tf	167	Factor: Egr-1; motif: GCGGGGGCGG; match class: 0	2	GCLC,SEMA3F,KRIT1,RAD52,BAD,LAP3,HECW1,LASP1,KLHL13,DBNDD1,CFLAR,SLC7A2,ARF5,CD38,KDM1A,CAMKK1,ARHGAP33,SLC25A13,ST7,SKAP2,SLC25A5,CIAPIN1,PRKAR2B,CREBBP,ABCB4,SOX8,ZNF195,TMEM98,YBX2,TAC1,CACNA1G,TNFRSF12A,MAP3K9,KDM7A,AGK,FARP2,DBF4,GTF2IRD1,PNPLA4,ADIPOR2,CCDC124,DNAH9,KIAA0100,GAS7,ST7L,CACNA2D2,BAIAP3,TSR3,TEAD3,SYN1,JARID2,ADAM22,CYB561,CELSR3,AASS,CRY1,NFIX,ST3GAL1,PKD1,RHOBTB2,REV3L,PAX7,…
1	TRUE	2.37e-27	10042	6410	4245	0.662	0.423	TF:M07206_1	tf	45	Factor: E2F-1; motif: NGGGCGGGARV; match class: 1	3	TSPAN6,DPM1,SCYL3,FUCA2,GCLC,SEMA3F,RAD52,BAD,LAP3,HS3ST1,HECW1,LASP1,M6PR,KLHL13,CYP26B1,DBNDD1,SLC7A2,ARF5,AK2,CD38,KDM1A,CAMKK1,ARHGAP33,SLC25A13,ST7,SLC25A5,DHX33,LIG3,CIAPIN1,PRKAR2B,CREBBP,GCFC2,ABCB4,SOX8,MYCBP2,ITGA3,TMEM98,YBX2,TMEM132A,CX3CL1,CACNA1G,TNFRSF12A,MAP3K9,KDM7A,AGK,FARP2,GGCT,DBF4,COX10,GTF2IRD1,PAF1,ARHGAP44,ELAC2,PNPLA4,ADIPOR2,DNAH9,KIAA0100,GAS7,ST7L,PAX6,CACNA2D2,BAIAP3…
1	TRUE	3.69e-27	11974	6410	4962	0.774	0.414	TF:M01240_1	tf	180	Factor: BEN; motif: CAGCGRNV; match class: 1	3	TSPAN6,DPM1,SCYL3,FUCA2,GCLC,SEMA3F,KRIT1,BAD,LAP3,HS3ST1,HECW1,LASP1,M6PR,KLHL13,CYP26B1,DBNDD1,CFLAR,TFPI,SLC7A2,ARF5,AK2,CD38,KDM1A,CAMKK1,ARHGAP33,NDUFAB1,SLC25A13,ST7,SKAP2,SLC25A5,LIG3,CIAPIN1,PRKAR2B,CREBBP,TSPOAP1,GCFC2,ABCB4,SOX8,MYCBP2,ITGA3,YBX2,TMEM132A,TAC1,CX3CL1,CACNA1G,TNFRSF12A,MAP3K9,KDM7A,AGK,ALDH3B1,FARP2,GGCT,DBF4,COX10,GTF2IRD1,PAF1,ARHGAP44,ELAC2,ADIPOR2,CCDC124,DNAH9,GAS7,…
1	TRUE	4.02e-27	4986	6286	2289	0.364	0.459	GO:0048856	BP	1	anatomical structure development	3	SEMA3F,KRIT1,BAD,MAD1L1,CYP26B1,DBNDD1,CFLAR,CD38,KDM1A,ARHGAP33,CIAPIN1,CREBBP,SOX8,MYCBP2,ITGA3,YBX2,CX3CL1,TNFRSF12A,KDM7A,ETV1,FARP2,GTF2IRD1,PAF1,ARHGAP44,ADIPOR2,PROM1,GAS7,PAX6,CACNA2D2,TEAD3,MYLIP,SYN1,JARID2,CDKL5,TFAP2B,ADAM22,CELSR3,MGST1,PKD1,MAPK8IP2,TENM1,PAX7,RANBP9,CD9,FYN,HIVEP2,MKS1,ANOS1,MBTD1,PTBP1,DPF1,UFL1,CAPN1,STMN4,ISL1,CNTN1,WWTR1,PHLDB1,HGF,NCDN,ADGRA2,MNAT1,RUNX3,PLEKH…
1	TRUE	1.19e-26	9439	6410	4012	0.626	0.425	TF:M01104	tf	198	Factor: MOVO-B; motif: GNGGGGG	1	DPM1,SCYL3,GCLC,SEMA3F,KRIT1,RAD52,BAD,LAP3,HECW1,LASP1,KLHL13,CYP26B1,DBNDD1,CFLAR,SLC7A2,ARF5,CD38,KDM1A,CAMKK1,ARHGAP33,ST7,SKAP2,SLC25A5,DHX33,LIG3,PRKAR2B,CREBBP,ABCB4,SOX8,MYCBP2,TMEM98,YBX2,CX3CL1,CACNA1G,TNFRSF12A,MAP3K9,KDM7A,AGK,FARP2,GTF2IRD1,PAF1,ELAC2,CCDC124,KIAA0100,GAS7,SCN4A,ST7L,CACNA2D2,BAIAP3,TSR3,TEAD3,MYLIP,PSMB1,SYN1,JARID2,ADAM22,CYB561,CELSR3,AASS,MPND,CRY1,NFIX,ST3GAL1,P…
1	TRUE	1.19e-26	9439	6410	4012	0.626	0.425	TF:M01104_0	tf	198	Factor: MOVO-B; motif: GNGGGGG; match class: 0	2	DPM1,SCYL3,GCLC,SEMA3F,KRIT1,RAD52,BAD,LAP3,HECW1,LASP1,KLHL13,CYP26B1,DBNDD1,CFLAR,SLC7A2,ARF5,CD38,KDM1A,CAMKK1,ARHGAP33,ST7,SKAP2,SLC25A5,DHX33,LIG3,PRKAR2B,CREBBP,ABCB4,SOX8,MYCBP2,TMEM98,YBX2,CX3CL1,CACNA1G,TNFRSF12A,MAP3K9,KDM7A,AGK,FARP2,GTF2IRD1,PAF1,ELAC2,CCDC124,KIAA0100,GAS7,SCN4A,ST7L,CACNA2D2,BAIAP3,TSR3,TEAD3,MYLIP,PSMB1,SYN1,JARID2,ADAM22,CYB561,CELSR3,AASS,MPND,CRY1,NFIX,ST3GAL1,P…
1	TRUE	1.73e-26	897	6286	516	0.082	0.575	GO:0007417	BP	1	central nervous system development	5	SEMA3F,BAD,KDM1A,SOX8,MYCBP2,KDM7A,PAX6,JARID2,ADAM22,PKD1,PAX7,CD9,FYN,ISL1,CNTN1,ADGRA2,MNAT1,VIM,BAK1,UBA6,TIMP2,RTN4R,MYO16,ZIC2,NNAT,ATP2B4,SEZ6,CDON,CTNNA2,FGFR2,RHOA,SYT1,ROGDI,SIRT2,MAOB,RORA,LRP6,NDST1,CSNK2A2,ATP2B1,MBD3,RPS6KA6,GLI2,SEMA3A,CELSR1,PAX2,PLXNA2,CTTNBP2,ACTL6B,RARB,TOP2B,DCX,FGFR1,ITGA8,MAP2,SDF4,CIC,PAFAH1B3,OPHN1,DCT,HSP90AA1,LRP2,OXCT1,ATRX,MT3,GNAO1,ATRN,LHX5,NRCAM,TYR…
1	TRUE	2.64e-26	627	6286	384	0.061	0.612	GO:0032990	BP	1	cell part morphogenesis	5	SEMA3F,ARHGAP33,MYCBP2,TNFRSF12A,ETV1,ARHGAP44,PAX6,CDKL5,CELSR3,MAPK8IP2,RANBP9,FYN,ANOS1,ISL1,NRXN3,CD44,SNX1,RTN4R,MYO16,DTNBP1,XK,NEDD4L,PIK3CB,FSTL4,CYFIP2,CAMK2B,GPC1,NGFR,NTN1,CTNNA2,NGEF,FGFR2,NEO1,RHOA,PRKCZ,SYT1,NEDD4,SPTB,CAMK2A,TRPC5,CRMP1,GLI2,SEMA3A,SEMA3C,PAX2,PLXNA2,RAP1GAP,TOP2B,PAK3,DCX,MAP2,OPHN1,RIMS1,HSP90AA1,LRP2,EPB41L3,ULK2,SSH1,MT3,LZTS3,EFNB1,NRCAM,SEMA6A,DPYSL2,HDAC6,HS…
1	TRUE	2.94e-26	304	6286	216	0.034	0.711	GO:0097060	CC	135	synaptic membrane	3	ITGA3,SYT7,GABRA3,ANK1,LRRC7,DTNBP1,GOPC,LZTS1,SYT1,ROGDI,CAMK2A,ATP2B1,ADGRL1,CACNG5,CACNG4,DLG1,ITGA8,RIMS1,IGSF9B,CADPS2,DLG3,ERC1,LZTS3,COMT,STX1B,PALM,PICK1,RIMS4,CHRNA4,SNPH,GLRA2,SYP,GABRE,SRPX2,DRP2,LIN7B,OLFM2,PTPRS,GRIN2D,GRIK5,STX1A,NCS1,MPDZ,ABHD17B,CPEB3,NEURL1,PPP1R9B,MPP2,GABRA4,CPE,GLRB,NECTIN1,LIN7A,CDH9,GABRG2,CPEB4,TANC1,NDUFS7,EPHA4,DLGAP3,IGSF21,CNR1,GRIA2,IQSEC3,SSPN,GRM4,GR…
1	TRUE	4.15e-26	1122	6286	621	0.099	0.553	GO:0043005	CC	135	neuron projection	5	ARHGAP33,PRKAR2B,MYCBP2,ITGA3,TAC1,CX3CL1,ARHGAP44,PROM1,SYN1,CDKL5,CAMK1G,ADAM22,TENM1,FYN,SYT7,PPP5C,UFL1,STMN4,ATP1A2,NCDN,SAMD4A,VIM,TNFRSF1B,ANK1,LRRC7,TIMP2,RTN4R,DTNBP1,MAP4,GOPC,SLC4A8,MAPK9,PTPRN,CYFIP2,RASGRF1,CAMK2B,ATP2B4,PSD,LZTS1,SEZ6,EIF4B,CASP8,NGFR,AP3D1,CTNNA2,NGEF,RHOA,PRKCZ,SYT1,ROGDI,GRIPAP1,SIRT2,KCNAB2,GNB5,PFN2,CAMK2A,ATP2B1,ADGRL1,TRPC5,NSF,KCNQ2,SRI,SEMA3A,FSCN1,DLG1,KIF…
1	TRUE	4.98e-26	14397	6410	5815	0.907	0.404	TF:M00716	tf	55	Factor: ZF5; motif: GSGCGCGR	1	TSPAN6,DPM1,SCYL3,C1ORF112,FUCA2,GCLC,SEMA3F,KRIT1,RAD52,BAD,LAP3,HS3ST1,HECW1,MAD1L1,LASP1,M6PR,KLHL13,CYP26B1,DBNDD1,CFLAR,NDUFAF7,SLC7A2,ARF5,AK2,CD38,KDM1A,CAMKK1,ARHGAP33,NDUFAB1,SLC25A13,ST7,SKAP2,SLC25A5,DHX33,LIG3,CIAPIN1,PRKAR2B,CREBBP,TSPOAP1,GCFC2,ABCB4,SOX8,ZNF195,MYCBP2,ITGA3,TMEM98,YBX2,TMEM132A,TAC1,CX3CL1,CACNA1G,TNFRSF12A,MAP3K9,KDM7A,ETV1,AGK,ALDH3B1,FARP2,GGCT,DBF4,COX10,GTF2IR…
1	TRUE	4.98e-26	14397	6410	5815	0.907	0.404	TF:M00716_0	tf	55	Factor: ZF5; motif: GSGCGCGR; match class: 0	2	TSPAN6,DPM1,SCYL3,C1ORF112,FUCA2,GCLC,SEMA3F,KRIT1,RAD52,BAD,LAP3,HS3ST1,HECW1,MAD1L1,LASP1,M6PR,KLHL13,CYP26B1,DBNDD1,CFLAR,NDUFAF7,SLC7A2,ARF5,AK2,CD38,KDM1A,CAMKK1,ARHGAP33,NDUFAB1,SLC25A13,ST7,SKAP2,SLC25A5,DHX33,LIG3,CIAPIN1,PRKAR2B,CREBBP,TSPOAP1,GCFC2,ABCB4,SOX8,ZNF195,MYCBP2,ITGA3,TMEM98,YBX2,TMEM132A,TAC1,CX3CL1,CACNA1G,TNFRSF12A,MAP3K9,KDM7A,ETV1,AGK,ALDH3B1,FARP2,GGCT,DBF4,COX10,GTF2IR…
1	TRUE	1.45e-25	9554	6410	4049	0.632	0.424	TF:M00986_1	tf	129	Factor: Churchill; motif: CGGGNN; match class: 1	3	DPM1,SCYL3,GCLC,SEMA3F,KRIT1,BAD,LAP3,HECW1,LASP1,KLHL13,CYP26B1,DBNDD1,CFLAR,NDUFAF7,SLC7A2,ARF5,CD38,KDM1A,CAMKK1,ARHGAP33,NDUFAB1,ST7,SKAP2,SLC25A5,DHX33,LIG3,CIAPIN1,PRKAR2B,CREBBP,TSPOAP1,ABCB4,SOX8,MYCBP2,ITGA3,TMEM98,YBX2,CX3CL1,CACNA1G,TNFRSF12A,MAP3K9,KDM7A,ETV1,AGK,ALDH3B1,FARP2,DBF4,GTF2IRD1,ADIPOR2,CCDC124,KIAA0100,GAS7,ST7L,CACNA2D2,BAIAP3,TSR3,TEAD3,MYLIP,SYN1,JARID2,ADAM22,CYB561,C…
1	TRUE	1.95e-25	5738	6410	2558	0.399	0.446	TF:M07208	tf	69	Factor: EGR1; motif: NCNCCGCCCCCGCN	1	SCYL3,GCLC,SEMA3F,KRIT1,BAD,HECW1,LASP1,KLHL13,CYP26B1,DBNDD1,SLC7A2,ARF5,KDM1A,CAMKK1,ARHGAP33,NDUFAB1,SLC25A13,ST7,SKAP2,SLC25A5,LIG3,PRKAR2B,CREBBP,ABCB4,SOX8,ZNF195,MYCBP2,YBX2,CX3CL1,CACNA1G,TNFRSF12A,KDM7A,FARP2,DBF4,GTF2IRD1,PNPLA4,ADIPOR2,DNAH9,KIAA0100,GAS7,CACNA2D2,BAIAP3,TEAD3,MYLIP,SYN1,JARID2,ADAM22,CYB561,CELSR3,AASS,ST3GAL1,PKD1,MAPK8IP2,RHOBTB2,REV3L,RANBP9,CD9,NISCH,IDS,CLCN6,MRC…
1	TRUE	1.95e-25	5738	6410	2558	0.399	0.446	TF:M07208_0	tf	69	Factor: EGR1; motif: NCNCCGCCCCCGCN; match class: 0	2	SCYL3,GCLC,SEMA3F,KRIT1,BAD,HECW1,LASP1,KLHL13,CYP26B1,DBNDD1,SLC7A2,ARF5,KDM1A,CAMKK1,ARHGAP33,NDUFAB1,SLC25A13,ST7,SKAP2,SLC25A5,LIG3,PRKAR2B,CREBBP,ABCB4,SOX8,ZNF195,MYCBP2,YBX2,CX3CL1,CACNA1G,TNFRSF12A,KDM7A,FARP2,DBF4,GTF2IRD1,PNPLA4,ADIPOR2,DNAH9,KIAA0100,GAS7,CACNA2D2,BAIAP3,TEAD3,MYLIP,SYN1,JARID2,ADAM22,CYB561,CELSR3,AASS,ST3GAL1,PKD1,MAPK8IP2,RHOBTB2,REV3L,RANBP9,CD9,NISCH,IDS,CLCN6,MRC…
1	TRUE	2.5e-25	900	6286	514	0.082	0.571	GO:0031175	BP	1	neuron projection development	10	SEMA3F,DBNDD1,CFLAR,CD38,KDM1A,ARHGAP33,MYCBP2,ITGA3,CX3CL1,TNFRSF12A,ETV1,ARHGAP44,PAX6,MYLIP,CDKL5,CELSR3,MAPK8IP2,RANBP9,FYN,MKS1,ANOS1,STMN4,ISL1,CNTN1,HGF,NCDN,NRXN3,VIM,LRRC7,UBA6,RTN4R,MYO16,TNC,CTNNA1,EPHA3,DTNBP1,XK,MAP4,ARID1B,NEDD4L,PIK3CB,FSTL4,CYFIP2,RASGRF1,CAMK2B,PSD,SEZ6,GPC1,NGFR,NTN1,CTNNA2,NGEF,FGFR2,NEO1,RHOA,PRKCZ,SYT1,ACSL4,NEDD4,SPTB,CAMK2A,TRPC5,CRMP1,FRY,GLI2,SEMA3A,SEMA3…
1	TRUE	2.81e-25	608	6286	372	0.059	0.612	GO:0048858	BP	1	cell projection morphogenesis	5	SEMA3F,ARHGAP33,MYCBP2,TNFRSF12A,ETV1,ARHGAP44,PAX6,CDKL5,CELSR3,MAPK8IP2,RANBP9,FYN,ANOS1,ISL1,NRXN3,CD44,SNX1,RTN4R,MYO16,DTNBP1,XK,NEDD4L,PIK3CB,FSTL4,CYFIP2,CAMK2B,GPC1,NGFR,NTN1,CTNNA2,NGEF,FGFR2,NEO1,RHOA,PRKCZ,SYT1,NEDD4,SPTB,CAMK2A,TRPC5,CRMP1,GLI2,SEMA3A,SEMA3C,PAX2,PLXNA2,RAP1GAP,TOP2B,PAK3,DCX,MAP2,OPHN1,RIMS1,HSP90AA1,LRP2,EPB41L3,ULK2,SSH1,MT3,LZTS3,EFNB1,NRCAM,SEMA6A,DPYSL2,HDAC6,HS…
1	TRUE	2.82e-25	606	6286	371	0.059	0.612	GO:0120039	BP	1	plasma membrane bounded cell projection morphogenesis	6	SEMA3F,ARHGAP33,MYCBP2,TNFRSF12A,ETV1,ARHGAP44,PAX6,CDKL5,CELSR3,MAPK8IP2,RANBP9,FYN,ANOS1,ISL1,NRXN3,CD44,SNX1,RTN4R,MYO16,DTNBP1,XK,NEDD4L,PIK3CB,FSTL4,CYFIP2,CAMK2B,GPC1,NGFR,NTN1,CTNNA2,NGEF,FGFR2,NEO1,RHOA,PRKCZ,SYT1,NEDD4,SPTB,CAMK2A,TRPC5,CRMP1,GLI2,SEMA3A,SEMA3C,PAX2,PLXNA2,RAP1GAP,TOP2B,PAK3,DCX,MAP2,OPHN1,RIMS1,HSP90AA1,LRP2,EPB41L3,ULK2,SSH1,MT3,LZTS3,EFNB1,NRCAM,SEMA6A,DPYSL2,HDAC6,HS…
1	TRUE	3.2e-25	5341	6286	2423	0.385	0.454	GO:0032502	BP	1	developmental process	2	GCLC,SEMA3F,KRIT1,BAD,MAD1L1,CYP26B1,DBNDD1,CFLAR,CD38,KDM1A,ARHGAP33,CIAPIN1,CREBBP,SOX8,MYCBP2,ITGA3,YBX2,CX3CL1,TNFRSF12A,KDM7A,ETV1,FARP2,GTF2IRD1,PAF1,ARHGAP44,ADIPOR2,PROM1,GAS7,PAX6,CACNA2D2,BAIAP3,TEAD3,MYLIP,SYN1,JARID2,CDKL5,TFAP2B,ADAM22,CELSR3,MGST1,PKD1,MAPK8IP2,TENM1,PAX7,RANBP9,CD9,FYN,HIVEP2,MRC2,MKS1,ANOS1,MBTD1,PTBP1,DPF1,UFL1,CAPN1,STMN4,NUDCD3,ISL1,CNTN1,WWTR1,PHLDB1,HGF,NCDN,…
1	TRUE	7.51e-25	6389	6410	2814	0.439	0.44	TF:M01219	tf	103	Factor: SP1:SP3; motif: CCSCCCCCYCC	1	TSPAN6,SCYL3,GCLC,KRIT1,BAD,HECW1,LASP1,M6PR,KLHL13,DBNDD1,CFLAR,SLC7A2,ARF5,CD38,KDM1A,CAMKK1,ARHGAP33,NDUFAB1,SLC25A13,SKAP2,DHX33,LIG3,PRKAR2B,CREBBP,ABCB4,SOX8,ZNF195,MYCBP2,YBX2,CACNA1G,TNFRSF12A,MAP3K9,KDM7A,AGK,FARP2,DBF4,GTF2IRD1,PAF1,PNPLA4,DNAH9,KIAA0100,GAS7,ST7L,PAX6,CACNA2D2,BAIAP3,TSR3,TEAD3,MYLIP,SYN1,JARID2,ADAM22,CYB561,CELSR3,AASS,MPND,CRY1,ST3GAL1,PKD1,MAPK8IP2,RHOBTB2,REV3L,RA…
1	TRUE	7.51e-25	6389	6410	2814	0.439	0.44	TF:M01219_0	tf	103	Factor: SP1:SP3; motif: CCSCCCCCYCC; match class: 0	2	TSPAN6,SCYL3,GCLC,KRIT1,BAD,HECW1,LASP1,M6PR,KLHL13,DBNDD1,CFLAR,SLC7A2,ARF5,CD38,KDM1A,CAMKK1,ARHGAP33,NDUFAB1,SLC25A13,SKAP2,DHX33,LIG3,PRKAR2B,CREBBP,ABCB4,SOX8,ZNF195,MYCBP2,YBX2,CACNA1G,TNFRSF12A,MAP3K9,KDM7A,AGK,FARP2,DBF4,GTF2IRD1,PAF1,PNPLA4,DNAH9,KIAA0100,GAS7,ST7L,PAX6,CACNA2D2,BAIAP3,TSR3,TEAD3,MYLIP,SYN1,JARID2,ADAM22,CYB561,CELSR3,AASS,MPND,CRY1,ST3GAL1,PKD1,MAPK8IP2,RHOBTB2,REV3L,RA…
1	TRUE	1.16e-24	5025	6410	2266	0.354	0.451	TF:M02036_1	tf	123	Factor: WT1; motif: CGCCCCCNCN; match class: 1	3	GCLC,SEMA3F,BAD,HECW1,LASP1,CYP26B1,DBNDD1,CFLAR,ARF5,KDM1A,CAMKK1,ARHGAP33,ST7,SLC25A5,PRKAR2B,CREBBP,ABCB4,SOX8,TMEM98,YBX2,TAC1,CACNA1G,TNFRSF12A,MAP3K9,KDM7A,FARP2,DBF4,GTF2IRD1,KIAA0100,GAS7,CACNA2D2,BAIAP3,TEAD3,SYN1,JARID2,ADAM22,CYB561,CELSR3,CRY1,PKD1,RHOBTB2,REV3L,RANBP9,CD9,NCAPD2,NISCH,TSPAN9,MBTD1,UTP18,PTBP1,DPF1,SYT7,WIZ,UFL1,CCDC88C,PHLDB1,PRDM11,ADGRA2,ZFP64,SAMD4A,SERPINB1,OSBPL…
1	TRUE	1.86e-24	592	6286	362	0.058	0.611	GO:0048812	BP	1	neuron projection morphogenesis	11	SEMA3F,ARHGAP33,MYCBP2,TNFRSF12A,ETV1,ARHGAP44,PAX6,CDKL5,CELSR3,MAPK8IP2,RANBP9,FYN,ANOS1,ISL1,NRXN3,RTN4R,MYO16,DTNBP1,XK,NEDD4L,PIK3CB,FSTL4,CYFIP2,CAMK2B,GPC1,NGFR,NTN1,CTNNA2,NGEF,FGFR2,NEO1,RHOA,PRKCZ,SYT1,NEDD4,SPTB,CAMK2A,TRPC5,CRMP1,GLI2,SEMA3A,SEMA3C,PAX2,PLXNA2,RAP1GAP,TOP2B,PAK3,DCX,MAP2,OPHN1,RIMS1,HSP90AA1,LRP2,EPB41L3,ULK2,SSH1,MT3,LZTS3,EFNB1,NRCAM,SEMA6A,DPYSL2,HDAC6,HSP90AB1,NRP…
1	TRUE	8.38e-24	14530	6410	5851	0.913	0.403	TF:M04866	tf	144	Factor: hdac2; motif: CGCGCGCGC	1	TSPAN6,DPM1,SCYL3,C1ORF112,FUCA2,GCLC,SEMA3F,KRIT1,RAD52,BAD,LAP3,HS3ST1,HECW1,LASP1,M6PR,KLHL13,CYP26B1,DBNDD1,CFLAR,NDUFAF7,SLC7A2,ARF5,AK2,CD38,KDM1A,CAMKK1,ARHGAP33,NDUFAB1,SLC25A13,ST7,SKAP2,SLC25A5,DHX33,LIG3,CIAPIN1,PRKAR2B,CREBBP,TSPOAP1,GCFC2,ABCB4,SOX8,ZNF195,MYCBP2,ITGA3,TMEM98,YBX2,TMEM132A,TAC1,CACNA1G,TNFRSF12A,MAP3K9,KDM7A,ETV1,AGK,ALDH3B1,FARP2,GGCT,DBF4,COX10,GTF2IRD1,PAF1,ARHGAP…
1	TRUE	8.38e-24	14530	6410	5851	0.913	0.403	TF:M04866_0	tf	144	Factor: hdac2; motif: CGCGCGCGC; match class: 0	2	TSPAN6,DPM1,SCYL3,C1ORF112,FUCA2,GCLC,SEMA3F,KRIT1,RAD52,BAD,LAP3,HS3ST1,HECW1,LASP1,M6PR,KLHL13,CYP26B1,DBNDD1,CFLAR,NDUFAF7,SLC7A2,ARF5,AK2,CD38,KDM1A,CAMKK1,ARHGAP33,NDUFAB1,SLC25A13,ST7,SKAP2,SLC25A5,DHX33,LIG3,CIAPIN1,PRKAR2B,CREBBP,TSPOAP1,GCFC2,ABCB4,SOX8,ZNF195,MYCBP2,ITGA3,TMEM98,YBX2,TMEM132A,TAC1,CACNA1G,TNFRSF12A,MAP3K9,KDM7A,ETV1,AGK,ALDH3B1,FARP2,GGCT,DBF4,COX10,GTF2IRD1,PAF1,ARHGAP…
1	TRUE	9.24e-24	7888	6410	3396	0.53	0.431	TF:M01199	tf	140	Factor: RNF96; motif: BCCCGCRGCC	1	SCYL3,FUCA2,SEMA3F,BAD,LAP3,LASP1,KLHL13,CYP26B1,DBNDD1,NDUFAF7,SLC7A2,ARF5,KDM1A,CAMKK1,ARHGAP33,NDUFAB1,ST7,SLC25A5,LIG3,CREBBP,GCFC2,ABCB4,SOX8,MYCBP2,TMEM98,YBX2,CX3CL1,CACNA1G,TNFRSF12A,MAP3K9,KDM7A,FARP2,DBF4,GTF2IRD1,ARHGAP44,ELAC2,DNAH9,KIAA0100,GAS7,ST7L,CACNA2D2,BAIAP3,TSR3,TEAD3,MYLIP,SYN1,JARID2,ADAM22,SYPL1,CYB561,CELSR3,AASS,MPND,MGST1,PKD1,MAPK8IP2,RHOBTB2,RPS20,RANBP9,CD9,NISCH,HI…
1	TRUE	9.24e-24	7888	6410	3396	0.53	0.431	TF:M01199_0	tf	140	Factor: RNF96; motif: BCCCGCRGCC; match class: 0	2	SCYL3,FUCA2,SEMA3F,BAD,LAP3,LASP1,KLHL13,CYP26B1,DBNDD1,NDUFAF7,SLC7A2,ARF5,KDM1A,CAMKK1,ARHGAP33,NDUFAB1,ST7,SLC25A5,LIG3,CREBBP,GCFC2,ABCB4,SOX8,MYCBP2,TMEM98,YBX2,CX3CL1,CACNA1G,TNFRSF12A,MAP3K9,KDM7A,FARP2,DBF4,GTF2IRD1,ARHGAP44,ELAC2,DNAH9,KIAA0100,GAS7,ST7L,CACNA2D2,BAIAP3,TSR3,TEAD3,MYLIP,SYN1,JARID2,ADAM22,SYPL1,CYB561,CELSR3,AASS,MPND,MGST1,PKD1,MAPK8IP2,RHOBTB2,RPS20,RANBP9,CD9,NISCH,HI…
1	TRUE	1.13e-23	917	6286	517	0.082	0.564	GO:0000902	BP	1	cell morphogenesis	5	SEMA3F,ARHGAP33,MYCBP2,TNFRSF12A,ETV1,ARHGAP44,PAX6,CDKL5,CELSR3,MAPK8IP2,TENM1,RANBP9,FYN,ANOS1,ISL1,HGF,NRXN3,CD44,VRK2,SNX1,RTN4R,MYO16,DTNBP1,XK,NEDD4L,PIK3CB,FSTL4,CYFIP2,CAMK2B,GPC1,NGFR,NTN1,CTNNA2,NGEF,FGFR2,NEO1,RHOA,PRKCZ,SYT1,NEDD4,SPTB,CAMK2A,TRPC5,CRMP1,FERMT2,FRY,GLI2,SEMA3A,SEMA3C,FRYL,DLG1,PAX2,PLXNA2,RAP1GAP,TOP2B,PAK3,DCX,CAPZB,FBLN1,ITGA8,MAP2,SLC1A3,OPHN1,CARMIL1,RIMS1,HSP90AA…
1	TRUE	1.56e-23	5658	6410	2514	0.392	0.444	TF:M00189_1	tf	184	Factor: AP-2; motif: MKCCCSCNGGCG; match class: 1	3	GCLC,SEMA3F,BAD,LAP3,MAD1L1,M6PR,CYP26B1,SLC7A2,ARF5,KDM1A,CAMKK1,SLC25A13,ST7,SLC25A5,DHX33,CREBBP,SOX8,ZNF195,YBX2,TNFRSF12A,MAP3K9,KDM7A,AGK,FARP2,GTF2IRD1,ARHGAP44,GAS7,CACNA2D2,BAIAP3,TSR3,MYLIP,JARID2,ADAM22,SYPL1,CYB561,CELSR3,MPND,CRY1,PKD1,MAPK8IP2,RPS20,REV3L,RANBP9,CD9,NCAPD2,IDS,HIVEP2,MRC2,TSPAN9,ANOS1,PTBP1,DPF1,SYT7,WIZ,UBR7,COX15,CCDC88C,ZMYND11,PHLDB1,PRDM11,ADGRA2,SAMD4A,RUNX3,P…
1	TRUE	3.22e-23	534	6286	330	0.052	0.618	GO:0048667	BP	1	cell morphogenesis involved in neuron differentiation	10	SEMA3F,ARHGAP33,MYCBP2,TNFRSF12A,ETV1,ARHGAP44,PAX6,CDKL5,CELSR3,MAPK8IP2,RANBP9,FYN,ANOS1,ISL1,NRXN3,RTN4R,DTNBP1,XK,PIK3CB,FSTL4,CAMK2B,GPC1,NGFR,NTN1,CTNNA2,NGEF,FGFR2,NEO1,RHOA,NEDD4,SPTB,CAMK2A,TRPC5,CRMP1,GLI2,SEMA3A,SEMA3C,PAX2,PLXNA2,RAP1GAP,TOP2B,PAK3,DCX,MAP2,SLC1A3,OPHN1,HSP90AA1,MEF2C,ULK2,SSH1,MT3,LZTS3,EFNB1,NRCAM,SEMA6A,DPYSL2,HDAC6,HSP90AB1,NRP1,EFNA2,TRIOBP,NEFH,RBFOX2,RPS6KA5,DO…
1	TRUE	1.05e-22	724	6286	422	0.067	0.583	GO:0036477	CC	135	somatodendritic compartment	4	ARHGAP33,PRKAR2B,TAC1,CX3CL1,ARHGAP44,SYN1,CDKL5,MAPK8IP2,FYN,SYT7,PPP5C,ATP1A2,NCDN,SAMD4A,TNFRSF1B,TIMP2,RTN4R,DTNBP1,GOPC,SLC4A8,PTPRN,PSD,LZTS1,SEZ6,EIF4B,RHOA,PRKCZ,ROGDI,ACSL4,GRIPAP1,SIRT2,GAL,LRP6,ATP2B1,TRPC5,NSF,SRI,SEMA3A,CACNG4,RAP1GAP,CTTNBP2,ITGA8,MAP2,GNB1,BRINP1,SLC1A3,OPHN1,KCNN2,HSP90AA1,IGSF9B,LRP2,DLG3,KCNK2,OPRK1,CAD,IGSF9,MT3,GNAO1,GNAS,RPLP0,FUS,STRN4,JPH4,DPYSL2,TGFB2,COMT…
1	TRUE	1.24e-21	1880	6286	946	0.15	0.503	GO:0048468	BP	1	cell development	4	SEMA3F,BAD,DBNDD1,CFLAR,CD38,KDM1A,ARHGAP33,SOX8,MYCBP2,ITGA3,YBX2,CX3CL1,TNFRSF12A,ETV1,FARP2,ARHGAP44,PAX6,CACNA2D2,MYLIP,SYN1,CDKL5,ADAM22,CELSR3,MAPK8IP2,TENM1,RANBP9,CD9,FYN,MKS1,ANOS1,UFL1,STMN4,ISL1,CNTN1,HGF,NCDN,ADGRA2,RUNX3,NRXN3,VIM,PRKCH,ARID4A,LRRC7,UBA6,TIMP2,NSUN2,RTN4R,MYO16,TNC,CTNNA1,EPHA3,YTHDC2,DTNBP1,XK,MAP4,GOPC,HDAC9,KITLG,ARID1B,NEDD4L,PTCD2,NEXMIF,MAPK9,PIK3CB,FSTL4,CYFIP…
1	TRUE	2.29e-21	9871	6410	4142	0.646	0.42	TF:M07250	tf	80	Factor: E2F-1; motif: NNNSSCGCSAANN	1	DPM1,SCYL3,C1ORF112,GCLC,SEMA3F,KRIT1,RAD52,BAD,HS3ST1,HECW1,LASP1,M6PR,CYP26B1,DBNDD1,CFLAR,NDUFAF7,SLC7A2,ARF5,AK2,CD38,KDM1A,CAMKK1,ARHGAP33,SLC25A13,ST7,CIAPIN1,PRKAR2B,CREBBP,GCFC2,ABCB4,SOX8,ITGA3,TMEM98,YBX2,CX3CL1,CACNA1G,MAP3K9,KDM7A,AGK,ALDH3B1,FARP2,DBF4,PAF1,ARHGAP44,PNPLA4,ADIPOR2,CCDC124,DNAH9,KIAA0100,GAS7,ST7L,PAX6,CACNA2D2,BAIAP3,TEAD3,MYLIP,SYN1,JARID2,ADAM22,CYB561,CELSR3,AASS,…
1	TRUE	2.29e-21	9871	6410	4142	0.646	0.42	TF:M07250_0	tf	80	Factor: E2F-1; motif: NNNSSCGCSAANN; match class: 0	2	DPM1,SCYL3,C1ORF112,GCLC,SEMA3F,KRIT1,RAD52,BAD,HS3ST1,HECW1,LASP1,M6PR,CYP26B1,DBNDD1,CFLAR,NDUFAF7,SLC7A2,ARF5,AK2,CD38,KDM1A,CAMKK1,ARHGAP33,SLC25A13,ST7,CIAPIN1,PRKAR2B,CREBBP,GCFC2,ABCB4,SOX8,ITGA3,TMEM98,YBX2,CX3CL1,CACNA1G,MAP3K9,KDM7A,AGK,ALDH3B1,FARP2,DBF4,PAF1,ARHGAP44,PNPLA4,ADIPOR2,CCDC124,DNAH9,KIAA0100,GAS7,ST7L,PAX6,CACNA2D2,BAIAP3,TEAD3,MYLIP,SYN1,JARID2,ADAM22,CYB561,CELSR3,AASS,…
1	TRUE	3.13e-21	518	3680	322	0.087	0.622	REAC:R-HSA-422475	rea	4	Axon guidance	2	CACNA1G,FARP2,SCN4A,PSMB1,RPS20,RANBP9,FYN,ISL1,CNTN1,ANK1,TRIO,EPHA3,PIK3CB,RPL18,GPC1,NTN1,NGEF,NEO1,CACNB1,RHOA,PSME4,PFN2,SPTB,PABPC1,CSNK2A2,RPL31,PRKACA,RPS6KA6,TRPC5,CRMP1,KCNQ2,SEMA3A,DLG1,PLXNA2,RAP1GAP,PAK3,DCX,FGFR1,EPHA6,HSP90AA1,DLG3,RPS5,MMP2,RPL6,RPLP0,EFNB1,NRCAM,SEMA6A,COL9A3,DPYSL2,PSMD5,HSP90AB1,NRP1,PSMD8,EFNA2,RPL3,MYH9,CACNA1I,SOS2,PSMA3,RPS6KA5,PSMB5,DOK5,CSNK2A1,PAK5,MYL12…
1	TRUE	3.83e-21	1003	6286	549	0.087	0.547	GO:0032989	BP	1	cellular component morphogenesis	4	SEMA3F,CFLAR,ARHGAP33,MYCBP2,TNFRSF12A,ETV1,ARHGAP44,PAX6,CDKL5,CELSR3,MAPK8IP2,TENM1,RANBP9,CD9,FYN,ANOS1,ISL1,PHLDB1,HGF,NRXN3,CD44,VRK2,SNX1,RTN4R,MYO16,DTNBP1,XK,NEDD4L,PIK3CB,FSTL4,CYFIP2,CAMK2B,GPC1,NGFR,NTN1,CTNNA2,NGEF,FGFR2,NEO1,RHOA,PRKCZ,SYT1,NEDD4,SPTB,CAMK2A,TRPC5,MPP5,CRMP1,FERMT2,FRY,GLI2,SEMA3A,SEMA3C,FRYL,DLG1,PAX2,PLXNA2,RAP1GAP,TOP2B,PAK3,DCX,CAPZB,FBLN1,ITGA8,MAP2,NEBL,SLC1A3,…
1	TRUE	4.43e-21	657	6286	385	0.061	0.586	GO:0000904	BP	1	cell morphogenesis involved in differentiation	6	SEMA3F,ARHGAP33,MYCBP2,TNFRSF12A,ETV1,ARHGAP44,PAX6,CDKL5,CELSR3,MAPK8IP2,RANBP9,FYN,ANOS1,ISL1,NRXN3,RTN4R,DTNBP1,XK,PIK3CB,FSTL4,CAMK2B,GPC1,NGFR,NTN1,CTNNA2,NGEF,FGFR2,NEO1,RHOA,NEDD4,SPTB,CAMK2A,TRPC5,CRMP1,FERMT2,GLI2,SEMA3A,SEMA3C,PAX2,PLXNA2,RAP1GAP,TOP2B,PAK3,DCX,FBLN1,ITGA8,MAP2,SLC1A3,OPHN1,CARMIL1,HSP90AA1,MEF2C,ULK2,FAT1,SSH1,MT3,LZTS3,EFNB1,NRCAM,SEMA6A,TYRO3,DPYSL2,HDAC6,HSP90AB1,NR…
1	TRUE	5.74e-21	2286	6286	1120	0.178	0.49	GO:0009653	BP	1	anatomical structure morphogenesis	3	SEMA3F,KRIT1,CYP26B1,CFLAR,ARHGAP33,CREBBP,SOX8,MYCBP2,ITGA3,CX3CL1,TNFRSF12A,ETV1,PAF1,ARHGAP44,ADIPOR2,PROM1,PAX6,CDKL5,TFAP2B,CELSR3,PKD1,MAPK8IP2,TENM1,PAX7,RANBP9,CD9,FYN,MKS1,ANOS1,CAPN1,ISL1,WWTR1,PHLDB1,HGF,ADGRA2,NRXN3,FHL1,RNH1,EHD2,CD44,VRK2,TNFRSF1B,SNX1,BAK1,SARS,HOXC8,RTN4R,MYO16,TNC,CTNNA1,DTNBP1,XK,SCML1,HDAC9,CC2D2A,ELN,NEDD4L,PTCD2,DKK3,PIK3CB,FSTL4,CYFIP2,PKP2,PRDM1,CAMK2B,COL1…
1	TRUE	6.31e-21	13157	6410	5356	0.836	0.407	TF:M07206	tf	45	Factor: E2F-1; motif: NGGGCGGGARV	1	TSPAN6,DPM1,SCYL3,FUCA2,GCLC,SEMA3F,KRIT1,RAD52,BAD,LAP3,HS3ST1,HECW1,LASP1,M6PR,KLHL13,CYP26B1,DBNDD1,CFLAR,NDUFAF7,SLC7A2,ARF5,AK2,CD38,KDM1A,CAMKK1,ARHGAP33,SLC25A13,ST7,SKAP2,SLC25A5,DHX33,LIG3,CIAPIN1,PRKAR2B,CREBBP,GCFC2,ABCB4,SOX8,MYCBP2,ITGA3,TMEM98,YBX2,TMEM132A,CX3CL1,CACNA1G,TNFRSF12A,MAP3K9,KDM7A,ETV1,AGK,ALDH3B1,FARP2,GGCT,DBF4,COX10,GTF2IRD1,PAF1,ARHGAP44,ELAC2,PNPLA4,ADIPOR2,PROM1,…
1	TRUE	6.31e-21	13157	6410	5356	0.836	0.407	TF:M07206_0	tf	45	Factor: E2F-1; motif: NGGGCGGGARV; match class: 0	2	TSPAN6,DPM1,SCYL3,FUCA2,GCLC,SEMA3F,KRIT1,RAD52,BAD,LAP3,HS3ST1,HECW1,LASP1,M6PR,KLHL13,CYP26B1,DBNDD1,CFLAR,NDUFAF7,SLC7A2,ARF5,AK2,CD38,KDM1A,CAMKK1,ARHGAP33,SLC25A13,ST7,SKAP2,SLC25A5,DHX33,LIG3,CIAPIN1,PRKAR2B,CREBBP,GCFC2,ABCB4,SOX8,MYCBP2,ITGA3,TMEM98,YBX2,TMEM132A,CX3CL1,CACNA1G,TNFRSF12A,MAP3K9,KDM7A,ETV1,AGK,ALDH3B1,FARP2,GGCT,DBF4,COX10,GTF2IRD1,PAF1,ARHGAP44,ELAC2,PNPLA4,ADIPOR2,PROM1,…
1	TRUE	6.67e-21	4256	6410	1930	0.301	0.453	TF:M09603	tf	174	Factor: Egr-1; motif: NNNNNGYGKGGGNGGGNN	1	C1ORF112,SEMA3F,KRIT1,RAD52,LAP3,HECW1,LASP1,CYP26B1,DBNDD1,SLC7A2,ARF5,AK2,KDM1A,CAMKK1,ST7,PRKAR2B,CREBBP,ABCB4,SOX8,YBX2,CX3CL1,CACNA1G,TNFRSF12A,KDM7A,FARP2,GGCT,DBF4,GTF2IRD1,CACNA2D2,BAIAP3,TEAD3,JARID2,CYB561,ST3GAL1,PKD1,MAPK8IP2,RHOBTB2,REV3L,RANBP9,CD9,NISCH,IDS,MRC2,WIZ,MAN2B2,CAPN1,COX15,WWTR1,PRDM11,NCDN,SAMD4A,MRE11,SERPINB1,FHL1,RNH1,RRAGD,NCAPH2,TOMM34,VIM,PRKCH,ANK1,NUP160,FAM13B…
1	TRUE	6.67e-21	4256	6410	1930	0.301	0.453	TF:M09603_0	tf	174	Factor: Egr-1; motif: NNNNNGYGKGGGNGGGNN; match class: 0	2	C1ORF112,SEMA3F,KRIT1,RAD52,LAP3,HECW1,LASP1,CYP26B1,DBNDD1,SLC7A2,ARF5,AK2,KDM1A,CAMKK1,ST7,PRKAR2B,CREBBP,ABCB4,SOX8,YBX2,CX3CL1,CACNA1G,TNFRSF12A,KDM7A,FARP2,GGCT,DBF4,GTF2IRD1,CACNA2D2,BAIAP3,TEAD3,JARID2,CYB561,ST3GAL1,PKD1,MAPK8IP2,RHOBTB2,REV3L,RANBP9,CD9,NISCH,IDS,MRC2,WIZ,MAN2B2,CAPN1,COX15,WWTR1,PRDM11,NCDN,SAMD4A,MRE11,SERPINB1,FHL1,RNH1,RRAGD,NCAPH2,TOMM34,VIM,PRKCH,ANK1,NUP160,FAM13B…
1	TRUE	7e-21	1406	6286	732	0.116	0.521	GO:0007267	BP	1	cell-cell signaling	3	BAD,HECW1,CD38,SLC25A5,ITGA3,TAC1,CX3CL1,CACNA1G,PAF1,CACNA2D2,BAIAP3,SYN1,TFAP2B,SYPL1,CELSR3,CRY1,MAPK8IP2,NISCH,MKS1,SYT7,CCDC88C,ISL1,WWTR1,ATP1A2,SYT13,HGF,NCDN,NRXN3,APBA2,DEPDC1B,TNC,DTNBP1,UTS2,ARID1B,DKK3,NNAT,PHPT1,PTPRN,PKP2,CDK14,RASGRF1,CAMK2B,WNK1,CDH3,SEZ6,TM7SF3,TLE2,FGFR2,CACNB1,RHOA,PRKCZ,SYT1,FGFR3,GAL,LRP6,PFN2,CSNK2A2,CAMK2A,SREBF1,TRHDE,FERMT2,GLI2,SNCB,SLC24A1,KCNQ2,SRI,CEL…
1	TRUE	7.74e-21	3400	6410	1577	0.246	0.464	TF:M07354_1	tf	167	Factor: Egr-1; motif: GCGGGGGCGG; match class: 1	3	GCLC,SEMA3F,BAD,LAP3,HECW1,LASP1,KLHL13,DBNDD1,ARF5,CAMKK1,ARHGAP33,SLC25A5,PRKAR2B,CREBBP,ABCB4,SOX8,TMEM98,YBX2,CACNA1G,TNFRSF12A,KDM7A,FARP2,ADIPOR2,KIAA0100,GAS7,CACNA2D2,BAIAP3,TEAD3,SYN1,JARID2,CYB561,CRY1,PKD1,RHOBTB2,REV3L,RANBP9,CD9,NISCH,IDS,MRC2,PTBP1,DPF1,WIZ,MAN2B2,SAMD4A,SERPINB1,RNH1,TOMM34,VIM,ANK1,HMGB3,FAM13B,RANBP3,ZCCHC8,ATP6V0A1,RNF19A,FAM136A,TIMP2,NSUN2,MAT2B,TRIO,ZIC2,CTNN…
1	TRUE	8.37e-21	460	6286	287	0.046	0.624	GO:0061564	BP	1	axon development	11	SEMA3F,MYCBP2,TNFRSF12A,ETV1,PAX6,CDKL5,CELSR3,RANBP9,FYN,ANOS1,ISL1,NRXN3,RTN4R,TNC,CTNNA1,EPHA3,XK,PIK3CB,FSTL4,GPC1,NGFR,NTN1,CTNNA2,FGFR2,NEO1,RHOA,SPTB,TRPC5,CRMP1,GLI2,SEMA3A,SEMA3C,PAX2,PLXNA2,RAP1GAP,TOP2B,PAK3,DCX,MAP2,OPHN1,HSP90AA1,ULK2,SSH1,MT3,EFNB1,NRCAM,SEMA6A,DPYSL2,HDAC6,CRTAC1,HSP90AB1,NRP1,EFNA2,NEFH,RPS6KA5,DOK5,BMP7,RAB11A,SPG11,NUMBL,PTPRS,MEGF8,RAB3A,GRB10,PTPRZ1,GLI3,LIMK1…
1	TRUE	1.03e-20	3356	6410	1558	0.243	0.464	TF:M00982_1	tf	35	Factor: KROX; motif: CCCGCCCCCRCCCC; match class: 1	3	SEMA3F,BAD,LAP3,HECW1,LASP1,DBNDD1,ARF5,CAMKK1,ARHGAP33,SKAP2,SLC25A5,PRKAR2B,CREBBP,ABCB4,SOX8,TMEM98,YBX2,CACNA1G,TNFRSF12A,KDM7A,FARP2,GTF2IRD1,KIAA0100,GAS7,CACNA2D2,BAIAP3,TEAD3,SYN1,JARID2,CYB561,CRY1,PKD1,RHOBTB2,REV3L,RANBP9,CD9,NISCH,MBTD1,UTP18,DPF1,WIZ,UFL1,PHLDB1,PRDM11,SAMD4A,SERPINB1,RNH1,RRAGD,NCAPH2,VIM,ANK1,FAM13B,ARHGAP31,RANBP3,ARID4A,ATP6V0A1,TIMP2,NSUN2,MAT2B,TRIO,RTN4R,INPP4…
1	TRUE	1.07e-20	425	6286	269	0.043	0.633	GO:0007409	BP	1	axonogenesis	11	SEMA3F,MYCBP2,TNFRSF12A,ETV1,PAX6,CDKL5,CELSR3,RANBP9,FYN,ANOS1,ISL1,NRXN3,RTN4R,XK,PIK3CB,FSTL4,GPC1,NGFR,NTN1,CTNNA2,FGFR2,NEO1,RHOA,SPTB,TRPC5,CRMP1,GLI2,SEMA3A,SEMA3C,PAX2,PLXNA2,RAP1GAP,TOP2B,PAK3,DCX,MAP2,OPHN1,HSP90AA1,ULK2,SSH1,MT3,EFNB1,NRCAM,SEMA6A,DPYSL2,HDAC6,HSP90AB1,NRP1,EFNA2,NEFH,RPS6KA5,DOK5,BMP7,RAB11A,SPG11,NUMBL,PTPRS,MEGF8,RAB3A,GRB10,PTPRZ1,GLI3,LIMK1,LHX2,LHX3,DVL1,GATA3,UN…
1	TRUE	1.92e-20	217	6286	158	0.025	0.728	GO:0032279	CC	135	asymmetric synapse	4	SYN1,MAPK8IP2,FYN,LRRC7,DTNBP1,MAP4,GOPC,PSD,LZTS1,CTNNA2,KCNAB2,CAMK2A,NSF,ADD2,CACNG5,CACNG4,DLG1,ITGA8,MAP2,IGSF9B,EPB41L3,DLG3,MT3,LZTS3,PALM,P2RX6,PICK1,NEFH,MIB1,DRP2,LIN7B,PTPRS,GRIK5,STX1A,NCS1,MPDZ,ABHD17B,DVL1,CPEB3,NEURL1,PPP1R9B,MPP2,LIN7A,CPEB4,TANC1,SPTBN1,RTN4,EPHA4,DLGAP3,ARHGEF2,DNAJC6,CNN3,BCL11A,ARFGEF2,PRR12,LRFN1,RNF112,HIP1R,MAP1B,DLG4,CHRM3,DCLK1,LRP4,DBNL,ARRB1,ACTR2,CLSTN…
1	TRUE	2e-20	4787	6410	2143	0.334	0.448	TF:M09761	tf	91	Factor: EGR1; motif: NGNGKGGGYGGNGS	1	SCYL3,C1ORF112,SEMA3F,KRIT1,BAD,LAP3,HECW1,LASP1,KLHL13,DBNDD1,SLC7A2,ARF5,CAMKK1,ARHGAP33,NDUFAB1,ST7,SLC25A5,PRKAR2B,CREBBP,ABCB4,SOX8,ZNF195,YBX2,CACNA1G,TNFRSF12A,KDM7A,FARP2,DBF4,GTF2IRD1,ADIPOR2,DNAH9,KIAA0100,CACNA2D2,BAIAP3,TEAD3,MYLIP,SYN1,JARID2,ADAM22,CYB561,AASS,ST3GAL1,PKD1,MAPK8IP2,RHOBTB2,REV3L,RANBP9,CD9,NISCH,IDS,CLCN6,PTBP1,WIZ,MAN2B2,CCDC88C,WWTR1,PRDM11,SYT13,NCDN,SAMD4A,MRE11…
1	TRUE	2e-20	4787	6410	2143	0.334	0.448	TF:M09761_0	tf	91	Factor: EGR1; motif: NGNGKGGGYGGNGS; match class: 0	2	SCYL3,C1ORF112,SEMA3F,KRIT1,BAD,LAP3,HECW1,LASP1,KLHL13,DBNDD1,SLC7A2,ARF5,CAMKK1,ARHGAP33,NDUFAB1,ST7,SLC25A5,PRKAR2B,CREBBP,ABCB4,SOX8,ZNF195,YBX2,CACNA1G,TNFRSF12A,KDM7A,FARP2,DBF4,GTF2IRD1,ADIPOR2,DNAH9,KIAA0100,CACNA2D2,BAIAP3,TEAD3,MYLIP,SYN1,JARID2,ADAM22,CYB561,AASS,ST3GAL1,PKD1,MAPK8IP2,RHOBTB2,REV3L,RANBP9,CD9,NISCH,IDS,CLCN6,PTBP1,WIZ,MAN2B2,CCDC88C,WWTR1,PRDM11,SYT13,NCDN,SAMD4A,MRE11…
1	TRUE	2.06e-20	534	6286	323	0.051	0.605	GO:0030424	CC	135	axon	6	MYCBP2,ITGA3,TAC1,SYN1,CDKL5,ADAM22,SYT7,STMN4,TNFRSF1B,ANK1,TIMP2,RTN4R,DTNBP1,MAP4,PTPRN,RASGRF1,AP3D1,CTNNA2,NGEF,RHOA,PRKCZ,SYT1,ROGDI,GRIPAP1,SIRT2,KCNAB2,PFN2,ADGRL1,TRPC5,KCNQ2,SRI,SEMA3A,FSCN1,DLG1,RAP1GAP,MAP2,OPHN1,HSP90AA1,LRP2,EPB41L3,DLG3,KCNK2,OPRK1,SSH1,CAD,IGSF9,MT3,FKBP1A,BLVRB,NRCAM,SEMA6A,DPYSL2,TGFB2,COMT,HDAC6,CRTAC1,HSP90AB1,NRP1,STX1B,CBARP,PALM,NEFH,RANGAP1,KIF3B,SLC32A1,C…
1	TRUE	2.73e-20	221	6286	160	0.025	0.724	GO:0098984	CC	135	neuron to neuron synapse	3	SYN1,MAPK8IP2,FYN,LRRC7,DTNBP1,MAP4,GOPC,PSD,LZTS1,CTNNA2,KCNAB2,CAMK2A,NSF,ADD2,CACNG5,CACNG4,DLG1,ITGA8,MAP2,IGSF9B,EPB41L3,DLG3,MT3,LZTS3,PALM,P2RX6,PICK1,NEFH,MIB1,DRP2,LIN7B,PTPRS,GRIK5,STX1A,NCS1,MPDZ,ABHD17B,DVL1,CPEB3,NEURL1,PPP1R9B,MPP2,LIN7A,CPEB4,TANC1,SPTBN1,RTN4,EPHA4,DLGAP3,ARHGEF2,DNAJC6,CNN3,BCL11A,ARFGEF2,PRR12,LRFN1,RNF112,HIP1R,MAP1B,DLG4,CHRM3,DCLK1,LRP4,DBNL,ARRB1,ACTR2,CLSTN…
1	TRUE	2.97e-20	7783	6410	3331	0.52	0.428	TF:M03893	tf	161	Factor: WT1; motif: GNGGGGGCGGGG	1	GCLC,SEMA3F,KRIT1,BAD,LAP3,HECW1,LASP1,KLHL13,CYP26B1,DBNDD1,SLC7A2,ARF5,KDM1A,CAMKK1,ARHGAP33,SLC25A13,ST7,SKAP2,SLC25A5,LIG3,PRKAR2B,CREBBP,ABCB4,SOX8,ZNF195,TMEM98,YBX2,CACNA1G,TNFRSF12A,MAP3K9,KDM7A,AGK,FARP2,DBF4,COX10,GTF2IRD1,PNPLA4,ADIPOR2,DNAH9,KIAA0100,GAS7,ST7L,CACNA2D2,BAIAP3,TEAD3,MYLIP,SYN1,JARID2,ADAM22,CYB561,CELSR3,AASS,MPND,CRY1,ST3GAL1,PKD1,RHOBTB2,REV3L,RANBP9,CD9,NCAPD2,NISCH…
1	TRUE	2.97e-20	7783	6410	3331	0.52	0.428	TF:M03893_0	tf	161	Factor: WT1; motif: GNGGGGGCGGGG; match class: 0	2	GCLC,SEMA3F,KRIT1,BAD,LAP3,HECW1,LASP1,KLHL13,CYP26B1,DBNDD1,SLC7A2,ARF5,KDM1A,CAMKK1,ARHGAP33,SLC25A13,ST7,SKAP2,SLC25A5,LIG3,PRKAR2B,CREBBP,ABCB4,SOX8,ZNF195,TMEM98,YBX2,CACNA1G,TNFRSF12A,MAP3K9,KDM7A,AGK,FARP2,DBF4,COX10,GTF2IRD1,PNPLA4,ADIPOR2,DNAH9,KIAA0100,GAS7,ST7L,CACNA2D2,BAIAP3,TEAD3,MYLIP,SYN1,JARID2,ADAM22,CYB561,CELSR3,AASS,MPND,CRY1,ST3GAL1,PKD1,RHOBTB2,REV3L,RANBP9,CD9,NCAPD2,NISCH…
1	TRUE	5.53e-20	678	6286	392	0.062	0.578	GO:0007420	BP	1	brain development	6	BAD,KDM1A,KDM7A,PAX6,CD9,FYN,ISL1,CNTN1,MNAT1,BAK1,UBA6,RTN4R,MYO16,ZIC2,NNAT,ATP2B4,SEZ6,CDON,CTNNA2,FGFR2,RHOA,SYT1,ROGDI,SIRT2,MAOB,RORA,LRP6,NDST1,CSNK2A2,ATP2B1,MBD3,GLI2,SEMA3A,PAX2,PLXNA2,CTTNBP2,RARB,TOP2B,DCX,FGFR1,ITGA8,SDF4,CIC,PAFAH1B3,OPHN1,DCT,LRP2,OXCT1,ATRX,MT3,GNAO1,ATRN,LHX5,TYRO3,PHGDH,DPYSL2,CRTAC1,NRP1,H2AFY2,EFNA2,SEZ6L,SUN2,RBFOX2,SLC8A3,BMP7,SNPH,CDK5RAP1,SLC32A1,CST3,FGF9…
1	TRUE	1.07e-19	212	6286	154	0.024	0.726	GO:0014069	CC	135	postsynaptic density	5	SYN1,MAPK8IP2,FYN,LRRC7,DTNBP1,MAP4,GOPC,PSD,LZTS1,CTNNA2,KCNAB2,CAMK2A,NSF,ADD2,CACNG5,CACNG4,DLG1,ITGA8,MAP2,IGSF9B,EPB41L3,DLG3,MT3,LZTS3,PALM,P2RX6,PICK1,NEFH,MIB1,DRP2,LIN7B,PTPRS,GRIK5,STX1A,NCS1,MPDZ,ABHD17B,DVL1,CPEB3,NEURL1,PPP1R9B,MPP2,LIN7A,CPEB4,TANC1,SPTBN1,RTN4,EPHA4,DLGAP3,ARHGEF2,DNAJC6,CNN3,BCL11A,PRR12,LRFN1,RNF112,HIP1R,MAP1B,DLG4,DCLK1,LRP4,DBNL,ARRB1,ACTR2,CLSTN3,PDPK1,CACNG8…
1	TRUE	1.08e-19	11625	6410	4789	0.747	0.412	TF:M04823	tf	64	Factor: E2F-4; motif: NNTTCCCGCCNN	1	TSPAN6,DPM1,SCYL3,C1ORF112,FUCA2,GCLC,SEMA3F,KRIT1,RAD52,BAD,LAP3,HS3ST1,HECW1,LASP1,M6PR,KLHL13,CYP26B1,DBNDD1,CFLAR,NDUFAF7,SLC7A2,ARF5,AK2,CD38,KDM1A,CAMKK1,ARHGAP33,SLC25A13,ST7,SKAP2,DHX33,LIG3,PRKAR2B,CREBBP,GCFC2,ABCB4,SOX8,ITGA3,YBX2,TMEM132A,CX3CL1,CACNA1G,TNFRSF12A,MAP3K9,KDM7A,ETV1,AGK,FARP2,GGCT,DBF4,COX10,GTF2IRD1,PAF1,ARHGAP44,ELAC2,PNPLA4,ADIPOR2,PROM1,DNAH9,KIAA0100,GAS7,SCN4A,ST7…
1	TRUE	1.08e-19	11625	6410	4789	0.747	0.412	TF:M04823_0	tf	64	Factor: E2F-4; motif: NNTTCCCGCCNN; match class: 0	2	TSPAN6,DPM1,SCYL3,C1ORF112,FUCA2,GCLC,SEMA3F,KRIT1,RAD52,BAD,LAP3,HS3ST1,HECW1,LASP1,M6PR,KLHL13,CYP26B1,DBNDD1,CFLAR,NDUFAF7,SLC7A2,ARF5,AK2,CD38,KDM1A,CAMKK1,ARHGAP33,SLC25A13,ST7,SKAP2,DHX33,LIG3,PRKAR2B,CREBBP,GCFC2,ABCB4,SOX8,ITGA3,YBX2,TMEM132A,CX3CL1,CACNA1G,TNFRSF12A,MAP3K9,KDM7A,ETV1,AGK,FARP2,GGCT,DBF4,COX10,GTF2IRD1,PAF1,ARHGAP44,ELAC2,PNPLA4,ADIPOR2,PROM1,DNAH9,KIAA0100,GAS7,SCN4A,ST7…
1	TRUE	1.76e-19	3061	6410	1428	0.223	0.467	TF:M08878_1	tf	15	Factor: EGR; motif: CGCCCCCGCNN; match class: 1	3	GCLC,SEMA3F,LAP3,HECW1,LASP1,DBNDD1,CAMKK1,SLC25A5,PRKAR2B,CREBBP,ABCB4,SOX8,TMEM98,YBX2,CACNA1G,TNFRSF12A,MAP3K9,KDM7A,FARP2,KIAA0100,GAS7,ST7L,CACNA2D2,BAIAP3,TEAD3,SYN1,JARID2,CYB561,PKD1,RHOBTB2,REV3L,RANBP9,CD9,NISCH,IDS,PTBP1,WIZ,SAMD4A,SERPINB1,RNH1,NCAPH2,TOMM34,VIM,ANK1,HMGB3,FAM13B,RANBP3,ATP6V0A1,FAM136A,TIMP2,NSUN2,MAT2B,TRIO,RTN4R,ZIC2,PHKA2,ARAP2,XK,TSPAN17,NEDD4L,PPP1R3F,COL23A1,BC…
1	TRUE	1.94e-19	719	6286	410	0.065	0.57	GO:0060322	BP	1	head development	4	BAD,KDM1A,KDM7A,PAX6,CD9,FYN,MKS1,ISL1,CNTN1,MNAT1,BAK1,UBA6,RTN4R,MYO16,ZIC2,NNAT,ATP2B4,SEZ6,CDON,CTNNA2,FGFR2,RHOA,SYT1,ROGDI,SIRT2,MAOB,RORA,LRP6,NDST1,CSNK2A2,ATP2B1,MBD3,GLI2,SEMA3A,PAX2,PLXNA2,CTTNBP2,RARB,TOP2B,DCX,FGFR1,ITGA8,SDF4,CIC,PAFAH1B3,OPHN1,DCT,LRP2,OXCT1,ATRX,MMP2,MT3,GNAO1,ATRN,LHX5,TYRO3,PHGDH,DPYSL2,CRTAC1,NRP1,H2AFY2,EFNA2,SEZ6L,SUN2,RBFOX2,SLC8A3,BMP7,SNPH,CDK5RAP1,SLC32A1…
1	TRUE	2.37e-19	213	6286	154	0.024	0.723	GO:0099572	CC	135	postsynaptic specialization	4	SYN1,MAPK8IP2,FYN,LRRC7,DTNBP1,MAP4,GOPC,PSD,LZTS1,CTNNA2,KCNAB2,CAMK2A,NSF,ADD2,CACNG5,CACNG4,DLG1,ITGA8,MAP2,IGSF9B,EPB41L3,DLG3,MT3,LZTS3,PALM,P2RX6,PICK1,NEFH,MIB1,DRP2,LIN7B,PTPRS,GRIK5,STX1A,NCS1,MPDZ,ABHD17B,DVL1,CPEB3,NEURL1,PPP1R9B,MPP2,LIN7A,CPEB4,TANC1,SPTBN1,RTN4,EPHA4,DLGAP3,ARHGEF2,DNAJC6,CNN3,BCL11A,PRR12,LRFN1,RNF112,HIP1R,MAP1B,DLG4,DCLK1,LRP4,DBNL,ARRB1,ACTR2,CLSTN3,PDPK1,CACNG8…
1	TRUE	2.69e-19	7350	6410	3155	0.492	0.429	TF:M04823_1	tf	64	Factor: E2F-4; motif: NNTTCCCGCCNN; match class: 1	3	TSPAN6,FUCA2,GCLC,SEMA3F,RAD52,BAD,LAP3,HS3ST1,HECW1,LASP1,KLHL13,CYP26B1,SLC7A2,ARF5,AK2,CAMKK1,ARHGAP33,SLC25A13,ST7,DHX33,LIG3,PRKAR2B,CREBBP,GCFC2,ABCB4,SOX8,ITGA3,YBX2,TMEM132A,CACNA1G,TNFRSF12A,KDM7A,AGK,FARP2,GGCT,DBF4,COX10,GTF2IRD1,PAF1,ARHGAP44,ELAC2,PNPLA4,DNAH9,KIAA0100,GAS7,ST7L,PAX6,TEAD3,JARID2,CELSR3,MPND,ST3GAL1,PKD1,MAPK8IP2,RHOBTB2,RPS20,REV3L,RANBP9,CD9,NCAPD2,HIVEP2,TSPAN9,MB…
1	TRUE	2.95e-19	6194	6410	2699	0.421	0.436	TF:M01118	tf	67	Factor: WT1; motif: SMCNCCNSC	1	KRIT1,BAD,HECW1,LASP1,KLHL13,CYP26B1,DBNDD1,AK2,CD38,KDM1A,CAMKK1,ARHGAP33,SLC25A13,ST7,PRKAR2B,CREBBP,TSPOAP1,ABCB4,SOX8,MYCBP2,YBX2,TMEM132A,CACNA1G,TNFRSF12A,MAP3K9,KDM7A,ALDH3B1,FARP2,GGCT,GTF2IRD1,ARHGAP44,PNPLA4,DNAH9,KIAA0100,SCN4A,ST7L,CACNA2D2,BAIAP3,TEAD3,SYN1,ADAM22,CYB561,CELSR3,NFIX,MAPK8IP2,RHOBTB2,RPS20,REV3L,PAX7,RANBP9,CD9,HIVEP2,MRC2,ANOS1,MBTD1,UTP18,PTBP1,SYT7,WIZ,GABRA3,UFL1,…
1	TRUE	2.95e-19	6194	6410	2699	0.421	0.436	TF:M01118_0	tf	67	Factor: WT1; motif: SMCNCCNSC; match class: 0	2	KRIT1,BAD,HECW1,LASP1,KLHL13,CYP26B1,DBNDD1,AK2,CD38,KDM1A,CAMKK1,ARHGAP33,SLC25A13,ST7,PRKAR2B,CREBBP,TSPOAP1,ABCB4,SOX8,MYCBP2,YBX2,TMEM132A,CACNA1G,TNFRSF12A,MAP3K9,KDM7A,ALDH3B1,FARP2,GGCT,GTF2IRD1,ARHGAP44,PNPLA4,DNAH9,KIAA0100,SCN4A,ST7L,CACNA2D2,BAIAP3,TEAD3,SYN1,ADAM22,CYB561,CELSR3,NFIX,MAPK8IP2,RHOBTB2,RPS20,REV3L,PAX7,RANBP9,CD9,HIVEP2,MRC2,ANOS1,MBTD1,UTP18,PTBP1,SYT7,WIZ,GABRA3,UFL1,…
1	TRUE	3.11e-19	9918	6410	4145	0.647	0.418	TF:M07084	tf	106	Factor: E2F-4; motif: NGGCGGGAARN	1	TSPAN6,DPM1,SCYL3,FUCA2,SEMA3F,KRIT1,RAD52,BAD,LAP3,HECW1,LASP1,KLHL13,CYP26B1,DBNDD1,CFLAR,NDUFAF7,SLC7A2,ARF5,AK2,CD38,KDM1A,CAMKK1,ARHGAP33,SLC25A13,ST7,SKAP2,DHX33,LIG3,PRKAR2B,GCFC2,ABCB4,SOX8,ITGA3,YBX2,TMEM132A,CACNA1G,TNFRSF12A,MAP3K9,KDM7A,ETV1,AGK,FARP2,GGCT,DBF4,COX10,GTF2IRD1,ARHGAP44,ELAC2,PNPLA4,ADIPOR2,PROM1,DNAH9,KIAA0100,GAS7,SCN4A,ST7L,PAX6,CACNA2D2,TSR3,TEAD3,MYLIP,JARID2,TFAP2…
1	TRUE	3.11e-19	9918	6410	4145	0.647	0.418	TF:M07084_0	tf	106	Factor: E2F-4; motif: NGGCGGGAARN; match class: 0	2	TSPAN6,DPM1,SCYL3,FUCA2,SEMA3F,KRIT1,RAD52,BAD,LAP3,HECW1,LASP1,KLHL13,CYP26B1,DBNDD1,CFLAR,NDUFAF7,SLC7A2,ARF5,AK2,CD38,KDM1A,CAMKK1,ARHGAP33,SLC25A13,ST7,SKAP2,DHX33,LIG3,PRKAR2B,GCFC2,ABCB4,SOX8,ITGA3,YBX2,TMEM132A,CACNA1G,TNFRSF12A,MAP3K9,KDM7A,ETV1,AGK,FARP2,GGCT,DBF4,COX10,GTF2IRD1,ARHGAP44,ELAC2,PNPLA4,ADIPOR2,PROM1,DNAH9,KIAA0100,GAS7,SCN4A,ST7L,PAX6,CACNA2D2,TSR3,TEAD3,MYLIP,JARID2,TFAP2…
1	TRUE	5.17e-19	3792	6410	1728	0.27	0.456	TF:M03893_1	tf	161	Factor: WT1; motif: GNGGGGGCGGGG; match class: 1	3	SEMA3F,KRIT1,BAD,HECW1,LASP1,KLHL13,CYP26B1,DBNDD1,ARF5,KDM1A,CAMKK1,ARHGAP33,ST7,SLC25A5,CREBBP,ABCB4,SOX8,YBX2,CACNA1G,TNFRSF12A,KDM7A,GTF2IRD1,GAS7,CACNA2D2,BAIAP3,TEAD3,SYN1,JARID2,CYB561,CELSR3,CRY1,ST3GAL1,PKD1,RHOBTB2,REV3L,RANBP9,CD9,NCAPD2,NISCH,CLCN6,MRC2,TSPAN9,MBTD1,UTP18,PTBP1,DPF1,WIZ,MAN2B2,UFL1,PRDM11,ADGRA2,SAMD4A,MRE11,SERPINB1,GRAMD1B,RNH1,NCAPH2,TOMM34,SNX1,ANK1,HMGB3,FAM13B,R…
1	TRUE	5.3e-19	6012	6286	2654	0.422	0.441	GO:0032501	BP	1	multicellular organismal process	2	TSPAN6,GCLC,SEMA3F,KRIT1,BAD,MAD1L1,CYP26B1,DBNDD1,CFLAR,TFPI,SLC7A2,CD38,KDM1A,ARHGAP33,DHX33,CIAPIN1,PRKAR2B,CREBBP,SOX8,MYCBP2,ITGA3,YBX2,TAC1,CX3CL1,CACNA1G,TNFRSF12A,KDM7A,ETV1,FARP2,GTF2IRD1,PAF1,ARHGAP44,ADIPOR2,PROM1,GAS7,SCN4A,PAX6,CACNA2D2,TEAD3,MYLIP,SYN1,JARID2,CDKL5,TFAP2B,ADAM22,CELSR3,MGST1,CRY1,PKD1,MAPK8IP2,TENM1,PAX7,RANBP9,CD9,NISCH,FYN,HIVEP2,MRC2,MKS1,ANOS1,MBTD1,DPF1,SYT7,UF…
1	TRUE	2.53e-18	809	6286	449	0.071	0.555	GO:0051960	BP	1	regulation of nervous system development	5	SEMA3F,CFLAR,CD38,KDM1A,ARHGAP33,SOX8,MYCBP2,ITGA3,CX3CL1,TNFRSF12A,ARHGAP44,PAX6,MYLIP,CDKL5,FYN,MKS1,UFL1,ISL1,CNTN1,HGF,VIM,PRKCH,LRRC7,TIMP2,RTN4R,CTNNA1,EPHA3,XK,NEDD4L,NEXMIF,FSTL4,CAMK2B,SEZ6,NGFR,CDON,NTN1,SPEN,NGEF,RHOA,SYT1,SIRT2,NEDD4,ADGRL1,TRPC5,CRMP1,GLI2,SEMA3A,CELSR1,DLG1,PAX2,PLXNA2,RAP1GAP,RARB,PAK3,FGFR1,MAP2,BRINP1,RIMS1,DCT,MEF2C,LRP2,SMARCD3,ULK2,REST,SSH1,NCOA1,SRRT,MT3,LZT…
1	TRUE	5.09e-18	2799	6410	1310	0.204	0.468	TF:M01219_1	tf	103	Factor: SP1:SP3; motif: CCSCCCCCYCC; match class: 1	3	SCYL3,LASP1,KLHL13,SLC7A2,ARF5,CAMKK1,ARHGAP33,PRKAR2B,CREBBP,ABCB4,SOX8,MYCBP2,CACNA1G,TNFRSF12A,MAP3K9,GTF2IRD1,CACNA2D2,BAIAP3,TEAD3,JARID2,CELSR3,MPND,PKD1,MAPK8IP2,RHOBTB2,REV3L,RANBP9,CD9,PTBP1,WIZ,ZMYND11,PHLDB1,PRDM11,NCDN,SAMD4A,NCAPH2,ANK1,HMGB3,FAM13B,ARHGAP31,RANBP3,ARID4A,RNF19A,BOD1L1,MAT2B,TRIO,RTN4R,ZIC2,CTNNA1,YTHDC2,SCML1,RCN1,NEDD4L,COL23A1,BCAR1,HEBP2,PLEKHA5,PHPT1,PTPRN,ATP9A…
1	TRUE	5.72e-18	5245	6410	2311	0.361	0.441	TF:M07250_1	tf	80	Factor: E2F-1; motif: NNNSSCGCSAANN; match class: 1	3	DPM1,C1ORF112,SEMA3F,KRIT1,CYP26B1,DBNDD1,CFLAR,SLC7A2,KDM1A,ST7,PRKAR2B,CREBBP,ABCB4,ITGA3,TMEM98,CACNA1G,MAP3K9,KDM7A,AGK,DBF4,PAF1,ARHGAP44,ADIPOR2,GAS7,PAX6,CACNA2D2,BAIAP3,TEAD3,MYLIP,CELSR3,AASS,MPND,MGST1,RHOBTB2,RPS20,REV3L,PAX7,RANBP9,CD9,HIVEP2,CLCN6,TSPAN9,PTBP1,DPF1,UFL1,COX15,CCDC88C,ZMYND11,WWTR1,SYT13,ZFP64,SAMD4A,OSBPL5,FHL1,GRAMD1B,RNH1,STRAP,GCLM,RRAGD,VIM,KCNG1,TNFRSF1B,HMGB3,G…
1	TRUE	7.71e-18	234	6286	163	0.026	0.697	GO:0045211	CC	135	postsynaptic membrane	4	GABRA3,ANK1,LRRC7,DTNBP1,GOPC,LZTS1,CACNG5,CACNG4,DLG1,IGSF9B,CADPS2,DLG3,LZTS3,COMT,PICK1,CHRNA4,GLRA2,GABRE,DRP2,LIN7B,PTPRS,GRIN2D,GRIK5,NCS1,MPDZ,ABHD17B,CPEB3,NEURL1,GABRA4,GLRB,LIN7A,CDH9,GABRG2,CPEB4,TANC1,EPHA4,DLGAP3,IGSF21,GRIA2,IQSEC3,SSPN,GRIA3,LRFN3,PRR12,ZC4H2,LRFN1,RNF112,SYNE1,DLG4,CHRM3,DAGLA,FAIM2,SEMA4F,PCDH8,GABBR2,ARRB1,CLSTN3,CACNG8,KCNH1,GRIP2,TMEM108,ANK2,GLRA3,GABRB2,GLRA…
1	TRUE	1.12e-17	1902	6286	937	0.149	0.493	GO:0042995	CC	135	cell projection	3	SCYL3,AK2,ARHGAP33,PRKAR2B,MYCBP2,ITGA3,TAC1,CX3CL1,TNFRSF12A,ARHGAP44,PROM1,DNAH9,SYN1,CDKL5,CAMK1G,ADAM22,PKD1,TENM1,FYN,MKS1,SYT7,PPP5C,UFL1,STMN4,ATP1A2,NCDN,ADGRA2,SAMD4A,VIM,CD44,TNFRSF1B,SNX1,ANK1,ARHGAP31,LRRC7,TIMP2,MRI1,DNAH5,RTN4R,CTNNA1,DTNBP1,MAP4,GOPC,CC2D2A,KITLG,SLC4A8,MAPK9,BCAR1,PTPRN,CYFIP2,RASGRF1,CAMK2B,ATP2B4,PSD,LZTS1,SEZ6,EIF4B,CASP8,NGFR,AP3D1,PKN2,PDE4A,CTNNA2,NGEF,RHOA,…
1	TRUE	1.23e-17	9254	6410	3880	0.605	0.419	TF:M09723	tf	28	Factor: BTEB1; motif: GGGGGCGGGGCNGSGGGNGS	1	TSPAN6,SEMA3F,KRIT1,RAD52,BAD,LAP3,HECW1,LASP1,CYP26B1,DBNDD1,SLC7A2,ARF5,KDM1A,CAMKK1,ARHGAP33,NDUFAB1,ST7,SKAP2,SLC25A5,LIG3,PRKAR2B,CREBBP,ABCB4,SOX8,ZNF195,ITGA3,TMEM98,YBX2,CX3CL1,CACNA1G,TNFRSF12A,MAP3K9,KDM7A,ETV1,ALDH3B1,FARP2,DBF4,COX10,GTF2IRD1,ELAC2,ADIPOR2,CCDC124,DNAH9,GAS7,PAX6,CACNA2D2,BAIAP3,TEAD3,MYLIP,PSMB1,JARID2,TFAP2B,SYPL1,CYB561,CELSR3,AASS,MPND,CRY1,NFIX,ST3GAL1,PKD1,MAPK8…
1	TRUE	1.23e-17	9254	6410	3880	0.605	0.419	TF:M09723_0	tf	28	Factor: BTEB1; motif: GGGGGCGGGGCNGSGGGNGS; match class: 0	2	TSPAN6,SEMA3F,KRIT1,RAD52,BAD,LAP3,HECW1,LASP1,CYP26B1,DBNDD1,SLC7A2,ARF5,KDM1A,CAMKK1,ARHGAP33,NDUFAB1,ST7,SKAP2,SLC25A5,LIG3,PRKAR2B,CREBBP,ABCB4,SOX8,ZNF195,ITGA3,TMEM98,YBX2,CX3CL1,CACNA1G,TNFRSF12A,MAP3K9,KDM7A,ETV1,ALDH3B1,FARP2,DBF4,COX10,GTF2IRD1,ELAC2,ADIPOR2,CCDC124,DNAH9,GAS7,PAX6,CACNA2D2,BAIAP3,TEAD3,MYLIP,PSMB1,JARID2,TFAP2B,SYPL1,CYB561,CELSR3,AASS,MPND,CRY1,NFIX,ST3GAL1,PKD1,MAPK8…
1	TRUE	1.54e-17	9431	6410	3947	0.616	0.419	TF:M07289_1	tf	148	Factor: GKLF; motif: NNNRGGNGNGGSN; match class: 1	3	TSPAN6,DPM1,SEMA3F,KRIT1,LAP3,HECW1,LASP1,KLHL13,CYP26B1,DBNDD1,SLC7A2,CD38,KDM1A,CAMKK1,ARHGAP33,NDUFAB1,SLC25A13,ST7,SKAP2,PRKAR2B,CREBBP,TSPOAP1,ABCB4,SOX8,ITGA3,TMEM98,YBX2,TMEM132A,TAC1,CX3CL1,CACNA1G,TNFRSF12A,MAP3K9,ETV1,ALDH3B1,GGCT,GTF2IRD1,ARHGAP44,PNPLA4,ADIPOR2,CCDC124,DNAH9,KIAA0100,GAS7,SCN4A,ST7L,CACNA2D2,BAIAP3,TEAD3,MYLIP,SYN1,JARID2,CYB561,CELSR3,AASS,NFIX,ST3GAL1,PKD1,MAPK8IP2,…
1	TRUE	1.99e-17	2569	6410	1210	0.189	0.471	TF:M01873_1	tf	42	Factor: Egr-1; motif: GCGGGGGCGG; match class: 1	3	GCLC,SEMA3F,LAP3,HECW1,LASP1,KLHL13,CAMKK1,SLC25A5,PRKAR2B,CREBBP,ABCB4,SOX8,TMEM98,YBX2,CACNA1G,TNFRSF12A,KDM7A,ADIPOR2,GAS7,CACNA2D2,BAIAP3,TEAD3,SYN1,JARID2,CYB561,PKD1,RHOBTB2,RANBP9,CD9,NISCH,IDS,HIVEP2,MRC2,WIZ,MAN2B2,SAMD4A,SERPINB1,RNH1,TOMM34,VIM,ANK1,FAM13B,RANBP3,ATP6V0A1,TIMP2,MAT2B,TRIO,RTN4R,ZIC2,PHKA2,ARAP2,TSPAN17,NEDD4L,PTGER3,COL23A1,BCAR1,HEBP2,PLEKHA5,PHPT1,CYFIP2,PKP2,ATP11B,…
1	TRUE	2.05e-17	3639	6286	1673	0.266	0.46	GO:0048869	BP	1	cellular developmental process	3	SEMA3F,BAD,CYP26B1,DBNDD1,CFLAR,CD38,KDM1A,ARHGAP33,CREBBP,SOX8,MYCBP2,ITGA3,YBX2,CX3CL1,TNFRSF12A,ETV1,FARP2,PAF1,ARHGAP44,PROM1,GAS7,PAX6,CACNA2D2,TEAD3,MYLIP,SYN1,JARID2,CDKL5,TFAP2B,ADAM22,CELSR3,MGST1,MAPK8IP2,TENM1,PAX7,RANBP9,CD9,FYN,MRC2,MKS1,ANOS1,PTBP1,UFL1,CAPN1,STMN4,ISL1,CNTN1,WWTR1,PHLDB1,HGF,NCDN,ADGRA2,RUNX3,PLEKHB1,NRXN3,CPS1,FHL1,STRAP,EHD2,NCAPH2,VIM,CD44,PRKCH,VRK2,SNX1,HMGB3,…
1	TRUE	3.71e-17	88	3680	77	0.021	0.875	REAC:R-HSA-6794362	rea	141	Protein-protein interactions at synapses	2	SYT7,NRXN3,APBA2,SYT1,DLG1,EPB41L2,DLGAP4,EPB41L3,DLG3,EPB41L1,LIN7B,PTPRS,GRIN2D,STX1A,APBA1,NRXN2,SYT10,LIN7A,EPB41L5,DLGAP3,SLITRK3,GRIA3,LRFN3,LRFN1,LRRC4B,DLG4,FLOT2,RTN3,DBNL,STXBP1,FLOT1,PPFIA2,NTRK3,PPFIA4,SYT2,LRRTM2,NLGN4X,CASK,LIN7C,DLG2,HOMER1,GRIA4,GRM1,PTPRD,GRIA1,LRFN2,EPB41,GRIN2C,SHANK1,SHANK2,LRRTM1,PDLIM5,NLGN4Y,SLITRK5,GRM5,IL1RAPL1,NLGN1,NLGN2,DLGAP1,SYT9,SYT12,LRFN4,GRIN1,PP…
1	TRUE	4.11e-17	8309	6410	3512	0.548	0.423	TF:M03876_1	tf	78	Factor: Kaiso; motif: GCMGGGRGCRGS; match class: 1	3	FUCA2,SEMA3F,KRIT1,BAD,HS3ST1,LASP1,M6PR,KLHL13,CYP26B1,DBNDD1,CFLAR,SLC7A2,ARF5,AK2,CD38,CAMKK1,ARHGAP33,NDUFAB1,SLC25A13,SLC25A5,DHX33,LIG3,PRKAR2B,CREBBP,ABCB4,SOX8,ITGA3,TMEM98,YBX2,TMEM132A,CX3CL1,CACNA1G,TNFRSF12A,MAP3K9,KDM7A,AGK,FARP2,DBF4,GTF2IRD1,PAF1,ARHGAP44,DNAH9,SCN4A,CACNA2D2,BAIAP3,TSR3,TEAD3,MYLIP,SYN1,JARID2,CYB561,CELSR3,MPND,ST3GAL1,PKD1,MAPK8IP2,RHOBTB2,REV3L,PAX7,RANBP9,CD9,…
1	TRUE	4.6e-17	2069	6410	996	0.155	0.481	TF:M07208_1	tf	69	Factor: EGR1; motif: NCNCCGCCCCCGCN; match class: 1	3	SEMA3F,KRIT1,HECW1,LASP1,CYP26B1,DBNDD1,KDM1A,CAMKK1,ST7,SLC25A5,CREBBP,ABCB4,SOX8,YBX2,CACNA1G,TNFRSF12A,KDM7A,FARP2,CACNA2D2,BAIAP3,TEAD3,MYLIP,SYN1,JARID2,CYB561,PKD1,MAPK8IP2,RHOBTB2,RANBP9,NISCH,MRC2,PTBP1,WIZ,SAMD4A,SERPINB1,TOMM34,ANK1,FAM13B,RANBP3,ARID4A,TIMP2,TRIO,ZIC2,ARAP2,TSPAN17,NEDD4L,DKK3,COL23A1,PLEKHA5,PHPT1,ATP9A,ZNF280C,PKP2,PITHD1,MTA3,ATP11B,CDK14,CAMK2B,COL11A1,CA11,MTMR1,G…
1	TRUE	5.48e-17	1841	6286	907	0.144	0.493	GO:0120025	CC	135	plasma membrane bounded cell projection	4	SCYL3,AK2,ARHGAP33,PRKAR2B,MYCBP2,ITGA3,TAC1,CX3CL1,TNFRSF12A,ARHGAP44,PROM1,DNAH9,SYN1,CDKL5,CAMK1G,ADAM22,PKD1,TENM1,FYN,MKS1,SYT7,PPP5C,UFL1,STMN4,ATP1A2,NCDN,ADGRA2,SAMD4A,VIM,CD44,TNFRSF1B,SNX1,ANK1,ARHGAP31,LRRC7,TIMP2,DNAH5,RTN4R,CTNNA1,DTNBP1,MAP4,GOPC,CC2D2A,KITLG,SLC4A8,MAPK9,BCAR1,PTPRN,CYFIP2,RASGRF1,CAMK2B,ATP2B4,PSD,LZTS1,SEZ6,EIF4B,CASP8,NGFR,AP3D1,PKN2,PDE4A,CTNNA2,NGEF,RHOA,PRKCZ…
1	TRUE	6.85e-17	311	6286	202	0.032	0.65	GO:0099177	BP	1	regulation of trans-synaptic signaling	4	CD38,TAC1,CX3CL1,CACNA2D2,BAIAP3,SYN1,MAPK8IP2,NISCH,SYT7,ATP1A2,NCDN,DTNBP1,RASGRF1,CAMK2B,PRKCZ,SYT1,PFN2,CAMK2A,SLC24A1,SLC1A3,OPHN1,RIMS1,IGSF9B,MEF2C,SSH1,ACHE,JPH4,STX1B,PICK1,SYNGR1,SLC8A3,RIMS4,CELF4,SYP,FGF14,HTR2A,STX4,RAB11A,CA2,GRIN2D,RAB3A,CRTC1,GRIK5,PTN,STX1A,DVL1,PPP3CB,CPEB3,NEURL1,DKK1,LGI1,SLC6A4,KAT2A,PPP1R9B,MPP2,NMU,RAPGEF2,P2RX3,ASIC1,CUX2,DBN1,BCHE,TACR1,PLCL1,EPHA4,TNR,RI…
1	TRUE	6.94e-17	828	6286	453	0.072	0.547	GO:0060284	BP	1	regulation of cell development	5	SEMA3F,BAD,CFLAR,CD38,KDM1A,ARHGAP33,SOX8,MYCBP2,ITGA3,CX3CL1,TNFRSF12A,ARHGAP44,PAX6,MYLIP,CDKL5,FYN,UFL1,ISL1,CNTN1,HGF,ADGRA2,VIM,PRKCH,LRRC7,TIMP2,RTN4R,CTNNA1,EPHA3,XK,HDAC9,NEDD4L,NEXMIF,FSTL4,CAMK2B,CTDP1,SEZ6,NGFR,CDON,NTN1,SPEN,NGEF,RHOA,SYT1,SIRT2,GAL,NEDD4,ATP6AP1,TRPC5,CRMP1,GLI2,SEMA3A,SEMA3C,PLXNA2,RAP1GAP,RARB,PAK3,FGFR1,FBLN1,MAP2,BRINP1,CARMIL1,RIMS1,DCT,RFX3,MEF2C,LRP2,SMARCD3,U…
1	TRUE	7.15e-17	93	3680	80	0.022	0.86	REAC:R-HSA-2408557	rea	92	Selenocysteine synthesis	3	RPS20,SARS,RPL18,RPL31,RPS5,RPL6,RPLP0,RPL3,RPS16,RPS19,RPL18A,RPL19,RPL34,SEPSECS,RPS13,RPS12,RPL24,RPL22,RPS25,RPL21,RPL5,RPS10,RPL23,RPS4Y1,RPL27,EEFSEC,RPS15A,RPS6,RPS24,RPS2,RPS11,RPL13A,RPL11,RPS8,RPS27A,RPL32,RPS3A,RPL37,RPL10,RPL7,RPL7A,RPS3,RPL30,RPL8,RPL26,RPL29,RPL22L1,RPL9,RPL39L,RPS14,RPL10L,RPL36AL,RPL27A,RPL13,RPSA,RPS9,RPS21,RPS7,RPL38,RPL4,RPLP2,RPS27,SEPHS2,RPS17,RPL35A,RPS27L,R…
1	TRUE	7.74e-17	5325	6286	2361	0.376	0.443	GO:0023052	BP	1	signaling	2	TSPAN6,GCLC,SEMA3F,KRIT1,BAD,HECW1,LASP1,M6PR,CYP26B1,CFLAR,CD38,KDM1A,CAMKK1,ARHGAP33,SKAP2,SLC25A5,DHX33,PRKAR2B,CREBBP,SOX8,ITGA3,TAC1,CX3CL1,CACNA1G,TNFRSF12A,MAP3K9,FARP2,GGCT,PAF1,ARHGAP44,ADIPOR2,SCN4A,PAX6,CACNA2D2,BAIAP3,TEAD3,SYN1,CAMK1G,TFAP2B,SYPL1,CELSR3,CRY1,PKD1,MAPK8IP2,RHOBTB2,TENM1,RANBP9,CD9,NISCH,FYN,HIVEP2,CLCN6,MRC2,TSPAN9,MKS1,ANOS1,PTBP1,SYT7,PPP5C,GABRA3,UFL1,CAPN1,CCDC88…
1	TRUE	8.21e-17	1560	6286	783	0.125	0.502	GO:0045595	BP	1	regulation of cell differentiation	4	SEMA3F,BAD,CYP26B1,CFLAR,CD38,KDM1A,ARHGAP33,CREBBP,SOX8,MYCBP2,ITGA3,CX3CL1,TNFRSF12A,PAF1,ARHGAP44,PROM1,PAX6,MYLIP,CDKL5,TFAP2B,PAX7,FYN,PTBP1,UFL1,ISL1,CNTN1,WWTR1,PHLDB1,HGF,ADGRA2,RUNX3,PLEKHB1,STRAP,EHD2,VIM,PRKCH,HMGB3,LRRC7,TIMP2,TRIO,MSR1,RTN4R,CTNNA1,EPHA3,XK,HDAC9,KITLG,NEDD4L,NEXMIF,MAPK9,FSTL4,PKP2,PRDM1,CAMK2B,CTDP1,PRDM6,SEZ6,GPC1,CASP8,NGFR,CDON,AP3D1,NTN1,SPEN,CTNNA2,NGEF,FGFR2,…
1	TRUE	1.15e-16	310	6286	201	0.032	0.648	GO:0050804	BP	1	modulation of chemical synaptic transmission	5	CD38,TAC1,CX3CL1,CACNA2D2,BAIAP3,SYN1,MAPK8IP2,NISCH,SYT7,ATP1A2,NCDN,DTNBP1,RASGRF1,CAMK2B,PRKCZ,SYT1,PFN2,CAMK2A,SLC24A1,SLC1A3,OPHN1,RIMS1,IGSF9B,MEF2C,SSH1,ACHE,JPH4,STX1B,PICK1,SYNGR1,SLC8A3,RIMS4,CELF4,SYP,FGF14,HTR2A,STX4,RAB11A,CA2,GRIN2D,RAB3A,CRTC1,GRIK5,PTN,STX1A,DVL1,PPP3CB,CPEB3,NEURL1,DKK1,LGI1,SLC6A4,KAT2A,PPP1R9B,MPP2,NMU,RAPGEF2,P2RX3,ASIC1,CUX2,DBN1,BCHE,TACR1,PLCL1,EPHA4,TNR,RI…
1	TRUE	1.25e-16	6815	6410	2925	0.456	0.429	TF:M00938	tf	13	Factor: E2F-1; motif: TTGGCGCGRAANNGNM	1	DPM1,SCYL3,GCLC,SEMA3F,LAP3,HECW1,CYP26B1,NDUFAF7,SLC7A2,ARF5,AK2,CAMKK1,DHX33,LIG3,CIAPIN1,PRKAR2B,CREBBP,GCFC2,ABCB4,SOX8,ZNF195,TMEM98,YBX2,TNFRSF12A,KDM7A,AGK,FARP2,GGCT,DBF4,GTF2IRD1,PAF1,ARHGAP44,ELAC2,PNPLA4,DNAH9,KIAA0100,GAS7,ST7L,TSR3,MYLIP,SYN1,SYPL1,CYB561,AASS,MGST1,NFIX,ST3GAL1,PKD1,MAPK8IP2,RHOBTB2,RPS20,PAX7,RANBP9,CD9,CLCN6,PTBP1,SYT7,PPP5C,UBR7,MAN2B2,SLC7A14,CCDC88C,ZMYND11,ISL…
1	TRUE	1.25e-16	6815	6410	2925	0.456	0.429	TF:M00938_0	tf	13	Factor: E2F-1; motif: TTGGCGCGRAANNGNM; match class: 0	2	DPM1,SCYL3,GCLC,SEMA3F,LAP3,HECW1,CYP26B1,NDUFAF7,SLC7A2,ARF5,AK2,CAMKK1,DHX33,LIG3,CIAPIN1,PRKAR2B,CREBBP,GCFC2,ABCB4,SOX8,ZNF195,TMEM98,YBX2,TNFRSF12A,KDM7A,AGK,FARP2,GGCT,DBF4,GTF2IRD1,PAF1,ARHGAP44,ELAC2,PNPLA4,DNAH9,KIAA0100,GAS7,ST7L,TSR3,MYLIP,SYN1,SYPL1,CYB561,AASS,MGST1,NFIX,ST3GAL1,PKD1,MAPK8IP2,RHOBTB2,RPS20,PAX7,RANBP9,CD9,CLCN6,PTBP1,SYT7,PPP5C,UBR7,MAN2B2,SLC7A14,CCDC88C,ZMYND11,ISL…
1	TRUE	1.53e-16	7288	6410	3110	0.485	0.427	TF:M07040_1	tf	46	Factor: GKLF; motif: NNRRGRRNGNSNNN; match class: 1	3	TSPAN6,SEMA3F,KRIT1,BAD,HS3ST1,HECW1,LASP1,KLHL13,CYP26B1,DBNDD1,AK2,KDM1A,CAMKK1,ARHGAP33,SLC25A13,ST7,SKAP2,SLC25A5,PRKAR2B,CREBBP,TSPOAP1,ABCB4,SOX8,MYCBP2,ITGA3,TMEM98,YBX2,TMEM132A,TAC1,CACNA1G,MAP3K9,AGK,ALDH3B1,GTF2IRD1,ARHGAP44,ADIPOR2,DNAH9,KIAA0100,SCN4A,ST7L,CACNA2D2,BAIAP3,TEAD3,SYN1,JARID2,CAMK1G,ADAM22,SYPL1,CELSR3,MPND,NFIX,ST3GAL1,PKD1,MAPK8IP2,RHOBTB2,RPS20,REV3L,PAX7,RANBP9,CD9,…
1	TRUE	1.81e-16	119	3680	96	0.026	0.807	REAC:R-HSA-72613	rea	21	Eukaryotic Translation Initiation	2	RPS20,EIF4B,RPL18,PABPC1,RPL31,RPS5,EIF3I,RPL6,RPLP0,EIF3L,RPL3,EIF3D,EIF5,EIF3E,RPS16,RPS19,RPL18A,EIF3B,RPL19,RPL34,RPS13,EIF2B1,RPS12,RPL24,RPL22,RPS25,EIF2B2,RPL21,RPL5,RPS10,RPL23,EIF2S2,RPS4Y1,EIF2S3,RPL27,EIF2S1,RPS15A,RPS6,RPS24,RPS2,RPS11,RPL13A,RPL11,RPS8,RPS27A,RPL32,EIF2B5,RPS3A,RPL37,RPL10,RPL7,EIF3H,RPL7A,EIF3M,RPS3,RPL30,EIF4A2,RPL8,EIF4A1,RPL26,RPL29,RPL22L1,RPL9,RPL39L,RPS14,RPL1…
1	TRUE	1.81e-16	119	3680	96	0.026	0.807	REAC:R-HSA-72737	rea	21	Cap-dependent Translation Initiation	3	RPS20,EIF4B,RPL18,PABPC1,RPL31,RPS5,EIF3I,RPL6,RPLP0,EIF3L,RPL3,EIF3D,EIF5,EIF3E,RPS16,RPS19,RPL18A,EIF3B,RPL19,RPL34,RPS13,EIF2B1,RPS12,RPL24,RPL22,RPS25,EIF2B2,RPL21,RPL5,RPS10,RPL23,EIF2S2,RPS4Y1,EIF2S3,RPL27,EIF2S1,RPS15A,RPS6,RPS24,RPS2,RPS11,RPL13A,RPL11,RPS8,RPS27A,RPL32,EIF2B5,RPS3A,RPL37,RPL10,RPL7,EIF3H,RPL7A,EIF3M,RPS3,RPL30,EIF4A2,RPL8,EIF4A1,RPL26,RPL29,RPL22L1,RPL9,RPL39L,RPS14,RPL1…
1	TRUE	1.93e-16	111	3680	91	0.025	0.82	REAC:R-HSA-156827	rea	21	L13a-mediated translational silencing of Ceruloplasmin expression	3	RPS20,EIF4B,RPL18,PABPC1,RPL31,RPS5,EIF3I,RPL6,RPLP0,EIF3L,RPL3,EIF3D,EIF3E,RPS16,RPS19,RPL18A,EIF3B,RPL19,RPL34,RPS13,RPS12,RPL24,RPL22,RPS25,RPL21,RPL5,RPS10,RPL23,EIF2S2,RPS4Y1,EIF2S3,RPL27,EIF2S1,RPS15A,RPS6,RPS24,RPS2,RPS11,RPL13A,RPL11,RPS8,RPS27A,RPL32,RPS3A,RPL37,RPL10,RPL7,EIF3H,RPL7A,EIF3M,RPS3,RPL30,EIF4A2,RPL8,EIF4A1,RPL26,RPL29,RPL22L1,RPL9,RPL39L,RPS14,RPL10L,RPL36AL,RPL27A,RPL13,RP…
1	TRUE	1.95e-16	5352	6286	2369	0.377	0.443	GO:0007154	BP	1	cell communication	3	TSPAN6,GCLC,SEMA3F,KRIT1,BAD,HECW1,LASP1,M6PR,CYP26B1,CFLAR,CD38,KDM1A,CAMKK1,ARHGAP33,SKAP2,SLC25A5,DHX33,PRKAR2B,CREBBP,SOX8,ITGA3,TAC1,CX3CL1,CACNA1G,TNFRSF12A,MAP3K9,FARP2,GGCT,PAF1,ARHGAP44,ADIPOR2,SCN4A,PAX6,CACNA2D2,BAIAP3,TEAD3,SYN1,CAMK1G,TFAP2B,SYPL1,CELSR3,CRY1,PKD1,MAPK8IP2,RHOBTB2,TENM1,RANBP9,CD9,NISCH,FYN,HIVEP2,CLCN6,MRC2,TSPAN9,MKS1,ANOS1,PTBP1,SYT7,PPP5C,GABRA3,UFL1,CAPN1,CCDC88…
1	TRUE	2.64e-16	298	6286	194	0.031	0.651	GO:0050808	BP	1	synapse organization	4	ARHGAP33,ITGA3,ARHGAP44,CACNA2D2,SYN1,FYN,NRXN3,TNC,CAMK2B,SEZ6,CTNNA2,NGEF,CACNB1,RHOA,GRIPAP1,SDK2,ADGRL1,SNCB,PAK3,MEF2C,PCDHB4,SSH1,IGSF9,ACHE,LZTS3,NRCAM,HDAC6,PALM,SEZ6L,PICK1,SIX4,SRPX2,DRP2,RAB3A,PTN,ABHD17B,DVL1,SPOCK2,NEURL1,DKK1,ASIC2,GLRB,NRXN2,NECTIN1,CUX2,PCDHB2,CDH9,PCDHB3,PCDHB5,PCDHB6,PCDHB15,WNT5A,TANC1,EPHA4,TNR,GNPAT,IGSF21,MESD,PCDH17,PCDHB14,PDZRN3,ADGRB2,SLITRK3,FLRT3,FLRT1…
1	TRUE	3.93e-16	80	1294	70	0.054	0.875	CORUM:306	cor	133	Ribosome, cytoplasmic	1	RPS20,RPL18,RPL31,RPS5,RPL6,RPLP0,RPL3,RPS16,RPS19,RPL18A,RPL19,RPL34,RPS13,RPS12,RPL24,RPL22,RPS25,RPL21,RPL5,RPS10,RPL23,RPS4Y1,RPL27,RPS15A,RPS6,RPS24,RPS2,RPS11,RPL13A,RPL11,RPS8,RPS27A,RPL32,RPS3A,RPL37,RPL10,RPL7,RPL7A,RPS3,RPL30,RPL8,RPL26,RPL29,RPL9,RPS14,RPL27A,RPL13,RPSA,RPS9,RPS21,RPS7,RPL38,RPL4,RPLP2,RPS27,RPS17,RPL35A,RPS23,RPL14,RPL37A,RPL12,RPS4X,RPL23A,RPL10A,RPL39,RPS29,UBA52,RP…
1	TRUE	4.1e-16	12773	6410	5188	0.809	0.406	TF:M00986	tf	129	Factor: Churchill; motif: CGGGNN	1	TSPAN6,DPM1,SCYL3,GCLC,SEMA3F,KRIT1,RAD52,BAD,LAP3,HS3ST1,HECW1,LASP1,KLHL13,CYP26B1,DBNDD1,CFLAR,TFPI,NDUFAF7,SLC7A2,ARF5,CD38,KDM1A,CAMKK1,ARHGAP33,NDUFAB1,SLC25A13,ST7,SKAP2,SLC25A5,DHX33,LIG3,CIAPIN1,PRKAR2B,CREBBP,TSPOAP1,ABCB4,SOX8,ZNF195,MYCBP2,ITGA3,TMEM98,YBX2,TMEM132A,CX3CL1,CACNA1G,TNFRSF12A,MAP3K9,KDM7A,ETV1,AGK,ALDH3B1,FARP2,GGCT,DBF4,GTF2IRD1,PAF1,ELAC2,ADIPOR2,CCDC124,KIAA0100,GAS7…
1	TRUE	4.1e-16	12773	6410	5188	0.809	0.406	TF:M00986_0	tf	129	Factor: Churchill; motif: CGGGNN; match class: 0	2	TSPAN6,DPM1,SCYL3,GCLC,SEMA3F,KRIT1,RAD52,BAD,LAP3,HS3ST1,HECW1,LASP1,KLHL13,CYP26B1,DBNDD1,CFLAR,TFPI,NDUFAF7,SLC7A2,ARF5,CD38,KDM1A,CAMKK1,ARHGAP33,NDUFAB1,SLC25A13,ST7,SKAP2,SLC25A5,DHX33,LIG3,CIAPIN1,PRKAR2B,CREBBP,TSPOAP1,ABCB4,SOX8,ZNF195,MYCBP2,ITGA3,TMEM98,YBX2,TMEM132A,CX3CL1,CACNA1G,TNFRSF12A,MAP3K9,KDM7A,ETV1,AGK,ALDH3B1,FARP2,GGCT,DBF4,GTF2IRD1,PAF1,ELAC2,ADIPOR2,CCDC124,KIAA0100,GAS7…
1	TRUE	4.48e-16	213	3680	150	0.041	0.704	REAC:R-HSA-112315	rea	141	Transmission across Chemical Synapses	2	CAMKK1,TSPOAP1,CACNA2D2,SYN1,GABRA3,RASGRF1,CAMK2B,CACNB1,SYT1,GNB5,CAMK2A,PRKACA,RPS6KA6,NSF,CACNG4,DLG1,GNB1,SLC1A3,RIMS1,DLG3,ACHE,EPB41L1,COMT,PICK1,DNAJC5,CHRNA4,SLC32A1,GLRA2,LIN7B,SLC1A6,GRIN2D,RAB3A,GRIK5,STX1A,SLC1A1,APBA1,SLC6A4,GABRA4,GLRB,HSPA8,SLC1A2,LIN7A,ALDH2,SLC38A1,GABRG2,BCHE,GNB4,GLS,SLC5A7,GRIA2,KCNJ5,KCNJ2,GRIA3,AKAP9,GNG11,GNGT1,GNAI1,GAD1,ARHGEF9,SLC6A11,DLG4,SNAP25,GLS2,M…
1	TRUE	4.5e-16	2032	6410	975	0.152	0.48	TF:M03896_1	tf	165	Factor: EGR1; motif: NACGCCCACGCANW; match class: 1	3	GCLC,SEMA3F,LAP3,PRKAR2B,ABCB4,SOX8,TMEM98,TNFRSF12A,KDM7A,CACNA2D2,BAIAP3,SYN1,JARID2,CYB561,PKD1,REV3L,RANBP9,NISCH,IDS,HIVEP2,MRC2,ANOS1,WIZ,MAN2B2,SERPINB1,FHL1,RNH1,RRAGD,KCNG1,TNFRSF1B,RANBP3,ZCCHC8,ATP6V0A1,RNF19A,TIMP2,BOD1L1,MAT2B,TRIO,RTN4R,INPP4A,ZIC2,PHKA2,ARAP2,PPP1R3F,COL23A1,BCAR1,HEBP2,PLEKHA5,PHPT1,ATP9A,CCDC85A,ZNF280C,GYG2,PKP2,ATP11B,CDK14,RASGRF1,CAMK2B,TARBP1,MTMR1,GPC1,TM7S…
1	TRUE	5.7e-16	3789	6410	1707	0.266	0.451	TF:M04953_1	tf	109	Factor: Sp1; motif: GGNDGGRGGCGGGG; match class: 1	3	BAD,HECW1,LASP1,CYP26B1,DBNDD1,ARF5,ARHGAP33,NDUFAB1,ST7,CREBBP,ABCB4,SOX8,TMEM98,YBX2,CACNA1G,TNFRSF12A,MAP3K9,DBF4,GTF2IRD1,ADIPOR2,DNAH9,BAIAP3,TEAD3,JARID2,CYB561,CELSR3,CRY1,NFIX,PKD1,MAPK8IP2,RHOBTB2,REV3L,PAX7,CD9,NISCH,MRC2,TSPAN9,MBTD1,UTP18,PTBP1,DPF1,WIZ,ATP1A2,PHLDB1,SYT13,NCDN,RNH1,NCAPH2,VIM,SNX1,ANK1,HMGB3,NUP160,FAM13B,ARHGAP31,SARS,RANBP3,ARID4A,TMSB10,TIMP2,NSUN2,HOXC8,TRIO,ZIC2…
1	TRUE	6.19e-16	112	3680	91	0.025	0.812	REAC:R-HSA-72706	rea	21	GTP hydrolysis and joining of the 60S ribosomal subunit	4	RPS20,EIF4B,RPL18,RPL31,RPS5,EIF3I,RPL6,RPLP0,EIF3L,RPL3,EIF3D,EIF5,EIF3E,RPS16,RPS19,RPL18A,EIF3B,RPL19,RPL34,RPS13,RPS12,RPL24,RPL22,RPS25,RPL21,RPL5,RPS10,RPL23,EIF2S2,RPS4Y1,EIF2S3,RPL27,EIF2S1,RPS15A,RPS6,RPS24,RPS2,RPS11,RPL13A,RPL11,RPS8,RPS27A,RPL32,RPS3A,RPL37,RPL10,RPL7,EIF3H,RPL7A,EIF3M,RPS3,RPL30,EIF4A2,RPL8,EIF4A1,RPL26,RPL29,RPL22L1,RPL9,RPL39L,RPS14,RPL10L,RPL36AL,RPL27A,RPL13,RPSA…
1	TRUE	6.96e-16	2220	6286	1065	0.169	0.48	GO:0050793	BP	1	regulation of developmental process	3	SEMA3F,KRIT1,BAD,CYP26B1,CFLAR,CD38,KDM1A,ARHGAP33,CREBBP,SOX8,MYCBP2,ITGA3,CX3CL1,TNFRSF12A,PAF1,ARHGAP44,PROM1,PAX6,CACNA2D2,MYLIP,JARID2,CDKL5,TFAP2B,CELSR3,PAX7,FYN,MKS1,PTBP1,UFL1,ISL1,CNTN1,WWTR1,PHLDB1,HGF,ADGRA2,RUNX3,PLEKHB1,RNH1,STRAP,EHD2,VIM,CD44,PRKCH,VRK2,TNFRSF1B,HMGB3,SARS,LRRC7,TIMP2,TRIO,MSR1,RTN4R,CTNNA1,EPHA3,XK,HDAC9,KITLG,NEDD4L,NEXMIF,MAPK9,FSTL4,PKP2,PRDM1,CAMK2B,CTDP1,YBX…
1	TRUE	7.64e-16	101	3680	84	0.023	0.832	REAC:R-HSA-72689	rea	21	Formation of a pool of free 40S subunits	4	RPS20,RPL18,RPL31,RPS5,EIF3I,RPL6,RPLP0,EIF3L,RPL3,EIF3D,EIF3E,RPS16,RPS19,RPL18A,EIF3B,RPL19,RPL34,RPS13,RPS12,RPL24,RPL22,RPS25,RPL21,RPL5,RPS10,RPL23,RPS4Y1,RPL27,RPS15A,RPS6,RPS24,RPS2,RPS11,RPL13A,RPL11,RPS8,RPS27A,RPL32,RPS3A,RPL37,RPL10,RPL7,EIF3H,RPL7A,EIF3M,RPS3,RPL30,RPL8,RPL26,RPL29,RPL22L1,RPL9,RPL39L,RPS14,RPL10L,RPL36AL,RPL27A,RPL13,RPSA,RPS9,RPS21,RPS7,RPL38,RPL4,EIF3F,RPLP2,RPS27,…
1	TRUE	8.18e-16	339	6286	214	0.034	0.631	GO:0033267	CC	135	axon part	6	ITGA3,CDKL5,SYT7,STMN4,TNFRSF1B,ANK1,TIMP2,RTN4R,DTNBP1,PTPRN,RASGRF1,AP3D1,NGEF,PRKCZ,SIRT2,KCNAB2,PFN2,ADGRL1,TRPC5,KCNQ2,SRI,FSCN1,DLG1,MAP2,OPHN1,HSP90AA1,EPB41L3,DLG3,KCNK2,OPRK1,SSH1,CAD,FKBP1A,BLVRB,NRCAM,DPYSL2,CRTAC1,HSP90AB1,NRP1,CBARP,RANGAP1,KIF3B,SLC32A1,SYP,RNF40,AP3B2,STMN2,TUBB4A,MYH14,CYTH2,RAB3A,GRIK5,DNM1,DVL1,PPP1R9B,YWHAE,NMU,P2RX3,CBL,NECTIN1,SLC1A2,DPYSL3,CPEB4,DBN1,TANC1,I…
1	TRUE	9.96e-16	5621	6410	2445	0.381	0.435	TF:M09723_1	tf	28	Factor: BTEB1; motif: GGGGGCGGGGCNGSGGGNGS; match class: 1	3	SEMA3F,KRIT1,BAD,HECW1,LASP1,CYP26B1,DBNDD1,SLC7A2,KDM1A,CAMKK1,ARHGAP33,ST7,SKAP2,SLC25A5,LIG3,PRKAR2B,CREBBP,ABCB4,SOX8,ITGA3,YBX2,CACNA1G,TNFRSF12A,MAP3K9,KDM7A,ALDH3B1,GTF2IRD1,ADIPOR2,DNAH9,GAS7,CACNA2D2,BAIAP3,TEAD3,JARID2,SYPL1,CYB561,CELSR3,MPND,CRY1,NFIX,PKD1,MAPK8IP2,RHOBTB2,REV3L,RANBP9,CD9,HIVEP2,CLCN6,MRC2,TSPAN9,MBTD1,UTP18,PTBP1,DPF1,SYT7,WIZ,MAN2B2,SLC7A14,CAPN1,CCDC88C,PHLDB1,PRD…
1	TRUE	1.1e-15	95	3680	80	0.022	0.842	REAC:R-HSA-975956	rea	53	Nonsense Mediated Decay (NMD) independent of the Exon Junction Complex (EJC)	3	RPS20,RPL18,PABPC1,RPL31,RPS5,RPL6,RPLP0,RPL3,GSPT1,RPS16,RPS19,RPL18A,RPL19,RPL34,RPS13,RPS12,RPL24,NCBP2,RPL22,RPS25,ETF1,RPL21,RPL5,RPS10,RPL23,RPS4Y1,RPL27,RPS15A,NCBP1,RPS6,RPS24,RPS2,RPS11,RPL13A,RPL11,RPS8,RPS27A,RPL32,RPS3A,RPL37,RPL10,RPL7,RPL7A,RPS3,RPL30,RPL8,RPL26,RPL29,RPL22L1,RPL9,RPL39L,RPS14,RPL10L,RPL36AL,RPL27A,RPL13,RPSA,RPS9,RPS21,RPS7,RPL38,RPL4,RPLP2,RPS27,RPS17,RPL35A,RPS27…
1	TRUE	1.19e-15	9668	6410	4023	0.628	0.416	TF:M00189	tf	184	Factor: AP-2; motif: MKCCCSCNGGCG	1	TSPAN6,GCLC,SEMA3F,KRIT1,BAD,LAP3,HECW1,MAD1L1,M6PR,CYP26B1,DBNDD1,NDUFAF7,SLC7A2,ARF5,CD38,KDM1A,CAMKK1,SLC25A13,ST7,SLC25A5,DHX33,LIG3,PRKAR2B,CREBBP,GCFC2,ABCB4,SOX8,ZNF195,MYCBP2,ITGA3,TMEM98,YBX2,TMEM132A,CX3CL1,CACNA1G,TNFRSF12A,MAP3K9,KDM7A,AGK,FARP2,DBF4,GTF2IRD1,ARHGAP44,DNAH9,KIAA0100,GAS7,PAX6,CACNA2D2,BAIAP3,TSR3,TEAD3,MYLIP,JARID2,CDKL5,ADAM22,SYPL1,CYB561,CELSR3,MPND,MGST1,CRY1,ST3G…
1	TRUE	1.19e-15	9668	6410	4023	0.628	0.416	TF:M00189_0	tf	184	Factor: AP-2; motif: MKCCCSCNGGCG; match class: 0	2	TSPAN6,GCLC,SEMA3F,KRIT1,BAD,LAP3,HECW1,MAD1L1,M6PR,CYP26B1,DBNDD1,NDUFAF7,SLC7A2,ARF5,CD38,KDM1A,CAMKK1,SLC25A13,ST7,SLC25A5,DHX33,LIG3,PRKAR2B,CREBBP,GCFC2,ABCB4,SOX8,ZNF195,MYCBP2,ITGA3,TMEM98,YBX2,TMEM132A,CX3CL1,CACNA1G,TNFRSF12A,MAP3K9,KDM7A,AGK,FARP2,DBF4,GTF2IRD1,ARHGAP44,DNAH9,KIAA0100,GAS7,PAX6,CACNA2D2,BAIAP3,TSR3,TEAD3,MYLIP,JARID2,CDKL5,ADAM22,SYPL1,CYB561,CELSR3,MPND,MGST1,CRY1,ST3G…
1	TRUE	1.28e-15	92	3680	78	0.021	0.848	REAC:R-HSA-156842	rea	21	Eukaryotic Translation Elongation	2	RPS20,RPL18,RPL31,RPS5,RPL6,RPLP0,RPL3,EEF1A2,RPS16,RPS19,RPL18A,RPL19,RPL34,RPS13,RPS12,RPL24,EEF1B2,RPL22,RPS25,RPL21,RPL5,RPS10,RPL23,RPS4Y1,RPL27,RPS15A,RPS6,RPS24,RPS2,RPS11,RPL13A,RPL11,RPS8,RPS27A,RPL32,RPS3A,RPL37,RPL10,RPL7,RPL7A,RPS3,RPL30,EEF1A1,RPL8,RPL26,RPL29,RPL22L1,RPL9,RPL39L,RPS14,RPL10L,RPL36AL,RPL27A,RPL13,RPSA,RPS9,RPS21,RPS7,RPL38,RPL4,RPLP2,RPS27,RPS17,RPL35A,RPS27L,RPS23,R…
1	TRUE	1.3e-15	12021	6410	4908	0.766	0.408	TF:M02089	tf	43	Factor: E2F-3; motif: GGCGGGN	1	DPM1,SCYL3,GCLC,SEMA3F,KRIT1,BAD,LAP3,HS3ST1,HECW1,MAD1L1,LASP1,KLHL13,CYP26B1,DBNDD1,CFLAR,NDUFAF7,SLC7A2,ARF5,CD38,KDM1A,CAMKK1,ARHGAP33,ST7,SKAP2,SLC25A5,DHX33,LIG3,CIAPIN1,PRKAR2B,CREBBP,ABCB4,SOX8,ZNF195,MYCBP2,ITGA3,TMEM98,YBX2,TMEM132A,TAC1,CX3CL1,CACNA1G,TNFRSF12A,MAP3K9,KDM7A,AGK,ALDH3B1,FARP2,DBF4,COX10,GTF2IRD1,PAF1,ARHGAP44,ELAC2,PNPLA4,ADIPOR2,CCDC124,DNAH9,KIAA0100,GAS7,SCN4A,ST7L,P…
1	TRUE	1.3e-15	12021	6410	4908	0.766	0.408	TF:M02089_0	tf	43	Factor: E2F-3; motif: GGCGGGN; match class: 0	2	DPM1,SCYL3,GCLC,SEMA3F,KRIT1,BAD,LAP3,HS3ST1,HECW1,MAD1L1,LASP1,KLHL13,CYP26B1,DBNDD1,CFLAR,NDUFAF7,SLC7A2,ARF5,CD38,KDM1A,CAMKK1,ARHGAP33,ST7,SKAP2,SLC25A5,DHX33,LIG3,CIAPIN1,PRKAR2B,CREBBP,ABCB4,SOX8,ZNF195,MYCBP2,ITGA3,TMEM98,YBX2,TMEM132A,TAC1,CX3CL1,CACNA1G,TNFRSF12A,MAP3K9,KDM7A,AGK,ALDH3B1,FARP2,DBF4,COX10,GTF2IRD1,PAF1,ARHGAP44,ELAC2,PNPLA4,ADIPOR2,CCDC124,DNAH9,KIAA0100,GAS7,SCN4A,ST7L,P…
1	TRUE	1.44e-15	116	3680	93	0.025	0.802	REAC:R-HSA-2408522	rea	92	Selenoamino acid metabolism	2	RPS20,SARS,RPL18,KARS,RPL31,RPS5,RPL6,RPLP0,RPL3,AHCY,RPS16,RPS19,RPL18A,AIMP2,RPL19,RPL34,SEPSECS,RPS13,RPS12,RARS,RPL24,DARS,RPL22,CTH,RPS25,RPL21,RPL5,RPS10,RPL23,RPS4Y1,RPL27,EEFSEC,LARS,RPS15A,EPRS,RPS6,RPS24,RPS2,RPS11,RPL13A,RPL11,RPS8,RPS27A,RPL32,RPS3A,RPL37,RPL10,RPL7,RPL7A,RPS3,RPL30,RPL8,RPL26,RPL29,RPL22L1,RPL9,RPL39L,RPS14,RPL10L,RPL36AL,RPL27A,NNMT,MARS,RPL13,RPSA,RPS9,RPS21,RPS7,Q…
1	TRUE	1.46e-15	89	3680	76	0.021	0.854	REAC:R-HSA-156902	rea	21	Peptide chain elongation	3	RPS20,RPL18,RPL31,RPS5,RPL6,RPLP0,RPL3,RPS16,RPS19,RPL18A,RPL19,RPL34,RPS13,RPS12,RPL24,RPL22,RPS25,RPL21,RPL5,RPS10,RPL23,RPS4Y1,RPL27,RPS15A,RPS6,RPS24,RPS2,RPS11,RPL13A,RPL11,RPS8,RPS27A,RPL32,RPS3A,RPL37,RPL10,RPL7,RPL7A,RPS3,RPL30,EEF1A1,RPL8,RPL26,RPL29,RPL22L1,RPL9,RPL39L,RPS14,RPL10L,RPL36AL,RPL27A,RPL13,RPSA,RPS9,RPS21,RPS7,RPL38,RPL4,RPLP2,RPS27,RPS17,RPL35A,RPS27L,RPS23,RPL14,RPL37A,RP…
1	TRUE	1.46e-15	89	3680	76	0.021	0.854	REAC:R-HSA-192823	rea	16	Viral mRNA Translation	6	RPS20,RPL18,RPL31,RPS5,RPL6,RPLP0,RPL3,RPS16,RPS19,RPL18A,RPL19,RPL34,RPS13,RPS12,RPL24,RPL22,RPS25,RPL21,RPL5,RPS10,RPL23,RPS4Y1,RPL27,GRSF1,RPS15A,RPS6,RPS24,RPS2,RPS11,RPL13A,RPL11,RPS8,RPS27A,RPL32,RPS3A,RPL37,RPL10,RPL7,RPL7A,RPS3,RPL30,RPL8,RPL26,RPL29,RPL22L1,RPL9,RPL39L,RPS14,RPL10L,RPL36AL,RPL27A,RPL13,RPSA,RPS9,RPS21,RPS7,RPL38,RPL4,RPLP2,RPS27,RPS17,RPL35A,RPS27L,RPS23,RPL14,RPL37A,RPL…
1	TRUE	1.69e-15	8769	6410	3677	0.574	0.419	TF:M02089_1	tf	43	Factor: E2F-3; motif: GGCGGGN; match class: 1	3	SCYL3,GCLC,SEMA3F,KRIT1,BAD,LAP3,HS3ST1,HECW1,LASP1,KLHL13,CYP26B1,DBNDD1,SLC7A2,ARF5,CD38,KDM1A,CAMKK1,ARHGAP33,ST7,SKAP2,SLC25A5,LIG3,PRKAR2B,CREBBP,ABCB4,SOX8,ZNF195,MYCBP2,ITGA3,TMEM98,YBX2,TMEM132A,CX3CL1,CACNA1G,TNFRSF12A,MAP3K9,KDM7A,ALDH3B1,FARP2,DBF4,COX10,GTF2IRD1,PAF1,PNPLA4,CCDC124,DNAH9,KIAA0100,GAS7,ST7L,PAX6,CACNA2D2,BAIAP3,TEAD3,MYLIP,SYN1,JARID2,SYPL1,CYB561,CELSR3,AASS,MPND,CRY1…
1	TRUE	1.73e-15	1377	6286	696	0.111	0.505	GO:0120036	BP	1	plasma membrane bounded cell projection organization	5	SEMA3F,DBNDD1,CFLAR,CD38,KDM1A,ARHGAP33,PRKAR2B,MYCBP2,ITGA3,CX3CL1,TNFRSF12A,ETV1,ARHGAP44,PAX6,MYLIP,CDKL5,CELSR3,MAPK8IP2,TENM1,RANBP9,FYN,MKS1,ANOS1,STMN4,NUDCD3,ISL1,CNTN1,WWTR1,HGF,NCDN,NRXN3,VIM,CD44,SNX1,LRRC7,UBA6,DNAH5,RTN4R,MYO16,TNC,CTNNA1,EPHA3,DTNBP1,XK,MAP4,CC2D2A,ARID1B,NEDD4L,LIMA1,PIK3CB,FSTL4,CYFIP2,RASGRF1,CAMK2B,PSD,SEZ6,GPC1,NGFR,NTN1,CTNNA2,NGEF,FGFR2,NEO1,RHOA,PRKCZ,SYT1,N…
1	TRUE	2.01e-15	14488	6410	5798	0.905	0.4	TF:M01240	tf	180	Factor: BEN; motif: CAGCGRNV	1	TSPAN6,DPM1,SCYL3,C1ORF112,FUCA2,GCLC,SEMA3F,KRIT1,RAD52,BAD,LAP3,HS3ST1,HECW1,LASP1,M6PR,KLHL13,CYP26B1,DBNDD1,CFLAR,TFPI,SLC7A2,ARF5,AK2,CD38,KDM1A,CAMKK1,ARHGAP33,NDUFAB1,SLC25A13,ST7,SKAP2,SLC25A5,DHX33,LIG3,CIAPIN1,PRKAR2B,CREBBP,TSPOAP1,GCFC2,ABCB4,SOX8,MYCBP2,ITGA3,TMEM98,YBX2,TMEM132A,TAC1,CX3CL1,CACNA1G,TNFRSF12A,MAP3K9,KDM7A,ETV1,AGK,ALDH3B1,FARP2,GGCT,DBF4,COX10,GTF2IRD1,PAF1,ARHGAP44,…
1	TRUE	2.01e-15	14488	6410	5798	0.905	0.4	TF:M01240_0	tf	180	Factor: BEN; motif: CAGCGRNV; match class: 0	2	TSPAN6,DPM1,SCYL3,C1ORF112,FUCA2,GCLC,SEMA3F,KRIT1,RAD52,BAD,LAP3,HS3ST1,HECW1,LASP1,M6PR,KLHL13,CYP26B1,DBNDD1,CFLAR,TFPI,SLC7A2,ARF5,AK2,CD38,KDM1A,CAMKK1,ARHGAP33,NDUFAB1,SLC25A13,ST7,SKAP2,SLC25A5,DHX33,LIG3,CIAPIN1,PRKAR2B,CREBBP,TSPOAP1,GCFC2,ABCB4,SOX8,MYCBP2,ITGA3,TMEM98,YBX2,TMEM132A,TAC1,CX3CL1,CACNA1G,TNFRSF12A,MAP3K9,KDM7A,ETV1,AGK,ALDH3B1,FARP2,GGCT,DBF4,COX10,GTF2IRD1,PAF1,ARHGAP44,…
1	TRUE	2.3e-15	3479	6286	1593	0.253	0.458	GO:0030154	BP	1	cell differentiation	4	SEMA3F,BAD,CYP26B1,DBNDD1,CFLAR,CD38,KDM1A,ARHGAP33,CREBBP,SOX8,MYCBP2,ITGA3,YBX2,CX3CL1,TNFRSF12A,ETV1,FARP2,PAF1,ARHGAP44,PROM1,GAS7,PAX6,CACNA2D2,TEAD3,MYLIP,SYN1,JARID2,CDKL5,TFAP2B,ADAM22,CELSR3,MGST1,MAPK8IP2,TENM1,PAX7,RANBP9,CD9,FYN,MRC2,MKS1,ANOS1,PTBP1,UFL1,CAPN1,STMN4,ISL1,CNTN1,WWTR1,PHLDB1,HGF,NCDN,ADGRA2,RUNX3,PLEKHB1,NRXN3,CPS1,FHL1,STRAP,EHD2,NCAPH2,VIM,PRKCH,HMGB3,BAK1,ARID4A,LRR…
1	TRUE	2.66e-15	726	6286	400	0.064	0.551	GO:0050767	BP	1	regulation of neurogenesis	6	SEMA3F,CFLAR,CD38,KDM1A,ARHGAP33,SOX8,MYCBP2,ITGA3,CX3CL1,TNFRSF12A,ARHGAP44,PAX6,MYLIP,CDKL5,FYN,UFL1,ISL1,CNTN1,HGF,VIM,PRKCH,LRRC7,TIMP2,RTN4R,CTNNA1,EPHA3,XK,NEDD4L,NEXMIF,FSTL4,CAMK2B,SEZ6,NGFR,CDON,NTN1,SPEN,NGEF,RHOA,SYT1,SIRT2,NEDD4,TRPC5,CRMP1,GLI2,SEMA3A,PLXNA2,RAP1GAP,RARB,PAK3,FGFR1,MAP2,BRINP1,RIMS1,DCT,MEF2C,LRP2,SMARCD3,ULK2,REST,SSH1,NCOA1,SRRT,MT3,LZTS3,NRCAM,SEMA6A,DPYSL2,NRP1,S…
1	TRUE	3.45e-15	6562	6410	2814	0.439	0.429	TF:M07397	tf	48	Factor: ZBP89; motif: CCCCKCCCCCNN	1	SEMA3F,KRIT1,BAD,HECW1,LASP1,KLHL13,CYP26B1,DBNDD1,SLC7A2,ARF5,AK2,KDM1A,CAMKK1,ARHGAP33,NDUFAB1,ST7,LIG3,PRKAR2B,CREBBP,ABCB4,SOX8,ZNF195,MYCBP2,YBX2,CACNA1G,TNFRSF12A,MAP3K9,ETV1,ALDH3B1,FARP2,DBF4,COX10,GTF2IRD1,ADIPOR2,DNAH9,GAS7,CACNA2D2,BAIAP3,TEAD3,MYLIP,SYN1,JARID2,CYB561,CELSR3,CRY1,NFIX,PKD1,MAPK8IP2,RHOBTB2,RPS20,REV3L,CD9,NCAPD2,NISCH,CLCN6,MRC2,TSPAN9,MBTD1,UTP18,PTBP1,DPF1,WIZ,PPP5C…
1	TRUE	3.45e-15	6562	6410	2814	0.439	0.429	TF:M07397_0	tf	48	Factor: ZBP89; motif: CCCCKCCCCCNN; match class: 0	2	SEMA3F,KRIT1,BAD,HECW1,LASP1,KLHL13,CYP26B1,DBNDD1,SLC7A2,ARF5,AK2,KDM1A,CAMKK1,ARHGAP33,NDUFAB1,ST7,LIG3,PRKAR2B,CREBBP,ABCB4,SOX8,ZNF195,MYCBP2,YBX2,CACNA1G,TNFRSF12A,MAP3K9,ETV1,ALDH3B1,FARP2,DBF4,COX10,GTF2IRD1,ADIPOR2,DNAH9,GAS7,CACNA2D2,BAIAP3,TEAD3,MYLIP,SYN1,JARID2,CYB561,CELSR3,CRY1,NFIX,PKD1,MAPK8IP2,RHOBTB2,RPS20,REV3L,CD9,NCAPD2,NISCH,CLCN6,MRC2,TSPAN9,MBTD1,UTP18,PTBP1,DPF1,WIZ,PPP5C…
1	TRUE	3.59e-15	11830	6410	4834	0.754	0.409	TF:M07380	tf	20	Factor: E2F-4; motif: NTTTCSCGCC	1	TSPAN6,DPM1,SCYL3,C1ORF112,FUCA2,GCLC,SEMA3F,RAD52,BAD,LAP3,HS3ST1,HECW1,MAD1L1,LASP1,M6PR,KLHL13,CYP26B1,DBNDD1,CFLAR,NDUFAF7,SLC7A2,AK2,CD38,KDM1A,CAMKK1,ARHGAP33,NDUFAB1,SLC25A13,ST7,SLC25A5,DHX33,LIG3,CIAPIN1,PRKAR2B,CREBBP,GCFC2,ABCB4,SOX8,ZNF195,ITGA3,TMEM98,YBX2,CX3CL1,CACNA1G,TNFRSF12A,MAP3K9,KDM7A,AGK,ALDH3B1,FARP2,GGCT,DBF4,COX10,GTF2IRD1,PAF1,ARHGAP44,ELAC2,ADIPOR2,CCDC124,DNAH9,KIAA01…
1	TRUE	3.59e-15	11830	6410	4834	0.754	0.409	TF:M07380_0	tf	20	Factor: E2F-4; motif: NTTTCSCGCC; match class: 0	2	TSPAN6,DPM1,SCYL3,C1ORF112,FUCA2,GCLC,SEMA3F,RAD52,BAD,LAP3,HS3ST1,HECW1,MAD1L1,LASP1,M6PR,KLHL13,CYP26B1,DBNDD1,CFLAR,NDUFAF7,SLC7A2,AK2,CD38,KDM1A,CAMKK1,ARHGAP33,NDUFAB1,SLC25A13,ST7,SLC25A5,DHX33,LIG3,CIAPIN1,PRKAR2B,CREBBP,GCFC2,ABCB4,SOX8,ZNF195,ITGA3,TMEM98,YBX2,CX3CL1,CACNA1G,TNFRSF12A,MAP3K9,KDM7A,AGK,ALDH3B1,FARP2,GGCT,DBF4,COX10,GTF2IRD1,PAF1,ARHGAP44,ELAC2,ADIPOR2,CCDC124,DNAH9,KIAA01…
1	TRUE	3.61e-15	4315	6286	1937	0.308	0.449	GO:0071944	CC	135	cell periphery	3	TSPAN6,KRIT1,LASP1,M6PR,CFLAR,TFPI,SLC7A2,ARF5,CD38,ARHGAP33,SLC25A13,SKAP2,SLC25A5,PRKAR2B,ABCB4,ITGA3,TAC1,CX3CL1,CACNA1G,TNFRSF12A,ALDH3B1,ARHGAP44,ADIPOR2,PROM1,CCDC124,SCN4A,CACNA2D2,BAIAP3,MYLIP,CDKL5,CAMK1G,ADAM22,SYPL1,CELSR3,MGST1,PKD1,RHOBTB2,TENM1,RANBP9,CD9,NISCH,FYN,MRC2,TSPAN9,ANOS1,SYT7,PPP5C,GABRA3,CAPN1,CNTN1,ATP1A2,PHLDB1,SYT13,ADGRA2,NRXN3,FHL1,EHD2,VIM,CD44,KCNG1,PRKCH,TNFRSF1…
1	TRUE	4.34e-15	1406	6286	707	0.112	0.503	GO:0030030	BP	1	cell projection organization	4	SEMA3F,DBNDD1,CFLAR,CD38,KDM1A,ARHGAP33,PRKAR2B,MYCBP2,ITGA3,CX3CL1,TNFRSF12A,ETV1,ARHGAP44,DNAH9,PAX6,MYLIP,CDKL5,CELSR3,MAPK8IP2,TENM1,RANBP9,FYN,MKS1,ANOS1,STMN4,NUDCD3,ISL1,CNTN1,WWTR1,HGF,NCDN,NRXN3,VIM,CD44,SNX1,LRRC7,UBA6,DNAH5,RTN4R,MYO16,TNC,CTNNA1,EPHA3,DTNBP1,XK,MAP4,CC2D2A,ARID1B,NEDD4L,LIMA1,PIK3CB,FSTL4,CYFIP2,RASGRF1,CAMK2B,PSD,SEZ6,GPC1,NGFR,PKN2,NTN1,CTNNA2,NGEF,FGFR2,NEO1,RHOA,P…
1	TRUE	9.08e-15	529	6286	305	0.049	0.577	GO:0097447	CC	135	dendritic tree	6	ARHGAP33,PRKAR2B,ARHGAP44,SYN1,CDKL5,FYN,SYT7,PPP5C,ATP1A2,NCDN,SAMD4A,RTN4R,DTNBP1,GOPC,PSD,LZTS1,SEZ6,EIF4B,RHOA,ROGDI,GRIPAP1,ATP2B1,TRPC5,NSF,SRI,SEMA3A,RAP1GAP,CTTNBP2,ITGA8,MAP2,GNB1,BRINP1,OPHN1,KCNN2,HSP90AA1,IGSF9B,LRP2,DLG3,OPRK1,IGSF9,MT3,GNAO1,GNAS,RPLP0,FUS,STRN4,JPH4,DPYSL2,COMT,HDAC6,HSP90AB1,PALMD,PALM,P2RX6,RANGAP1,BRD1,TRIM9,SLC8A3,ABHD12,CHRNA4,SLC32A1,DRP2,HTR2A,NECAB2,STX4,SP…
1	TRUE	9.36e-15	527	6286	304	0.048	0.577	GO:0030425	CC	135	dendrite	6	ARHGAP33,PRKAR2B,ARHGAP44,SYN1,CDKL5,FYN,SYT7,PPP5C,ATP1A2,NCDN,SAMD4A,RTN4R,DTNBP1,GOPC,PSD,LZTS1,SEZ6,EIF4B,RHOA,ROGDI,GRIPAP1,ATP2B1,TRPC5,NSF,SRI,SEMA3A,RAP1GAP,CTTNBP2,ITGA8,MAP2,GNB1,BRINP1,OPHN1,KCNN2,HSP90AA1,IGSF9B,LRP2,DLG3,OPRK1,IGSF9,MT3,GNAO1,GNAS,RPLP0,FUS,STRN4,JPH4,DPYSL2,COMT,HDAC6,HSP90AB1,PALMD,PALM,P2RX6,RANGAP1,BRD1,TRIM9,SLC8A3,ABHD12,CHRNA4,SLC32A1,DRP2,HTR2A,NECAB2,STX4,SP…
1	TRUE	9.68e-15	496	6286	289	0.046	0.583	GO:0005912	CC	135	adherens junction	4	LAP3,LASP1,ABCB4,ITGA3,CD9,MRC2,TSPAN9,CAPN1,FHL1,VIM,CD44,ARHGAP31,TNC,CTNNA1,LIMA1,BCAR1,PKP2,GDI2,TNK2,CDH3,RPL18,SLC9A3R2,TLE2,CTNNA2,RHOA,FGFR3,PABPC1,RPL31,MPP5,FERMT2,DLG1,MCAM,CAMSAP3,ITGA8,TNS1,SENP1,EPB41L2,ITGB5,RPS5,FAT1,CD59,CPNE3,NOX4,ADD1,RPL6,RPLP0,PXN,ICAM1,ITGA6,CD200,SORBS1,DSP,NRP1,SH3BP1,TRIOBP,PACSIN2,RPL3,MYH9,FERMT1,JAG1,CD99L2,ARHGEF7,TJP1,NDRG1,LIN7B,RPS16,RPS19,CYTH2,CA…
1	TRUE	1.31e-14	8358	6410	3511	0.548	0.42	TF:M01857	tf	105	Factor: AP-2alpha; motif: NGCCYSNNGSN	1	TSPAN6,SCYL3,FUCA2,GCLC,KRIT1,RAD52,BAD,HS3ST1,LASP1,CYP26B1,DBNDD1,NDUFAF7,SLC7A2,ARF5,KDM1A,CAMKK1,ARHGAP33,ST7,SLC25A5,DHX33,LIG3,PRKAR2B,CREBBP,ABCB4,SOX8,MYCBP2,ITGA3,TMEM98,YBX2,TMEM132A,TAC1,CX3CL1,CACNA1G,TNFRSF12A,MAP3K9,KDM7A,AGK,DBF4,GTF2IRD1,CCDC124,DNAH9,KIAA0100,GAS7,SCN4A,ST7L,CACNA2D2,BAIAP3,TSR3,TEAD3,MYLIP,PSMB1,JARID2,ADAM22,CYB561,CELSR3,MPND,CRY1,ST3GAL1,PKD1,MAPK8IP2,RHOBTB2…
1	TRUE	1.31e-14	8358	6410	3511	0.548	0.42	TF:M01857_0	tf	105	Factor: AP-2alpha; motif: NGCCYSNNGSN; match class: 0	2	TSPAN6,SCYL3,FUCA2,GCLC,KRIT1,RAD52,BAD,HS3ST1,LASP1,CYP26B1,DBNDD1,NDUFAF7,SLC7A2,ARF5,KDM1A,CAMKK1,ARHGAP33,ST7,SLC25A5,DHX33,LIG3,PRKAR2B,CREBBP,ABCB4,SOX8,MYCBP2,ITGA3,TMEM98,YBX2,TMEM132A,TAC1,CX3CL1,CACNA1G,TNFRSF12A,MAP3K9,KDM7A,AGK,DBF4,GTF2IRD1,CCDC124,DNAH9,KIAA0100,GAS7,SCN4A,ST7L,CACNA2D2,BAIAP3,TSR3,TEAD3,MYLIP,PSMB1,JARID2,ADAM22,CYB561,CELSR3,MPND,CRY1,ST3GAL1,PKD1,MAPK8IP2,RHOBTB2…
1	TRUE	1.39e-14	9690	6286	4068	0.647	0.42	GO:0050789	BP	1	regulation of biological process	2	TSPAN6,FUCA2,GCLC,SEMA3F,KRIT1,RAD52,BAD,HECW1,MAD1L1,LASP1,M6PR,KLHL13,CYP26B1,CFLAR,TFPI,SLC7A2,CD38,KDM1A,CAMKK1,ARHGAP33,SKAP2,SLC25A5,DHX33,LIG3,CIAPIN1,PRKAR2B,CREBBP,GCFC2,ABCB4,SOX8,ZNF195,MYCBP2,ITGA3,YBX2,TAC1,CX3CL1,CACNA1G,TNFRSF12A,MAP3K9,KDM7A,ETV1,FARP2,GGCT,GTF2IRD1,PAF1,ARHGAP44,ADIPOR2,PROM1,GAS7,SCN4A,ST7L,PAX6,CACNA2D2,BAIAP3,TEAD3,MYLIP,SYN1,JARID2,CDKL5,CAMK1G,TFAP2B,ADAM22,…
1	TRUE	1.41e-14	848	3680	462	0.126	0.545	REAC:R-HSA-1266738	rea	4	Developmental Biology	1	CREBBP,CACNA1G,FARP2,SCN4A,PAX6,PSMB1,ADAM22,RPS20,RANBP9,FYN,CAPN1,ISL1,CNTN1,ANK1,TRIO,CTNNA1,EPHA3,PIK3CB,PKP2,RPL18,GPC1,CDON,NTN1,CTNNA2,NGEF,NEO1,CACNB1,RHOA,PSME4,PFN2,SPTB,PABPC1,CSNK2A2,RPL31,PRKACA,RPS6KA6,SREBF1,TRPC5,CRMP1,ADAM11,KCNQ2,SEMA3A,CACNG4,DLG1,PLXNA2,RAP1GAP,RARB,PAK3,DCX,FGFR1,EPHA6,HSP90AA1,MEF2C,SMARCD3,DLG3,RPS5,NCOA1,MMP2,RPL6,RPLP0,EFNB1,NRCAM,SEMA6A,COL9A3,DPYSL2,PSM…
1	TRUE	2.1e-14	13437	6286	5474	0.871	0.407	GO:0009987	BP	1	cellular process	2	TSPAN6,DPM1,SCYL3,FUCA2,GCLC,SEMA3F,KRIT1,RAD52,BAD,HECW1,MAD1L1,LASP1,M6PR,KLHL13,CYP26B1,DBNDD1,CFLAR,TFPI,NDUFAF7,SLC7A2,AK2,CD38,KDM1A,CAMKK1,ARHGAP33,NDUFAB1,SLC25A13,SKAP2,SLC25A5,DHX33,LIG3,CIAPIN1,PRKAR2B,CREBBP,TSPOAP1,GCFC2,ABCB4,SOX8,ZNF195,MYCBP2,ITGA3,YBX2,TMEM132A,TAC1,CX3CL1,CACNA1G,TNFRSF12A,MAP3K9,KDM7A,ETV1,AGK,ALDH3B1,FARP2,GGCT,DBF4,COX10,GTF2IRD1,PAF1,ARHGAP44,ELAC2,PNPLA4,AD…
1	TRUE	2.81e-14	4317	6410	1910	0.298	0.442	TF:M01857_1	tf	105	Factor: AP-2alpha; motif: NGCCYSNNGSN; match class: 1	3	TSPAN6,BAD,CYP26B1,DBNDD1,SLC7A2,KDM1A,CAMKK1,ARHGAP33,CREBBP,ABCB4,SOX8,ITGA3,TMEM98,YBX2,CX3CL1,CACNA1G,TNFRSF12A,MAP3K9,KDM7A,AGK,DBF4,GTF2IRD1,CACNA2D2,BAIAP3,TSR3,TEAD3,ADAM22,CYB561,CELSR3,MPND,CRY1,PKD1,MAPK8IP2,REV3L,RANBP9,HIVEP2,TSPAN9,MBTD1,UTP18,PTBP1,DPF1,SYT7,WIZ,CAPN1,CCDC88C,ZMYND11,NUDCD3,PHLDB1,PRDM11,NCDN,ADGRA2,ZFP64,OSBPL5,GRAMD1B,RNH1,NDUFS1,RRAGD,NCAPH2,TNFRSF1B,ANK1,HMGB3,…
1	TRUE	2.89e-14	5817	6286	2540	0.404	0.437	GO:0071840	BP	1	cellular component organization or biogenesis	2	GCLC,SEMA3F,RAD52,BAD,MAD1L1,M6PR,CYP26B1,DBNDD1,CFLAR,NDUFAF7,CD38,KDM1A,ARHGAP33,NDUFAB1,SKAP2,SLC25A5,DHX33,LIG3,CIAPIN1,PRKAR2B,CREBBP,GCFC2,ABCB4,MYCBP2,ITGA3,TAC1,CX3CL1,TNFRSF12A,KDM7A,ETV1,AGK,FARP2,GGCT,COX10,PAF1,ARHGAP44,ADIPOR2,DNAH9,ST7L,PAX6,CACNA2D2,BAIAP3,TSR3,MYLIP,SYN1,JARID2,CDKL5,CELSR3,AASS,MGST1,PKD1,MAPK8IP2,TENM1,PAX7,RANBP9,CD9,NCAPD2,NISCH,FYN,CLCN6,MKS1,ANOS1,MBTD1,UTP1…
1	TRUE	2.9e-14	3791	6410	1696	0.265	0.447	TF:M01865_1	tf	98	Factor: BTEB3; motif: BNRNGGGAGGNGT; match class: 1	3	SCYL3,BAD,HS3ST1,HECW1,LASP1,KLHL13,CYP26B1,DBNDD1,CD38,CAMKK1,SLC25A13,SLC25A5,PRKAR2B,KDM7A,ALDH3B1,GGCT,GTF2IRD1,ARHGAP44,CCDC124,DNAH9,KIAA0100,BAIAP3,SYN1,JARID2,CELSR3,NFIX,ST3GAL1,PKD1,MAPK8IP2,REV3L,RANBP9,CD9,HIVEP2,MRC2,TSPAN9,PTBP1,GABRA3,CAPN1,STMN4,WWTR1,ATP1A2,PHLDB1,PRDM11,SYT13,HGF,NCDN,ADGRA2,SAMD4A,PLEKHB1,FHL1,NDUFS1,STRAP,EHD2,RRAGD,VIM,ANK1,HMGB3,FAM13B,ARHGAP31,SARS,RANBP3,A…
1	TRUE	3.17e-14	9871	6410	4089	0.638	0.414	TF:M04950	tf	32	Factor: Egr-1; motif: NGCGTGCGY	1	DPM1,GCLC,SEMA3F,RAD52,BAD,LAP3,HECW1,MAD1L1,M6PR,CYP26B1,DBNDD1,ARF5,AK2,KDM1A,CAMKK1,ARHGAP33,NDUFAB1,SLC25A13,SKAP2,DHX33,LIG3,CREBBP,TSPOAP1,GCFC2,ABCB4,SOX8,MYCBP2,ITGA3,TMEM98,YBX2,TMEM132A,TAC1,CACNA1G,TNFRSF12A,MAP3K9,KDM7A,ETV1,ALDH3B1,GGCT,DBF4,COX10,GTF2IRD1,ARHGAP44,ELAC2,ADIPOR2,PROM1,KIAA0100,GAS7,ST7L,BAIAP3,TSR3,TEAD3,PSMB1,SYN1,JARID2,TFAP2B,SYPL1,CYB561,CELSR3,MPND,MGST1,CRY1,NF…
1	TRUE	3.17e-14	9871	6410	4089	0.638	0.414	TF:M04950_0	tf	32	Factor: Egr-1; motif: NGCGTGCGY; match class: 0	2	DPM1,GCLC,SEMA3F,RAD52,BAD,LAP3,HECW1,MAD1L1,M6PR,CYP26B1,DBNDD1,ARF5,AK2,KDM1A,CAMKK1,ARHGAP33,NDUFAB1,SLC25A13,SKAP2,DHX33,LIG3,CREBBP,TSPOAP1,GCFC2,ABCB4,SOX8,MYCBP2,ITGA3,TMEM98,YBX2,TMEM132A,TAC1,CACNA1G,TNFRSF12A,MAP3K9,KDM7A,ETV1,ALDH3B1,GGCT,DBF4,COX10,GTF2IRD1,ARHGAP44,ELAC2,ADIPOR2,PROM1,KIAA0100,GAS7,ST7L,BAIAP3,TSR3,TEAD3,PSMB1,SYN1,JARID2,TFAP2B,SYPL1,CYB561,CELSR3,MPND,MGST1,CRY1,NF…
1	TRUE	3.36e-14	543	6286	310	0.049	0.571	GO:0007610	BP	1	behavior	2	PRKAR2B,ITGA3,TAC1,ETV1,ADAM22,MAPK8IP2,FYN,ATP1A2,NRXN3,UBA6,APBA2,RASGRF1,SEZ6,HIPK2,PRKCZ,GAL,CFAP20,ASIC4,CELSR1,ITGA8,VDAC3,BRINP1,SLC1A3,CIC,MEF2C,KCNK2,OPRK1,DDHD2,GNAO1,JPH4,COMT,SEZ6L,RASD2,KCNK10,SLC8A3,ABHD12,CHRNA4,PAK5,CST3,AHCY,SRPX2,HTR2A,NDRG4,SPG11,OLFM2,MYH14,GRIN2D,CRTC1,PTN,NPTX2,PTPRZ1,DNM1,APBA1,PTGDS,DVL1,CDH23,PPP3CB,CPEB3,DKK1,SLC6A4,KAT2A,PPP1R9B,EFNB3,NMU,WFS1,GLRB,P2RX…
1	TRUE	3.47e-14	93	3680	77	0.021	0.828	REAC:R-HSA-72764	rea	21	Eukaryotic Translation Termination	2	RPS20,RPL18,RPL31,RPS5,RPL6,RPLP0,RPL3,GSPT1,RPS16,RPS19,RPL18A,RPL19,RPL34,RPS13,RPS12,RPL24,RPL22,RPS25,ETF1,RPL21,RPL5,RPS10,RPL23,RPS4Y1,RPL27,RPS15A,RPS6,RPS24,RPS2,RPS11,RPL13A,RPL11,RPS8,RPS27A,RPL32,RPS3A,RPL37,RPL10,RPL7,RPL7A,RPS3,RPL30,RPL8,RPL26,RPL29,RPL22L1,RPL9,RPL39L,RPS14,RPL10L,RPL36AL,RPL27A,RPL13,RPSA,RPS9,RPS21,RPS7,RPL38,RPL4,RPLP2,RPS27,RPS17,RPL35A,RPS27L,RPS23,RPL14,RPL37…
1	TRUE	4.73e-14	189	3680	133	0.036	0.704	REAC:R-HSA-8868773	rea	53	rRNA processing in the nucleus and cytosol	3	TSR3,RPS20,UTP18,NOP58,RIOK2,RPL18,WDR3,THUMPD1,RPL31,BUD23,EXOSC7,RPS5,DIMT1,NOP14,RPL6,RPLP0,RPL3,NOP56,RPS16,FBL,RPS19,RPL18A,RBM28,EXOSC3,RPL19,UTP6,RPL34,RPS13,KRR1,NOP2,RPS12,BYSL,RPL24,WDR75,PNO1,RPL22,DIEXF,RPS25,HEATR1,FCF1,RCL1,EXOSC8,UTP20,RPL21,RPL5,RPS10,RPP40,RPL23,RPS4Y1,EXOSC2,DKC1,NOL11,RPL27,NIP7,RPS15A,WDR36,NAT10,MPHOSPH6,IMP4,TEX10,RPS6,RPS24,WDR12,RPS2,UTP4,NOB1,PELP1,RPS11,…
1	TRUE	4.82e-14	4001	6410	1780	0.278	0.445	TF:M00800_1	tf	60	Factor: AP-2; motif: GSCCSCRGGCNRNRNN; match class: 1	3	BAD,CYP26B1,SLC7A2,KDM1A,CAMKK1,PRKAR2B,CREBBP,ABCB4,SOX8,TMEM98,YBX2,CX3CL1,CACNA1G,MAP3K9,KDM7A,ALDH3B1,DBF4,GTF2IRD1,ARHGAP44,GAS7,CACNA2D2,TSR3,MYLIP,SYN1,JARID2,CYB561,CELSR3,PKD1,MAPK8IP2,REV3L,RANBP9,NCAPD2,NISCH,HIVEP2,TSPAN9,ANOS1,MBTD1,UTP18,PTBP1,SYT7,WIZ,PRDM11,ADGRA2,SAMD4A,NRXN3,OSBPL5,FHL1,GRAMD1B,RNH1,NDUFS1,GCLM,RRAGD,KPNA6,CD44,KCNG1,SNX1,ANK1,TFB1M,HMGB3,TMSB10,DEPDC1B,NSUN2,RT…
1	TRUE	5.15e-14	2532	6286	1187	0.189	0.469	GO:0051239	BP	1	regulation of multicellular organismal process	3	TSPAN6,SEMA3F,KRIT1,BAD,CYP26B1,CFLAR,TFPI,CD38,KDM1A,ARHGAP33,DHX33,CREBBP,SOX8,MYCBP2,ITGA3,TAC1,CX3CL1,CACNA1G,TNFRSF12A,GTF2IRD1,PAF1,ARHGAP44,PROM1,PAX6,CACNA2D2,MYLIP,JARID2,CDKL5,CELSR3,CRY1,CD9,FYN,MKS1,SYT7,UFL1,ISL1,CNTN1,WWTR1,ATP1A2,PHLDB1,HGF,ADGRA2,RUNX3,MRE11,NLRP2,RNH1,STRAP,VIM,PRKCH,TNFRSF1B,HMGB3,SARS,LRRC7,TIMP2,RTN4R,CTNNA1,EPHA3,XK,HDAC9,KITLG,TNFRSF9,NEDD4L,NEXMIF,PTGER3,BC…
1	TRUE	5.52e-14	4224	6286	1891	0.301	0.448	GO:0005886	CC	135	plasma membrane	3	TSPAN6,KRIT1,M6PR,CFLAR,TFPI,SLC7A2,ARF5,CD38,ARHGAP33,SLC25A13,SKAP2,SLC25A5,PRKAR2B,ABCB4,ITGA3,TAC1,CX3CL1,CACNA1G,TNFRSF12A,ALDH3B1,ARHGAP44,ADIPOR2,PROM1,CCDC124,SCN4A,CACNA2D2,BAIAP3,MYLIP,CDKL5,CAMK1G,ADAM22,SYPL1,CELSR3,MGST1,PKD1,RHOBTB2,TENM1,RANBP9,CD9,NISCH,FYN,MRC2,TSPAN9,ANOS1,SYT7,PPP5C,GABRA3,CAPN1,CNTN1,ATP1A2,SYT13,ADGRA2,NRXN3,FHL1,EHD2,VIM,CD44,KCNG1,PRKCH,TNFRSF1B,ANK1,ARID4A…
1	TRUE	5.95e-14	2213	6410	1040	0.162	0.47	TF:M07436_1	tf	136	Factor: WT1; motif: NNGGGNGGGSGN; match class: 1	3	HECW1,KLHL13,DBNDD1,ARHGAP33,SLC25A13,CREBBP,ABCB4,SOX8,CACNA1G,TNFRSF12A,GGCT,GTF2IRD1,KIAA0100,TEAD3,JARID2,CELSR3,AASS,NFIX,RHOBTB2,REV3L,RANBP9,CD9,MBTD1,UTP18,PTBP1,WIZ,GABRA3,SLC7A14,WWTR1,PHLDB1,PRDM11,SERPINB1,RRAGD,VIM,NUP160,SARS,RANBP3,ARID4A,TMSB10,TIMP2,TRIO,RTN4R,CTNNA1,SCML1,ELN,NEDD4L,FAM168A,KCNH2,PKP2,MTA3,RASGRF1,RIOK2,PSD,WNK1,SEZ6,RPL18,CA11,INTS13,SLC9A3R2,NTN1,TLE2,SLC9A7,P…
1	TRUE	7.59e-14	109	6286	86	0.014	0.789	GO:0022626	CC	135	cytosolic ribosome	3	RPS20,RPL18,RPL31,GEMIN5,NUFIP1,RPS5,RPL6,RPLP0,RPL3,RPS16,RPS19,RPL18A,COA1,RPL19,RPL34,PPARGC1A,RPS13,RPS12,RPL24,RPL22,RPS25,RPL21,RPL5,RPS10,RPL23,EIF2AK4,RPS4Y1,RPL27,RPS15A,RPS6,RSL24D1,RPS24,RPS2,RPS11,RPL13A,RPL11,RPS8,EIF2D,RPS27A,RPL32,EIF2A,RPS3A,RPL37,RPL7L1,RPL10,RPL7,SURF6,RPL7A,RPS3,RPL30,RPL8,LARP4,RPL26,RPL29,RPL22L1,RPL9,RPL39L,RPS14,RPL10L,RPL36AL,RPL27A,RPL13,RPSA,RPS9,RPS21,R…
1	TRUE	9.05e-14	199	3680	138	0.037	0.693	REAC:R-HSA-72312	rea	53	rRNA processing	2	ELAC2,TSR3,RPS20,UTP18,TFB1M,NOP58,RIOK2,RPL18,WDR3,THUMPD1,RPL31,BUD23,HSD17B10,EXOSC7,RPS5,DIMT1,NOP14,RPL6,RPLP0,RPL3,NOP56,RPS16,FBL,RPS19,RPL18A,RBM28,EXOSC3,RPL19,UTP6,RPL34,RPS13,KRR1,NOP2,RPS12,BYSL,RPL24,WDR75,PNO1,RPL22,NSUN4,DIEXF,RPS25,HEATR1,FCF1,RCL1,EXOSC8,UTP20,RPL21,RPL5,RPS10,RPP40,RPL23,RPS4Y1,EXOSC2,DKC1,NOL11,RPL27,NIP7,RPS15A,WDR36,NAT10,MPHOSPH6,IMP4,TEX10,RPS6,RPS24,WDR12,…
1	TRUE	1.03e-13	5593	6410	2418	0.377	0.432	TF:M07436	tf	136	Factor: WT1; motif: NNGGGNGGGSGN	1	SEMA3F,LAP3,HECW1,LASP1,KLHL13,DBNDD1,CD38,ARHGAP33,NDUFAB1,SLC25A13,LIG3,PRKAR2B,CREBBP,ABCB4,SOX8,YBX2,TMEM132A,CX3CL1,CACNA1G,TNFRSF12A,MAP3K9,GGCT,GTF2IRD1,PNPLA4,ADIPOR2,KIAA0100,CACNA2D2,BAIAP3,TEAD3,SYN1,JARID2,ADAM22,CYB561,CELSR3,AASS,NFIX,RHOBTB2,RPS20,REV3L,PAX7,RANBP9,CD9,FYN,MRC2,MBTD1,UTP18,PTBP1,DPF1,SYT7,WIZ,GABRA3,MAN2B2,SLC7A14,UFL1,ZMYND11,WWTR1,PHLDB1,PRDM11,NCDN,ZFP64,SAMD4A,…
1	TRUE	1.03e-13	5593	6410	2418	0.377	0.432	TF:M07436_0	tf	136	Factor: WT1; motif: NNGGGNGGGSGN; match class: 0	2	SEMA3F,LAP3,HECW1,LASP1,KLHL13,DBNDD1,CD38,ARHGAP33,NDUFAB1,SLC25A13,LIG3,PRKAR2B,CREBBP,ABCB4,SOX8,YBX2,TMEM132A,CX3CL1,CACNA1G,TNFRSF12A,MAP3K9,GGCT,GTF2IRD1,PNPLA4,ADIPOR2,KIAA0100,CACNA2D2,BAIAP3,TEAD3,SYN1,JARID2,ADAM22,CYB561,CELSR3,AASS,NFIX,RHOBTB2,RPS20,REV3L,PAX7,RANBP9,CD9,FYN,MRC2,MBTD1,UTP18,PTBP1,DPF1,SYT7,WIZ,GABRA3,MAN2B2,SLC7A14,UFL1,ZMYND11,WWTR1,PHLDB1,PRDM11,NCDN,ZFP64,SAMD4A,…
1	TRUE	1.19e-13	7907	6410	3328	0.519	0.421	TF:M04953	tf	109	Factor: Sp1; motif: GGNDGGRGGCGGGG	1	TSPAN6,SCYL3,SEMA3F,KRIT1,RAD52,BAD,LAP3,HECW1,LASP1,KLHL13,CYP26B1,DBNDD1,SLC7A2,ARF5,AK2,CD38,CAMKK1,ARHGAP33,NDUFAB1,ST7,SKAP2,SLC25A5,LIG3,PRKAR2B,CREBBP,ABCB4,SOX8,ZNF195,MYCBP2,ITGA3,TMEM98,YBX2,TAC1,CX3CL1,CACNA1G,TNFRSF12A,MAP3K9,FARP2,DBF4,COX10,GTF2IRD1,ADIPOR2,CCDC124,DNAH9,GAS7,CACNA2D2,BAIAP3,TEAD3,MYLIP,SYN1,JARID2,SYPL1,CYB561,CELSR3,AASS,MPND,CRY1,NFIX,ST3GAL1,PKD1,MAPK8IP2,RHOBTB…
1	TRUE	1.19e-13	7907	6410	3328	0.519	0.421	TF:M04953_0	tf	109	Factor: Sp1; motif: GGNDGGRGGCGGGG; match class: 0	2	TSPAN6,SCYL3,SEMA3F,KRIT1,RAD52,BAD,LAP3,HECW1,LASP1,KLHL13,CYP26B1,DBNDD1,SLC7A2,ARF5,AK2,CD38,CAMKK1,ARHGAP33,NDUFAB1,ST7,SKAP2,SLC25A5,LIG3,PRKAR2B,CREBBP,ABCB4,SOX8,ZNF195,MYCBP2,ITGA3,TMEM98,YBX2,TAC1,CX3CL1,CACNA1G,TNFRSF12A,MAP3K9,FARP2,DBF4,COX10,GTF2IRD1,ADIPOR2,CCDC124,DNAH9,GAS7,CACNA2D2,BAIAP3,TEAD3,MYLIP,SYN1,JARID2,SYPL1,CYB561,CELSR3,AASS,MPND,CRY1,NFIX,ST3GAL1,PKD1,MAPK8IP2,RHOBTB…
1	TRUE	1.35e-13	4833	6410	2113	0.33	0.437	TF:M08867_1	tf	94	Factor: AP2; motif: GCCYGSGGSN; match class: 1	3	SCYL3,GCLC,SEMA3F,KRIT1,BAD,MAD1L1,CYP26B1,DBNDD1,SLC7A2,CAMKK1,NDUFAB1,ST7,SLC25A5,LIG3,PRKAR2B,CREBBP,GCFC2,ABCB4,SOX8,ITGA3,TMEM98,YBX2,CACNA1G,TNFRSF12A,KDM7A,AGK,DBF4,GTF2IRD1,ARHGAP44,DNAH9,KIAA0100,GAS7,CACNA2D2,BAIAP3,TSR3,TEAD3,PSMB1,CYB561,MPND,PKD1,REV3L,RANBP9,NISCH,HIVEP2,CLCN6,MRC2,TSPAN9,MBTD1,UTP18,PTBP1,DPF1,SYT7,WIZ,CAPN1,ZMYND11,NUDCD3,PHLDB1,PRDM11,NCDN,ADGRA2,ZFP64,PLEKHB1,SE…
1	TRUE	1.68e-13	594	6286	332	0.053	0.559	GO:0045664	BP	1	regulation of neuron differentiation	7	SEMA3F,CFLAR,CD38,KDM1A,ARHGAP33,SOX8,MYCBP2,ITGA3,CX3CL1,TNFRSF12A,ARHGAP44,PAX6,MYLIP,CDKL5,FYN,ISL1,CNTN1,HGF,VIM,LRRC7,TIMP2,RTN4R,EPHA3,XK,NEDD4L,FSTL4,CAMK2B,SEZ6,NGFR,CDON,NTN1,NGEF,RHOA,SYT1,NEDD4,TRPC5,CRMP1,GLI2,SEMA3A,PLXNA2,RAP1GAP,RARB,PAK3,FGFR1,MAP2,BRINP1,RIMS1,MEF2C,ULK2,REST,SSH1,NCOA1,MT3,LZTS3,NRCAM,DPYSL2,NRP1,STX1B,LGALS1,BMP7,JAG1,CDK5RAP1,MIB1,PQBP1,NDRG4,FBXO31,SYT17,RAB1…
1	TRUE	2.23e-13	6000	6410	2577	0.402	0.429	TF:M02281	tf	57	Factor: SP1; motif: CCCCKCCCCC	1	SEMA3F,KRIT1,BAD,HECW1,LASP1,CYP26B1,DBNDD1,SLC7A2,ARF5,AK2,KDM1A,CAMKK1,ARHGAP33,ST7,LIG3,PRKAR2B,CREBBP,ABCB4,SOX8,ZNF195,YBX2,CACNA1G,TNFRSF12A,MAP3K9,ALDH3B1,FARP2,DBF4,COX10,GTF2IRD1,ADIPOR2,DNAH9,GAS7,ST7L,CACNA2D2,BAIAP3,TEAD3,MYLIP,SYN1,JARID2,CYB561,CELSR3,CRY1,NFIX,PKD1,MAPK8IP2,RHOBTB2,RPS20,REV3L,CD9,NCAPD2,NISCH,CLCN6,MRC2,TSPAN9,MBTD1,UTP18,PTBP1,DPF1,WIZ,GABRA3,MAN2B2,UFL1,CAPN1,CO…
1	TRUE	2.23e-13	6000	6410	2577	0.402	0.429	TF:M02281_0	tf	57	Factor: SP1; motif: CCCCKCCCCC; match class: 0	2	SEMA3F,KRIT1,BAD,HECW1,LASP1,CYP26B1,DBNDD1,SLC7A2,ARF5,AK2,KDM1A,CAMKK1,ARHGAP33,ST7,LIG3,PRKAR2B,CREBBP,ABCB4,SOX8,ZNF195,YBX2,CACNA1G,TNFRSF12A,MAP3K9,ALDH3B1,FARP2,DBF4,COX10,GTF2IRD1,ADIPOR2,DNAH9,GAS7,ST7L,CACNA2D2,BAIAP3,TEAD3,MYLIP,SYN1,JARID2,CYB561,CELSR3,CRY1,NFIX,PKD1,MAPK8IP2,RHOBTB2,RPS20,REV3L,CD9,NCAPD2,NISCH,CLCN6,MRC2,TSPAN9,MBTD1,UTP18,PTBP1,DPF1,WIZ,GABRA3,MAN2B2,UFL1,CAPN1,CO…
1	TRUE	2.48e-13	9686	6410	4011	0.626	0.414	TF:M00736	tf	172	Factor: E2F-1:DP-1; motif: TTTCSCGC	1	TSPAN6,DPM1,SCYL3,SEMA3F,KRIT1,RAD52,BAD,LAP3,HS3ST1,HECW1,LASP1,KLHL13,CYP26B1,DBNDD1,CFLAR,NDUFAF7,ARF5,AK2,CD38,ARHGAP33,ST7,SKAP2,SLC25A5,DHX33,LIG3,PRKAR2B,GCFC2,ABCB4,SOX8,ITGA3,TMEM98,YBX2,TMEM132A,TAC1,CX3CL1,CACNA1G,MAP3K9,ETV1,AGK,GGCT,DBF4,ARHGAP44,ELAC2,PNPLA4,ADIPOR2,PROM1,CCDC124,DNAH9,GAS7,ST7L,PAX6,CACNA2D2,BAIAP3,TSR3,TEAD3,MYLIP,JARID2,TFAP2B,ADAM22,CYB561,CELSR3,MPND,MGST1,NFIX…
1	TRUE	2.48e-13	9686	6410	4011	0.626	0.414	TF:M00736_0	tf	172	Factor: E2F-1:DP-1; motif: TTTCSCGC; match class: 0	2	TSPAN6,DPM1,SCYL3,SEMA3F,KRIT1,RAD52,BAD,LAP3,HS3ST1,HECW1,LASP1,KLHL13,CYP26B1,DBNDD1,CFLAR,NDUFAF7,ARF5,AK2,CD38,ARHGAP33,ST7,SKAP2,SLC25A5,DHX33,LIG3,PRKAR2B,GCFC2,ABCB4,SOX8,ITGA3,TMEM98,YBX2,TMEM132A,TAC1,CX3CL1,CACNA1G,MAP3K9,ETV1,AGK,GGCT,DBF4,ARHGAP44,ELAC2,PNPLA4,ADIPOR2,PROM1,CCDC124,DNAH9,GAS7,ST7L,PAX6,CACNA2D2,BAIAP3,TSR3,TEAD3,MYLIP,JARID2,TFAP2B,ADAM22,CYB561,CELSR3,MPND,MGST1,NFIX…
1	TRUE	2.56e-13	511	6286	292	0.046	0.571	GO:0070161	CC	135	anchoring junction	3	LAP3,LASP1,ABCB4,ITGA3,CD9,MRC2,TSPAN9,CAPN1,FHL1,VIM,CD44,ARHGAP31,TNC,CTNNA1,LIMA1,BCAR1,PKP2,GDI2,TNK2,CDH3,RPL18,SLC9A3R2,TLE2,CTNNA2,RHOA,FGFR3,PABPC1,RPL31,MPP5,FERMT2,DLG1,MCAM,CAMSAP3,ITGA8,TNS1,SENP1,EPB41L2,ITGB5,RPS5,FAT1,CD59,CPNE3,NOX4,ADD1,RPL6,RPLP0,PXN,ICAM1,ITGA6,CD200,SORBS1,DSP,NRP1,SH3BP1,TRIOBP,PACSIN2,RPL3,MYH9,FERMT1,JAG1,CD99L2,ARHGEF7,TJP1,NDRG1,LIN7B,RPS16,RPS19,CYTH2,CA…
1	TRUE	2.59e-13	351	6286	214	0.034	0.61	GO:0098793	CC	135	presynapse	3	DBNDD1,BAIAP3,SYN1,SYPL1,SYT7,SYT13,NRXN3,APBA2,SLC18A1,RAB27B,DTNBP1,PTPRN,AP3D1,SYT1,ROGDI,KCNAB2,PFN2,CAMK2A,ADGRL1,SRI,CTTNBP2,AMPH,OPHN1,RIMS1,CADPS2,KCNK2,OPRK1,ERC1,NUFIP1,CAD,SCAMP1,MT3,FKBP1A,TMEM230,RPH3A,BLVRB,WDR7,SLC17A6,DPYSL2,STX1B,CBARP,PICK1,SYNGR1,TRIM9,VTI1B,RIMS4,DNAJC5,SNPH,SLC32A1,SYP,CDK16,STX4,SYT17,RNF40,DMXL2,LIN7B,PTPRS,RAB3A,GRIK5,STX1A,DNM1,APBA1,SH3GL2,DVL1,SLC6A4,NM…
1	TRUE	2.95e-13	179	3680	126	0.034	0.704	REAC:R-HSA-6791226	rea	53	Major pathway of rRNA processing in the nucleolus and cytosol	4	RPS20,UTP18,NOP58,RIOK2,RPL18,WDR3,RPL31,BUD23,EXOSC7,RPS5,NOP14,RPL6,RPLP0,RPL3,NOP56,RPS16,FBL,RPS19,RPL18A,RBM28,EXOSC3,RPL19,UTP6,RPL34,RPS13,KRR1,RPS12,BYSL,RPL24,WDR75,PNO1,RPL22,DIEXF,RPS25,HEATR1,FCF1,RCL1,EXOSC8,UTP20,RPL21,RPL5,RPS10,RPP40,RPL23,RPS4Y1,EXOSC2,NOL11,RPL27,NIP7,RPS15A,WDR36,MPHOSPH6,IMP4,TEX10,RPS6,RPS24,WDR12,RPS2,UTP4,NOB1,PELP1,RPS11,RPL13A,RPL11,RPS8,ISG20L2,RPS27A,RP…
1	TRUE	3.29e-13	3262	6286	1488	0.237	0.456	GO:0065008	BP	1	regulation of biological quality	3	GCLC,SEMA3F,KRIT1,BAD,CYP26B1,TFPI,SLC7A2,CD38,KDM1A,ARHGAP33,SLC25A5,PRKAR2B,CREBBP,TSPOAP1,ABCB4,SOX8,TAC1,CX3CL1,CACNA1G,TNFRSF12A,ARHGAP44,PNPLA4,ADIPOR2,PROM1,SCN4A,PAX6,CACNA2D2,BAIAP3,MYLIP,SYN1,CDKL5,TFAP2B,CRY1,PKD1,MAPK8IP2,TENM1,CD9,NISCH,FYN,CLCN6,MKS1,SYT7,WIZ,CCDC88C,ISL1,WWTR1,ATP1A2,SYT13,NCDN,SAMD4A,MRE11,NRXN3,CPS1,FHL1,NDUFS1,STRAP,GCLM,EHD2,VIM,PRKCH,VRK2,TNFRSF1B,BAK1,ARID4A,…
1	TRUE	3.4e-13	7468	6410	3153	0.492	0.422	TF:M07380_1	tf	20	Factor: E2F-4; motif: NTTTCSCGCC; match class: 1	3	TSPAN6,C1ORF112,GCLC,SEMA3F,BAD,LAP3,HECW1,MAD1L1,LASP1,KLHL13,CYP26B1,CFLAR,SLC7A2,CD38,CAMKK1,ARHGAP33,SLC25A13,ST7,DHX33,LIG3,PRKAR2B,CREBBP,GCFC2,ABCB4,SOX8,TMEM98,YBX2,CX3CL1,CACNA1G,TNFRSF12A,MAP3K9,KDM7A,AGK,FARP2,GGCT,DBF4,COX10,PAF1,ARHGAP44,ELAC2,CCDC124,DNAH9,KIAA0100,GAS7,PAX6,BAIAP3,TEAD3,SYN1,ADAM22,CELSR3,MGST1,CRY1,NFIX,MAPK8IP2,RHOBTB2,RPS20,REV3L,PAX7,RANBP9,CD9,NCAPD2,HIVEP2,TS…
1	TRUE	4.15e-13	2307	6286	1086	0.173	0.471	GO:0032879	BP	1	regulation of localization	3	SEMA3F,KRIT1,BAD,MAD1L1,CD38,KDM1A,SLC25A5,ABCB4,MYCBP2,ITGA3,TAC1,CX3CL1,CACNA1G,ADIPOR2,SCN4A,PAX6,CACNA2D2,BAIAP3,SYN1,TFAP2B,CELSR3,CRY1,MAPK8IP2,TENM1,CD9,NISCH,FYN,SYT7,UFL1,CAPN1,ISL1,CNTN1,ATP1A2,SYT13,HGF,ADGRA2,FHL1,NLRP2,STRAP,EHD2,KCNG1,PRKCH,TNFRSF1B,BAK1,MSR1,RAB27B,CTNNA1,EPHA3,DTNBP1,GOPC,HDAC9,KITLG,TNFRSF9,NEDD4L,NEXMIF,PTGER3,BCAR1,PIK3CB,NNAT,PHPT1,KCNH2,PKP2,RASGRF1,CAMK2B,AT…
1	TRUE	4.67e-13	10354	6410	4263	0.665	0.412	TF:M04710_1	tf	63	Factor: CHD2; motif: TCTCGCGAG; match class: 1	3	DPM1,SCYL3,C1ORF112,FUCA2,GCLC,SEMA3F,KRIT1,RAD52,LAP3,HS3ST1,HECW1,MAD1L1,LASP1,M6PR,CYP26B1,DBNDD1,CFLAR,SLC7A2,ARF5,CD38,CAMKK1,ST7,LIG3,CIAPIN1,CREBBP,TSPOAP1,ABCB4,ZNF195,MYCBP2,ITGA3,YBX2,TMEM132A,TAC1,CACNA1G,TNFRSF12A,MAP3K9,KDM7A,AGK,FARP2,DBF4,ARHGAP44,ELAC2,CCDC124,GAS7,SCN4A,ST7L,PAX6,CACNA2D2,BAIAP3,TSR3,TEAD3,MYLIP,PSMB1,SYN1,JARID2,ADAM22,SYPL1,CYB561,CELSR3,AASS,MGST1,NFIX,ST3GAL1…
1	TRUE	4.72e-13	519	6286	295	0.047	0.568	GO:0044297	CC	135	cell body	3	PRKAR2B,TAC1,CX3CL1,MAPK8IP2,FYN,SYT7,PPP5C,NCDN,TNFRSF1B,TIMP2,RTN4R,SLC4A8,PTPRN,SEZ6,EIF4B,CASP8,PRKCZ,ROGDI,ACSL4,SIRT2,GAL,LRP6,ATP2B1,TRPC5,CACNG4,RAP1GAP,ITGA8,MAP2,GNB1,BRINP1,SLC1A3,KCNN2,HSP90AA1,IGSF9B,DLG3,KCNK2,OPRK1,CAD,GNAO1,FUS,PITPNM2,PITPNM3,DPYSL2,TGFB2,COMT,HDAC6,HSP90AB1,NRP1,EFNA2,P2RX6,SEZ6L,PMM1,BRD1,VTI1B,SLC8A3,CHRNA4,EEF1A2,SNPH,CST3,PGRMC1,DRP2,HTR2A,ARHGEF7,DHODH,FBXO…
1	TRUE	5.17e-13	2936	6410	1336	0.208	0.455	TF:M01858_1	tf	169	Factor: AP-2beta; motif: GCNNNGGSCNGVGGGN; match class: 1	3	SEMA3F,BAD,LASP1,CYP26B1,SLC7A2,ARHGAP33,ST7,SLC25A5,CREBBP,ITGA3,TMEM98,YBX2,CACNA1G,TNFRSF12A,KDM7A,FARP2,GTF2IRD1,DNAH9,TEAD3,JARID2,PKD1,MAPK8IP2,RANBP9,CD9,NISCH,MRC2,TSPAN9,ANOS1,PTBP1,DPF1,SYT7,WIZ,CAPN1,ZMYND11,PRDM11,NCDN,ADGRA2,ZFP64,SAMD4A,OSBPL5,GRAMD1B,NCAPH2,ANK1,TFB1M,HMGB3,ARID4A,TMSB10,TIMP2,NSUN2,TRIO,RTN4R,INPP4A,ZIC2,CTNNA1,SCML1,ELN,NFE2L3,MAPK9,HERPUD1,PLEKHA5,FSTL4,PTPRN,PL…
1	TRUE	6.63e-13	5151	6410	2235	0.349	0.434	TF:M05327	tf	66	Factor: WT1; motif: NGCGGGGGGGTSMMCYN	1	SEMA3F,KRIT1,LAP3,HECW1,KLHL13,CYP26B1,DBNDD1,CD38,CAMKK1,ST7,SLC25A5,LIG3,CREBBP,TSPOAP1,ABCB4,SOX8,MYCBP2,YBX2,TMEM132A,TNFRSF12A,MAP3K9,KDM7A,FARP2,GGCT,GTF2IRD1,ADIPOR2,CCDC124,GAS7,CACNA2D2,BAIAP3,TSR3,TEAD3,SYN1,JARID2,CYB561,CELSR3,MAPK8IP2,RPS20,RANBP9,CD9,NCAPD2,NISCH,MRC2,MBTD1,UTP18,SYT7,WIZ,MAN2B2,SLC7A14,COX15,CCDC88C,ZMYND11,WWTR1,ATP1A2,PRDM11,ADGRA2,SAMD4A,SERPINB1,OSBPL5,FHL1,GRA…
1	TRUE	6.63e-13	5151	6410	2235	0.349	0.434	TF:M05327_0	tf	66	Factor: WT1; motif: NGCGGGGGGGTSMMCYN; match class: 0	2	SEMA3F,KRIT1,LAP3,HECW1,KLHL13,CYP26B1,DBNDD1,CD38,CAMKK1,ST7,SLC25A5,LIG3,CREBBP,TSPOAP1,ABCB4,SOX8,MYCBP2,YBX2,TMEM132A,TNFRSF12A,MAP3K9,KDM7A,FARP2,GGCT,GTF2IRD1,ADIPOR2,CCDC124,GAS7,CACNA2D2,BAIAP3,TSR3,TEAD3,SYN1,JARID2,CYB561,CELSR3,MAPK8IP2,RPS20,RANBP9,CD9,NCAPD2,NISCH,MRC2,MBTD1,UTP18,SYT7,WIZ,MAN2B2,SLC7A14,COX15,CCDC88C,ZMYND11,WWTR1,ATP1A2,PRDM11,ADGRA2,SAMD4A,SERPINB1,OSBPL5,FHL1,GRA…
1	TRUE	7.49e-13	10236	6286	4264	0.678	0.417	GO:0065007	BP	1	biological regulation	2	TSPAN6,FUCA2,GCLC,SEMA3F,KRIT1,RAD52,BAD,HECW1,MAD1L1,LASP1,M6PR,KLHL13,CYP26B1,CFLAR,TFPI,SLC7A2,CD38,KDM1A,CAMKK1,ARHGAP33,SKAP2,SLC25A5,DHX33,LIG3,CIAPIN1,PRKAR2B,CREBBP,TSPOAP1,GCFC2,ABCB4,SOX8,ZNF195,MYCBP2,ITGA3,YBX2,TAC1,CX3CL1,CACNA1G,TNFRSF12A,MAP3K9,KDM7A,ETV1,FARP2,GGCT,DBF4,GTF2IRD1,PAF1,ARHGAP44,PNPLA4,ADIPOR2,PROM1,GAS7,SCN4A,ST7L,PAX6,CACNA2D2,BAIAP3,TEAD3,MYLIP,SYN1,JARID2,CDKL5,C…
1	TRUE	7.67e-13	3755	6410	1671	0.261	0.445	TF:M01253	tf	146	Factor: CNOT3; motif: GGCCGCGSSS	1	GCLC,SEMA3F,LAP3,DBNDD1,SLC7A2,ARF5,KDM1A,ARHGAP33,DHX33,LIG3,PRKAR2B,GCFC2,SOX8,ITGA3,TMEM98,TAC1,KDM7A,DNAH9,KIAA0100,PAX6,BAIAP3,TSR3,JARID2,SYPL1,CYB561,MGST1,ST3GAL1,PKD1,RANBP9,HIVEP2,PTBP1,SYT7,UBR7,MAN2B2,UFL1,CCDC88C,ZMYND11,NUDCD3,ISL1,WWTR1,PRDM11,ADGRA2,ZFP64,RNH1,GCLM,NCAPH2,TOMM34,KCNG1,PRKCH,TNFRSF1B,ANK1,NUP160,GRN,RANBP3,ARID4A,TIMP2,NSUN2,TRIO,PHKA2,WDR37,YTHDC2,ARAP2,FAM184B,RC…
1	TRUE	7.67e-13	3755	6410	1671	0.261	0.445	TF:M01253_0	tf	146	Factor: CNOT3; motif: GGCCGCGSSS; match class: 0	2	GCLC,SEMA3F,LAP3,DBNDD1,SLC7A2,ARF5,KDM1A,ARHGAP33,DHX33,LIG3,PRKAR2B,GCFC2,SOX8,ITGA3,TMEM98,TAC1,KDM7A,DNAH9,KIAA0100,PAX6,BAIAP3,TSR3,JARID2,SYPL1,CYB561,MGST1,ST3GAL1,PKD1,RANBP9,HIVEP2,PTBP1,SYT7,UBR7,MAN2B2,UFL1,CCDC88C,ZMYND11,NUDCD3,ISL1,WWTR1,PRDM11,ADGRA2,ZFP64,RNH1,GCLM,NCAPH2,TOMM34,KCNG1,PRKCH,TNFRSF1B,ANK1,NUP160,GRN,RANBP3,ARID4A,TIMP2,NSUN2,TRIO,PHKA2,WDR37,YTHDC2,ARAP2,FAM184B,RC…
1	TRUE	7.73e-13	220	6286	146	0.023	0.664	GO:0007411	BP	1	axon guidance	12	SEMA3F,MYCBP2,ETV1,PAX6,CELSR3,RANBP9,FYN,ANOS1,ISL1,NRXN3,PIK3CB,GPC1,NGFR,NTN1,NEO1,SPTB,CRMP1,GLI2,SEMA3A,SEMA3C,PLXNA2,RAP1GAP,OPHN1,EFNB1,NRCAM,SEMA6A,DPYSL2,NRP1,EFNA2,RPS6KA5,DOK5,BMP7,MEGF8,GRB10,GLI3,LHX2,LHX3,DVL1,GATA3,UNC5B,LGI1,EFNB3,GAB1,NECTIN1,VEGFA,SEMA5A,UNC5A,WNT5A,RPL24,SPTBN1,EPHA4,TNR,NRP2,KLF7,NR4A3,LHX4,PIK3CA,CXCR4,PLCG1,DOK4,PSPN,VASP,FLRT3,BCL11B,PLXNA3,CHL1,SEMA4F,FAM1…
1	TRUE	7.86e-13	4534	6286	2009	0.32	0.443	GO:0048519	BP	1	negative regulation of biological process	2	TSPAN6,GCLC,SEMA3F,KRIT1,BAD,HECW1,MAD1L1,CYP26B1,CFLAR,TFPI,CD38,KDM1A,SKAP2,SLC25A5,LIG3,CIAPIN1,PRKAR2B,CREBBP,GCFC2,SOX8,ITGA3,TAC1,CX3CL1,PAF1,ARHGAP44,ADIPOR2,GAS7,ST7L,PAX6,MYLIP,JARID2,TFAP2B,ADAM22,CRY1,NFIX,PKD1,MAPK8IP2,RPS20,TENM1,PAX7,RANBP9,CD9,NISCH,FYN,ANOS1,PTBP1,PPP5C,SLC7A14,UFL1,ZMYND11,ISL1,WWTR1,ATP1A2,HGF,ADGRA2,MNAT1,SAMD4A,RUNX3,MRE11,SERPINB1,FHL1,NLRP2,RNH1,STRAP,GCLM,U…
1	TRUE	8.14e-13	6257	6410	2674	0.417	0.427	TF:M07329	tf	181	Factor: Osx; motif: CCNCCCCCNNN	1	GCLC,SEMA3F,KRIT1,BAD,LAP3,HS3ST1,HECW1,LASP1,CYP26B1,DBNDD1,SLC7A2,ARF5,CAMKK1,ARHGAP33,ST7,SLC25A5,DHX33,LIG3,PRKAR2B,CREBBP,GCFC2,ABCB4,SOX8,MYCBP2,YBX2,TNFRSF12A,MAP3K9,KDM7A,ALDH3B1,FARP2,GTF2IRD1,PAF1,ADIPOR2,KIAA0100,GAS7,ST7L,CACNA2D2,BAIAP3,TSR3,TEAD3,MYLIP,SYN1,JARID2,ADAM22,CYB561,CELSR3,CRY1,NFIX,RHOBTB2,RPS20,REV3L,PAX7,RANBP9,SPRTN,CD9,NCAPD2,NISCH,CLCN6,TSPAN9,MBTD1,UTP18,PTBP1,SYT…
1	TRUE	8.14e-13	6257	6410	2674	0.417	0.427	TF:M07329_0	tf	181	Factor: Osx; motif: CCNCCCCCNNN; match class: 0	2	GCLC,SEMA3F,KRIT1,BAD,LAP3,HS3ST1,HECW1,LASP1,CYP26B1,DBNDD1,SLC7A2,ARF5,CAMKK1,ARHGAP33,ST7,SLC25A5,DHX33,LIG3,PRKAR2B,CREBBP,GCFC2,ABCB4,SOX8,MYCBP2,YBX2,TNFRSF12A,MAP3K9,KDM7A,ALDH3B1,FARP2,GTF2IRD1,PAF1,ADIPOR2,KIAA0100,GAS7,ST7L,CACNA2D2,BAIAP3,TSR3,TEAD3,MYLIP,SYN1,JARID2,ADAM22,CYB561,CELSR3,CRY1,NFIX,RHOBTB2,RPS20,REV3L,PAX7,RANBP9,SPRTN,CD9,NCAPD2,NISCH,CLCN6,TSPAN9,MBTD1,UTP18,PTBP1,SYT…
1	TRUE	9.86e-13	10858	6410	4451	0.694	0.41	TF:M02090	tf	126	Factor: E2F-4; motif: GCGGGAAANA	1	TSPAN6,DPM1,SCYL3,FUCA2,GCLC,SEMA3F,RAD52,LAP3,HS3ST1,HECW1,LASP1,KLHL13,CYP26B1,DBNDD1,CFLAR,NDUFAF7,SLC7A2,ARF5,AK2,CAMKK1,ST7,SKAP2,LIG3,PRKAR2B,CREBBP,GCFC2,ABCB4,SOX8,ZNF195,MYCBP2,ITGA3,YBX2,TMEM132A,TAC1,CX3CL1,CACNA1G,MAP3K9,ETV1,AGK,ALDH3B1,FARP2,GGCT,DBF4,COX10,GTF2IRD1,PAF1,ARHGAP44,PNPLA4,ADIPOR2,CCDC124,DNAH9,KIAA0100,ST7L,PAX6,CACNA2D2,TSR3,TEAD3,MYLIP,PSMB1,SYN1,JARID2,TFAP2B,ADAM2…
1	TRUE	9.86e-13	10858	6410	4451	0.694	0.41	TF:M02090_0	tf	126	Factor: E2F-4; motif: GCGGGAAANA; match class: 0	2	TSPAN6,DPM1,SCYL3,FUCA2,GCLC,SEMA3F,RAD52,LAP3,HS3ST1,HECW1,LASP1,KLHL13,CYP26B1,DBNDD1,CFLAR,NDUFAF7,SLC7A2,ARF5,AK2,CAMKK1,ST7,SKAP2,LIG3,PRKAR2B,CREBBP,GCFC2,ABCB4,SOX8,ZNF195,MYCBP2,ITGA3,YBX2,TMEM132A,TAC1,CX3CL1,CACNA1G,MAP3K9,ETV1,AGK,ALDH3B1,FARP2,GGCT,DBF4,COX10,GTF2IRD1,PAF1,ARHGAP44,PNPLA4,ADIPOR2,CCDC124,DNAH9,KIAA0100,ST7L,PAX6,CACNA2D2,TSR3,TEAD3,MYLIP,PSMB1,SYN1,JARID2,TFAP2B,ADAM2…
1	TRUE	1.17e-12	995	6286	513	0.082	0.516	GO:0098590	CC	135	plasma membrane region	5	TFPI,CD38,ABCB4,ITGA3,PROM1,CDKL5,PKD1,CD9,SYT7,GABRA3,ATP1A2,EHD2,CD44,ANK1,LRRC7,RAB27B,CTNNA1,DTNBP1,GOPC,LIMA1,ATP2B4,PSD,LZTS1,CA11,SLC9A3R2,PKN2,PDE4A,CTNNA2,RHOA,PRKCZ,SYT1,ROGDI,HYAL2,NEDD4,LRP6,CAMK2A,ATP2B1,PRKACA,ADGRL1,TFRC,FERMT2,SLC12A1,ADD2,CACNG5,CACNG4,FSCN1,PLD1,DLG1,KIFAP3,ITGA8,GNB1,ADCYAP1R1,LIPE,RIMS1,PTPRH,SLC4A4,HSP90AA1,IGSF9B,LRP2,CADPS2,EPB41L3,DLG3,KCNK2,ERC1,FAT1,SSH1…
1	TRUE	1.33e-12	8255	6410	3454	0.539	0.418	TF:M00428	tf	24	Factor: E2F-1; motif: NKTSSCGC	1	DPM1,FUCA2,SEMA3F,KRIT1,RAD52,BAD,HECW1,LASP1,M6PR,KLHL13,DBNDD1,NDUFAF7,SLC7A2,ARF5,CD38,KDM1A,ARHGAP33,SLC25A13,DHX33,PRKAR2B,CREBBP,SOX8,ITGA3,TMEM98,YBX2,CX3CL1,CACNA1G,TNFRSF12A,MAP3K9,KDM7A,AGK,ALDH3B1,GGCT,DBF4,COX10,GTF2IRD1,PAF1,ARHGAP44,ADIPOR2,CCDC124,DNAH9,GAS7,ST7L,PAX6,BAIAP3,TSR3,MYLIP,SYN1,JARID2,ADAM22,SYPL1,CYB561,CELSR3,MGST1,NFIX,PKD1,RHOBTB2,CD9,NISCH,IDS,HIVEP2,CLCN6,TSPAN9,…
1	TRUE	1.33e-12	8255	6410	3454	0.539	0.418	TF:M00428_0	tf	24	Factor: E2F-1; motif: NKTSSCGC; match class: 0	2	DPM1,FUCA2,SEMA3F,KRIT1,RAD52,BAD,HECW1,LASP1,M6PR,KLHL13,DBNDD1,NDUFAF7,SLC7A2,ARF5,CD38,KDM1A,ARHGAP33,SLC25A13,DHX33,PRKAR2B,CREBBP,SOX8,ITGA3,TMEM98,YBX2,CX3CL1,CACNA1G,TNFRSF12A,MAP3K9,KDM7A,AGK,ALDH3B1,GGCT,DBF4,COX10,GTF2IRD1,PAF1,ARHGAP44,ADIPOR2,CCDC124,DNAH9,GAS7,ST7L,PAX6,BAIAP3,TSR3,MYLIP,SYN1,JARID2,ADAM22,SYPL1,CYB561,CELSR3,MGST1,NFIX,PKD1,RHOBTB2,CD9,NISCH,IDS,HIVEP2,CLCN6,TSPAN9,…
1	TRUE	1.4e-12	3023	6286	1384	0.22	0.458	GO:0010646	BP	1	regulation of cell communication	4	TSPAN6,GCLC,BAD,HECW1,LASP1,CYP26B1,CFLAR,CD38,KDM1A,ARHGAP33,SKAP2,SLC25A5,DHX33,CREBBP,ITGA3,TAC1,CX3CL1,TNFRSF12A,MAP3K9,FARP2,ARHGAP44,CACNA2D2,BAIAP3,SYN1,TFAP2B,CRY1,MAPK8IP2,RHOBTB2,TENM1,RANBP9,NISCH,FYN,MKS1,PTBP1,SYT7,PPP5C,UFL1,CAPN1,ZMYND11,ISL1,WWTR1,ATP1A2,HGF,NCDN,ADGRA2,STRAP,GCLM,UBR2,RRAGD,CD44,PRKCH,VRK2,BAK1,GRN,FAM13B,ARHGAP31,DEPDC1B,TIMP2,TRIO,RAI14,RTN4R,CTNNA1,ARAP2,DTNBP…
1	TRUE	1.51e-12	12117	6410	4921	0.768	0.406	TF:M03876	tf	78	Factor: Kaiso; motif: GCMGGGRGCRGS	1	DPM1,SCYL3,FUCA2,GCLC,SEMA3F,KRIT1,RAD52,BAD,LAP3,HS3ST1,MAD1L1,LASP1,M6PR,KLHL13,CYP26B1,DBNDD1,CFLAR,SLC7A2,ARF5,AK2,CD38,KDM1A,CAMKK1,ARHGAP33,NDUFAB1,SLC25A13,SLC25A5,DHX33,LIG3,PRKAR2B,CREBBP,GCFC2,ABCB4,SOX8,MYCBP2,ITGA3,TMEM98,YBX2,TMEM132A,CX3CL1,CACNA1G,TNFRSF12A,MAP3K9,KDM7A,AGK,FARP2,DBF4,GTF2IRD1,PAF1,ARHGAP44,ADIPOR2,CCDC124,DNAH9,KIAA0100,SCN4A,PAX6,CACNA2D2,BAIAP3,TSR3,TEAD3,MYLIP,…
1	TRUE	1.51e-12	12117	6410	4921	0.768	0.406	TF:M03876_0	tf	78	Factor: Kaiso; motif: GCMGGGRGCRGS; match class: 0	2	DPM1,SCYL3,FUCA2,GCLC,SEMA3F,KRIT1,RAD52,BAD,LAP3,HS3ST1,MAD1L1,LASP1,M6PR,KLHL13,CYP26B1,DBNDD1,CFLAR,SLC7A2,ARF5,AK2,CD38,KDM1A,CAMKK1,ARHGAP33,NDUFAB1,SLC25A13,SLC25A5,DHX33,LIG3,PRKAR2B,CREBBP,GCFC2,ABCB4,SOX8,MYCBP2,ITGA3,TMEM98,YBX2,TMEM132A,CX3CL1,CACNA1G,TNFRSF12A,MAP3K9,KDM7A,AGK,FARP2,DBF4,GTF2IRD1,PAF1,ARHGAP44,ADIPOR2,CCDC124,DNAH9,KIAA0100,SCN4A,PAX6,CACNA2D2,BAIAP3,TSR3,TEAD3,MYLIP,…
1	TRUE	1.66e-12	6789	6410	2881	0.449	0.424	TF:M01858	tf	169	Factor: AP-2beta; motif: GCNNNGGSCNGVGGGN	1	SCYL3,FUCA2,SEMA3F,BAD,HECW1,LASP1,CYP26B1,DBNDD1,SLC7A2,ARF5,CD38,CAMKK1,ARHGAP33,SLC25A13,ST7,SLC25A5,CREBBP,GCFC2,SOX8,ITGA3,TMEM98,YBX2,TMEM132A,CX3CL1,CACNA1G,TNFRSF12A,KDM7A,FARP2,GTF2IRD1,ADIPOR2,PROM1,DNAH9,GAS7,ST7L,CACNA2D2,TSR3,TEAD3,MYLIP,JARID2,CYB561,CELSR3,MPND,CRY1,PKD1,MAPK8IP2,PAX7,RANBP9,CD9,NISCH,IDS,MRC2,TSPAN9,ANOS1,PTBP1,DPF1,SYT7,WIZ,CAPN1,CCDC88C,ZMYND11,NUDCD3,PHLDB1,PRD…
1	TRUE	1.66e-12	6789	6410	2881	0.449	0.424	TF:M01858_0	tf	169	Factor: AP-2beta; motif: GCNNNGGSCNGVGGGN; match class: 0	2	SCYL3,FUCA2,SEMA3F,BAD,HECW1,LASP1,CYP26B1,DBNDD1,SLC7A2,ARF5,CD38,CAMKK1,ARHGAP33,SLC25A13,ST7,SLC25A5,CREBBP,GCFC2,SOX8,ITGA3,TMEM98,YBX2,TMEM132A,CX3CL1,CACNA1G,TNFRSF12A,KDM7A,FARP2,GTF2IRD1,ADIPOR2,PROM1,DNAH9,GAS7,ST7L,CACNA2D2,TSR3,TEAD3,MYLIP,JARID2,CYB561,CELSR3,MPND,CRY1,PKD1,MAPK8IP2,PAX7,RANBP9,CD9,NISCH,IDS,MRC2,TSPAN9,ANOS1,PTBP1,DPF1,SYT7,WIZ,CAPN1,CCDC88C,ZMYND11,NUDCD3,PHLDB1,PRD…
1	TRUE	1.79e-12	92	6286	74	0.012	0.804	GO:0006614	BP	1	SRP-dependent cotranslational protein targeting to membrane	3	RPS20,RPL18,RPL31,RPS5,RPL6,RPLP0,RPL3,RPS16,RPS19,RPL18A,RPL19,RPL34,RPS13,RPS12,RPL24,SSR3,RPL22,RPS25,RPL21,RPL5,RPS10,RPL23,RPS4Y1,RPL27,RPS15A,RPS6,RPS24,RPS2,RPS11,RPL13A,RPL11,RPS8,SRP9,RPS27A,RPL32,RPS3A,RPL37,RPL10,RPL7,RPL7A,RPS3,RPL30,RPL8,RPL26,RPL29,RPL9,RPS14,RPL27A,RPL13,SRP68,RPSA,RPS9,RPS21,RPS7,RPL38,RPL4,RPLP2,RPS27,RPS17,RPL35A,SRPRA,RPS23,RPL14,RPL37A,RPL12,RPS4X,RPL23A,RPL10…
1	TRUE	2.04e-12	12541	6410	5077	0.792	0.405	TF:M04710	tf	63	Factor: CHD2; motif: TCTCGCGAG	1	DPM1,SCYL3,C1ORF112,FUCA2,GCLC,SEMA3F,KRIT1,RAD52,LAP3,HS3ST1,HECW1,MAD1L1,LASP1,M6PR,CYP26B1,DBNDD1,CFLAR,SLC7A2,ARF5,AK2,CD38,KDM1A,CAMKK1,ST7,SKAP2,SLC25A5,DHX33,LIG3,CIAPIN1,PRKAR2B,CREBBP,TSPOAP1,ABCB4,SOX8,ZNF195,MYCBP2,ITGA3,TMEM98,YBX2,TMEM132A,TAC1,CACNA1G,TNFRSF12A,MAP3K9,KDM7A,AGK,ALDH3B1,FARP2,DBF4,PAF1,ARHGAP44,ELAC2,CCDC124,GAS7,SCN4A,ST7L,PAX6,CACNA2D2,BAIAP3,TSR3,TEAD3,MYLIP,PSMB1…
1	TRUE	2.04e-12	12541	6410	5077	0.792	0.405	TF:M04710_0	tf	63	Factor: CHD2; motif: TCTCGCGAG; match class: 0	2	DPM1,SCYL3,C1ORF112,FUCA2,GCLC,SEMA3F,KRIT1,RAD52,LAP3,HS3ST1,HECW1,MAD1L1,LASP1,M6PR,CYP26B1,DBNDD1,CFLAR,SLC7A2,ARF5,AK2,CD38,KDM1A,CAMKK1,ST7,SKAP2,SLC25A5,DHX33,LIG3,CIAPIN1,PRKAR2B,CREBBP,TSPOAP1,ABCB4,SOX8,ZNF195,MYCBP2,ITGA3,TMEM98,YBX2,TMEM132A,TAC1,CACNA1G,TNFRSF12A,MAP3K9,KDM7A,AGK,ALDH3B1,FARP2,DBF4,PAF1,ARHGAP44,ELAC2,CCDC124,GAS7,SCN4A,ST7L,PAX6,CACNA2D2,BAIAP3,TSR3,TEAD3,MYLIP,PSMB1…
1	TRUE	2.27e-12	115	3680	88	0.024	0.765	REAC:R-HSA-927802	rea	53	Nonsense-Mediated Decay (NMD)	2	RPS20,RPL18,PABPC1,RPL31,RPS5,RPL6,RPLP0,RPL3,GSPT1,RPS16,RPS19,PPP2R1A,RPL18A,RPL19,RPL34,RPS13,MAGOHB,RPS12,RPL24,NCBP2,RPL22,RPS25,ETF1,RPL21,RPL5,RPS10,UPF3B,RPL23,RPS4Y1,RPL27,RPS15A,NCBP1,RPS6,RPS24,RPS2,RPS11,RPL13A,RPL11,RPS8,RPS27A,RPL32,RPS3A,RPL37,RPL10,RPL7,RPL7A,RPS3,RPL30,RPL8,RPL26,RPL29,MAGOH,RPL22L1,RPL9,RPL39L,RPS14,RPL10L,RPL36AL,RPL27A,RPL13,RPSA,UPF3A,RPS9,RPS21,RPS7,RPL38,RP…
1	TRUE	2.27e-12	115	3680	88	0.024	0.765	REAC:R-HSA-975957	rea	53	Nonsense Mediated Decay (NMD) enhanced by the Exon Junction Complex (EJC)	3	RPS20,RPL18,PABPC1,RPL31,RPS5,RPL6,RPLP0,RPL3,GSPT1,RPS16,RPS19,PPP2R1A,RPL18A,RPL19,RPL34,RPS13,MAGOHB,RPS12,RPL24,NCBP2,RPL22,RPS25,ETF1,RPL21,RPL5,RPS10,UPF3B,RPL23,RPS4Y1,RPL27,RPS15A,NCBP1,RPS6,RPS24,RPS2,RPS11,RPL13A,RPL11,RPS8,RPS27A,RPL32,RPS3A,RPL37,RPL10,RPL7,RPL7A,RPS3,RPL30,RPL8,RPL26,RPL29,MAGOH,RPL22L1,RPL9,RPL39L,RPS14,RPL10L,RPL36AL,RPL27A,RPL13,RPSA,UPF3A,RPS9,RPS21,RPS7,RPL38,RP…
1	TRUE	2.47e-12	1729	6286	834	0.133	0.482	GO:2000026	BP	1	regulation of multicellular organismal development	4	SEMA3F,KRIT1,BAD,CYP26B1,CFLAR,CD38,KDM1A,ARHGAP33,CREBBP,SOX8,MYCBP2,ITGA3,CX3CL1,TNFRSF12A,PAF1,ARHGAP44,PROM1,PAX6,MYLIP,JARID2,CDKL5,CELSR3,FYN,MKS1,UFL1,ISL1,CNTN1,WWTR1,PHLDB1,HGF,ADGRA2,RUNX3,RNH1,STRAP,VIM,PRKCH,HMGB3,SARS,LRRC7,TIMP2,RTN4R,CTNNA1,EPHA3,XK,HDAC9,KITLG,NEDD4L,NEXMIF,FSTL4,PRDM1,CAMK2B,CTDP1,YBX3,CDH3,SEZ6,EPN1,GPC1,CASP8,NGFR,CDON,HIPK2,AP3D1,NTN1,SPEN,NGEF,FGFR2,TP53BP1,R…
1	TRUE	2.51e-12	222	6286	146	0.023	0.658	GO:0097485	BP	1	neuron projection guidance	12	SEMA3F,MYCBP2,ETV1,PAX6,CELSR3,RANBP9,FYN,ANOS1,ISL1,NRXN3,PIK3CB,GPC1,NGFR,NTN1,NEO1,SPTB,CRMP1,GLI2,SEMA3A,SEMA3C,PLXNA2,RAP1GAP,OPHN1,EFNB1,NRCAM,SEMA6A,DPYSL2,NRP1,EFNA2,RPS6KA5,DOK5,BMP7,MEGF8,GRB10,GLI3,LHX2,LHX3,DVL1,GATA3,UNC5B,LGI1,EFNB3,GAB1,NECTIN1,VEGFA,SEMA5A,UNC5A,WNT5A,RPL24,SPTBN1,EPHA4,TNR,NRP2,KLF7,NR4A3,LHX4,PIK3CA,CXCR4,PLCG1,DOK4,PSPN,VASP,FLRT3,BCL11B,PLXNA3,CHL1,SEMA4F,FAM1…
1	TRUE	2.79e-12	455	6286	262	0.042	0.576	GO:0043025	CC	135	neuronal cell body	4	PRKAR2B,TAC1,CX3CL1,MAPK8IP2,SYT7,PPP5C,NCDN,TNFRSF1B,TIMP2,RTN4R,SLC4A8,PTPRN,SEZ6,EIF4B,PRKCZ,ROGDI,ACSL4,SIRT2,GAL,LRP6,ATP2B1,TRPC5,RAP1GAP,ITGA8,MAP2,BRINP1,SLC1A3,KCNN2,HSP90AA1,IGSF9B,DLG3,KCNK2,OPRK1,CAD,FUS,DPYSL2,TGFB2,HDAC6,HSP90AB1,NRP1,EFNA2,P2RX6,SEZ6L,PMM1,BRD1,VTI1B,SLC8A3,CHRNA4,EEF1A2,SNPH,CST3,PGRMC1,DRP2,HTR2A,ARHGEF7,DHODH,FBXO31,STMN2,TUBB4A,ATP1A3,PTPRS,CACNG7,KCNN1,CRTC1,G…
1	TRUE	2.86e-12	1271	6286	634	0.101	0.499	GO:0044463	CC	135	cell projection part	4	AK2,ARHGAP33,PRKAR2B,ITGA3,ARHGAP44,PROM1,DNAH9,SYN1,CDKL5,PKD1,FYN,MKS1,SYT7,PPP5C,STMN4,ATP1A2,NCDN,SAMD4A,CD44,TNFRSF1B,ANK1,TIMP2,DNAH5,RTN4R,DTNBP1,MAP4,GOPC,CC2D2A,PTPRN,RASGRF1,ATP2B4,PSD,LZTS1,SEZ6,EIF4B,AP3D1,PDE4A,NGEF,RHOA,PRKCZ,SYT1,ROGDI,GRIPAP1,SIRT2,KCNAB2,GNB5,PFN2,CFAP20,OSBPL3,ATP2B1,PRKACA,ADGRL1,TRPC5,FERMT2,NSF,GLI2,KCNQ2,SRI,SEMA3A,FSCN1,DLG1,KIFAP3,PTPN23,RAP1GAP,CTTNBP2,JA…
1	TRUE	2.86e-12	1271	6286	634	0.101	0.499	GO:0120038	CC	135	plasma membrane bounded cell projection part	5	AK2,ARHGAP33,PRKAR2B,ITGA3,ARHGAP44,PROM1,DNAH9,SYN1,CDKL5,PKD1,FYN,MKS1,SYT7,PPP5C,STMN4,ATP1A2,NCDN,SAMD4A,CD44,TNFRSF1B,ANK1,TIMP2,DNAH5,RTN4R,DTNBP1,MAP4,GOPC,CC2D2A,PTPRN,RASGRF1,ATP2B4,PSD,LZTS1,SEZ6,EIF4B,AP3D1,PDE4A,NGEF,RHOA,PRKCZ,SYT1,ROGDI,GRIPAP1,SIRT2,KCNAB2,GNB5,PFN2,CFAP20,OSBPL3,ATP2B1,PRKACA,ADGRL1,TRPC5,FERMT2,NSF,GLI2,KCNQ2,SRI,SEMA3A,FSCN1,DLG1,KIFAP3,PTPN23,RAP1GAP,CTTNBP2,JA…
1	TRUE	3.23e-12	112	3680	86	0.023	0.768	REAC:R-HSA-1799339	rea	21	SRP-dependent cotranslational protein targeting to membrane	2	RPS20,RPL18,SEC61A2,RPL31,RPS5,RPL6,RPLP0,RPL3,RPS16,RPS19,RPL18A,RPL19,RPL34,RPS13,RPS12,RPL24,SSR3,RPL22,RPS25,RPL21,RPL5,RPS10,RPL23,RPS4Y1,RPL27,SEC61G,RPS15A,RPS6,RPS24,SEC11A,RPS2,RPS11,RPL13A,RPL11,RPS8,SRP9,RPS27A,RPL32,SRPRB,RPS3A,RPL37,RPL10,RPL7,RPL7A,RPS3,RPL30,RPL8,RPL26,RPL29,SSR2,RPL22L1,RPL9,RPN1,RPL39L,RPS14,RPL10L,RPL36AL,RPL27A,SEC11C,RPL13,SRP68,RPSA,RPS9,RPS21,RPS7,RPL38,RPL4…
1	TRUE	3.31e-12	3058	6286	1396	0.222	0.457	GO:0023051	BP	1	regulation of signaling	3	TSPAN6,GCLC,BAD,HECW1,LASP1,CYP26B1,CFLAR,CD38,KDM1A,ARHGAP33,SKAP2,SLC25A5,DHX33,CREBBP,ITGA3,TAC1,CX3CL1,TNFRSF12A,MAP3K9,FARP2,ARHGAP44,CACNA2D2,BAIAP3,SYN1,TFAP2B,CRY1,MAPK8IP2,RHOBTB2,TENM1,RANBP9,NISCH,FYN,MKS1,PTBP1,SYT7,PPP5C,UFL1,CAPN1,ZMYND11,ISL1,WWTR1,ATP1A2,HGF,NCDN,ADGRA2,STRAP,GCLM,UBR2,RRAGD,CD44,PRKCH,VRK2,BAK1,GRN,FAM13B,ARHGAP31,DEPDC1B,TIMP2,TRIO,RAI14,RTN4R,CTNNA1,ARAP2,DTNBP…
1	TRUE	3.71e-12	435	6286	252	0.04	0.579	GO:0022604	BP	1	regulation of cell morphogenesis	5	SEMA3F,ARHGAP33,MYCBP2,TNFRSF12A,ARHGAP44,CDKL5,FYN,CD44,VRK2,RTN4R,XK,NEDD4L,FSTL4,CAMK2B,NGFR,NTN1,NGEF,RHOA,SYT1,NEDD4,TRPC5,FERMT2,SEMA3A,DLG1,PLXNA2,PAK3,CAPZB,FBLN1,MAP2,CARMIL1,RIMS1,EPB41L3,ULK2,SSH1,MT3,LZTS3,ICAM1,NRCAM,DPYSL2,BAMBI,NRP1,PALMD,PALM,TRIOBP,MYH9,COCH,MYL12A,PQBP1,FGD1,ARHGEF7,CORO1A,FBXO31,SYT17,RAB11A,ANKRD27,MYH14,PTPRS,MEGF8,CACNG7,PTN,LIMK1,KANK1,DVL1,C1QBP,CCL2,EFNB3…
1	TRUE	4.14e-12	392	6286	231	0.037	0.589	GO:0030055	CC	135	cell-substrate junction	3	LAP3,LASP1,ABCB4,ITGA3,CD9,MRC2,TSPAN9,CAPN1,FHL1,VIM,CD44,ARHGAP31,TNC,CTNNA1,LIMA1,BCAR1,GDI2,RPL18,SLC9A3R2,TLE2,RHOA,FGFR3,PABPC1,RPL31,FERMT2,MCAM,ITGA8,TNS1,SENP1,EPB41L2,ITGB5,RPS5,FAT1,CD59,CPNE3,NOX4,ADD1,RPL6,RPLP0,PXN,ICAM1,ITGA6,SORBS1,NRP1,TRIOBP,PACSIN2,RPL3,MYH9,FERMT1,CD99L2,ARHGEF7,RPS16,RPS19,CAV2,CAV1,LIMK1,GIT1,RPL19,YWHAE,HSPA8,LPXN,CBL,CD81,RPS13,CORO1C,TNS2,NEDD9,OPRM1,WASF…
1	TRUE	4.65e-12	7230	6410	3050	0.476	0.422	TF:M00940	tf	162	Factor: E2F-1; motif: NTTTCGCGCS	1	TSPAN6,DPM1,GCLC,RAD52,BAD,HS3ST1,LASP1,KLHL13,DBNDD1,CFLAR,NDUFAF7,ARF5,AK2,CD38,ST7,SKAP2,DHX33,LIG3,PRKAR2B,CREBBP,GCFC2,ABCB4,SOX8,ITGA3,TMEM98,YBX2,TMEM132A,CACNA1G,MAP3K9,KDM7A,AGK,GGCT,DBF4,PAF1,ARHGAP44,ELAC2,PNPLA4,ADIPOR2,GAS7,PAX6,CACNA2D2,SYN1,TFAP2B,CELSR3,MPND,MGST1,NFIX,PKD1,RHOBTB2,RPS20,REV3L,PAX7,RANBP9,CD9,IDS,HIVEP2,CLCN6,MKS1,PTBP1,DPF1,PPP5C,GABRA3,UBR7,SLC7A14,UFL1,COX15,CC…
1	TRUE	4.65e-12	7230	6410	3050	0.476	0.422	TF:M00940_0	tf	162	Factor: E2F-1; motif: NTTTCGCGCS; match class: 0	2	TSPAN6,DPM1,GCLC,RAD52,BAD,HS3ST1,LASP1,KLHL13,DBNDD1,CFLAR,NDUFAF7,ARF5,AK2,CD38,ST7,SKAP2,DHX33,LIG3,PRKAR2B,CREBBP,GCFC2,ABCB4,SOX8,ITGA3,TMEM98,YBX2,TMEM132A,CACNA1G,MAP3K9,KDM7A,AGK,GGCT,DBF4,PAF1,ARHGAP44,ELAC2,PNPLA4,ADIPOR2,GAS7,PAX6,CACNA2D2,SYN1,TFAP2B,CELSR3,MPND,MGST1,NFIX,PKD1,RHOBTB2,RPS20,REV3L,PAX7,RANBP9,CD9,IDS,HIVEP2,CLCN6,MKS1,PTBP1,DPF1,PPP5C,GABRA3,UBR7,SLC7A14,UFL1,COX15,CC…
1	TRUE	4.68e-12	5121	6410	2216	0.346	0.433	TF:M07084_1	tf	106	Factor: E2F-4; motif: NGGCGGGAARN; match class: 1	3	TSPAN6,FUCA2,SEMA3F,BAD,LASP1,KLHL13,CYP26B1,SLC7A2,AK2,SLC25A13,ST7,DHX33,LIG3,GCFC2,ABCB4,SOX8,YBX2,CACNA1G,TNFRSF12A,KDM7A,AGK,GGCT,DBF4,COX10,ARHGAP44,PNPLA4,GAS7,PAX6,TEAD3,JARID2,CELSR3,MPND,MAPK8IP2,RPS20,REV3L,RANBP9,CD9,NCAPD2,HIVEP2,PTBP1,UBR7,SLC7A14,CAPN1,COX15,CCDC88C,ZMYND11,NUDCD3,WWTR1,ATP1A2,PHLDB1,NCDN,ADGRA2,RUNX3,OSBPL5,FHL1,SLC45A4,NDUFS1,DERA,RRAGD,NCAPH2,VIM,SNX1,ANK1,TFB1M…
1	TRUE	4.92e-12	11160	6410	4559	0.711	0.409	TF:M07040	tf	46	Factor: GKLF; motif: NNRRGRRNGNSNNN	1	TSPAN6,DPM1,SCYL3,GCLC,SEMA3F,KRIT1,RAD52,BAD,HS3ST1,HECW1,LASP1,KLHL13,CYP26B1,DBNDD1,ARF5,AK2,CD38,KDM1A,CAMKK1,ARHGAP33,SLC25A13,ST7,SKAP2,SLC25A5,DHX33,PRKAR2B,CREBBP,TSPOAP1,ABCB4,SOX8,ZNF195,MYCBP2,ITGA3,TMEM98,YBX2,TMEM132A,TAC1,CX3CL1,CACNA1G,TNFRSF12A,MAP3K9,KDM7A,ETV1,AGK,ALDH3B1,FARP2,GGCT,COX10,GTF2IRD1,ARHGAP44,PNPLA4,ADIPOR2,CCDC124,DNAH9,KIAA0100,SCN4A,ST7L,PAX6,CACNA2D2,BAIAP3,TEA…
1	TRUE	4.92e-12	11160	6410	4559	0.711	0.409	TF:M07040_0	tf	46	Factor: GKLF; motif: NNRRGRRNGNSNNN; match class: 0	2	TSPAN6,DPM1,SCYL3,GCLC,SEMA3F,KRIT1,RAD52,BAD,HS3ST1,HECW1,LASP1,KLHL13,CYP26B1,DBNDD1,ARF5,AK2,CD38,KDM1A,CAMKK1,ARHGAP33,SLC25A13,ST7,SKAP2,SLC25A5,DHX33,PRKAR2B,CREBBP,TSPOAP1,ABCB4,SOX8,ZNF195,MYCBP2,ITGA3,TMEM98,YBX2,TMEM132A,TAC1,CX3CL1,CACNA1G,TNFRSF12A,MAP3K9,KDM7A,ETV1,AGK,ALDH3B1,FARP2,GGCT,COX10,GTF2IRD1,ARHGAP44,PNPLA4,ADIPOR2,CCDC124,DNAH9,KIAA0100,SCN4A,ST7L,PAX6,CACNA2D2,BAIAP3,TEA…
1	TRUE	5.06e-12	528	6286	296	0.047	0.561	GO:0072657	BP	1	protein localization to membrane	6	BAD,ITGA3,AGK,ARHGAP44,RPS20,FYN,EHD2,PRKCH,ANK1,PEX3,EPHA3,GOPC,PKP2,RPL18,CASP8,AP3D1,PPP2R5A,PRKCZ,GRIPAP1,REEP1,LRP6,EXOC5,RPL31,MPP5,FERMT2,DLG1,STX7,HSP90AA1,EPB41L3,DLG3,RPS5,SSH1,EFR3B,TMED2,PPP1R13B,TESC,RPL6,RPLP0,SORBS1,SH3GLB1,TSPAN15,STX1B,PALM,MICALL1,PICK1,TOMM22,RPL3,SAMM50,VTI1B,MYL12A,NECAB2,STX4,CSK,RAB11A,CEMIP,BMF,LIN7B,SGTA,RPS16,CLIP3,RPS19,RPL18A,GRIK5,PTN,CAV1,STX1A,DVL1,…
1	TRUE	5.63e-12	2899	6286	1328	0.211	0.458	GO:0048513	BP	1	animal organ development	5	SEMA3F,BAD,MAD1L1,CYP26B1,CFLAR,KDM1A,CIAPIN1,CREBBP,SOX8,ITGA3,KDM7A,ETV1,FARP2,PAF1,ADIPOR2,PROM1,PAX6,TEAD3,JARID2,TFAP2B,CELSR3,MGST1,PKD1,PAX7,CD9,FYN,MKS1,CAPN1,ISL1,CNTN1,WWTR1,PHLDB1,HGF,MNAT1,RUNX3,CPS1,FHL1,STRAP,NCAPH2,VIM,CD44,PRKCH,TNFRSF1B,HMGB3,BAK1,ARID4A,UBA6,NSUN2,HOXC8,RTN4R,MYO16,TNC,ZIC2,CTNNA1,EPHA3,XK,HDAC9,CC2D2A,KITLG,LTBP1,RCN1,ELN,PTCD2,DKK3,NNAT,PTPRN,PKP2,PRDM1,ATP2B4…
1	TRUE	6.57e-12	387	6286	228	0.036	0.589	GO:0005924	CC	135	cell-substrate adherens junction	4	LAP3,LASP1,ABCB4,ITGA3,CD9,MRC2,TSPAN9,CAPN1,FHL1,VIM,CD44,ARHGAP31,TNC,CTNNA1,LIMA1,BCAR1,GDI2,RPL18,SLC9A3R2,TLE2,RHOA,FGFR3,PABPC1,RPL31,FERMT2,MCAM,ITGA8,TNS1,SENP1,EPB41L2,ITGB5,RPS5,FAT1,CD59,CPNE3,NOX4,ADD1,RPL6,RPLP0,PXN,ICAM1,ITGA6,SORBS1,NRP1,TRIOBP,PACSIN2,RPL3,MYH9,FERMT1,CD99L2,ARHGEF7,RPS16,RPS19,CAV2,CAV1,LIMK1,GIT1,RPL19,YWHAE,HSPA8,LPXN,CBL,CD81,RPS13,CORO1C,TNS2,NEDD9,OPRM1,WASF…
1	TRUE	6.7e-12	385	6286	227	0.036	0.59	GO:0005925	CC	135	focal adhesion	5	LAP3,LASP1,ABCB4,ITGA3,CD9,MRC2,TSPAN9,CAPN1,FHL1,VIM,CD44,ARHGAP31,TNC,CTNNA1,LIMA1,BCAR1,GDI2,RPL18,SLC9A3R2,TLE2,RHOA,FGFR3,PABPC1,RPL31,FERMT2,MCAM,ITGA8,TNS1,SENP1,EPB41L2,ITGB5,RPS5,FAT1,CD59,CPNE3,NOX4,ADD1,RPL6,RPLP0,PXN,ICAM1,ITGA6,SORBS1,NRP1,TRIOBP,PACSIN2,RPL3,MYH9,FERMT1,CD99L2,ARHGEF7,RPS16,RPS19,CAV2,CAV1,LIMK1,GIT1,RPL19,YWHAE,HSPA8,LPXN,CBL,CD81,RPS13,CORO1C,TNS2,NEDD9,OPRM1,WASF…
1	TRUE	8.33e-12	6449	6410	2741	0.428	0.425	TF:M02023	tf	76	Factor: MAZ; motif: NKGGGAGGGGRGGR	1	TSPAN6,KRIT1,BAD,HECW1,LASP1,KLHL13,CYP26B1,DBNDD1,AK2,CD38,KDM1A,CAMKK1,ARHGAP33,ST7,PRKAR2B,CREBBP,TSPOAP1,ABCB4,SOX8,MYCBP2,ITGA3,YBX2,TMEM132A,CX3CL1,CACNA1G,TNFRSF12A,MAP3K9,KDM7A,ETV1,ALDH3B1,GTF2IRD1,ARHGAP44,PNPLA4,ADIPOR2,DNAH9,CACNA2D2,TEAD3,SYN1,JARID2,TFAP2B,SYPL1,CELSR3,AASS,MPND,NFIX,ST3GAL1,PKD1,MAPK8IP2,RHOBTB2,RPS20,REV3L,PAX7,CD9,NCAPD2,NISCH,IDS,MRC2,TSPAN9,ANOS1,MBTD1,PTBP1,DP…
1	TRUE	8.33e-12	6449	6410	2741	0.428	0.425	TF:M02023_0	tf	76	Factor: MAZ; motif: NKGGGAGGGGRGGR; match class: 0	2	TSPAN6,KRIT1,BAD,HECW1,LASP1,KLHL13,CYP26B1,DBNDD1,AK2,CD38,KDM1A,CAMKK1,ARHGAP33,ST7,PRKAR2B,CREBBP,TSPOAP1,ABCB4,SOX8,MYCBP2,ITGA3,YBX2,TMEM132A,CX3CL1,CACNA1G,TNFRSF12A,MAP3K9,KDM7A,ETV1,ALDH3B1,GTF2IRD1,ARHGAP44,PNPLA4,ADIPOR2,DNAH9,CACNA2D2,TEAD3,SYN1,JARID2,TFAP2B,SYPL1,CELSR3,AASS,MPND,NFIX,ST3GAL1,PKD1,MAPK8IP2,RHOBTB2,RPS20,REV3L,PAX7,CD9,NCAPD2,NISCH,IDS,MRC2,TSPAN9,ANOS1,MBTD1,PTBP1,DP…
1	TRUE	8.88e-12	57	3680	51	0.014	0.895	REAC:R-HSA-6794361	rea	141	Neurexins and neuroligins	3	SYT7,NRXN3,APBA2,SYT1,EPB41L2,DLGAP4,EPB41L3,DLG3,EPB41L1,LIN7B,GRIN2D,STX1A,APBA1,NRXN2,SYT10,LIN7A,EPB41L5,DLGAP3,DLG4,DBNL,STXBP1,SYT2,LRRTM2,NLGN4X,CASK,LIN7C,DLG2,HOMER1,GRM1,EPB41,GRIN2C,SHANK1,SHANK2,LRRTM1,PDLIM5,NLGN4Y,GRM5,NLGN1,NLGN2,DLGAP1,SYT9,SYT12,GRIN1,NRXN1,BEGAIN,GRIN2A,NLGN3,SIPA1L1,DLGAP2,LRRTM3,GRIN2B
1	TRUE	1.01e-11	1960	6410	920	0.144	0.469	TF:M07141	tf	111	Factor: FPM315; motif: GGAGGAGGRRGRGGRGGRRGR	1	GCLC,BAD,HS3ST1,DHX33,TSPOAP1,MYCBP2,CACNA1G,MAP3K9,ADIPOR2,KIAA0100,BAIAP3,MYLIP,JARID2,MPND,NFIX,ST3GAL1,PAX7,IDS,HIVEP2,CAPN1,MTMR11,ZMYND11,ISL1,WWTR1,ATP1A2,NCDN,SAMD4A,NRXN3,FHL1,GRAMD1B,EHD2,RRAGD,NCAPH2,RANBP3,RNF19A,TIMP2,TLL1,ZIC2,TNFRSF9,NEDD4L,NEXMIF,PLEKHA5,ANAPC4,FAM168A,ZNF280C,MTA3,CDK14,WNK1,OGFR,RIMBP2,APPBP2,CA11,ANKRD44,TMEM206,PDE4A,THUMPD1,KIF26A,KLF6,NEO1,TBC1D25,ATP11A,KCN…
1	TRUE	1.01e-11	1960	6410	920	0.144	0.469	TF:M07141_0	tf	111	Factor: FPM315; motif: GGAGGAGGRRGRGGRGGRRGR; match class: 0	2	GCLC,BAD,HS3ST1,DHX33,TSPOAP1,MYCBP2,CACNA1G,MAP3K9,ADIPOR2,KIAA0100,BAIAP3,MYLIP,JARID2,MPND,NFIX,ST3GAL1,PAX7,IDS,HIVEP2,CAPN1,MTMR11,ZMYND11,ISL1,WWTR1,ATP1A2,NCDN,SAMD4A,NRXN3,FHL1,GRAMD1B,EHD2,RRAGD,NCAPH2,RANBP3,RNF19A,TIMP2,TLL1,ZIC2,TNFRSF9,NEDD4L,NEXMIF,PLEKHA5,ANAPC4,FAM168A,ZNF280C,MTA3,CDK14,WNK1,OGFR,RIMBP2,APPBP2,CA11,ANKRD44,TMEM206,PDE4A,THUMPD1,KIF26A,KLF6,NEO1,TBC1D25,ATP11A,KCN…
1	TRUE	1.02e-11	2897	6410	1311	0.205	0.453	TF:M02023_1	tf	76	Factor: MAZ; motif: NKGGGAGGGGRGGR; match class: 1	3	LASP1,CYP26B1,CD38,CAMKK1,CREBBP,TSPOAP1,ABCB4,SOX8,MYCBP2,TMEM132A,CACNA1G,MAP3K9,KDM7A,ETV1,ALDH3B1,GTF2IRD1,CACNA2D2,TEAD3,SYPL1,NFIX,PKD1,MAPK8IP2,PAX7,TSPAN9,PTBP1,WIZ,GABRA3,CAPN1,PLEKHB1,FHL1,RRAGD,NCAPH2,TNFRSF1B,ANK1,HMGB3,NUP160,ARHGAP31,SARS,ARID4A,TMSB10,TIMP2,HOXC8,ZIC2,WDR37,XK,SCML1,ARID1B,PTGER3,MAPK9,HEBP2,MPHOSPH9,ANAPC4,KCNH2,GYG2,GDI2,PITHD1,ATP11B,RASGRF1,RIOK2,SLC2A3,STYK1,W…
1	TRUE	1.08e-11	97	6286	76	0.012	0.784	GO:0006613	BP	1	cotranslational protein targeting to membrane	3	RPS20,RPL18,RPL31,RPS5,RPL6,RPLP0,RPL3,RPS16,RPS19,RPL18A,RPL19,RPL34,RPS13,RPS12,RPL24,SSR3,RPL22,RPS25,RPL21,RPL5,RPS10,RPL23,RPS4Y1,RPL27,RPS15A,RPS6,RPS24,RPS2,RPS11,RPL13A,RPL11,RPS8,SRP9,RPS27A,RPL32,RPS3A,RPL37,RPL10,RPL7,RPL7A,RPS3,RPL30,RPL8,RPL26,RPL29,SSR2,RPL9,RPS14,RPL27A,RPL13,SRP68,RPSA,ARL6IP1,RPS9,RPS21,RPS7,RPL38,RPL4,RPLP2,RPS27,RPS17,RPL35A,SRPRA,RPS23,RPL14,RPL37A,RPL12,RPS4X…
1	TRUE	1.26e-11	4758	6410	2067	0.322	0.434	TF:M00469	tf	101	Factor: AP-2alpha; motif: GCCNNNRGS	1	SCYL3,GCLC,SEMA3F,RAD52,BAD,HS3ST1,CYP26B1,SLC7A2,ARF5,CAMKK1,SLC25A5,LIG3,CIAPIN1,CREBBP,GCFC2,ABCB4,SOX8,ITGA3,TMEM98,YBX2,CACNA1G,TNFRSF12A,MAP3K9,KDM7A,AGK,DBF4,GTF2IRD1,ARHGAP44,DNAH9,KIAA0100,GAS7,SCN4A,PAX6,CACNA2D2,BAIAP3,TSR3,TEAD3,MYLIP,PSMB1,CYB561,CELSR3,MPND,ST3GAL1,PKD1,MAPK8IP2,REV3L,RANBP9,NCAPD2,HIVEP2,CLCN6,MRC2,TSPAN9,MBTD1,UTP18,PTBP1,DPF1,SYT7,WIZ,CAPN1,COX15,CCDC88C,ZMYND11,…
1	TRUE	1.26e-11	4758	6410	2067	0.322	0.434	TF:M00469_0	tf	101	Factor: AP-2alpha; motif: GCCNNNRGS; match class: 0	2	SCYL3,GCLC,SEMA3F,RAD52,BAD,HS3ST1,CYP26B1,SLC7A2,ARF5,CAMKK1,SLC25A5,LIG3,CIAPIN1,CREBBP,GCFC2,ABCB4,SOX8,ITGA3,TMEM98,YBX2,CACNA1G,TNFRSF12A,MAP3K9,KDM7A,AGK,DBF4,GTF2IRD1,ARHGAP44,DNAH9,KIAA0100,GAS7,SCN4A,PAX6,CACNA2D2,BAIAP3,TSR3,TEAD3,MYLIP,PSMB1,CYB561,CELSR3,MPND,ST3GAL1,PKD1,MAPK8IP2,REV3L,RANBP9,NCAPD2,HIVEP2,CLCN6,MRC2,TSPAN9,MBTD1,UTP18,PTBP1,DPF1,SYT7,WIZ,CAPN1,COX15,CCDC88C,ZMYND11,…
1	TRUE	1.55e-11	4947	6410	2142	0.334	0.433	TF:M01837	tf	107	Factor: FKLF; motif: BGGGNGGVMD	1	GCLC,SEMA3F,KRIT1,HS3ST1,LASP1,KLHL13,SLC7A2,AK2,CD38,KDM1A,CAMKK1,ARHGAP33,ST7,PRKAR2B,CREBBP,ITGA3,YBX2,TMEM132A,CX3CL1,CACNA1G,TNFRSF12A,MAP3K9,AGK,FARP2,GTF2IRD1,ARHGAP44,KIAA0100,ST7L,CACNA2D2,BAIAP3,TSR3,TEAD3,JARID2,CYB561,CELSR3,MPND,NFIX,ST3GAL1,MAPK8IP2,RHOBTB2,RANBP9,CD9,NCAPD2,ANOS1,MBTD1,PTBP1,WIZ,UBR7,UFL1,CCDC88C,ISL1,WWTR1,SYT13,NCDN,ADGRA2,SAMD4A,PLEKHB1,SERPINB1,NRXN3,OSBPL5,FHL…
[truncated: 665 more rows]

## Sheet: GO_up
query.number	significant	p.value	term.size	query.size	overlap.size	precision	recall	term.id	domain	subgraph.number	term.name	relative.depth	intersection
[truncated: 29 more rows]

## Sheet: GO_down
query.number	significant	p.value	term.size	query.size	overlap.size	precision	recall	term.id	domain	subgraph.number	term.name	relative.depth	intersection
[truncated: 709 more rows]
