# Supplementary material for: Defective metabolic programming impairs early neuronal morphogenesis in neural cultures and an organoid model of Leigh syndrome
Source: Nat Commun. 2021 Mar 26;12:1929. doi: 10.1038/s41467-021-22117-z (PMC7997884; doi:10.1038/s41467-021-22117-z)
Supplement: Supplementary file 13 — Supplementary Data 10 [file 41467_2021_22117_MOESM13_ESM.xlsx]

## Sheet: mRNAseq SURF1 vs CTL 4w DNs
id	CTL	SURF1	baseMean	log2FoldChange	lfcSE	stat	pvalue	padj	symbol	description	sig
ENSG00000157445.14	3805.7	424.399	2115.05	-3.1647	0.303727	-10.4195	2.01921e-25	3.42882e-21	CACNA2D3	calcium voltage-gated channel auxiliary subunit alpha2delta 3	TRUE
ENSG00000039068.18	84.7895	1264.47	674.631	3.90004	0.379512	10.2765	8.99706e-25	7.63895e-21	CDH1	cadherin 1	TRUE
ENSG00000148826.8	4205.1	158.165	2181.63	-4.7334	0.463012	-10.2231	1.5631e-24	8.84767e-21	NKX6-2	NK6 homeobox 2	TRUE
ENSG00000130707.17	801.674	5049.8	2925.74	2.65504	0.263179	10.0883	6.22154e-24	2.6412e-20	ASS1	argininosuccinate synthase 1	TRUE
ENSG00000174963.17	23.4795	1328.52	675.999	5.82456	0.593102	9.82051	9.18791e-23	2.60033e-19	ZIC4	Zic family member 4	TRUE
ENSG00000179348.11	1645.76	232.705	939.232	-2.82237	0.287127	-9.82968	8.38824e-23	2.60033e-19	GATA2	GATA binding protein 2	TRUE
ENSG00000198028.3	8.21996	378.784	193.502	5.53781	0.606048	9.13757	6.38736e-20	1.3558e-16	ZNF560	zinc finger protein 560	TRUE
ENSG00000198105.13	786.102	6435.71	3610.9	3.03309	0.331473	9.15034	5.6757e-20	1.3558e-16	ZNF248	zinc finger protein 248	TRUE
ENSG00000237515.8	367.814	3182.87	1775.34	3.11375	0.362888	8.58047	9.44841e-18	1.7827e-14	SHISA9	shisa family member 9	TRUE
ENSG00000226686.7	5.22278	280.207	142.715	5.74352	0.674365	8.51693	1.63845e-17	2.78226e-14	LINC01535	long intergenic non-protein coding RNA 1535	TRUE
ENSG00000091879.13	1497.62	266.216	881.917	-2.49235	0.305934	-8.14672	3.73939e-16	5.29154e-13	ANGPT2	angiopoietin 2	TRUE
ENSG00000180543.4	2.99719	700.193	351.595	7.9049	0.969923	8.15003	3.63828e-16	5.29154e-13	TSPYL5	TSPY like 5	TRUE
ENSG00000152977.9	259.415	8875.81	4567.61	5.09637	0.636613	8.00544	1.19039e-15	1.55492e-12	ZIC1	Zic family member 1	TRUE
ENSG00000124140.13	4155.58	921.005	2538.29	-2.17381	0.272534	-7.97629	1.50795e-15	1.82903e-12	SLC12A5	solute carrier family 12 member 5	TRUE
ENSG00000163536.12	4708.88	434.987	2571.94	-3.43639	0.45551	-7.54405	4.55592e-14	4.83525e-11	SERPINI1	serpin family I member 1	TRUE
ENSG00000198467.13	366.597	4994.05	2680.32	3.76766	0.499277	7.54622	4.48071e-14	4.83525e-11	TPM2	tropomyosin 2	TRUE
ENSG00000134121.9	90908.8	373.807	45641.3	-7.92575	1.05864	-7.48675	7.06004e-14	7.05215e-11	CHL1	cell adhesion molecule L1 like	TRUE
ENSG00000126803.9	26.2953	13015.1	6520.71	8.95151	1.19971	7.46138	8.56194e-14	8.07724e-11	HSPA2	heat shock protein family A (Hsp70) member 2	TRUE
ENSG00000196542.8	304.731	13.6566	159.194	-4.48012	0.606887	-7.38213	1.55773e-13	1.3922e-10	SPTSSB	serine palmitoyltransferase small subunit B	TRUE
ENSG00000132932.16	4951.49	1145.61	3048.55	-2.11184	0.287895	-7.33547	2.2094e-13	1.87589e-10	ATP8A2	ATPase phospholipid transporting 8A2	TRUE
ENSG00000139874.5	482.355	53.8682	268.111	-3.16438	0.438173	-7.22175	5.13213e-13	4.14994e-10	SSTR1	somatostatin receptor 1	TRUE
ENSG00000160867.14	207.777	1222.08	714.93	2.55578	0.362835	7.0439	1.86927e-12	1.38009e-09	FGFR4	fibroblast growth factor receptor 4	TRUE
ENSG00000258548.5	1579.75	26.2992	803.027	-5.90903	0.838215	-7.04954	1.79513e-12	1.38009e-09	LINC00645	long intergenic non-protein coding RNA 645	TRUE
ENSG00000139915.19	3051.25	777.118	1914.18	-1.97327	0.285452	-6.9128	4.75193e-12	3.36219e-09	MDGA2	MAM domain containing glycosylphosphatidylinositol anchor 2	TRUE
ENSG00000165434.7	54491.2	14821.8	34656.5	-1.8783	0.277968	-6.75724	1.40643e-11	9.55303e-09	PGM2L1	phosphoglucomutase 2 like 1	TRUE
ENSG00000078328.20	4544.91	746.822	2645.87	-2.60535	0.400717	-6.50172	7.94074e-11	5.18622e-08	RBFOX1	RNA binding protein, fox-1 homolog 1	TRUE
ENSG00000139629.15	5.72231	126.997	66.3595	4.47402	0.70926	6.30802	2.82631e-10	1.77754e-07	GALNT6	polypeptide N-acetylgalactosaminyltransferase 6	TRUE
ENSG00000197614.10	7.81112	204.739	106.275	4.72533	0.768697	6.14719	7.88692e-10	4.78313e-07	MFAP5	microfibril associated protein 5	TRUE
ENSG00000174469.19	1208.94	153.83	681.387	-2.97348	0.488734	-6.08405	1.17181e-09	6.86156e-07	CNTNAP2	contactin associated protein like 2	TRUE
ENSG00000106571.12	6124.23	21324	13724.1	1.79989	0.299506	6.00953	1.86065e-09	1.01922e-06	GLI3	GLI family zinc finger 3	TRUE
ENSG00000188897.8	1797.59	151.117	974.353	-3.57201	0.594377	-6.00968	1.85895e-09	1.01922e-06	AC099489.1		TRUE
ENSG00000154654.14	7104.27	488.007	3796.14	-3.86346	0.652082	-5.92481	3.12668e-09	1.65919e-06	NCAM2	neural cell adhesion molecule 2	TRUE
ENSG00000162344.3	2.77047	153.059	77.9148	5.76414	0.983444	5.86118	4.59587e-09	2.36492e-06	FGF19	fibroblast growth factor 19	TRUE
ENSG00000078725.12	3551.61	830.171	2190.89	-2.09681	0.359751	-5.8285	5.59263e-09	2.79319e-06	BRINP1	BMP/retinoic acid inducible neural specific 1	TRUE
ENSG00000165379.13	2635.43	688.181	1661.81	-1.93724	0.332834	-5.82043	5.86953e-09	2.84773e-06	LRFN5	leucine rich repeat and fibronectin type III domain containing 5	TRUE
ENSG00000182667.14	9873.25	2031.17	5952.21	-2.28126	0.39277	-5.80813	6.31726e-09	2.97982e-06	NTM	neurotrimin	TRUE
ENSG00000184408.9	3517.89	512.2	2015.05	-2.78014	0.48373	-5.74731	9.06769e-09	4.16158e-06	KCND2	potassium voltage-gated channel subfamily D member 2	TRUE
ENSG00000129514.5	19020.2	43.1533	9531.66	-8.78464	1.54108	-5.70033	1.19577e-08	5.3435e-06	FOXA1	forkhead box A1	TRUE
ENSG00000168843.13	3829.7	1226.94	2528.32	-1.64227	0.290364	-5.65591	1.55025e-08	6.74995e-06	FSTL5	follistatin like 5	TRUE
ENSG00000099256.18	1941.42	5386.32	3663.87	1.47215	0.261105	5.63817	1.71867e-08	7.29618e-06	PRTFDC1	phosphoribosyl transferase domain containing 1	TRUE
ENSG00000110660.14	183.069	906.775	544.922	2.30869	0.410061	5.63011	1.80099e-08	7.45917e-06	SLC35F2	solute carrier family 35 member F2	TRUE
ENSG00000106483.11	38.0127	434.491	236.252	3.51479	0.624796	5.6255	1.84966e-08	7.47835e-06	SFRP4	secreted frizzled related protein 4	TRUE
ENSG00000184697.6	53.2707	1293.92	673.594	4.6037	0.820463	5.6111	2.01048e-08	7.93954e-06	CLDN6	claudin 6	TRUE
ENSG00000120156.20	20.3001	226.644	123.472	3.48614	0.625115	5.5768	2.44981e-08	9.24451e-06	TEK	TEK receptor tyrosine kinase	TRUE
ENSG00000171540.7	5029.42	520.583	2775	-3.27205	0.58638	-5.58009	2.40396e-08	9.24451e-06	OTP	orthopedia homeobox	TRUE
ENSG00000125931.10	900.59	248.975	574.782	-1.85531	0.336292	-5.51698	3.44879e-08	1.27313e-05	CITED1	Cbp/p300 interacting transactivator with Glu/Asp rich carboxy-terminal domain 1	TRUE
ENSG00000159251.6	29.3839	320.366	174.875	3.44606	0.629328	5.47577	4.35614e-08	1.57387e-05	ACTC1	actin, alpha, cardiac muscle 1	TRUE
ENSG00000188906.14	4274.94	53.1466	2164.04	-6.3303	1.16628	-5.42775	5.70689e-08	2.01893e-05	LRRK2	leucine rich repeat kinase 2	TRUE
ENSG00000183715.13	6864.7	1060.31	3962.51	-2.69482	0.496966	-5.42254	5.87571e-08	2.03623e-05	OPCML	opioid binding protein/cell adhesion molecule like	TRUE
ENSG00000121871.3	3127.71	477.165	1802.44	-2.71225	0.501976	-5.40315	6.54819e-08	2.2239e-05	SLITRK3	SLIT and NTRK like family member 3	TRUE
ENSG00000120549.17	230.798	1241.67	736.234	2.42806	0.452078	5.37087	7.83559e-08	2.60894e-05	KIAA1217	KIAA1217	TRUE
ENSG00000198804.2	400128	1.01228e+06	706206	1.33908	0.250589	5.34375	9.10429e-08	2.97308e-05	MT-CO1	mitochondrially encoded cytochrome c oxidase I	TRUE
ENSG00000110492.15	17033.9	43472.1	30253	1.35169	0.253197	5.33848	9.37279e-08	3.00301e-05	MDK	midkine (neurite growth-promoting factor 2)	TRUE
ENSG00000156925.11	98.6449	1963.33	1030.99	4.31419	0.809221	5.33129	9.75185e-08	3.0666e-05	ZIC3	Zic family member 3	TRUE
ENSG00000258175.1	871.551	0.543529	436.047	-10.6876	2.00919	-5.31935	1.04139e-07	3.21524e-05	LINC02300	long intergenic non-protein coding RNA 2300	TRUE
ENSG00000137573.13	162976	923.271	81949.5	-7.46361	1.4166	-5.26868	1.37406e-07	4.16658e-05	SULF1	sulfatase 1	TRUE
ENSG00000103175.10	895.122	194.595	544.858	-2.20141	0.41845	-5.26087	1.43372e-07	4.27123e-05	WFDC1	WAP four-disulfide core domain 1	TRUE
ENSG00000091664.7	1730.32	521.682	1126	-1.73005	0.329091	-5.25706	1.46374e-07	4.28547e-05	SLC17A6	solute carrier family 17 member 6	TRUE
ENSG00000262655.3	143224	1792.68	72508.1	-6.32001	1.20314	-5.25294	1.49692e-07	4.30833e-05	SPON1	spondin 1	TRUE
ENSG00000136110.12	10.3549	114.249	62.302	3.45817	0.660485	5.23581	1.64267e-07	4.63486e-05	CNMD	chondromodulin	TRUE
ENSG00000143153.12	29681.1	11333	20507.1	-1.38902	0.265418	-5.23332	1.66496e-07	4.63486e-05	ATP1B1	ATPase Na+/K+ transporting subunit beta 1	TRUE
ENSG00000102760.12	153.372	1195.07	674.223	2.96096	0.56661	5.22574	1.73459e-07	4.69812e-05	RGCC	regulator of cell cycle	TRUE
ENSG00000136531.15	9160.78	2166.46	5663.62	-2.08017	0.398131	-5.22484	1.74302e-07	4.69812e-05	SCN2A	sodium voltage-gated channel alpha subunit 2	TRUE
ENSG00000167600.13	5.85834	1020.86	513.359	7.45073	1.43481	5.19283	2.07121e-07	5.49549e-05	CYP2S1	cytochrome P450 family 2 subfamily S member 1	TRUE
ENSG00000074803.17	236.834	16.3377	126.586	-3.85854	0.747525	-5.16175	2.44654e-07	6.29465e-05	SLC12A1	solute carrier family 12 member 1	TRUE
ENSG00000184058.13	147.687	1077.18	612.433	2.8677	0.55552	5.16219	2.44072e-07	6.29465e-05	TBX1	T-box 1	TRUE
ENSG00000174460.3	10715.7	4223.74	7469.72	-1.34315	0.260501	-5.15602	2.52248e-07	6.29916e-05	ZCCHC12	zinc finger CCHC-type containing 12	TRUE
ENSG00000260834.1	0	731.567	365.784	24.6711	4.78489	5.15605	2.52219e-07	6.29916e-05	AC009055.2		TRUE
ENSG00000263731.1	88.1509	355.997	222.074	2.01433	0.3931	5.12422	2.98771e-07	7.35279e-05	AC145207.5		TRUE
ENSG00000198734.10	4107.47	18.0413	2062.76	-7.83158	1.5301	-5.11834	3.08231e-07	7.47724e-05	F5	coagulation factor V	TRUE
ENSG00000092969.11	43745.9	10488.6	27117.2	-2.06031	0.403696	-5.10363	3.33199e-07	7.96909e-05	TGFB2	transforming growth factor beta 2	TRUE
ENSG00000124302.12	480.49	1644.04	1062.27	1.77484	0.348199	5.09721	3.44697e-07	8.12959e-05	CHST8	carbohydrate sulfotransferase 8	TRUE
ENSG00000058404.19	2814.75	1138.8	1976.78	-1.30547	0.256532	-5.0889	3.60143e-07	8.15411e-05	CAMK2B	calcium/calmodulin dependent protein kinase II beta	TRUE
ENSG00000129355.6	5172.71	2099.02	3635.87	-1.30123	0.255689	-5.08911	3.59745e-07	8.15411e-05	CDKN2D	cyclin dependent kinase inhibitor 2D	TRUE
ENSG00000180998.11	5219.76	1727.63	3473.69	-1.59526	0.313237	-5.09282	3.5278e-07	8.15411e-05	GPR137C	G protein-coupled receptor 137C	TRUE
ENSG00000167634.12	0	575.925	287.963	24.3376	4.78493	5.08629	3.65141e-07	8.15849e-05	NLRP7	NLR family pyrin domain containing 7	TRUE
ENSG00000136546.13	607.101	78.4319	342.766	-2.95341	0.581054	-5.08285	3.71821e-07	8.19987e-05	SCN7A	sodium voltage-gated channel alpha subunit 7	TRUE
ENSG00000163286.8	0	536.381	268.191	24.239	4.78495	5.06567	4.06968e-07	8.85991e-05	ALPPL2	alkaline phosphatase, placental like 2	TRUE
ENSG00000124191.17	5975.36	1049.44	3512.4	-2.50947	0.500303	-5.0159	5.27862e-07	0.000113464	TOX2	TOX high mobility group box family member 2	TRUE
ENSG00000132437.17	773.542	86.6024	430.072	-3.15783	0.63032	-5.00988	5.44646e-07	0.000115608	DDC	dopa decarboxylase	TRUE
ENSG00000172247.3	768.39	199.769	484.08	-1.94335	0.389243	-4.99265	5.95554e-07	0.000124853	C1QTNF4	C1q and TNF related 4	TRUE
ENSG00000121895.7	314.071	0	157.036	-10.6672	2.14105	-4.98223	6.28553e-07	0.000128596	TMEM156	transmembrane protein 156	TRUE
ENSG00000137252.9	477.554	55.4988	266.527	-3.10644	0.623386	-4.98318	6.25493e-07	0.000128596	HCRTR2	hypocretin receptor 2	TRUE
ENSG00000179270.6	15.4409	226.102	120.771	3.8757	0.778821	4.97636	6.47899e-07	0.000129435	C2orf71	chromosome 2 open reading frame 71	TRUE
ENSG00000244128.5	219.725	15.9403	117.833	-3.78924	0.76124	-4.97772	6.43369e-07	0.000129435	LINC01322	long intergenic non-protein coding RNA 1322	TRUE
ENSG00000130222.10	453.652	1586.14	1019.9	1.80591	0.364303	4.95716	7.15321e-07	0.000141243	GADD45G	growth arrest and DNA damage inducible gamma	TRUE
ENSG00000185352.8	5878.98	1064.55	3471.77	-2.46546	0.497654	-4.95417	7.26411e-07	0.000141784	HS6ST3	heparan sulfate 6-O-sulfotransferase 3	TRUE
ENSG00000011465.16	8917.2	57.061	4487.13	-7.28831	1.47367	-4.94568	7.58768e-07	0.000146416	DCN	decorin	TRUE
ENSG00000187569.2	0	331.056	165.528	23.5639	4.78508	4.92445	8.4597e-07	0.000161409	DPPA3	developmental pluripotency associated 3	TRUE
ENSG00000179059.9	0	288.47	144.235	23.3727	4.78513	4.88444	1.03725e-06	0.000195705	ZFP42	ZFP42 zinc finger protein	TRUE
ENSG00000254339.5	0	271.739	135.87	23.2923	4.78516	4.8676	1.12959e-06	0.000210786	AC064802.1		TRUE
ENSG00000152910.18	1550.2	11.6605	780.93	-7.05042	1.4533	-4.85131	1.22647e-06	0.000223944	CNTNAP4	contactin associated protein like 4	TRUE
ENSG00000185869.14	608.612	1569.57	1089.09	1.36665	0.281638	4.85251	1.21909e-06	0.000223944	ZNF829	zinc finger protein 829	TRUE
ENSG00000125895.5	681.999	232.157	457.078	-1.5544	0.322269	-4.82331	1.41197e-06	0.000247181	TMEM74B	transmembrane protein 74B	TRUE
ENSG00000147596.3	0	319.583	159.791	10.8328	2.24589	4.82338	1.41148e-06	0.000247181	PRDM14	PR/SET domain 14	TRUE
ENSG00000197410.12	254.543	16.228	135.386	-3.97033	0.822583	-4.82667	1.38837e-06	0.000247181	DCHS2	dachsous cadherin-related 2	TRUE
ENSG00000249464.5	128.159	7.42664	67.7927	-4.11389	0.852775	-4.82412	1.40619e-06	0.000247181	LINC01091	long intergenic non-protein coding RNA 1091	TRUE
ENSG00000164112.12	25.0249	946.826	485.925	5.23926	1.09167	4.79932	1.59206e-06	0.00027543	TMEM155	transmembrane protein 155	TRUE
ENSG00000253304.1	132.84	479.367	306.104	1.85176	0.385976	4.7976	1.60577e-06	0.00027543	TMEM200B	transmembrane protein 200B	TRUE
ENSG00000069482.6	44.0993	481.933	263.016	3.44849	0.720462	4.7865	1.69711e-06	0.000286356	GAL	galanin and GMAP prepropeptide	TRUE
ENSG00000130203.9	423.311	1842.38	1132.84	2.1221	0.443417	4.78579	1.7032e-06	0.000286356	APOE	apolipoprotein E	TRUE
ENSG00000116774.11	56.4039	1178.9	617.652	4.38684	0.920567	4.76536	1.88515e-06	0.00031384	OLFML3	olfactomedin like 3	TRUE
ENSG00000155052.14	1970.22	775.012	1372.61	-1.34613	0.283298	-4.75164	2.01771e-06	0.000332647	CNTNAP5	contactin associated protein like 5	TRUE
ENSG00000108375.12	23.026	184.911	103.969	3.00232	0.635245	4.72624	2.28717e-06	0.000369889	RNF43	ring finger protein 43	TRUE
ENSG00000283633.1	0	167.809	83.9046	22.6212	4.78542	4.72711	2.27736e-06	0.000369889	AP000547.3		TRUE
ENSG00000068615.17	19071.4	7054.22	13062.8	-1.43487	0.30529	-4.70002	2.60131e-06	0.000416724	REEP1	receptor accessory protein 1	TRUE
ENSG00000138829.11	1267.24	3994.25	2630.75	1.65609	0.355509	4.65836	3.18744e-06	0.00050585	FBN2	fibrillin 2	TRUE
ENSG00000184226.14	17065.4	5133.85	11099.6	-1.73298	0.372384	-4.65373	3.25979e-06	0.000512542	PCDH9	protocadherin 9	TRUE
ENSG00000196104.10	3151.63	773.22	1962.43	-2.02702	0.435802	-4.65124	3.29946e-06	0.00051402	SPOCK3	SPARC/osteonectin, cwcv and kazal like domains proteoglycan 3	TRUE
ENSG00000165084.15	620.076	46.1173	333.097	-3.74991	0.811073	-4.6234	3.77504e-06	0.000582763	C8orf34	chromosome 8 open reading frame 34	TRUE
ENSG00000089199.9	10683	4084.79	7383.87	-1.387	0.300227	-4.61983	3.8406e-06	0.000587543	CHGB	chromogranin B	TRUE
ENSG00000154122.12	4559.74	2031.76	3295.75	-1.1662	0.252556	-4.61761	3.8818e-06	0.000588544	ANKH	ANKH inorganic pyrophosphate transport regulator	TRUE
ENSG00000186868.15	5144.85	1653.78	3399.32	-1.63737	0.355651	-4.60388	4.14696e-06	0.000623181	MAPT	microtubule associated protein tau	TRUE
ENSG00000132872.11	56310.9	24730.4	40520.7	-1.18712	0.259557	-4.57364	4.79318e-06	0.000709923	SYT4	synaptotagmin 4	TRUE
ENSG00000139865.16	719.556	6.15682	362.856	-6.86395	1.50157	-4.57119	4.8496e-06	0.000709923	TTC6	tetratricopeptide repeat domain 6	TRUE
ENSG00000178187.7	50.9574	491.684	271.321	3.26865	0.71501	4.57148	4.84303e-06	0.000709923	ZNF454	zinc finger protein 454	TRUE
ENSG00000169715.14	8.90162	281.579	145.24	4.97974	1.09004	4.5684	4.91466e-06	0.000713298	MT1E	metallothionein 1E	TRUE
ENSG00000185742.6	1540.29	364.074	952.18	-2.08111	0.456281	-4.56103	5.09039e-06	0.000732541	C11orf87	chromosome 11 open reading frame 87	TRUE
ENSG00000176641.10	8770.07	3022.29	5896.18	-1.53695	0.337187	-4.55815	5.16067e-06	0.000736414	RNF152	ring finger protein 152	TRUE
ENSG00000185483.11	267.807	1492.45	880.129	2.47905	0.546482	4.53638	5.72286e-06	0.000809832	ROR1	receptor tyrosine kinase like orphan receptor 1	TRUE
ENSG00000065717.14	2099.02	91.1015	1095.06	-4.52597	0.998097	-4.5346	5.77132e-06	0.000809941	TLE2	transducin like enhancer of split 2	TRUE
ENSG00000162670.10	1155.87	136.652	646.262	-3.07958	0.680138	-4.52787	5.95811e-06	0.000829301	BRINP3	BMP/retinoic acid inducible neural specific 3	TRUE
ENSG00000114204.14	178.117	25.9702	102.044	-2.77467	0.615561	-4.50755	6.5582e-06	0.000905405	SERPINI2	serpin family I member 2	TRUE
ENSG00000112137.17	2441.74	755.347	1598.54	-1.69285	0.375782	-4.50487	6.64138e-06	0.000909494	PHACTR1	phosphatase and actin regulator 1	TRUE
ENSG00000197584.11	297.698	89.471	193.584	-1.73379	0.385464	-4.49793	6.86173e-06	0.000932152	KCNMB2	potassium calcium-activated channel subfamily M regulatory beta subunit 2	TRUE
ENSG00000204531.17	0	163.246	81.6232	21.5018	4.78544	4.49318	7.01672e-06	0.000944457	POU5F1	POU class 5 homeobox 1	TRUE
ENSG00000233237.6	81.7931	325.091	203.442	1.9904	0.443122	4.49176	7.06355e-06	0.000944457	LINC00472	long intergenic non-protein coding RNA 472	TRUE
ENSG00000163975.11	102.002	396.853	249.427	1.96113	0.437471	4.48287	7.36452e-06	0.000977007	MELTF	melanotransferrin	TRUE
ENSG00000259417.2	376.587	1105.82	741.204	1.55377	0.346812	4.48013	7.45968e-06	0.00098196	CTXND1	cortexin domain containing 1	TRUE
ENSG00000170049.9	174.122	663.158	418.64	1.9293	0.432354	4.46231	8.10808e-06	0.0010591	KCNAB3	potassium voltage-gated channel subfamily A regulatory beta subunit 3	TRUE
ENSG00000004848.7	5134.83	49.0861	2591.96	-6.70899	1.50685	-4.45232	8.49484e-06	0.00110115	ARX	aristaless related homeobox	TRUE
ENSG00000108515.17	160.044	464.199	312.122	1.53615	0.347294	4.42321	9.72438e-06	0.00125098	ENO3	enolase 3	TRUE
ENSG00000142611.16	980.216	3488.06	2234.14	1.83108	0.415841	4.4033	1.06616e-05	0.00136123	PRDM16	PR/SET domain 16	TRUE
ENSG00000089169.14	735.349	50.9773	393.163	-3.85218	0.876848	-4.39321	1.11687e-05	0.00141227	RPH3A	rabphilin 3A	TRUE
ENSG00000173848.18	2038.07	4747.69	3392.88	1.21999	0.277771	4.39207	1.12276e-05	0.00141227	NET1	neuroepithelial cell transforming 1	TRUE
ENSG00000166573.5	1466.6	36.9409	751.77	-5.30978	1.2185	-4.35763	1.31481e-05	0.00164168	GALR1	galanin receptor 1	TRUE
ENSG00000047457.13	20953	1214.87	11083.9	-4.10833	0.948635	-4.33078	1.48581e-05	0.0018283	CP	ceruloplasmin	TRUE
ENSG00000151650.7	2.36162	237.996	120.179	6.65203	1.53582	4.33125	1.48263e-05	0.0018283	VENTX	VENT homeobox	TRUE
ENSG00000075388.3	0.499531	540.693	270.596	10.1286	2.34107	4.32647	1.51519e-05	0.00185043	FGF4	fibroblast growth factor 4	TRUE
ENSG00000198885.9	13.08	131.647	72.3634	3.32477	0.768741	4.32496	1.52559e-05	0.00185043	ITPRIPL1	inositol 1,4,5-trisphosphate receptor interacting protein-like 1	TRUE
ENSG00000187634.11	830.782	346.123	588.453	-1.2633	0.292506	-4.31889	1.56818e-05	0.0018886	SAMD11	sterile alpha motif domain containing 11	TRUE
ENSG00000205929.10	160.04	20.4666	90.2531	-2.96651	0.688709	-4.30734	1.65226e-05	0.00197585	C21orf62	chromosome 21 open reading frame 62	TRUE
ENSG00000100065.14	299.011	1674.39	986.702	2.4855	0.577706	4.30236	1.6899e-05	0.00200673	CARD10	caspase recruitment domain family member 10	TRUE
ENSG00000110446.10	96.7367	1301.06	698.898	3.7489	0.872823	4.29515	1.74577e-05	0.00205868	SLC15A3	solute carrier family 15 member 3	TRUE
ENSG00000164125.15	37711.7	999.936	19355.8	-5.23705	1.22073	-4.29011	1.78587e-05	0.00209144	FAM198B	family with sequence similarity 198 member B	TRUE
ENSG00000155849.15	11782.4	3241.72	7512.04	-1.86175	0.43454	-4.28441	1.83221e-05	0.00213101	ELMO1	engulfment and cell motility 1	TRUE
ENSG00000066032.18	11568.6	4022.32	7795.44	-1.52412	0.355866	-4.28285	1.84511e-05	0.00213105	CTNNA2	catenin alpha 2	TRUE
ENSG00000198763.3	164229	452345	308287	1.46171	0.341411	4.28138	1.85734e-05	0.00213105	MT-ND2	mitochondrially encoded NADH:ubiquinone oxidoreductase core subunit 2	TRUE
ENSG00000174607.10	157.093	541.196	349.145	1.78415	0.417449	4.27393	1.92054e-05	0.00217523	UGT8	UDP glycosyltransferase 8	TRUE
ENSG00000212993.4	32.0637	229.708	130.886	2.83946	0.664383	4.27383	1.92147e-05	0.00217523	POU5F1B	POU class 5 homeobox 1B	TRUE
ENSG00000153179.12	149.412	860.839	505.125	2.52747	0.592371	4.2667	1.9839e-05	0.00223103	RASSF3	Ras association domain family member 3	TRUE
ENSG00000050767.15	6701.19	418.08	3559.64	-4.00267	0.939758	-4.25926	2.05108e-05	0.00229141	COL23A1	collagen type XXIII alpha 1 chain	TRUE
ENSG00000172260.14	4941.45	1302.39	3121.92	-1.92387	0.452075	-4.25565	2.08444e-05	0.00231346	NEGR1	neuronal growth regulator 1	TRUE
ENSG00000178031.16	1281.7	13753.2	7517.46	3.42358	0.805165	4.25202	2.11853e-05	0.00233602	ADAMTSL1	ADAMTS like 1	TRUE
ENSG00000134533.6	1448.44	77.3401	762.889	-4.22717	0.994504	-4.25053	2.13264e-05	0.00233641	RERG	RAS like estrogen regulated growth inhibitor	TRUE
ENSG00000152931.7	69.8935	6.84656	38.37	-3.3535	0.789451	-4.2479	2.15787e-05	0.0023489	PART1	prostate androgen-regulated transcript 1 (non-protein coding)	TRUE
ENSG00000041353.9	9983.95	1298.26	5641.1	-2.94312	0.693313	-4.245	2.18589e-05	0.00236424	RAB27B	RAB27B, member RAS oncogene family	TRUE
ENSG00000088808.16	2986.97	1355.52	2171.25	-1.1399	0.269413	-4.23106	2.32594e-05	0.00249979	PPP1R13B	protein phosphatase 1 regulatory subunit 13B	TRUE
ENSG00000150510.16	2150.88	4998.82	3574.85	1.21662	0.287662	4.22933	2.34387e-05	0.00250194	FAM124A	family with sequence similarity 124 member A	TRUE
ENSG00000180611.6	2641.2	1073.59	1857.4	-1.29879	0.307184	-4.22804	2.35741e-05	0.00250194	MB21D2	Mab-21 domain containing 2	TRUE
ENSG00000124749.16	990.437	13.113	501.775	-6.23888	1.47613	-4.22652	2.37329e-05	0.00250316	COL21A1	collagen type XXI alpha 1 chain	TRUE
ENSG00000116690.12	2030.78	11.9529	1021.36	-7.40769	1.76347	-4.20062	2.66181e-05	0.00279014	PRG4	proteoglycan 4	TRUE
ENSG00000136698.8	674.324	9.30834	341.816	-6.17651	1.47103	-4.19878	2.68357e-05	0.00279569	CFC1	cripto, FRL-1, cryptic family 1	TRUE
ENSG00000113361.12	30928.4	1333.33	16130.8	-4.53582	1.08219	-4.19135	2.77303e-05	0.00287127	CDH6	cadherin 6	TRUE
ENSG00000143476.17	2329.09	5210	3769.54	1.16146	0.277601	4.18392	2.86528e-05	0.00294881	DTL	denticleless E3 ubiquitin protein ligase homolog	TRUE
ENSG00000079841.18	3458.96	1017.91	2238.44	-1.76487	0.422426	-4.17794	2.94167e-05	0.00300919	RIMS1	regulating synaptic membrane exocytosis 1	TRUE
ENSG00000164440.14	1079.25	128.678	603.966	-3.06849	0.735157	-4.17393	2.99391e-05	0.00304429	TXLNB	taxilin beta	TRUE
ENSG00000184470.20	244.148	1304.55	774.351	2.41806	0.580749	4.1637	3.13136e-05	0.0031651	TXNRD2	thioredoxin reductase 2	TRUE
ENSG00000163682.15	910.911	4982.69	2946.8	2.45146	0.589406	4.15921	3.19346e-05	0.00320876	RPL9	ribosomal protein L9	TRUE
ENSG00000178401.14	1586.5	334.051	960.274	-2.24753	0.541996	-4.14677	3.37199e-05	0.00336822	DNAJC22	DnaJ heat shock protein family (Hsp40) member C22	TRUE
ENSG00000169840.4	216.73	1491.49	854.11	2.78214	0.671685	4.14203	3.44243e-05	0.00341848	GSX1	GS homeobox 1	TRUE
ENSG00000143333.6	510.69	4119.08	2314.89	3.01184	0.728	4.13714	3.51666e-05	0.00344092	RGS16	regulator of G protein signaling 16	TRUE
ENSG00000169429.10	3244.82	24.7465	1634.78	-7.0358	1.70089	-4.13654	3.52583e-05	0.00344092	CXCL8	C-X-C motif chemokine ligand 8	TRUE
ENSG00000187122.16	157077	20356.6	88716.8	-2.94789	0.712226	-4.13899	3.48844e-05	0.00344092	SLIT1	slit guidance ligand 1	TRUE
ENSG00000050628.20	454.991	25.1756	240.083	-4.17548	1.00982	-4.13488	3.55139e-05	0.00344607	PTGER3	prostaglandin E receptor 3	TRUE
ENSG00000266524.2	154.456	2289.12	1221.79	3.88958	0.943954	4.12052	3.78014e-05	0.00364719	GDF10	growth differentiation factor 10	TRUE
ENSG00000198739.10	1668.04	439.783	1053.91	-1.92358	0.468306	-4.10753	3.9992e-05	0.00383675	LRRTM3	leucine rich repeat transmembrane neuronal 3	TRUE
ENSG00000120094.6	0.499531	136.203	68.3515	8.14726	1.99336	4.0872	4.3661e-05	0.00414194	HOXB1	homeobox B1	TRUE
ENSG00000166257.8	22825.5	11443.4	17134.5	-0.99613	0.243703	-4.08748	4.36086e-05	0.00414194	SCN3B	sodium voltage-gated channel beta subunit 3	TRUE
ENSG00000108176.14	7776.29	1652.52	4714.4	-2.23437	0.548099	-4.07658	4.57024e-05	0.00424084	DNAJC12	DnaJ heat shock protein family (Hsp40) member C12	TRUE
ENSG00000146147.14	2650.84	60.3445	1355.59	-5.45679	1.33782	-4.07888	4.5254e-05	0.00424084	MLIP	muscular LMNA interacting protein	TRUE
ENSG00000166292.11	83.3838	500.093	291.738	2.58332	0.633603	4.07719	4.55836e-05	0.00424084	TMEM100	transmembrane protein 100	TRUE
ENSG00000198673.10	1385.47	354.678	870.074	-1.96603	0.482184	-4.07733	4.55549e-05	0.00424084	FAM19A2	family with sequence similarity 19 member A2, C-C motif chemokine like	TRUE
ENSG00000101074.3	478.733	1.01395	239.873	-8.86468	2.1794	-4.06749	4.75222e-05	0.00438573	R3HDML	R3H domain containing like	TRUE
ENSG00000084764.10	10513.5	5101.1	7807.3	-1.04337	0.256898	-4.0614	4.87801e-05	0.00446755	MAPRE3	microtubule associated protein RP/EB family member 3	TRUE
ENSG00000095303.14	37.9659	292.095	165.03	2.94689	0.725717	4.06066	4.8935e-05	0.00446755	PTGS1	prostaglandin-endoperoxide synthase 1	TRUE
ENSG00000112293.14	875.436	305.989	590.713	-1.51684	0.374082	-4.05484	5.01691e-05	0.00455573	GPLD1	glycosylphosphatidylinositol specific phospholipase D1	TRUE
ENSG00000198727.2	247038	755889	501463	1.61344	0.398083	4.05304	5.05574e-05	0.00456657	MT-CYB	mitochondrially encoded cytochrome b	TRUE
ENSG00000148357.16	18.8016	287.133	152.967	3.93453	0.97161	4.04949	5.13292e-05	0.00461175	HMCN2	hemicentin 2	TRUE
ENSG00000198712.1	223813	606587	415200	1.43842	0.357285	4.02598	5.67394e-05	0.00507101	MT-CO2	mitochondrially encoded cytochrome c oxidase II	TRUE
ENSG00000198888.2	130735	347656	239195	1.41102	0.351136	4.01844	5.85847e-05	0.00520852	MT-ND1	mitochondrially encoded NADH:ubiquinone oxidoreductase core subunit 1	TRUE
ENSG00000175471.19	2032.96	377.552	1205.26	-2.42894	0.605734	-4.00991	6.07415e-05	0.00537214	MCTP1	multiple C2 and transmembrane domain containing 1	TRUE
ENSG00000091181.19	70.5268	1.05051	35.7887	-6.06918	1.5148	-4.0066	6.15999e-05	0.00539189	IL5RA	interleukin 5 receptor subunit alpha	TRUE
ENSG00000225127.2	75.6627	8.47715	42.0699	-3.16335	0.78932	-4.00769	6.1315e-05	0.00539189	LINC00237	long intergenic non-protein coding RNA 237	TRUE
ENSG00000214285.2	0	53.5853	26.7926	8.25585	2.06124	4.00527	6.19454e-05	0.00539434	NPS	neuropeptide S	TRUE
ENSG00000251664.3	570.185	209.38	389.782	-1.44544	0.361173	-4.00208	6.27881e-05	0.00543982	PCDHA12	protocadherin alpha 12	TRUE
ENSG00000050030.13	6327.54	2142.11	4234.83	-1.56266	0.390749	-3.99915	6.35712e-05	0.00545203	NEXMIF	neurite extension and migration factor	TRUE
ENSG00000148948.7	4319.94	1310.69	2815.32	-1.72073	0.430231	-3.99955	6.34639e-05	0.00545203	LRRC4C	leucine rich repeat containing 4C	TRUE
ENSG00000086205.16	0	41.4354	20.7177	7.88598	1.97421	3.9945	6.48318e-05	0.0055322	FOLH1	folate hydrolase 1	TRUE
ENSG00000138650.8	11515.9	2739.47	7127.7	-2.07171	0.519004	-3.99171	6.55994e-05	0.00556971	PCDH10	protocadherin 10	TRUE
ENSG00000164418.19	5349.67	2524.72	3937.2	-1.08332	0.271832	-3.98527	6.74041e-05	0.00569447	GRIK2	glutamate ionotropic receptor kainate type subunit 2	TRUE
ENSG00000145526.11	1891.7	379.506	1135.6	-2.31748	0.583855	-3.96927	7.20927e-05	0.00606042	CDH18	cadherin 18	TRUE
ENSG00000259834.1	540.578	57.8969	299.238	-3.22466	0.813044	-3.96616	7.30408e-05	0.00610988	AL365361.1		TRUE
ENSG00000221923.8	1266.27	2664.6	1965.44	1.07327	0.27078	3.96365	7.38138e-05	0.00614427	ZNF880	zinc finger protein 880	TRUE
ENSG00000144354.13	1063.82	2566.72	1815.27	1.2706	0.322022	3.94569	7.95697e-05	0.00659109	CDCA7	cell division cycle associated 7	TRUE
ENSG00000186297.11	754.397	1642.95	1198.67	1.12283	0.28491	3.94101	8.11404e-05	0.00668857	GABRA5	gamma-aminobutyric acid type A receptor alpha5 subunit	TRUE
ENSG00000254300.1	2.27094	80.7061	41.4885	5.12372	1.30127	3.93747	8.23459e-05	0.00675515	LINC01111	long intergenic non-protein coding RNA 1111	TRUE
ENSG00000166006.12	205.229	13.9855	109.607	-3.88041	0.987081	-3.93119	8.45256e-05	0.00690062	KCNC2	potassium voltage-gated channel subfamily C member 2	TRUE
ENSG00000153714.5	1659.02	249.756	954.387	-2.73199	0.695429	-3.9285	8.5477e-05	0.0069449	LURAP1L	leucine rich adaptor protein 1 like	TRUE
ENSG00000013573.16	644.169	1393.59	1018.88	1.11345	0.284797	3.90962	9.24397e-05	0.00747485	DDX11	DEAD/H-box helicase 11	TRUE
ENSG00000167693.16	7576.5	19633.6	13605.1	1.3737	0.35149	3.90823	9.29754e-05	0.00748253	NXN	nucleoredoxin	TRUE
ENSG00000254245.2	44.3691	5534.42	2789.4	6.96322	1.78299	3.90535	9.40898e-05	0.00753651	PCDHGA3	protocadherin gamma subfamily A, 3	TRUE
ENSG00000112139.14	5047.75	1567.86	3307.8	-1.68693	0.43225	-3.90266	9.51401e-05	0.00754941	MDGA1	MAM domain containing glycosylphosphatidylinositol anchor 1	TRUE
ENSG00000171243.7	211.411	56.6542	134.033	-1.90028	0.486893	-3.90287	9.50607e-05	0.00754941	SOSTDC1	sclerostin domain containing 1	TRUE
ENSG00000153233.12	345.472	98.9939	222.233	-1.80199	0.461949	-3.90085	9.5856e-05	0.00757084	PTPRR	protein tyrosine phosphatase, receptor type R	TRUE
ENSG00000135973.2	183.614	51.6893	117.652	-1.82752	0.469291	-3.89421	9.85201e-05	0.00774523	GPR45	G protein-coupled receptor 45	TRUE
ENSG00000116675.15	23915.1	8415.61	16165.4	-1.5068	0.38721	-3.89144	9.96512e-05	0.00779805	DNAJC6	DnaJ heat shock protein family (Hsp40) member C6	TRUE
ENSG00000167136.6	344.568	123.562	234.065	-1.48016	0.380832	-3.88665	0.000101637	0.00785857	ENDOG	endonuclease G	TRUE
ENSG00000182601.6	3631.33	239.213	1935.27	-3.92403	1.0097	-3.88633	0.000101773	0.00785857	HS3ST4	heparan sulfate-glucosamine 3-sulfotransferase 4	TRUE
ENSG00000198625.12	2578.41	5324.6	3951.5	1.04623	0.269214	3.88623	0.000101813	0.00785857	MDM4	MDM4, p53 regulator	TRUE
ENSG00000136541.14	987.04	44.126	515.583	-4.484	1.15612	-3.87848	0.00010511	0.00807638	ERMN	ermin	TRUE
ENSG00000156253.6	366.984	2969.64	1668.31	3.01687	0.778775	3.87387	0.000107121	0.00819379	RWDD2B	RWD domain containing 2B	TRUE
ENSG00000115840.13	4265.73	2178.5	3222.12	-0.969458	0.251017	-3.86212	0.000112406	0.0084862	SLC25A12	solute carrier family 25 member 12	TRUE
ENSG00000156959.8	3476.18	1732.58	2604.38	-1.00461	0.260125	-3.86204	0.000112443	0.0084862	LHFPL4	LHFPL tetraspan subfamily member 4	TRUE
ENSG00000284683.1	66.0355	5.21597	35.6258	-3.66001	0.947619	-3.86233	0.000112312	0.0084862	AC087565.3		TRUE
ENSG00000189350.12	95.5532	627.169	361.361	2.71455	0.704616	3.85252	0.000116909	0.00878422	TOGARAM2	TOG array regulator of axonemal microtubules 2	TRUE
ENSG00000065361.14	49.6848	322.385	186.035	2.6976	0.70244	3.84034	0.000122866	0.00907148	ERBB3	erb-b2 receptor tyrosine kinase 3	TRUE
ENSG00000075223.13	10234.5	2244.47	6239.5	-2.18894	0.569878	-3.84107	0.000122501	0.00907148	SEMA3C	semaphorin 3C	TRUE
ENSG00000080224.17	536.755	135.378	336.067	-1.98774	0.518167	-3.8361	0.000125006	0.00907148	EPHA6	EPH receptor A6	TRUE
ENSG00000110675.12	3942.23	1294.91	2618.57	-1.60629	0.418451	-3.83865	0.000123715	0.00907148	ELMOD1	ELMO domain containing 1	TRUE
ENSG00000145244.11	2475.91	34.9178	1255.41	-6.14757	1.59959	-3.84322	0.000121432	0.00907148	CORIN	corin, serine peptidase	TRUE
ENSG00000179163.11	2360.77	1102.61	1731.69	-1.09825	0.286271	-3.83638	0.00012486	0.00907148	FUCA1	fucosidase, alpha-L- 1, tissue	TRUE
ENSG00000198944.5	483.458	41.34	262.399	-3.54987	0.925072	-3.8374	0.000124344	0.00907148	SOWAHA	sosondowah ankyrin repeat domain family member A	TRUE
ENSG00000277738.1	3.72419	393.706	198.715	6.71906	1.74966	3.8402	0.000122933	0.00907148	AC126175.1		TRUE
ENSG00000158764.6	4.76859	52.1232	28.4459	3.45228	0.901561	3.82922	0.00012855	0.00924964	ITLN2	intelectin 2	TRUE
ENSG00000240563.1	0.953718	2136.47	1068.71	11.13	2.9064	3.82948	0.000128414	0.00924964	L1TD1	LINE1 type transposase domain containing 1	TRUE
ENSG00000262877.4	254.646	856.598	555.622	1.74999	0.457167	3.82791	0.000129237	0.00925981	AC110285.2		TRUE
ENSG00000029559.6	427.281	1.52093	214.401	-8.12036	2.12749	-3.81688	0.000135149	0.00964272	IBSP	integrin binding sialoprotein	TRUE
ENSG00000118733.16	1462.15	130.218	796.183	-3.4898	0.915826	-3.81055	0.00013866	0.00985181	OLFM3	olfactomedin 3	TRUE
ENSG00000107819.13	9174.83	4680.04	6927.43	-0.971175	0.254983	-3.80879	0.00013965	0.00988081	SFXN3	sideroflexin 3	TRUE
ENSG00000197308.9	601.646	30.6522	316.149	-4.29688	1.1289	-3.80626	0.000141081	0.00994068	GATA3-AS1	GATA3 antisense RNA 1	TRUE
ENSG00000197956.9	1454.14	13.0034	733.569	-6.80443	1.78941	-3.80262	0.000143174	0.0100465	S100A6	S100 calcium binding protein A6	TRUE
ENSG00000174473.15	1931.27	325.349	1128.31	-2.56911	0.67729	-3.79322	0.000148707	0.0103918	GALNTL6	polypeptide N-acetylgalactosaminyltransferase like 6	TRUE
ENSG00000148123.14	615.602	267.043	441.322	-1.20479	0.317766	-3.79144	0.000149779	0.0104231	PLPPR1	phospholipid phosphatase related 1	TRUE
ENSG00000149451.17	8.12928	74.2664	41.1978	3.19291	0.842359	3.79044	0.000150383	0.0104231	ADAM33	ADAM metallopeptidase domain 33	TRUE
ENSG00000165973.18	3491.28	236.489	1863.88	-3.88425	1.02576	-3.78668	0.000152672	0.0105387	NELL1	neural EGFL like 1	TRUE
ENSG00000172005.10	28.7476	789.467	409.108	4.77971	1.264	3.78143	0.000155932	0.0107201	MAL	mal, T-cell differentiation protein	TRUE
ENSG00000268089.2	8546.27	2528.52	5537.39	-1.75706	0.464936	-3.77915	0.000157362	0.0107749	GABRQ	gamma-aminobutyric acid type A receptor theta subunit	TRUE
ENSG00000125798.14	2432.59	1.52093	1217.05	-10.6349	2.81504	-3.77788	0.000158166	0.0107864	FOXA2	forkhead box A2	TRUE
ENSG00000171132.13	3634.8	1231.27	2433.04	-1.56184	0.413892	-3.77355	0.000160942	0.0109318	PRKCE	protein kinase C epsilon	TRUE
ENSG00000145945.5	6.35787	311.184	158.771	5.61841	1.48967	3.77157	0.000162221	0.0109748	FAM50B	family with sequence similarity 50 member B	TRUE
ENSG00000014257.15	705.611	9.34489	357.478	-6.23721	1.65588	-3.76671	0.000165416	0.0111243	ACPP	acid phosphatase, prostate	TRUE
ENSG00000111052.7	18486.4	5162.63	11824.5	-1.84031	0.488705	-3.76569	0.000166087	0.0111243	LIN7A	lin-7 homolog A, crumbs cell polarity complex component	TRUE
ENSG00000165905.17	11.8535	168.226	90.0395	3.82671	1.01633	3.76523	0.000166396	0.0111243	LARGE2	LARGE xylosyl- and glucuronyltransferase 2	TRUE
ENSG00000267041.5	473.14	1116.74	794.941	1.23868	0.329166	3.76309	0.000167829	0.0111761	ZNF850	zinc finger protein 850	TRUE
ENSG00000099337.4	65.9426	222.912	144.427	1.75835	0.467546	3.7608	0.000169371	0.0112318	KCNK6	potassium two pore domain channel subfamily K member 6	TRUE
ENSG00000115112.7	2.49765	149.138	75.8181	5.91951	1.57438	3.75989	0.000169988	0.0112318	TFCP2L1	transcription factor CP2 like 1	TRUE
ENSG00000153162.8	8325.99	217.127	4271.56	-5.26112	1.39996	-3.75806	0.000171237	0.0112705	BMP6	bone morphogenetic protein 6	TRUE
ENSG00000173930.8	19.6646	178.338	99.0013	3.18294	0.847351	3.75634	0.000172413	0.011304	SLCO4C1	solute carrier organic anion transporter family member 4C1	TRUE
ENSG00000170017.12	70538.4	3640.09	37089.3	-4.27636	1.13944	-3.75304	0.000174703	0.0114101	ALCAM	activated leukocyte cell adhesion molecule	TRUE
ENSG00000128610.11	5.13209	140.045	72.5884	4.76451	1.2702	3.751	0.000176128	0.0114591	FEZF1	FEZ family zinc finger 1	TRUE
ENSG00000198216.10	1474.92	405.829	940.374	-1.86168	0.496769	-3.74759	0.000178545	0.011572	CACNA1E	calcium voltage-gated channel subunit alpha1 E	TRUE
ENSG00000269343.6	223.893	824.917	524.405	1.88209	0.502553	3.74505	0.000180355	0.0116449	ZNF587B	zinc finger protein 587B	TRUE
ENSG00000179600.3	144.183	0	72.0915	-9.54396	2.55545	-3.73475	0.0001879	0.0120861	GPHB5	glycoprotein hormone beta 5	TRUE
ENSG00000048052.21	3977.13	1346.02	2661.57	-1.56295	0.419935	-3.7219	0.000197731	0.0126228	HDAC9	histone deacetylase 9	TRUE
ENSG00000165072.9	94.5103	1661.55	878.032	4.13571	1.11114	3.72204	0.000197619	0.0126228	MAMDC2	MAM domain containing 2	TRUE
ENSG00000164512.17	927.658	86.4799	507.069	-3.42378	0.920261	-3.72044	0.000198872	0.0126481	ANKRD55	ankyrin repeat domain 55	TRUE
ENSG00000158089.14	93.5566	302.892	198.224	1.69414	0.455495	3.71934	0.000199744	0.0126561	GALNT14	polypeptide N-acetylgalactosaminyltransferase 14	TRUE
ENSG00000164483.16	382.355	41.847	212.101	-3.19397	0.859151	-3.71759	0.000201136	0.012697	SAMD3	sterile alpha motif domain containing 3	TRUE
ENSG00000152154.10	2535.23	920.028	1727.63	-1.46233	0.393559	-3.71565	0.000202686	0.0127004	TMEM178A	transmembrane protein 178A	TRUE
ENSG00000242512.8	28.9297	112.765	70.8473	1.96167	0.527916	3.71588	0.000202495	0.0127004	LINC01206	long intergenic non-protein coding RNA 1206	TRUE
ENSG00000131914.10	91.9205	3911.44	2001.68	5.41119	1.45687	3.71425	0.000203804	0.0127235	LIN28A	lin-28 homolog A	TRUE
ENSG00000156298.12	9833.52	4195.62	7014.57	-1.22883	0.330969	-3.71283	0.000204957	0.0127487	TSPAN7	tetraspanin 7	TRUE
ENSG00000260257.2	232.753	554.648	393.7	1.25317	0.337727	3.71059	0.000206778	0.0128149	AL035071.1		TRUE
ENSG00000158560.14	1601.37	557.493	1079.43	-1.52201	0.410316	-3.70936	0.000207782	0.0128303	DYNC1I1	dynein cytoplasmic 1 intermediate chain 1	TRUE
ENSG00000120659.14	57.2654	0	28.6327	-8.21139	2.21641	-3.70481	0.00021155	0.0129687	TNFSF11	TNF superfamily member 11	TRUE
ENSG00000139329.4	27341.9	1154.81	14248.4	-4.5654	1.23216	-3.70519	0.000211236	0.0129687	LUM	lumican	TRUE
ENSG00000120675.5	68.9866	271.66	170.323	1.97678	0.533907	3.70248	0.000213499	0.0129944	DNAJC15	DnaJ heat shock protein family (Hsp40) member C15	TRUE
ENSG00000164484.11	8823.16	1636.08	5229.62	-2.43112	0.656556	-3.70283	0.000213206	0.0129944	TMEM200A	transmembrane protein 200A	TRUE
ENSG00000116983.12	9200.03	2810.91	6005.47	-1.71063	0.462498	-3.69867	0.000216728	0.0130743	HPCAL4	hippocalcin like 4	TRUE
ENSG00000171435.13	565.924	152.662	359.293	-1.89114	0.511252	-3.69904	0.000216415	0.0130743	KSR2	kinase suppressor of ras 2	TRUE
ENSG00000178860.8	4.40509	65.6065	35.0058	3.91001	1.05727	3.69821	0.000217123	0.0130743	MSC	musculin	TRUE
ENSG00000115896.15	4813.74	1730.21	3271.98	-1.47624	0.399282	-3.69724	0.000217957	0.0130782	PLCL1	phospholipase C like 1 (inactive)	TRUE
ENSG00000184216.13	426.6	2385.35	1405.97	2.48297	0.672755	3.69075	0.000223595	0.0133693	IRAK1	interleukin 1 receptor associated kinase 1	TRUE
ENSG00000135218.17	5505.59	224.854	2865.22	-4.61386	1.25117	-3.68764	0.000226347	0.0134863	CD36	CD36 molecule	TRUE
ENSG00000147724.11	1219.42	62.3135	640.865	-4.29097	1.16397	-3.6865	0.000227356	0.0134991	FAM135B	family with sequence similarity 135 member B	TRUE
ENSG00000103534.16	1871.97	32.9217	952.448	-5.82857	1.58333	-3.68122	0.000232121	0.0136863	TMC5	transmembrane channel like 5	TRUE
ENSG00000184635.15	1182.49	3159.12	2170.8	1.41763	0.38509	3.68129	0.000232054	0.0136863	ZNF93	zinc finger protein 93	TRUE
ENSG00000147804.9	119.264	657.216	388.24	2.46143	0.670398	3.67159	0.000241046	0.0141145	SLC39A4	solute carrier family 39 member 4	TRUE
ENSG00000159403.15	117.443	361.064	239.254	1.62042	0.441271	3.67217	0.000240503	0.0141145	C1R	complement C1r	TRUE
ENSG00000173262.11	302.197	66.3328	184.265	-2.18938	0.596476	-3.67051	0.000242063	0.0141253	SLC2A14	solute carrier family 2 member 14	TRUE
ENSG00000137261.13	1011.29	229.504	620.399	-2.14003	0.584983	-3.65827	0.000253925	0.0147668	KIAA0319	KIAA0319	TRUE
ENSG00000101336.13	2.40697	82.9724	42.6897	5.11261	1.39816	3.65668	0.000255504	0.0148079	HCK	HCK proto-oncogene, Src family tyrosine kinase	TRUE
ENSG00000118689.14	4130.59	1844.03	2987.31	-1.16351	0.318512	-3.65295	0.000259249	0.0149739	FOXO3	forkhead box O3	TRUE
ENSG00000248771.5	1367.09	0	683.544	-12.7892	3.50266	-3.65127	0.000260951	0.015021	SMIM31	small integral membrane protein 31	TRUE
ENSG00000162543.5	38.5107	542.083	290.297	3.81691	1.04605	3.64888	0.00026339	0.0151102	UBXN10	UBX domain protein 10	TRUE
ENSG00000166145.14	118.353	576.067	347.21	2.28329	0.625961	3.64766	0.00026464	0.0151308	SPINT1	serine peptidase inhibitor, Kunitz type 1	TRUE
ENSG00000168743.12	834.946	148.207	491.577	-2.49327	0.684709	-3.64136	0.000271198	0.0154537	NPNT	nephronectin	TRUE
ENSG00000215217.6	793.078	283.39	538.234	-1.48477	0.408001	-3.63913	0.00027356	0.0155245	C5orf49	chromosome 5 open reading frame 49	TRUE
ENSG00000274265.4	150.142	37.5258	93.8338	-1.99833	0.549223	-3.63846	0.000274269	0.0155245	AC245297.3		TRUE
ENSG00000134817.10	49.8178	584.23	317.024	3.55393	0.97749	3.63577	0.000277153	0.0156172	APLNR	apelin receptor	TRUE
ENSG00000198131.13	213.674	1122.37	668.021	2.39357	0.658438	3.63522	0.000277746	0.0156172	ZNF544	zinc finger protein 544	TRUE
ENSG00000091972.18	25516.5	12179	18847.8	-1.06702	0.293738	-3.63258	0.000280605	0.0156742	CD200	CD200 molecule	TRUE
ENSG00000183145.8	589.182	25.1803	307.181	-4.54983	1.25236	-3.63299	0.000280154	0.0156742	RIPPLY3	ripply transcriptional repressor 3	TRUE
ENSG00000170608.2	9.12834	63.1765	36.1524	2.79507	0.770017	3.62989	0.000283545	0.0157865	FOXA3	forkhead box A3	TRUE
ENSG00000181072.11	702.102	135.781	418.941	-2.37082	0.653393	-3.62848	0.000285094	0.0158209	CHRM2	cholinergic receptor muscarinic 2	TRUE
ENSG00000142494.13	107.772	340.775	224.273	1.65979	0.457664	3.62665	0.000287123	0.015874	SLC47A1	solute carrier family 47 member 1	TRUE
ENSG00000148702.14	559.614	14.9995	287.307	-5.22335	1.44055	-3.62593	0.000287921	0.015874	HABP2	hyaluronan binding protein 2	TRUE
ENSG00000151490.13	13411	4871.96	9141.49	-1.46088	0.403207	-3.62314	0.000291052	0.0159431	PTPRO	protein tyrosine phosphatase, receptor type O	TRUE
ENSG00000175445.14	6156.63	254	3205.31	-4.59933	1.26926	-3.62363	0.000290498	0.0159431	LPL	lipoprotein lipase	TRUE
ENSG00000198938.2	165146	385586	275366	1.22331	0.338383	3.61517	0.000300156	0.0163889	MT-CO3	mitochondrially encoded cytochrome c oxidase III	TRUE
ENSG00000153347.9	314.126	45.569	179.847	-2.78464	0.770704	-3.61311	0.000302541	0.0164136	FAM81B	family with sequence similarity 81 member B	TRUE
ENSG00000187672.12	4913.94	2545.24	3729.59	-0.949114	0.262664	-3.61341	0.000302198	0.0164136	ERC2	ELKS/RAB6-interacting/CAST family member 2	TRUE
ENSG00000152503.9	10003.4	4535	7269.2	-1.14135	0.315997	-3.61189	0.000303973	0.0164387	TRIM36	tripartite motif containing 36	TRUE
ENSG00000077713.18	195.054	789.382	492.218	2.01759	0.561459	3.59347	0.000326297	0.0175343	SLC25A43	solute carrier family 25 member 43	TRUE
ENSG00000128872.9	38082.1	12728	25405.1	-1.58112	0.43995	-3.59385	0.000325822	0.0175343	TMOD2	tropomodulin 2	TRUE
ENSG00000117983.17	8153.66	16.913	4085.29	-8.91237	2.48666	-3.58407	0.000338283	0.0181211	MUC5B	mucin 5B, oligomeric mucus/gel-forming	TRUE
ENSG00000180660.7	4223.27	1863.96	3043.62	-1.18001	0.329497	-3.58126	0.000341942	0.0182595	MAB21L1	mab-21 like 1	TRUE
ENSG00000145604.15	2613.45	7502.56	5058	1.52137	0.425309	3.5771	0.00034743	0.0184944	SKP2	S-phase kinase associated protein 2	TRUE
ENSG00000139946.9	6983.19	19719.9	13351.5	1.49769	0.41904	3.57409	0.000351448	0.0186498	PELI2	pellino E3 ubiquitin protein ligase family member 2	TRUE
ENSG00000147434.8	119.034	13.9124	66.4733	-3.10245	0.868612	-3.57173	0.000354627	0.0187599	CHRNA6	cholinergic receptor nicotinic alpha 6 subunit	TRUE
ENSG00000104953.19	332.738	18.6532	175.696	-4.15513	1.16419	-3.56912	0.000358184	0.0188732	TLE6	transducin like enhancer of split 6	TRUE
ENSG00000157388.15	610.61	271.469	441.04	-1.16982	0.327815	-3.56853	0.000358992	0.0188732	CACNA1D	calcium voltage-gated channel subunit alpha1 D	TRUE
ENSG00000170893.3	729.376	1616.79	1173.09	1.14824	0.321973	3.56626	0.000362117	0.0189787	TRH	thyrotropin releasing hormone	TRUE
ENSG00000136997.17	1907.18	32804.9	17356	4.10442	1.15152	3.56434	0.000364777	0.0190009	MYC	MYC proto-oncogene, bHLH transcription factor	TRUE
ENSG00000188883.4	2.31628	204.531	103.424	6.45558	1.81075	3.56514	0.000363667	0.0190009	KLRG2	killer cell lectin like receptor G2	TRUE
ENSG00000140563.14	43.7343	2259.07	1151.4	5.69105	1.60254	3.55127	0.000383379	0.0197896	MCTP2	multiple C2 and transmembrane domain containing 2	TRUE
ENSG00000164176.12	21108.1	4630.37	12869.2	-2.18859	0.616288	-3.55124	0.000383416	0.0197896	EDIL3	EGF like repeats and discoidin domains 3	TRUE
ENSG00000198883.11	263.281	49.6614	156.471	-2.4064	0.677468	-3.55205	0.000382241	0.0197896	PNMA5	paraneoplastic Ma antigen family member 5	TRUE
ENSG00000125257.13	1957.04	3784.5	2870.77	0.95137	0.268496	3.54333	0.000395114	0.0202711	ABCC4	ATP binding cassette subfamily C member 4	TRUE
ENSG00000129910.7	28.2934	149.952	89.1228	2.40813	0.679626	3.54331	0.000395131	0.0202711	CDH15	cadherin 15	TRUE
ENSG00000152822.13	739.195	97.7796	418.487	-2.9188	0.824248	-3.54116	0.00039837	0.0203757	GRM1	glutamate metabotropic receptor 1	TRUE
ENSG00000158373.8	864.645	183.18	523.913	-2.23891	0.632659	-3.53889	0.000401806	0.0204897	HIST1H2BD	histone cluster 1 H2B family member d	TRUE
ENSG00000169239.12	1695.67	866.297	1280.98	-0.968876	0.273846	-3.53803	0.000403117	0.020495	CA5B	carbonic anhydrase 5B	TRUE
ENSG00000114771.13	141.05	0.543529	70.7967	-8.05578	2.2788	-3.53509	0.000407629	0.0206625	AADAC	arylacetamide deacetylase	TRUE
ENSG00000146477.5	7.62975	155.947	81.7882	4.35338	1.23262	3.53181	0.00041273	0.0208588	SLC22A3	solute carrier family 22 member 3	TRUE
ENSG00000149654.9	716.336	221.456	468.896	-1.69421	0.479984	-3.52973	0.00041598	0.0209607	CDH22	cadherin 22	TRUE
ENSG00000002746.14	2895.05	1292.2	2093.62	-1.16366	0.330094	-3.52524	0.000423104	0.0211939	HECW1	HECT, C2 and WW domain containing E3 ubiquitin protein ligase 1	TRUE
ENSG00000120262.9	836.904	338.765	587.834	-1.30456	0.370005	-3.5258	0.000422213	0.0211939	CCDC170	coiled-coil domain containing 170	TRUE
ENSG00000090104.11	197.77	3.62194	100.696	-5.76657	1.6384	-3.51964	0.000432132	0.0215825	RGS1	regulator of G protein signaling 1	TRUE
ENSG00000141401.11	369.951	983.567	676.759	1.41098	0.401083	3.51792	0.000434945	0.0216352	IMPA2	inositol monophosphatase 2	TRUE
ENSG00000206052.10	10282.3	4389.28	7335.79	-1.22812	0.349152	-3.51744	0.000435736	0.0216352	DOK6	docking protein 6	TRUE
ENSG00000164684.13	9336.33	4442.68	6889.51	-1.07144	0.304786	-3.51536	0.00043915	0.0217411	ZNF704	zinc finger protein 704	TRUE
ENSG00000050555.17	23.8437	163.569	93.7063	2.77461	0.789799	3.51306	0.000442984	0.0218038	LAMC3	laminin subunit gamma 3	TRUE
ENSG00000163519.13	32.7446	1.05051	16.8975	-4.96353	1.41261	-3.51373	0.000441854	0.0218038	TRAT1	T-cell receptor associated transmembrane adaptor 1	TRUE
ENSG00000152578.12	6071.37	1277.16	3674.26	-2.24918	0.640692	-3.51055	0.000447183	0.0219469	GRIA4	glutamate ionotropic receptor AMPA type subunit 4	TRUE
ENSG00000126947.12	1413.59	4902.86	3158.23	1.79432	0.511826	3.50572	0.000455378	0.0222846	ARMCX1	armadillo repeat containing, X-linked 1	TRUE
ENSG00000272711.1	76.9345	233.829	155.382	1.60227	0.457501	3.50222	0.000461393	0.0225141	AC019069.1		TRUE
ENSG00000170477.12	226.696	0.543529	113.62	-8.73736	2.49615	-3.50033	0.000464681	0.0226096	KRT4	keratin 4	TRUE
ENSG00000177873.12	484.125	1081.25	782.688	1.15953	0.332634	3.4859	0.000490492	0.0237753	ZNF619	zinc finger protein 619	TRUE
ENSG00000204970.9	228.935	52.4935	140.714	-2.12607	0.609995	-3.48538	0.000491439	0.0237753	PCDHA1	protocadherin alpha 1	TRUE
ENSG00000083290.19	12171.6	6711.86	9441.75	-0.858738	0.246792	-3.47961	0.000502153	0.0242246	ULK2	unc-51 like autophagy activating kinase 2	TRUE
ENSG00000268041.2	1655.36	402.113	1028.74	-2.04114	0.587751	-3.47279	0.000515078	0.0247777	AC010616.1		TRUE
ENSG00000255693.1	50.6378	6.84656	28.7422	-2.88849	0.833905	-3.46381	0.000532586	0.0255476	LINC02389	long intergenic non-protein coding RNA 2389	TRUE
ENSG00000106078.17	440.985	1525.18	983.084	1.79001	0.516962	3.46256	0.000535068	0.0255943	COBL	cordon-bleu WH2 repeat protein	TRUE
ENSG00000010671.15	2.31628	46.1078	24.2121	4.29898	1.24216	3.4609	0.000538382	0.0256805	BTK	Bruton tyrosine kinase	TRUE
ENSG00000009709.11	4404.36	15097.1	9750.72	1.77723	0.513823	3.45883	0.000542524	0.0257636	PAX7	paired box 7	TRUE
ENSG00000227676.3	38.649	2.06446	20.3567	-4.21478	1.21867	-3.45852	0.000543159	0.0257636	LINC01068	long intergenic non-protein coding RNA 1068	TRUE
ENSG00000048545.13	63.5825	231.664	147.623	1.86353	0.539026	3.45721	0.000545796	0.0258166	GUCA1A	guanylate cyclase activator 1A	TRUE
ENSG00000183631.4	132.243	3.26117	67.7523	-5.35383	1.54907	-3.45616	0.000547934	0.0258457	PRR32	proline rich 32	TRUE
ENSG00000114279.13	3483.95	1018.31	2251.13	-1.77452	0.514467	-3.44924	0.000562171	0.0263708	FGF12	fibroblast growth factor 12	TRUE
ENSG00000198786.2	405037	932126	668581	1.20247	0.348584	3.4496	0.000561424	0.0263708	MT-ND5	mitochondrially encoded NADH:ubiquinone oxidoreductase core subunit 5	TRUE
ENSG00000184454.6	299.038	3.65849	151.348	-6.35187	1.84324	-3.44604	0.00056887	0.0266115	NCMAP	non-compact myelin associated protein	TRUE
ENSG00000101003.9	1974.49	3883.43	2928.96	0.975775	0.283408	3.443	0.0005753	0.0268384	GINS1	GINS complex subunit 1	TRUE
ENSG00000156535.13	22786.6	1101.84	11944.2	-4.3702	1.26999	-3.44113	0.000579282	0.0269501	CD109	CD109 molecule	TRUE
ENSG00000174807.3	252.546	1101.17	676.858	2.12505	0.618142	3.43779	0.000586473	0.0272101	CD248	CD248 molecule	TRUE
ENSG00000118729.11	95.5993	364.665	230.132	1.93179	0.562322	3.43538	0.000591726	0.027379	CASQ2	calsequestrin 2	TRUE
ENSG00000076706.16	8848.45	21800.4	15324.4	1.30084	0.378816	3.43395	0.000594844	0.0274485	MCAM	melanoma cell adhesion molecule	TRUE
ENSG00000263745.6	1.40791	42.23	21.819	4.89741	1.42669	3.43272	0.000597565	0.0274993	AP005230.1		TRUE
ENSG00000127955.15	19016.6	7754.04	13385.3	-1.29424	0.377572	-3.42778	0.000608532	0.0279283	GNAI1	G protein subunit alpha i1	TRUE
ENSG00000143320.8	2422.99	14636.7	8529.86	2.59473	0.757368	3.42598	0.000612589	0.0280387	CRABP2	cellular retinoic acid binding protein 2	TRUE
ENSG00000133135.13	148.588	2.10101	75.3446	-6.14422	1.79488	-3.4232	0.000618888	0.0282209	RNF128	ring finger protein 128, E3 ubiquitin protein ligase	TRUE
ENSG00000259275.2	61.4468	255.642	158.544	2.05727	0.601056	3.42276	0.000619892	0.0282209	AC087477.2		TRUE
ENSG00000171189.17	1784.3	546.342	1165.32	-1.70775	0.499065	-3.42191	0.000621825	0.0282332	GRIK1	glutamate ionotropic receptor kainate type subunit 1	TRUE
ENSG00000140873.15	377.123	126.599	251.861	-1.57409	0.46067	-3.41695	0.000633268	0.0286761	ADAMTS18	ADAM metallopeptidase with thrombospondin type 1 motif 18	TRUE
ENSG00000007314.12	15.1235	193.428	104.276	3.67627	1.07671	3.41437	0.000639304	0.0288724	SCN4A	sodium voltage-gated channel alpha subunit 4	TRUE
ENSG00000161544.9	1480.43	439.51	959.971	-1.75228	0.513789	-3.4105	0.000648439	0.0292073	CYGB	cytoglobin	TRUE
ENSG00000183801.7	0.499531	82.2874	41.3935	7.4155	2.17578	3.4082	0.000653936	0.029377	OLFML1	olfactomedin like 1	TRUE
ENSG00000142765.17	56.6782	202.368	129.523	1.83676	0.539053	3.40739	0.000655874	0.0293863	SYTL1	synaptotagmin like 1	TRUE
ENSG00000151287.16	300.515	689.653	495.084	1.19802	0.351799	3.4054	0.000660666	0.0294456	TEX30	testis expressed 30	TRUE
ENSG00000180176.14	1245.16	3528.31	2386.73	1.50262	0.441245	3.40541	0.000660656	0.0294456	TH	tyrosine hydroxylase	TRUE
ENSG00000127423.10	288.614	616.944	452.779	1.09597	0.321928	3.40438	0.000663147	0.0294788	AUNIP	aurora kinase A and ninein interacting protein	TRUE
ENSG00000151876.12	40.3282	240.094	140.211	2.5752	0.756802	3.40273	0.000667157	0.0295796	FBXO4	F-box protein 4	TRUE
ENSG00000145147.19	32690	3576.13	18133.1	-3.19238	0.93879	-3.40053	0.000672563	0.0297416	SLIT2	slit guidance ligand 2	TRUE
ENSG00000204634.12	1535.38	674.118	1104.75	-1.18736	0.349618	-3.39616	0.000683374	0.0301412	TBC1D8	TBC1 domain family member 8	TRUE
ENSG00000188916.8	2683.77	601.765	1642.77	-2.15687	0.635705	-3.39288	0.000691607	0.0304253	FAM196A	family with sequence similarity 196 member A	TRUE
ENSG00000168959.14	768.943	102.425	435.684	-2.90927	0.858065	-3.3905	0.000697659	0.0304549	GRM5	glutamate metabotropic receptor 5	TRUE
ENSG00000176293.19	143.831	501.363	322.597	1.80157	0.531339	3.39062	0.000697354	0.0304549	ZNF135	zinc finger protein 135	TRUE
ENSG00000267719.1	1.40791	33.7211	17.5645	4.57176	1.34803	3.39145	0.000695233	0.0304549	LINC02078	long intergenic non-protein coding RNA 2078	TRUE
ENSG00000183072.9	5.76765	83.1537	44.4607	3.85391	1.13926	3.38282	0.000717466	0.0312282	NKX2-5	NK2 homeobox 5	TRUE
ENSG00000198840.2	89718.9	195580	142649	1.12428	0.332409	3.38221	0.000719053	0.0312282	MT-ND3	mitochondrially encoded NADH:ubiquinone oxidoreductase core subunit 3	TRUE
ENSG00000133477.16	2.81581	76.6313	39.7236	4.76096	1.40858	3.37997	0.000724925	0.0314029	FAM83F	family with sequence similarity 83 member F	TRUE
ENSG00000019505.7	16864.9	4113.7	10489.3	-2.03555	0.603647	-3.37208	0.000746022	0.0321528	SYT13	synaptotagmin 13	TRUE
ENSG00000260317.1	113.536	436.872	275.204	1.94534	0.576824	3.3725	0.000744888	0.0321528	AC009812.4		TRUE
ENSG00000160180.15	363.66	11.5556	187.608	-4.97589	1.477	-3.36893	0.000754619	0.032441	TFF3	trefoil factor 3	TRUE
ENSG00000007866.19	3386.8	7388.42	5387.61	1.12529	0.334405	3.36505	0.000765311	0.0328176	TEAD3	TEA domain transcription factor 3	TRUE
ENSG00000096060.14	845.372	2761.71	1803.54	1.70785	0.507755	3.36352	0.000769543	0.0329159	FKBP5	FK506 binding protein 5	TRUE
ENSG00000168421.12	158.08	4.7821	81.431	-5.04984	1.50255	-3.36086	0.000777004	0.0331515	RHOH	ras homolog family member H	TRUE
ENSG00000106688.11	2458.58	1137.62	1798.1	-1.11179	0.331538	-3.35342	0.000798187	0.0338816	SLC1A1	solute carrier family 1 member 1	TRUE
ENSG00000126950.7	11551.9	5183.26	8367.6	-1.15622	0.344999	-3.35138	0.000804092	0.0338816	TMEM35A	transmembrane protein 35A	TRUE
ENSG00000164007.10	70.3039	450.994	260.649	2.68069	0.799847	3.35151	0.000803728	0.0338816	CLDN19	claudin 19	TRUE
ENSG00000181409.11	1503.79	806.601	1155.19	-0.898662	0.268122	-3.3517	0.000803178	0.0338816	AATK	apoptosis associated tyrosine kinase	TRUE
ENSG00000186654.20	520.276	1412.77	966.525	1.44135	0.429825	3.35334	0.000798427	0.0338816	PRR5	proline rich 5	TRUE
ENSG00000131620.17	16.2593	110.883	63.5712	2.76385	0.826101	3.34566	0.000820864	0.0344175	ANO1	anoctamin 1	TRUE
ENSG00000182447.4	105.868	7.75086	56.8094	-3.76803	1.12623	-3.3457	0.000820753	0.0344175	OTOL1	otolin 1	TRUE
ENSG00000119969.14	1535.09	3407.65	2471.37	1.15045	0.344146	3.3429	0.000829083	0.0345511	HELLS	helicase, lymphoid specific	TRUE
ENSG00000143198.12	8088.62	4151.42	6120.02	-0.962323	0.287828	-3.34339	0.000827605	0.0345511	MGST3	microsomal glutathione S-transferase 3	TRUE
ENSG00000144619.14	9009.08	14.7023	4511.89	-9.25811	2.76978	-3.34254	0.000830153	0.0345511	CNTN4	contactin 4	TRUE
ENSG00000112232.8	1247.49	285.877	766.682	-2.1252	0.636215	-3.34039	0.000836614	0.0347348	KHDRBS2	KH RNA binding domain containing, signal transduction associated 2	TRUE
ENSG00000066056.13	19.7107	128.869	74.2898	2.70654	0.810532	3.33921	0.000840177	0.0347977	TIE1	tyrosine kinase with immunoglobulin like and EGF like domains 1	TRUE
ENSG00000065609.14	12785.7	4276.62	8531.17	-1.58	0.473953	-3.33365	0.000857131	0.0354135	SNAP91	synaptosome associated protein 91	TRUE
ENSG00000133985.2	6793.17	3526.71	5159.94	-0.945792	0.283898	-3.33145	0.000863948	0.0356085	TTC9	tetratricopeptide repeat domain 9	TRUE
ENSG00000168702.17	2230.69	417.117	1323.9	-2.41921	0.727507	-3.32534	0.000883095	0.0363095	LRP1B	LDL receptor related protein 1B	TRUE
ENSG00000198695.2	89257.1	221314	155286	1.31006	0.394092	3.32425	0.000886562	0.036364	MT-ND6	mitochondrially encoded NADH:ubiquinone oxidoreductase core subunit 6	TRUE
ENSG00000134215.15	2385.55	1145.71	1765.63	-1.05809	0.318511	-3.32201	0.000893731	0.0365697	VAV3	vav guanine nucleotide exchange factor 3	TRUE
ENSG00000187210.12	140.877	416.165	278.521	1.56313	0.470736	3.3206	0.000898234	0.0366656	GCNT1	glucosaminyl (N-acetyl) transferase 1, core 2	TRUE
ENSG00000196091.13	9.85534	379.15	194.503	5.2643	1.58757	3.31594	0.000913346	0.0371931	MYBPC1	myosin binding protein C, slow type	TRUE
ENSG00000165092.12	582.003	26.0115	304.007	-4.48442	1.35795	-3.30234	0.000958826	0.0389517	ALDH1A1	aldehyde dehydrogenase 1 family member A1	TRUE
ENSG00000265107.2	5.90368	305.641	155.772	5.69903	1.72862	3.29686	0.000977718	0.0396244	GJA5	gap junction protein alpha 5	TRUE
ENSG00000198286.9	2.36162	72.4293	37.3955	4.93605	1.49791	3.29529	0.000983198	0.0397516	CARD11	caspase recruitment domain family member 11	TRUE
ENSG00000180332.6	121.44	15.9356	68.688	-2.92512	0.888107	-3.29366	0.000988934	0.0398886	KCTD4	potassium channel tetramerization domain containing 4	TRUE
ENSG00000100033.16	54.5909	387.26	220.925	2.82499	0.857892	3.29295	0.000991432	0.0398946	PRODH	proline dehydrogenase 1	TRUE
ENSG00000006638.11	14.7146	87.6353	51.175	2.57278	0.782231	3.28903	0.00100533	0.0403132	TBXA2R	thromboxane A2 receptor	TRUE
ENSG00000136014.11	300.424	1693.09	996.758	2.49459	0.758537	3.28868	0.00100658	0.0403132	USP44	ubiquitin specific peptidase 44	TRUE
ENSG00000155886.11	497.394	175.914	336.654	-1.50028	0.456341	-3.28762	0.00101039	0.0403704	SLC24A2	solute carrier family 24 member 2	TRUE
ENSG00000106538.9	138.74	556.971	347.856	2.00622	0.610503	3.28617	0.00101561	0.0404839	RARRES2	retinoic acid receptor responder 2	TRUE
ENSG00000183876.8	12.3983	72.0557	42.227	2.53895	0.772804	3.28537	0.00101848	0.0405031	ARSI	arylsulfatase family member I	TRUE
ENSG00000205856.3	552.511	148.833	350.672	-1.89157	0.576097	-3.28343	0.00102553	0.0406882	C22orf42	chromosome 22 open reading frame 42	TRUE
ENSG00000121104.7	1065.53	2542.39	1803.96	1.25475	0.382301	3.28211	0.00103033	0.0407832	FAM117A	family with sequence similarity 117 member A	TRUE
ENSG00000081237.18	124.565	1.08706	62.8262	-6.85908	2.09311	-3.27698	0.00104924	0.0414352	PTPRC	protein tyrosine phosphatase, receptor type C	TRUE
ENSG00000147614.3	260.469	27.2082	143.838	-3.26119	0.9958	-3.27495	0.00105681	0.0416372	ATP6V0D2	ATPase H+ transporting V0 subunit d2	TRUE
ENSG00000167513.8	686.365	1367.63	1027	0.994432	0.303834	3.27294	0.00106434	0.0418369	CDT1	chromatin licensing and DNA replication factor 1	TRUE
ENSG00000170577.7	0	55.9136	27.9568	8.31817	2.54226	3.27196	0.00106806	0.0418862	SIX2	SIX homeobox 2	TRUE
ENSG00000005981.12	345.724	18.2925	182.008	-4.23969	1.29647	-3.27019	0.00107475	0.0419375	ASB4	ankyrin repeat and SOCS box containing 4	TRUE
ENSG00000159871.14	23.7523	97.4364	60.5943	2.03657	0.622713	3.27048	0.00107365	0.0419375	LYPD5	LY6/PLAUR domain containing 5	TRUE
ENSG00000176153.11	4.76859	158.035	81.4019	5.05135	1.54492	3.26966	0.00107678	0.0419375	GPX2	glutathione peroxidase 2	TRUE
ENSG00000082482.13	817.311	243.658	530.485	-1.74652	0.534513	-3.26749	0.00108506	0.0420671	KCNK2	potassium two pore domain channel subfamily K member 2	TRUE
ENSG00000104413.15	14.7139	540.698	277.706	5.20189	1.59177	3.268	0.00108312	0.0420671	ESRP1	epithelial splicing regulatory protein 1	TRUE
ENSG00000083067.22	1389.86	96.8164	743.336	-3.84421	1.17722	-3.2655	0.0010927	0.0422303	TRPM3	transient receptor potential cation channel subfamily M member 3	TRUE
ENSG00000133131.14	1549.52	2821.58	2185.55	0.864712	0.264887	3.26446	0.00109673	0.0422303	MORC4	MORC family CW-type zinc finger 4	TRUE
ENSG00000197134.11	0.499531	124.789	62.6444	8.01124	2.45408	3.26446	0.00109672	0.0422303	ZNF257	zinc finger protein 257	TRUE
ENSG00000198899.2	128546	290613	209580	1.17681	0.36075	3.26213	0.00110577	0.0424821	MT-ATP6	mitochondrially encoded ATP synthase 6	TRUE
ENSG00000135324.5	449.147	131.888	290.518	-1.76735	0.542031	-3.2606	0.00111176	0.042492	MRAP2	melanocortin 2 receptor accessory protein 2	TRUE
ENSG00000168546.10	1201.8	378.625	790.212	-1.66633	0.511028	-3.26075	0.00111118	0.042492	GFRA2	GDNF family receptor alpha 2	TRUE
ENSG00000181885.18	1.45325	102.049	51.7509	6.14255	1.88413	3.26015	0.00111353	0.042492	CLDN7	claudin 7	TRUE
ENSG00000102802.9	5.76765	48.1818	26.9747	3.06648	0.94212	3.25487	0.00113445	0.0431658	MEDAG	mesenteric estrogen dependent adipogenesis	TRUE
ENSG00000158246.7	282.399	1824.76	1053.58	2.69164	0.827227	3.25381	0.00113869	0.0431658	FAM46B	family with sequence similarity 46 member B	TRUE
ENSG00000250284.1	0	98.39	49.195	9.13324	2.80697	3.25378	0.00113882	0.0431658	AC109439.2		TRUE
ENSG00000004799.7	20145.7	1222.27	10684	-4.04281	1.24291	-3.25269	0.00114317	0.0432342	PDK4	pyruvate dehydrogenase kinase 4	TRUE
ENSG00000185477.4	9771.25	2919.52	6345.38	-1.74285	0.536082	-3.25108	0.00114967	0.0433234	GPRIN3	GPRIN family member 3	TRUE
ENSG00000250241.5	575.246	164.24	369.743	-1.80866	0.556365	-3.25084	0.00115063	0.0433234	AC105383.1		TRUE
ENSG00000165169.10	277.728	1709.07	993.401	2.62099	0.807065	3.24756	0.00116398	0.0437291	DYNLT3	dynein light chain Tctex-type 3	TRUE
ENSG00000260848.1	36.3335	1.55748	18.9455	-4.53727	1.39799	-3.24556	0.00117221	0.043941	AC092114.1		TRUE
ENSG00000162493.16	9464.64	22024.1	15744.4	1.21847	0.375543	3.24457	0.00117628	0.0439965	PDPN	podoplanin	TRUE
ENSG00000171466.9	3303.46	6302.36	4802.91	0.931947	0.28736	3.24314	0.00118221	0.0440754	ZNF562	zinc finger protein 562	TRUE
ENSG00000196092.12	1329.11	448.923	889.016	-1.56612	0.482952	-3.24281	0.00118358	0.0440754	PAX5	paired box 5	TRUE
ENSG00000144810.15	1088.13	98.9986	593.564	-3.45816	1.06827	-3.23716	0.00120726	0.0448589	COL8A1	collagen type VIII alpha 1 chain	TRUE
ENSG00000100206.9	39.2846	139.978	89.6312	1.83153	0.566033	3.23573	0.00121331	0.0449852	DMC1	DNA meiotic recombinase 1	TRUE
ENSG00000186487.17	7321.23	2336.57	4828.9	-1.64775	0.509363	-3.23492	0.00121675	0.0450145	MYT1L	myelin transcription factor 1 like	TRUE
ENSG00000253227.1	274.244	3.8047	139.024	-6.17875	1.91058	-3.23396	0.00122087	0.0450689	AC090192.2		TRUE
ENSG00000130762.14	133.114	414.3	273.707	1.6376	0.506689	3.23196	0.00122942	0.0452859	ARHGEF16	Rho guanine nucleotide exchange factor 16	TRUE
ENSG00000126583.10	473.786	2052.81	1263.3	2.11509	0.655015	3.22907	0.00124192	0.0455486	PRKCG	protein kinase C gamma	TRUE
ENSG00000176842.14	2615.53	6854.9	4735.22	1.39003	0.430469	3.22909	0.00124184	0.0455486	IRX5	iroquois homeobox 5	TRUE
ENSG00000101311.15	3.49672	379.004	191.25	6.76849	2.09877	3.22498	0.00125982	0.0460645	FERMT1	fermitin family member 1	TRUE
ENSG00000129951.18	11323.8	6109.42	8716.58	-0.890224	0.276087	-3.22443	0.00126222	0.0460645	PLPPR3	phospholipid phosphatase related 3	TRUE
ENSG00000250366.2	3603.71	9428.11	6515.91	1.38744	0.430346	3.224	0.00126412	0.0460645	TUNAR	TCL1 upstream neural differentiation-associated RNA	TRUE
ENSG00000188641.12	2826.11	228.349	1527.23	-3.62962	1.12645	-3.22217	0.00127222	0.0462336	DPYD	dihydropyrimidine dehydrogenase	TRUE
ENSG00000280707.2	63.7616	236.515	150.138	1.89291	0.587544	3.22173	0.00127421	0.0462336	AL353747.4		TRUE
ENSG00000198934.4	4947.04	2820.04	3883.54	-0.810843	0.251927	-3.21856	0.00128834	0.0466467	MAGEE1	MAGE family member E1	TRUE
ENSG00000188816.3	34.9709	1.55748	18.2642	-4.48208	1.39307	-3.21743	0.00129347	0.0467327	HMX2	H6 family homeobox 2	TRUE
ENSG00000100092.20	630.225	1280.55	955.387	1.02291	0.318512	3.21152	0.00132034	0.0475015	SH3BP1	SH3 domain binding protein 1	TRUE
ENSG00000266714.7	123.21	312.977	218.094	1.34586	0.419022	3.2119	0.00131859	0.0475015	MYO15B	myosin XVB	TRUE
ENSG00000265972.5	20078.5	8246.38	14162.4	-1.28383	0.400005	-3.20952	0.00132955	0.0477316	TXNIP	thioredoxin interacting protein	TRUE
ENSG00000085999.11	491.488	969.136	730.312	0.9793	0.30558	3.20472	0.00135193	0.0483527	RAD54L	RAD54 like (S. cerevisiae)	TRUE
ENSG00000115252.18	3440.55	1282.61	2361.58	-1.4236	0.444238	-3.20459	0.00135254	0.0483527	PDE1A	phosphodiesterase 1A	TRUE
ENSG00000182870.12	918.379	326.872	622.626	-1.49062	0.466513	-3.19523	0.00139719	0.0498439	GALNT9	polypeptide N-acetylgalactosaminyltransferase 9	TRUE
ENSG00000185070.10	2684.92	404.51	1544.71	-2.73038	0.855567	-3.19131	0.0014163	0.0504198	FLRT2	fibronectin leucine rich transmembrane protein 2	FALSE
ENSG00000005249.12	5876.71	2152.67	4014.69	-1.44894	0.454285	-3.18951	0.00142516	0.0506289	PRKAR2B	protein kinase cAMP-dependent type II regulatory subunit beta	FALSE
ENSG00000249803.5	0	87.2365	43.6183	8.95968	2.81699	3.18059	0.00146976	0.0521044	AC112178.1		FALSE
ENSG00000161082.12	14439.8	8140.91	11290.3	-0.826791	0.260338	-3.17584	0.00149404	0.0528547	CELF5	CUGBP Elav-like family member 5	FALSE
ENSG00000273319.1	313.889	4.89176	159.39	-6.00953	1.89449	-3.17211	0.00151334	0.0534262	AC058791.1		FALSE
ENSG00000183662.10	221.891	13.5151	117.703	-4.04106	1.27435	-3.17107	0.0015188	0.0535076	FAM19A1	family with sequence similarity 19 member A1, C-C motif chemokine like	FALSE
ENSG00000188580.14	2754.17	1075.7	1914.93	-1.35633	0.428083	-3.16838	0.00153289	0.0537811	NKAIN2	sodium/potassium transporting ATPase interacting 2	FALSE
ENSG00000233056.2	24.5239	981.438	502.981	5.3231	1.67984	3.16881	0.00153063	0.0537811	ERVH48-1	endogenous retrovirus group 48 member 1	FALSE
ENSG00000249115.8	1053.28	2145.74	1599.51	1.02651	0.324108	3.16719	0.00153922	0.0538918	HAUS5	HAUS augmin like complex subunit 5	FALSE
ENSG00000152595.16	56.2656	0	28.1328	-8.18611	2.58584	-3.16574	0.00154688	0.0540484	MEPE	matrix extracellular phosphoglycoprotein	FALSE
ENSG00000169432.14	4384.27	939.339	2661.81	-2.22269	0.702306	-3.16485	0.00155162	0.0541028	SCN9A	sodium voltage-gated channel alpha subunit 9	FALSE
ENSG00000102003.10	16253.4	8570.1	12411.7	-0.923358	0.292096	-3.16115	0.00157149	0.0546835	SYP	synaptophysin	FALSE
ENSG00000105784.15	4194.6	891.948	2543.27	-2.23363	0.707417	-3.15744	0.0015916	0.0550584	RUNDC3B	RUN domain containing 3B	FALSE
ENSG00000123473.15	1351.15	2416.75	1883.95	0.838826	0.265722	3.15678	0.00159524	0.0550584	STIL	STIL, centriolar assembly protein	FALSE
ENSG00000128683.13	5322.03	1795.97	3559	-1.56722	0.496452	-3.15685	0.00159484	0.0550584	GAD1	glutamate decarboxylase 1	FALSE
ENSG00000134595.8	2553.9	13581.9	8067.91	2.4109	0.76339	3.15815	0.00158773	0.0550584	SOX3	SRY-box 3	FALSE
ENSG00000145708.10	7170.24	902.546	4036.39	-2.99004	0.947609	-3.15535	0.00160308	0.0552167	CRHBP	corticotropin releasing hormone binding protein	FALSE
ENSG00000139910.19	38312.2	17566.9	27939.5	-1.12494	0.356601	-3.15462	0.0016071	0.0552432	NOVA1	NOVA alternative splicing regulator 1	FALSE
ENSG00000137203.10	657.363	2513.77	1585.57	1.93487	0.61375	3.15254	0.00161858	0.0555256	TFAP2A	transcription factor AP-2 alpha	FALSE
ENSG00000164506.14	4876.51	2480.85	3678.68	-0.975059	0.309434	-3.1511	0.00162656	0.0556867	STXBP5	syntaxin binding protein 5	FALSE
ENSG00000106302.9	1.49859	273.804	137.651	7.52787	2.39224	3.14679	0.00165073	0.0564004	HYAL4	hyaluronoglucosaminidase 4	FALSE
ENSG00000130643.8	2751.27	1069.85	1910.56	-1.36254	0.433552	-3.14274	0.00167374	0.0570718	CALY	calcyon neuron specific vesicular protein	FALSE
ENSG00000102452.15	2574.86	533.92	1554.39	-2.27002	0.722507	-3.14187	0.00167875	0.0571278	NALCN	sodium leak channel, non-selective	FALSE
ENSG00000145990.10	2500.96	1235.2	1868.08	-1.01761	0.324052	-3.14028	0.00168787	0.0573233	GFOD1	glucose-fructose oxidoreductase domain containing 1	FALSE
ENSG00000184113.9	91.6	374.458	233.029	2.03287	0.64857	3.13439	0.00172211	0.0583696	CLDN5	claudin 5	FALSE
ENSG00000133101.9	1231.03	329.205	780.12	-1.9027	0.60775	-3.13073	0.00174372	0.0589824	CCNA1	cyclin A1	FALSE
ENSG00000271646.1	94.1446	280.641	187.393	1.57663	0.503691	3.13016	0.00174714	0.0589824	AC099343.3		FALSE
ENSG00000197961.11	3255.32	6986.27	5120.79	1.10168	0.352129	3.12862	0.00175628	0.0590595	ZNF121	zinc finger protein 121	FALSE
ENSG00000198886.2	449496	1.01099e+06	730245	1.1694	0.373775	3.12861	0.00175638	0.0590595	MT-ND4	mitochondrially encoded NADH:ubiquinone oxidoreductase core subunit 4	FALSE
ENSG00000163576.17	301.336	92.3396	196.838	-1.70739	0.546023	-3.12696	0.00176625	0.0592741	EFHB	EF-hand domain family member B	FALSE
ENSG00000164116.16	781.184	154.087	467.636	-2.34258	0.750384	-3.12185	0.00179721	0.0601941	GUCY1A3	guanylate cyclase 1 soluble subunit alpha	FALSE
ENSG00000139679.15	914.481	128.998	521.739	-2.82558	0.906361	-3.1175	0.00182391	0.0609681	LPAR6	lysophosphatidic acid receptor 6	FALSE
ENSG00000143248.12	347.791	2046.95	1197.37	2.55712	0.821093	3.11428	0.00184391	0.0615157	RGS5	regulator of G protein signaling 5	FALSE
ENSG00000144285.18	2108.32	1155.99	1632.16	-0.867055	0.278496	-3.11335	0.00184975	0.0615895	SCN1A	sodium voltage-gated channel alpha subunit 1	FALSE
ENSG00000163689.19	78.1588	673.934	376.046	3.10853	0.998971	3.11173	0.00185993	0.0618072	C3orf67	chromosome 3 open reading frame 67	FALSE
ENSG00000008196.12	147.411	3152.41	1649.91	4.41882	1.42069	3.11033	0.00186877	0.0619796	TFAP2B	transcription factor AP-2 beta	FALSE
ENSG00000126432.13	13705.1	7256.19	10480.6	-0.917435	0.295198	-3.10787	0.00188441	0.062148	PRDX5	peroxiredoxin 5	FALSE
ENSG00000128050.8	25835.9	47430.2	36633	0.876428	0.282009	3.1078	0.00188483	0.062148	PAICS	phosphoribosylaminoimidazole carboxylase and phosphoribosylaminoimidazolesuccinocarboxamide synthase	FALSE
ENSG00000154265.15	2682.66	1298.19	1990.42	-1.04716	0.33692	-3.10805	0.00188329	0.062148	ABCA5	ATP binding cassette subfamily A member 5	FALSE
ENSG00000106541.11	51.2703	0	25.6352	-8.05194	2.59303	-3.10522	0.00190135	0.0624896	AGR2	anterior gradient 2, protein disulphide isomerase family member	FALSE
ENSG00000138678.10	1476.4	371.93	924.166	-1.989	0.640571	-3.10504	0.00190255	0.0624896	GPAT3	glycerol-3-phosphate acyltransferase 3	FALSE
ENSG00000118707.9	2633.93	5483.03	4058.48	1.05783	0.340998	3.10216	0.00192116	0.0629793	TGIF2	TGFB induced factor homeobox 2	FALSE
ENSG00000101489.19	10460	3631.16	7045.58	-1.52642	0.492286	-3.10067	0.00193086	0.0630537	CELF4	CUGBP Elav-like family member 4	FALSE
ENSG00000106714.17	580.695	76.9793	328.837	-2.91527	0.94014	-3.10089	0.00192938	0.0630537	CNTNAP3	contactin associated protein like 3	FALSE
ENSG00000167641.10	77.8898	788.045	432.967	3.33823	1.07708	3.09934	0.00193955	0.0632161	PPP1R14A	protein phosphatase 1 regulatory inhibitor subunit 14A	FALSE
ENSG00000153531.13	306.004	1031.62	668.814	1.75368	0.566138	3.09763	0.00195078	0.063429	ADPRHL1	ADP-ribosylhydrolase like 1	FALSE
ENSG00000177272.8	267.131	46.049	156.59	-2.53824	0.819526	-3.0972	0.00195356	0.063429	KCNA3	potassium voltage-gated channel subfamily A member 3	FALSE
ENSG00000163584.17	1230.54	2447.98	1839.26	0.992252	0.320588	3.0951	0.00196746	0.0637585	RPL22L1	ribosomal protein L22 like 1	FALSE
ENSG00000165025.14	1.95278	44.1483	23.0505	4.51412	1.46151	3.08867	0.00201053	0.0650302	SYK	spleen associated tyrosine kinase	FALSE
ENSG00000149090.11	671.51	40.2069	355.858	-4.06156	1.31725	-3.08337	0.00204673	0.0660751	PAMR1	peptidase domain containing associated with muscle regeneration 1	FALSE
ENSG00000004948.13	1842.83	368.637	1105.73	-2.32168	0.753671	-3.08049	0.0020666	0.0665901	CALCR	calcitonin receptor	FALSE
ENSG00000130182.7	6.31253	260.262	133.287	5.36861	1.74439	3.07763	0.00208651	0.0671041	ZSCAN10	zinc finger and SCAN domain containing 10	FALSE
ENSG00000180440.3	2249.89	178.88	1214.39	-3.65308	1.18722	-3.077	0.00209096	0.0671202	SERTM1	serine rich and transmembrane domain containing 1	FALSE
ENSG00000101384.11	15709.3	32700.1	24204.7	1.05768	0.343959	3.07503	0.0021048	0.0673099	JAG1	jagged 1	FALSE
ENSG00000137478.14	10460.4	6070.29	8265.33	-0.785108	0.255276	-3.07553	0.00210131	0.0673099	FCHSD2	FCH and double SH3 domains 2	FALSE
ENSG00000273045.5	244.02	92.1886	168.104	-1.40456	0.457209	-3.07203	0.00212611	0.0678638	C2orf15	chromosome 2 open reading frame 15	FALSE
ENSG00000256073.3	247.159	991.169	619.164	2.00312	0.65221	3.07128	0.00213146	0.0679068	URB1-AS1	URB1 antisense RNA 1 (head to head)	FALSE
ENSG00000196247.11	1988.71	3774.21	2881.46	0.924296	0.301174	3.06898	0.0021479	0.0683025	ZNF107	zinc finger protein 107	FALSE
ENSG00000161249.20	3.86022	92.1648	48.0125	4.58217	1.49545	3.06407	0.0021835	0.0693047	DMKN	dermokine	FALSE
ENSG00000171794.3	9.49184	315.595	162.544	5.0551	1.65134	3.06122	0.00220441	0.0698377	UTF1	undifferentiated embryonic cell transcription factor 1	FALSE
ENSG00000163431.12	45.053	614.597	329.825	3.76927	1.23206	3.05932	0.00221844	0.0701513	LMOD1	leiomodin 1	FALSE
ENSG00000134202.10	4201.42	2008.03	3104.73	-1.06516	0.348672	-3.0549	0.00225138	0.0709686	GSTM3	glutathione S-transferase mu 3	FALSE
ENSG00000155629.14	613.876	1159.26	886.567	0.917399	0.300321	3.05473	0.00225264	0.0709686	PIK3AP1	phosphoinositide-3-kinase adaptor protein 1	FALSE
ENSG00000047365.11	2223.81	379.053	1301.43	-2.55283	0.836416	-3.0521	0.00227243	0.0714594	ARAP2	ArfGAP with RhoGAP domain, ankyrin repeat and PH domain 2	FALSE
ENSG00000092345.13	1.40791	29.9529	15.6804	4.40212	1.44327	3.05011	0.00228756	0.0718023	DAZL	deleted in azoospermia like	FALSE
ENSG00000105963.13	850.445	449.821	650.133	-0.918652	0.301343	-3.04852	0.00229969	0.0719173	ADAP1	ArfGAP with dual PH domains 1	FALSE
ENSG00000123684.12	19050.3	5006.37	12028.3	-1.92796	0.632375	-3.04877	0.00229782	0.0719173	LPGAT1	lysophosphatidylglycerol acyltransferase 1	FALSE
ENSG00000147874.10	5340.44	9264.93	7302.68	0.794806	0.260913	3.04625	0.00231713	0.0723292	HAUS6	HAUS augmin like complex subunit 6	FALSE
ENSG00000138772.12	103.549	746.157	424.853	2.84871	0.935474	3.04521	0.00232519	0.0724477	ANXA3	annexin A3	FALSE
ENSG00000135903.18	6657.26	27489.1	17073.2	2.04585	0.671995	3.04444	0.00233112	0.0724994	PAX3	paired box 3	FALSE
ENSG00000085840.12	541.72	1156.88	849.298	1.09429	0.359669	3.0425	0.0023462	0.0727022	ORC1	origin recognition complex subunit 1	FALSE
ENSG00000152463.14	3.45137	154.34	78.8958	5.4913	1.80472	3.04274	0.00234437	0.0727022	OLAH	oleoyl-ACP hydrolase	FALSE
ENSG00000077044.10	10785.3	5721.15	8253.24	-0.914716	0.300734	-3.04162	0.00235312	0.072784	DGKD	diacylglycerol kinase delta	FALSE
ENSG00000171522.5	191.593	4.67245	98.1328	-5.35533	1.76153	-3.04016	0.00236451	0.0730031	PTGER4	prostaglandin E receptor 4	FALSE
ENSG00000102466.15	13653.2	1397.95	7525.56	-3.28787	1.08225	-3.03798	0.00238167	0.0733994	FGF14	fibroblast growth factor 14	FALSE
ENSG00000135540.11	9281.91	17129.3	13205.6	0.88398	0.291121	3.03647	0.00239368	0.073503	NHSL1	NHS like 1	FALSE
ENSG00000188064.9	11453.8	32809.8	22131.8	1.51828	0.500006	3.03653	0.00239319	0.073503	WNT7B	Wnt family member 7B	FALSE
ENSG00000117318.8	1848.69	138.973	993.832	-3.73379	1.23048	-3.03441	0.0024101	0.0738736	ID3	inhibitor of DNA binding 3, HLH protein	FALSE
ENSG00000184719.11	11.3985	188.002	99.7005	4.04945	1.33509	3.0331	0.00242055	0.0740601	RNLS	renalase, FAD dependent amine oxidase	FALSE
ENSG00000128918.14	219.898	64.5926	142.245	-1.7683	0.583334	-3.03136	0.00243454	0.0743541	ALDH1A2	aldehyde dehydrogenase 1 family member A2	FALSE
ENSG00000198466.11	1610.98	3212.18	2411.58	0.995541	0.328581	3.02982	0.00244701	0.0746007	ZNF587	zinc finger protein 587	FALSE
ENSG00000166825.13	4.22372	44.1991	24.2114	3.38001	1.11602	3.02864	0.00245659	0.0747586	ANPEP	alanyl aminopeptidase, membrane	FALSE
ENSG00000100918.12	975.377	6692.83	3834.1	2.77871	0.918339	3.0258	0.00247979	0.0753298	REC8	REC8 meiotic recombination protein	FALSE
ENSG00000169174.10	7.72043	140.547	74.1337	4.18915	1.38485	3.02499	0.00248639	0.0753954	PCSK9	proprotein convertase subtilisin/kexin type 9	FALSE
ENSG00000162433.14	3334.1	6709.09	5021.6	1.00876	0.333679	3.02315	0.00250159	0.075721	AK4	adenylate kinase 4	FALSE
ENSG00000178522.14	108.038	12.7523	60.3954	-3.08479	1.02072	-3.02218	0.00250963	0.0758291	AMBN	ameloblastin	FALSE
ENSG00000101670.11	3020.41	7901.22	5460.81	1.38727	0.459152	3.02138	0.00251626	0.0758944	LIPG	lipase G, endothelial type	FALSE
ENSG00000105976.14	625.474	3736.85	2181.16	2.57873	0.853847	3.02014	0.0025266	0.0759367	MET	MET proto-oncogene, receptor tyrosine kinase	FALSE
ENSG00000135577.4	47.2778	8.36749	27.8227	-2.49747	0.826843	-3.02049	0.00252369	0.0759367	NMBR	neuromedin B receptor	FALSE
ENSG00000198468.7	334.172	114.281	224.226	-1.54782	0.51276	-3.0186	0.00253943	0.0761875	FLVCR1-AS1	FLVCR1 antisense RNA 1 (head to head)	FALSE
ENSG00000107282.7	1344.89	594.614	969.752	-1.17773	0.390406	-3.01668	0.00255562	0.0765379	APBA1	amyloid beta precursor protein binding family A member 1	FALSE
ENSG00000179104.8	16406	7736.17	12071.1	-1.08454	0.359585	-3.0161	0.00256046	0.0765479	TMTC2	transmembrane and tetratricopeptide repeat containing 2	FALSE
ENSG00000167588.12	902.683	102.137	502.41	-3.1443	1.04299	-3.0147	0.00257236	0.0767684	GPD1	glycerol-3-phosphate dehydrogenase 1	FALSE
ENSG00000028137.18	37.1036	184.573	110.838	2.31659	0.769235	3.01155	0.00259915	0.0774317	TNFRSF1B	TNF receptor superfamily member 1B	FALSE
ENSG00000167740.9	3358.5	1961.13	2659.82	-0.776115	0.258185	-3.00604	0.00264675	0.0787117	CYB5D2	cytochrome b5 domain containing 2	FALSE
ENSG00000172748.13	346.478	764.878	555.678	1.14198	0.38046	3.00158	0.00268584	0.0797348	ZNF596	zinc finger protein 596	FALSE
ENSG00000109436.7	11823.7	6835.54	9329.6	-0.790536	0.263573	-2.9993	0.00270599	0.0801927	TBC1D9	TBC1 domain family member 9	FALSE
ENSG00000109466.13	3767.92	2169.67	2968.8	-0.796327	0.265719	-2.99687	0.00272764	0.0805893	KLHL2	kelch like family member 2	FALSE
ENSG00000125966.9	6285.56	2883.15	4584.36	-1.12445	0.375224	-2.99674	0.00272887	0.0805893	MMP24	matrix metallopeptidase 24	FALSE
ENSG00000134539.16	58.2214	1205.75	631.986	4.37253	1.45968	2.99554	0.00273957	0.080765	KLRD1	killer cell lectin like receptor D1	FALSE
ENSG00000008517.16	17.9839	215.552	116.768	3.58582	1.19754	2.99432	0.00275054	0.0808225	IL32	interleukin 32	FALSE
ENSG00000134765.9	112.769	19.6719	66.2206	-2.52262	0.842484	-2.99427	0.00275104	0.0808225	DSC1	desmocollin 1	FALSE
ENSG00000166148.3	31.7002	352.731	192.216	3.47544	1.16095	2.99363	0.00275682	0.0808525	AVPR1A	arginine vasopressin receptor 1A	FALSE
ENSG00000239767.1	52.549	0.543529	26.5462	-6.63337	2.21666	-2.9925	0.00276704	0.0810123	AC108733.1		FALSE
ENSG00000228824.6	195.879	62.8889	129.384	-1.64066	0.548356	-2.99197	0.00277187	0.081014	MIR4500HG	MIR4500 host gene	FALSE
ENSG00000125520.13	5282.43	9204.87	7243.65	0.80119	0.267858	2.9911	0.00277976	0.081105	SLC2A4RG	SLC2A4 regulator	FALSE
ENSG00000139722.6	7737.82	16999.4	12368.6	1.13546	0.379712	2.99033	0.00278681	0.0811711	VPS37B	VPS37B, ESCRT-I subunit	FALSE
ENSG00000145491.11	189.56	60.5685	125.064	-1.64608	0.551201	-2.98636	0.00282322	0.0820548	ROPN1L	rhophilin associated tail protein 1 like	FALSE
ENSG00000186094.16	33.6076	379.274	206.441	3.49625	1.17089	2.98597	0.00282681	0.0820548	AGBL4	ATP/GTP binding protein like 4	FALSE
ENSG00000010818.9	9996.83	4535.96	7266.39	-1.14008	0.38196	-2.98482	0.00283745	0.082223	HIVEP2	human immunodeficiency virus type I enhancer binding protein 2	FALSE
ENSG00000154529.14	168.666	30.1039	99.385	-2.48649	0.833845	-2.98196	0.00286406	0.0828528	CNTNAP3B	contactin associated protein like 3B	FALSE
ENSG00000104881.15	243.744	553.64	398.692	1.18341	0.396956	2.9812	0.00287121	0.0829183	PPP1R13L	protein phosphatase 1 regulatory subunit 13 like	FALSE
ENSG00000138411.10	4176.61	1960.42	3068.51	-1.09114	0.366091	-2.9805	0.00287777	0.0829667	HECW2	HECT, C2 and WW domain containing E3 ubiquitin protein ligase 2	FALSE
ENSG00000158321.15	33964.8	73885.5	53925.2	1.12125	0.376326	2.97945	0.00288765	0.0830193	AUTS2	AUTS2, activator of transcription and developmental regulator	FALSE
ENSG00000171368.11	13937.6	7232.99	10585.3	-0.946307	0.317631	-2.97927	0.00288937	0.0830193	TPPP	tubulin polymerization promoting protein	FALSE
ENSG00000137440.4	0	64.6434	32.3217	8.52677	2.86264	2.97864	0.00289533	0.0830499	FGFBP1	fibroblast growth factor binding protein 1	FALSE
ENSG00000121207.11	3611.39	949.399	2280.39	-1.92739	0.648039	-2.97419	0.0029376	0.0841205	LRAT	lecithin retinol acyltransferase (phosphatidylcholine--retinol O-acyltransferase)	FALSE
ENSG00000161896.11	32.2904	96.9707	64.6305	1.58598	0.53353	2.97262	0.00295269	0.0843786	IP6K3	inositol hexakisphosphate kinase 3	FALSE
ENSG00000188107.14	240.337	93.851	167.094	-1.35552	0.456062	-2.97222	0.00295655	0.0843786	EYS	eyes shut homolog (Drosophila)	FALSE
ENSG00000007174.17	1330.31	132.322	731.317	-3.3295	1.12123	-2.9695	0.00298287	0.0849866	DNAH9	dynein axonemal heavy chain 9	FALSE
ENSG00000138758.11	58761.8	107346	83053.8	0.869319	0.292811	2.96888	0.00298891	0.0850163	SEPT11	septin 11	FALSE
ENSG00000108830.9	8246.07	15806.7	12026.4	0.938771	0.316628	2.9649	0.00302777	0.085871	RND2	Rho family GTPase 2	FALSE
ENSG00000198205.6	14.9859	428.66	221.823	4.8415	1.63301	2.96477	0.00302908	0.085871	ZXDA	zinc finger, X-linked, duplicated A	FALSE
ENSG00000180447.6	1030.84	2678.12	1854.48	1.37747	0.464733	2.96401	0.00303661	0.0859412	GAS1	growth arrest specific 1	FALSE
ENSG00000112685.13	8969.88	5078.73	7024.3	-0.820648	0.27706	-2.96198	0.00305663	0.0862204	EXOC2	exocyst complex component 2	FALSE
ENSG00000198680.4	348.143	1244.57	796.355	1.83829	0.620626	2.96199	0.0030566	0.0862204	TUSC1	tumor suppressor candidate 1	FALSE
ENSG00000138161.13	42.0996	152.118	97.1089	1.85366	0.626639	2.9581	0.00309538	0.0871686	CUZD1	CUB and zona pellucida like domains 1	FALSE
ENSG00000109738.10	1783.23	632.607	1207.92	-1.49534	0.506182	-2.95415	0.00313534	0.0881476	GLRB	glycine receptor beta	FALSE
ENSG00000101349.16	7389.96	3055.71	5222.83	-1.27411	0.431977	-2.9495	0.0031829	0.0887943	PAK5	p21 (RAC1) activated kinase 5	FALSE
ENSG00000113805.8	1329.91	465.124	897.517	-1.51596	0.513939	-2.94969	0.00318089	0.0887943	CNTN3	contactin 3	FALSE
ENSG00000167157.10	8.58347	110.782	59.6825	3.691	1.25129	2.94976	0.00318018	0.0887943	PRRX2	paired related homeobox 2	FALSE
ENSG00000188523.8	705.911	151.867	428.889	-2.21695	0.75155	-2.94984	0.0031794	0.0887943	CFAP77	cilia and flagella associated protein 77	FALSE
ENSG00000232006.8	42.009	263.876	152.942	2.6517	0.89908	2.94934	0.00318448	0.0887943	AC005537.1		FALSE
ENSG00000066382.16	2805.51	447.587	1626.55	-2.64822	0.898398	-2.94771	0.00320139	0.0889507	MPPED2	metallophosphoesterase domain containing 2	FALSE
ENSG00000166959.7	224.744	1.63059	113.187	-7.11703	2.41478	-2.94728	0.00320581	0.0889507	MS4A8	membrane spanning 4-domains A8	FALSE
ENSG00000168348.3	168.094	7.39009	87.742	-4.50892	1.52977	-2.94744	0.00320417	0.0889507	INSM2	INSM transcriptional repressor 2	FALSE
ENSG00000052344.15	6.81206	72.5072	39.6596	3.41903	1.16057	2.94599	0.00321923	0.0890323	PRSS8	protease, serine 8	FALSE
ENSG00000128536.15	20818.2	1539.9	11179	-3.75692	1.27524	-2.94605	0.00321856	0.0890323	CDHR3	cadherin related family member 3	FALSE
ENSG00000053524.12	1280.17	602.183	941.176	-1.08831	0.369752	-2.94335	0.0032468	0.089503	MCF2L2	MCF.2 cell line derived transforming sequence-like 2	FALSE
ENSG00000151229.12	4853.22	1829.44	3341.33	-1.4076	0.478185	-2.94364	0.00324379	0.089503	SLC2A13	solute carrier family 2 member 13	FALSE
ENSG00000125255.6	0.454187	43.8193	22.1367	6.53596	2.22453	2.93814	0.00330191	0.0907278	SLC10A2	solute carrier family 10 member 2	FALSE
ENSG00000198570.5	93.2392	308.094	200.666	1.72375	0.586626	2.93842	0.00329891	0.0907278	RD3	retinal degeneration 3	FALSE
ENSG00000090932.10	2458.83	5846.33	4152.58	1.24948	0.425519	2.93637	0.00332083	0.0910335	DLL3	delta like canonical Notch ligand 3	FALSE
ENSG00000168032.8	779.728	35.6536	407.691	-4.45186	1.51625	-2.93609	0.00332376	0.0910335	ENTPD3	ectonucleoside triphosphate diphosphohydrolase 3	FALSE
ENSG00000215012.8	3418.45	5671.98	4545.22	0.730522	0.248899	2.93501	0.00333533	0.0912034	RTL10	retrotransposon Gag like 10	FALSE
ENSG00000173890.16	19.7553	167.029	93.3921	3.0818	1.0522	2.92892	0.00340146	0.0928622	GPR160	G protein-coupled receptor 160	FALSE
ENSG00000101115.12	881.011	3940.1	2410.55	2.16104	0.738946	2.92448	0.00345028	0.0936212	SALL4	spalt like transcription factor 4	FALSE
ENSG00000109255.11	368.059	1367.95	868.004	1.8936	0.647394	2.92495	0.00344511	0.0936212	NMU	neuromedin U	FALSE
ENSG00000144278.14	10049.3	2479.57	6264.45	-2.01891	0.690306	-2.92466	0.0034483	0.0936212	GALNT13	polypeptide N-acetylgalactosaminyltransferase 13	FALSE
ENSG00000161992.5	13.8062	68.9996	41.4029	2.32235	0.794131	2.92439	0.00345132	0.0936212	PRR35	proline rich 35	FALSE
ENSG00000152380.9	240.338	91.4353	165.887	-1.39531	0.477226	-2.92379	0.00345797	0.093652	FAM151B	family with sequence similarity 151 member B	FALSE
ENSG00000129158.10	820.66	381.348	601.004	-1.10607	0.378649	-2.92109	0.00348804	0.0941659	SERGEF	secretion regulating guanine nucleotide exchange factor	FALSE
ENSG00000179046.8	2.49765	198.881	100.689	6.32613	2.16561	2.92118	0.0034871	0.0941659	TRIML2	tripartite motif family like 2	FALSE
ENSG00000159166.13	1.45325	50.41	25.9316	5.12657	1.75752	2.91694	0.00353485	0.0952781	LAD1	ladinin 1	FALSE
ENSG00000196878.14	171.212	45.5007	108.356	-1.91258	0.655947	-2.91575	0.0035483	0.0954892	LAMB3	laminin subunit beta 3	FALSE
ENSG00000164542.12	6872.23	3578.25	5225.24	-0.941483	0.32309	-2.914	0.00356832	0.095876	KIAA0895	KIAA0895	FALSE
ENSG00000170091.10	33804.7	16843.2	25324	-1.00506	0.344974	-2.91343	0.0035748	0.0958985	HGNC:24955	Neuron-specific protein family member 2	FALSE
ENSG00000141750.6	331.182	1754.52	1042.85	2.40501	0.826057	2.91144	0.00359768	0.0963599	STAC2	SH3 and cysteine rich domain 2	FALSE
ENSG00000158715.5	333.617	1744.17	1038.89	2.38643	0.819955	2.91044	0.00360925	0.0963657	SLC45A3	solute carrier family 45 member 3	FALSE
ENSG00000272636.3	777.364	226.609	501.987	-1.77882	0.61115	-2.9106	0.00360731	0.0963657	DOC2B	double C2 domain beta	FALSE
ENSG00000164124.10	605.047	137.712	371.379	-2.13479	0.733743	-2.90946	0.00362058	0.0965167	TMEM144	transmembrane protein 144	FALSE
ENSG00000120251.18	7291.72	2540.86	4916.29	-1.52099	0.523392	-2.90603	0.00366045	0.097274	GRIA2	glutamate ionotropic receptor AMPA type subunit 2	FALSE
ENSG00000170779.10	857.072	1749.69	1303.38	1.0298	0.354352	2.90615	0.00365909	0.097274	CDCA4	cell division cycle associated 4	FALSE
ENSG00000164318.17	152.409	31.7297	92.0694	-2.26206	0.778857	-2.90433	0.00368046	0.0976529	EGFLAM	EGF like, fibronectin type III and laminin G domains	FALSE
ENSG00000182013.17	18393.6	10946.3	14670	-0.748775	0.257885	-2.90353	0.00368985	0.0977493	PNMA8A	paraneoplastic Ma antigen family member 8A	FALSE
ENSG00000158270.11	3725.28	176.069	1950.68	-4.40302	1.51744	-2.90161	0.00371251	0.0981965	COLEC12	collectin subfamily member 12	FALSE
ENSG00000181804.14	704.218	101.073	402.645	-2.80076	0.965755	-2.90007	0.00373076	0.0985257	SLC9A9	solute carrier family 9 member A9	FALSE
ENSG00000115221.10	123.204	6.37614	64.7898	-4.2744	1.4749	-2.89808	0.00375451	0.0989989	ITGB6	integrin subunit beta 6	FALSE
ENSG00000128805.14	49.5495	208.197	128.873	2.06875	0.71461	2.89494	0.00379229	0.09984	ARHGAP22	Rho GTPase activating protein 22	FALSE
ENSG00000166862.6	155.811	16.6984	86.2549	-3.22068	1.11312	-2.89339	0.00381113	0.100026	CACNG2	calcium voltage-gated channel auxiliary subunit gamma 2	FALSE
ENSG00000168004.9	5.72231	129.571	67.6469	4.50179	1.55575	2.89364	0.00380802	0.100026	HRASLS5	HRAS like suppressor family member 5	FALSE
ENSG00000196081.9	221.675	500.794	361.235	1.17511	0.407271	2.88533	0.00390998	0.102462	ZNF724	zinc finger protein 724	FALSE
ENSG00000272341.1	479.669	181.021	330.345	-1.40605	0.487657	-2.88328	0.00393552	0.102972	AL137003.2		FALSE
ENSG00000268916.6	3.40603	87.7592	45.5826	4.6933	1.6284	2.88216	0.00394954	0.10318	CSAG3	CSAG family member 3	FALSE
ENSG00000101057.15	3154.64	6956.65	5055.64	1.14086	0.396136	2.87996	0.00397724	0.103744	MYBL2	MYB proto-oncogene like 2	FALSE
ENSG00000109819.8	6879.97	1634.98	4257.48	-2.07313	0.720152	-2.87875	0.00399261	0.103985	PPARGC1A	PPARG coactivator 1 alpha	FALSE
ENSG00000158816.15	3.36069	74.311	38.8358	4.4702	1.55454	2.87557	0.00403298	0.104716	VWA5B1	von Willebrand factor A domain containing 5B1	FALSE
ENSG00000198797.6	406.859	83.4651	245.162	-2.28539	0.794696	-2.87581	0.00402994	0.104716	BRINP2	BMP/retinoic acid inducible neural specific 2	FALSE
ENSG00000188779.10	269.048	1428.23	848.642	2.40795	0.83759	2.87486	0.00404207	0.104791	SKOR1	SKI family transcriptional corepressor 1	FALSE
ENSG00000106785.14	302.32	1085.35	693.834	1.8444	0.641996	2.87291	0.00406708	0.105279	TRIM14	tripartite motif containing 14	FALSE
ENSG00000134769.21	8836.81	3405.37	6121.09	-1.37575	0.479238	-2.87071	0.00409556	0.105738	DTNA	dystrobrevin alpha	FALSE
ENSG00000141668.9	1784.55	40.6312	912.588	-5.4561	1.90094	-2.87021	0.00410194	0.105738	CBLN2	cerebellin 2 precursor	FALSE
ENSG00000162639.15	10.0821	101.839	55.9604	3.33881	1.16331	2.87009	0.00410351	0.105738	HENMT1	HEN methyltransferase 1	FALSE
ENSG00000034510.5	92907.6	49237.1	71072.4	-0.916052	0.319315	-2.8688	0.00412026	0.105802	TMSB10	thymosin beta 10	FALSE
ENSG00000183230.16	352.821	1125.83	739.325	1.67445	0.583638	2.86899	0.00411788	0.105802	CTNNA3	catenin alpha 3	FALSE
ENSG00000196782.12	8156.77	4603.22	6380	-0.825354	0.287733	-2.86847	0.00412466	0.105802	MAML3	mastermind like transcriptional coactivator 3	FALSE
ENSG00000120332.15	9.58253	46.583	28.0828	2.28453	0.796799	2.86714	0.004142	0.105927	TNN	tenascin N	FALSE
ENSG00000239922.1	1.81675	46.939	24.3779	4.66877	1.62827	2.86732	0.00413959	0.105927	AC092958.1		FALSE
ENSG00000137309.19	18991.8	43715.2	31353.5	1.20275	0.420085	2.86312	0.00419486	0.107117	HMGA1	high mobility group AT-hook 1	FALSE
ENSG00000254934.5	1.95278	241.321	121.637	6.95518	2.42971	2.86256	0.00420239	0.107148	LINC00678	long intergenic non-protein coding RNA 678	FALSE
ENSG00000108798.8	0	27.5595	13.7797	7.29783	2.54988	2.86203	0.00420941	0.107166	ABI3	ABI family member 3	FALSE
ENSG00000187554.11	24.7967	84.5061	54.6514	1.77014	0.618711	2.86102	0.00422284	0.107347	TLR5	toll like receptor 5	FALSE
ENSG00000116985.11	159.682	533.75	346.716	1.74041	0.609133	2.8572	0.00427401	0.108486	BMP8B	bone morphogenetic protein 8b	FALSE
ENSG00000174521.7	1245.71	621.775	933.743	-1.00257	0.351148	-2.85511	0.00430215	0.109037	TTC9B	tetratricopeptide repeat domain 9B	FALSE
ENSG00000158856.18	9548.21	5613.25	7580.73	-0.766384	0.268608	-2.85317	0.00432854	0.109379	DMTN	dematin actin binding protein	FALSE
ENSG00000184254.16	4.99531	105.84	55.4179	4.41591	1.54756	2.85346	0.00432453	0.109379	ALDH1A3	aldehyde dehydrogenase 1 family member A3	FALSE
ENSG00000000971.15	1162.82	4.09237	583.455	-8.14803	2.86099	-2.84797	0.00439988	0.110784	CFH	complement factor H	FALSE
ENSG00000117598.11	3429.88	425.34	1927.61	-3.01165	1.05758	-2.8477	0.0044037	0.110784	PLPPR5	phospholipid phosphatase related 5	FALSE
ENSG00000184564.8	1822.4	552.481	1187.44	-1.722	0.604628	-2.84803	0.00439906	0.110784	SLITRK6	SLIT and NTRK like family member 6	FALSE
ENSG00000157303.10	13.3521	53.9731	33.6626	2.0162	0.70815	2.84714	0.00441137	0.110813	SUSD3	sushi domain containing 3	FALSE
ENSG00000262484.1	3.36069	30.1722	16.7665	3.17241	1.11571	2.8434	0.00446347	0.111956	CCER2	coiled-coil glutamate rich protein 2	FALSE
ENSG00000146904.8	10.4002	100.825	55.6125	3.27654	1.15292	2.84195	0.00448382	0.112301	EPHA1	EPH receptor A1	FALSE
ENSG00000073969.18	2423.07	1273.61	1848.34	-0.928004	0.32685	-2.83923	0.0045222	0.112929	NSF	N-ethylmaleimide sensitive factor, vesicle fusing ATPase	FALSE
ENSG00000100311.16	428.949	2633.89	1531.42	2.61827	0.922097	2.83948	0.00451876	0.112929	PDGFB	platelet derived growth factor subunit B	FALSE
ENSG00000108932.11	2428.56	621.893	1525.22	-1.96545	0.692814	-2.83691	0.00455528	0.113355	SLC16A6	solute carrier family 16 member 6	FALSE
ENSG00000119125.16	340.136	15.2141	177.675	-4.48246	1.57972	-2.8375	0.00454678	0.113355	GDA	guanine deaminase	FALSE
ENSG00000185860.13	144.683	2.02791	73.3552	-6.14624	2.16674	-2.83663	0.00455928	0.113355	CCDC190	coiled-coil domain containing 190	FALSE
ENSG00000215182.8	1527.11	0	763.556	-12.9487	4.5664	-2.83565	0.00457332	0.113537	MUC5AC	mucin 5AC, oligomeric mucus/gel-forming	FALSE
ENSG00000184005.10	23604.7	2567.15	13085.9	-3.20082	1.12903	-2.83502	0.0045823	0.113594	ST6GALNAC3	ST6 N-acetylgalactosaminide alpha-2,6-sialyltransferase 3	FALSE
ENSG00000068366.19	14653.9	8648.09	11651	-0.760841	0.268566	-2.83297	0.00461173	0.113991	ACSL4	acyl-CoA synthetase long chain family member 4	FALSE
ENSG00000163683.11	9921.38	5617.81	7769.6	-0.820554	0.289624	-2.83317	0.00460888	0.113991	SMIM14	small integral membrane protein 14	FALSE
ENSG00000169181.12	485.575	67.3562	276.466	-2.85096	1.00926	-2.8248	0.00473101	0.116769	GSG1L	GSG1 like	FALSE
ENSG00000186517.13	83.566	249.609	166.587	1.57744	0.559009	2.82184	0.00477487	0.117681	ARHGAP30	Rho GTPase activating protein 30	FALSE
ENSG00000163909.7	185.573	719.813	452.693	1.95508	0.693329	2.81984	0.00480475	0.118246	HEYL	hes related family bHLH transcription factor with YRPW motif-like	FALSE
ENSG00000171388.11	381.712	2651.69	1516.7	2.79637	0.99278	2.81671	0.00485184	0.119059	APLN	apelin	FALSE
ENSG00000177464.4	2.40697	46.3779	24.3925	4.27236	1.51672	2.81685	0.00484979	0.119059	GPR4	G protein-coupled receptor 4	FALSE
ENSG00000012048.20	2253.52	3948.23	3100.88	0.808954	0.287435	2.81439	0.00488696	0.119576	BRCA1	BRCA1, DNA repair associated	FALSE
ENSG00000156395.12	2721.03	639.853	1680.44	-2.08852	0.742067	-2.81447	0.00488583	0.119576	SORCS3	sortilin related VPS10 domain containing receptor 3	FALSE
ENSG00000183160.8	6.26718	44.0799	25.1736	2.82046	1.0027	2.81286	0.00491031	0.119974	TMEM119	transmembrane protein 119	FALSE
ENSG00000124491.15	9764.1	38.4714	4901.29	-7.9875	2.84182	-2.8107	0.00494346	0.12061	F13A1	coagulation factor XIII A chain	FALSE
ENSG00000168952.15	2391.62	1023.38	1707.5	-1.22468	0.435902	-2.80954	0.00496122	0.120776	STXBP6	syntaxin binding protein 6	FALSE
ENSG00000187391.19	7471.08	2385.88	4928.48	-1.64685	0.586208	-2.80933	0.00496449	0.120776	MAGI2	membrane associated guanylate kinase, WW and PDZ domain containing 2	FALSE
ENSG00000131174.4	8835.22	5249.61	7042.42	-0.751054	0.267757	-2.80499	0.00503186	0.12224	COX7B	cytochrome c oxidase subunit 7B	FALSE
ENSG00000078295.16	14951.5	4366.09	9658.8	-1.77586	0.633512	-2.8032	0.00505982	0.122569	ADCY2	adenylate cyclase 2	FALSE
ENSG00000254535.3	48.23	259.861	154.046	2.4311	0.867189	2.80343	0.00505621	0.122569	PABPC4L	poly(A) binding protein cytoplasmic 4 like	FALSE
ENSG00000013297.10	46.5969	199.729	123.163	2.09816	0.750057	2.79733	0.0051527	0.124641	CLDN11	claudin 11	FALSE
ENSG00000145730.20	90209.9	19792.9	55001.4	-2.1883	0.782546	-2.79638	0.00516785	0.12483	PAM	peptidylglycine alpha-amidating monooxygenase	FALSE
ENSG00000171786.5	5346.59	24831.2	15088.9	2.21546	0.792582	2.79524	0.00518609	0.125092	NHLH1	nescient helix-loop-helix 1	FALSE
ENSG00000159239.13	404.665	99.067	251.866	-2.0302	0.726536	-2.79435	0.00520043	0.12526	AC005041.1		FALSE
ENSG00000130513.6	5486.28	1440.57	3463.43	-1.92919	0.690936	-2.79214	0.00523607	0.12587	GDF15	growth differentiation factor 15	FALSE
ENSG00000170412.16	2640.13	801.089	1720.61	-1.72056	0.616278	-2.79186	0.00524055	0.12587	GPRC5C	G protein-coupled receptor class C group 5 member C	FALSE
ENSG00000067842.17	1009.04	517.553	763.297	-0.963487	0.345358	-2.78982	0.0052738	0.126171	ATP2B3	ATPase plasma membrane Ca2+ transporting 3	FALSE
ENSG00000107954.10	1523.97	847.634	1185.8	-0.846376	0.303391	-2.78972	0.00527538	0.126171	NEURL1	neuralized E3 ubiquitin protein ligase 1	FALSE
ENSG00000204128.5	4480.28	9382.94	6931.61	1.06642	0.382263	2.78976	0.00527479	0.126171	C2orf72	chromosome 2 open reading frame 72	FALSE
ENSG00000162039.14	36.3327	151.578	93.9554	2.06012	0.739286	2.78663	0.00532589	0.1272	MEIOB	meiosis specific with OB domains	FALSE
ENSG00000125968.8	5498.36	648.488	3073.42	-3.08378	1.10746	-2.78454	0.00536035	0.127843	ID1	inhibitor of DNA binding 1, HLH protein	FALSE
ENSG00000254656.1	1242.45	4436.05	2839.25	1.836	0.659646	2.78331	0.00538071	0.128149	RTL1	retrotransposon Gag like 1	FALSE
ENSG00000126453.9	577.496	1085.05	831.274	0.910136	0.327108	2.78238	0.00539625	0.128339	BCL2L12	BCL2 like 12	FALSE
ENSG00000128567.16	12226.6	71752.8	41989.7	2.55302	0.919887	2.77536	0.00551402	0.130956	PODXL	podocalyxin like	FALSE
ENSG00000099282.9	1102.03	6358.92	3730.48	2.52857	0.911738	2.77335	0.00554827	0.131586	TSPAN15	tetraspanin 15	FALSE
ENSG00000116032.5	211.445	44.0481	127.747	-2.26254	0.816193	-2.77207	0.00557018	0.131921	GRIN3B	glutamate ionotropic receptor NMDA type subunit 3B	FALSE
ENSG00000110148.9	23.116	106.873	64.9947	2.21052	0.799525	2.76479	0.00569598	0.134678	CCKBR	cholecystokinin B receptor	FALSE
ENSG00000135439.11	6865.27	3165.29	5015.28	-1.11699	0.404061	-2.76442	0.00570248	0.134678	AGAP2	ArfGAP with GTPase domain, ankyrin repeat and PH domain 2	FALSE
ENSG00000109472.13	32344	15755.5	24049.7	-1.03765	0.375631	-2.76243	0.00573727	0.135312	CPE	carboxypeptidase E	FALSE
ENSG00000113262.14	4.26906	39.1882	21.7286	3.19834	1.15942	2.75856	0.0058057	0.136736	GRM6	glutamate metabotropic receptor 6	FALSE
ENSG00000008277.14	8086.29	4141.4	6113.84	-0.965397	0.350204	-2.75667	0.00583931	0.137147	ADAM22	ADAM metallopeptidase domain 22	FALSE
ENSG00000042062.11	24.0251	126.007	75.0158	2.38876	0.866401	2.75711	0.0058315	0.137147	RIPOR3	RIPOR family member 3	FALSE
ENSG00000170113.15	14579.2	9136.88	11858	-0.674136	0.244593	-2.75615	0.00584861	0.137176	NIPA1	non imprinted in Prader-Willi/Angelman syndrome 1	FALSE
ENSG00000114638.7	37.7852	3.58539	20.6853	-3.3855	1.22916	-2.75433	0.00588127	0.137489	UPK1B	uroplakin 1B	FALSE
ENSG00000188483.7	2875.42	1093.76	1984.59	-1.39454	0.506358	-2.75405	0.00588625	0.137489	IER5L	immediate early response 5 like	FALSE
ENSG00000197487.8	33.653	377.639	205.646	3.48817	1.26635	2.7545	0.00587825	0.137489	GALP	galanin like peptide	FALSE
ENSG00000125430.8	2839.6	8266.06	5552.83	1.54149	0.559963	2.75284	0.00590807	0.137809	HS3ST3B1	heparan sulfate-glucosamine 3-sulfotransferase 3B1	FALSE
ENSG00000096696.13	18008.2	1422.87	9715.52	-3.66174	1.33079	-2.75155	0.00593141	0.138164	DSP	desmoplakin	FALSE
ENSG00000154330.12	339.722	52.352	196.037	-2.69938	0.981691	-2.74973	0.00596452	0.138745	PGM5	phosphoglucomutase 5	FALSE
ENSG00000176720.5	524.242	1902.62	1213.43	1.85944	0.677301	2.74537	0.00604421	0.140406	BOK	BOK, BCL2 family apoptosis regulator	FALSE
ENSG00000140386.12	5998.74	3190.51	4594.63	-0.910883	0.331861	-2.74477	0.00605532	0.140472	SCAPER	S-phase cyclin A associated protein in the ER	FALSE
ENSG00000267466.1	29.7927	232.068	130.93	2.96134	1.07914	2.74416	0.00606651	0.140539	AC021683.1		FALSE
ENSG00000153246.12	503.405	75.8286	289.617	-2.73145	0.995616	-2.74348	0.00607922	0.140642	PLA2R1	phospholipase A2 receptor 1	FALSE
ENSG00000172123.12	1.86209	77.6405	39.7513	5.37451	1.96193	2.73939	0.0061553	0.142182	SLFN12	schlafen family member 12	FALSE
ENSG00000227467.3	4.90462	41.874	23.3893	3.10608	1.13402	2.73901	0.00616253	0.142182	LINC01537	long intergenic non-protein coding RNA 1537	FALSE
ENSG00000146038.11	760.031	105.718	432.874	-2.84619	1.04041	-2.73565	0.00622577	0.143446	DCDC2	doublecortin domain containing 2	FALSE
ENSG00000163995.19	1423.45	849.457	1136.45	-0.744771	0.27283	-2.72979	0.00633739	0.14582	ABLIM2	actin binding LIM protein family member 2	FALSE
ENSG00000152527.13	4049.99	462.335	2256.16	-3.13098	1.14788	-2.7276	0.00637961	0.145846	PLEKHH2	pleckstrin homology, MyTH4 and FERM domain containing H2	FALSE
ENSG00000163467.11	19.4379	65.0948	42.2663	1.7424	0.638578	2.72857	0.006361	0.145846	TSACC	TSSK6 activating cochaperone	FALSE
ENSG00000188321.13	916.773	2178.5	1547.64	1.24852	0.457765	2.72743	0.00638295	0.145846	ZNF559	zinc finger protein 559	FALSE
ENSG00000197472.14	172.763	405.673	289.218	1.23065	0.45118	2.72763	0.00637908	0.145846	ZNF695	zinc finger protein 695	FALSE
ENSG00000254206.5	47.5045	120.333	83.9187	1.34084	0.491749	2.72667	0.00639764	0.145846	NPIPB11	nuclear pore complex interacting protein family member B11	FALSE
ENSG00000261292.2	150.911	31.9538	91.4325	-2.24126	0.821991	-2.72662	0.00639865	0.145846	AC110491.1		FALSE
ENSG00000267506.5	19.62	186.435	103.028	3.24677	1.18965	2.72919	0.00634911	0.145846	AC021683.2		FALSE
ENSG00000168267.6	5.08675	169.44	87.2633	5.0536	1.85375	2.72615	0.00640779	0.145859	PTF1A	pancreas specific transcription factor, 1a	FALSE
ENSG00000266490.1	37.1497	98.6744	67.912	1.40955	0.517168	2.72552	0.00642008	0.145943	AC127024.5		FALSE
ENSG00000198626.15	975.685	63.7376	519.711	-3.93544	1.44563	-2.7223	0.00648285	0.147173	RYR2	ryanodine receptor 2	FALSE
ENSG00000058804.11	5049.11	8574.48	6811.8	0.764036	0.280969	2.71928	0.00654233	0.147537	NDC1	NDC1 transmembrane nucleoporin	FALSE
ENSG00000147036.11	237.022	95.1669	166.095	-1.31753	0.484295	-2.72052	0.00651795	0.147537	LANCL3	LanC like 3	FALSE
ENSG00000173714.7	69.2602	240.907	155.084	1.79709	0.660688	2.72003	0.00652762	0.147537	WFIKKN2	WAP, follistatin/kazal, immunoglobulin, kunitz and netrin domain containing 2	FALSE
ENSG00000182107.6	0.454187	48.7429	24.5985	6.69111	2.45983	2.72016	0.00652512	0.147537	TMEM30B	transmembrane protein 30B	FALSE
ENSG00000283413.1	38.1918	0.543529	19.3677	-6.17045	2.26887	-2.71962	0.00653573	0.147537	AC008703.1		FALSE
ENSG00000125885.13	1905.59	3264.49	2585.04	0.776546	0.285879	2.71634	0.00660074	0.148657	MCM8	minichromosome maintenance 8 homologous recombination repair factor	FALSE
ENSG00000198719.8	803.373	2179.01	1491.19	1.43931	0.529997	2.71569	0.00661368	0.148751	DLL1	delta like canonical Notch ligand 1	FALSE
ENSG00000174348.13	1122.91	4134.03	2628.47	1.88022	0.692653	2.71452	0.00663722	0.149083	PODN	podocan	FALSE
ENSG00000137948.18	0.908375	69.5289	35.2186	6.23543	2.29806	2.71335	0.00666061	0.149214	BRDT	bromodomain testis associated	FALSE
ENSG00000206199.10	975.465	66.0546	520.76	-3.88501	1.4317	-2.71356	0.0066564	0.149214	ANKUB1	ankyrin repeat and ubiquitin domain containing 1	FALSE
ENSG00000117971.11	381.174	859.32	620.247	1.1727	0.432368	2.71227	0.00668238	0.149456	CHRNB4	cholinergic receptor nicotinic beta 4 subunit	FALSE
ENSG00000236013.5	0.953718	58.3389	29.6463	5.93638	2.18898	2.71194	0.00668902	0.149456	AL138737.1		FALSE
ENSG00000109861.15	613.251	2217.18	1415.21	1.85415	0.68401	2.71071	0.00671397	0.149816	CTSC	cathepsin C	FALSE
ENSG00000175591.11	9.12834	47.6383	28.3833	2.38639	0.88053	2.71017	0.00672487	0.149862	P2RY2	purinergic receptor P2Y2	FALSE
ENSG00000085831.15	532.637	264.942	398.789	-1.00774	0.372088	-2.70834	0.00676197	0.150295	TTC39A	tetratricopeptide repeat domain 39A	FALSE
ENSG00000117595.10	8.26531	80.9796	44.6224	3.29777	1.21761	2.7084	0.00676086	0.150295	IRF6	interferon regulatory factor 6	FALSE
ENSG00000137831.14	1677.78	2700.96	2189.37	0.686943	0.253808	2.70654	0.00679884	0.150917	UACA	uveal autoantigen with coiled-coil domains and ankyrin repeats	FALSE
ENSG00000103226.17	296.281	65.0853	180.683	-2.18514	0.807662	-2.70551	0.00681995	0.151187	NOMO3	NODAL modulator 3	FALSE
ENSG00000205208.4	2203.11	3927.49	3065.3	0.834029	0.308377	2.70457	0.00683925	0.151418	C4orf46	chromosome 4 open reading frame 46	FALSE
ENSG00000171033.12	42020.2	17579.1	29799.7	-1.25723	0.464947	-2.70403	0.00685046	0.151468	PKIA	cAMP-dependent protein kinase inhibitor alpha	FALSE
ENSG00000173917.10	10701.3	17516.5	14108.9	0.710944	0.26299	2.70331	0.00686523	0.151598	HOXB2	homeobox B2	FALSE
ENSG00000159556.9	15.5323	64.1126	39.8225	2.04272	0.756043	2.70186	0.00689538	0.152066	ISL2	ISL LIM homeobox 2	FALSE
ENSG00000088538.12	11360.6	6856.6	9108.6	-0.728457	0.269736	-2.70063	0.00692092	0.152321	DOCK3	dedicator of cytokinesis 3	FALSE
ENSG00000114529.12	76.0231	248.943	162.483	1.71273	0.634273	2.70031	0.00692752	0.152321	C3orf52	chromosome 3 open reading frame 52	FALSE
ENSG00000174482.10	2229.97	842.41	1536.19	-1.40439	0.520145	-2.7	0.00693388	0.152321	LINGO2	leucine rich repeat and Ig domain containing 2	FALSE
ENSG00000092621.12	6716.22	11125.1	8920.66	0.72812	0.269822	2.69852	0.0069649	0.152805	PHGDH	phosphoglycerate dehydrogenase	FALSE
ENSG00000244041.7	392.121	179.6	285.86	-1.12697	0.417699	-2.69804	0.00697498	0.152829	LINC01011	long intergenic non-protein coding RNA 1011	FALSE
ENSG00000278041.1	97.865	10.1443	54.0046	-3.27288	1.21332	-2.69745	0.00698719	0.152899	AL133325.3		FALSE
ENSG00000131143.8	17949.1	11023.3	14486.2	-0.703364	0.260875	-2.69617	0.0070142	0.153292	COX4I1	cytochrome c oxidase subunit 4I1	FALSE
ENSG00000213047.12	1806.11	968.304	1387.21	-0.899187	0.333559	-2.69573	0.00702341	0.153296	DENND1B	DENN domain containing 1B	FALSE
ENSG00000241186.9	0	1297.5	648.75	12.8539	4.77177	2.69374	0.00706556	0.154018	TDGF1	teratocarcinoma-derived growth factor 1	FALSE
ENSG00000141738.13	7.5844	80.2167	43.9006	3.40269	1.26444	2.69106	0.00712261	0.155063	GRB7	growth factor receptor bound protein 7	FALSE
ENSG00000178233.17	8468.63	4712.55	6590.59	-0.84565	0.314654	-2.68755	0.00719778	0.156499	TMEM151B	transmembrane protein 151B	FALSE
ENSG00000170153.10	10245.4	5893.83	8069.6	-0.797667	0.297021	-2.68556	0.00724094	0.157236	RNF150	ring finger protein 150	FALSE
ENSG00000162951.10	1117.5	347.822	732.66	-1.68371	0.627091	-2.68495	0.00725404	0.157319	LRRTM1	leucine rich repeat transmembrane neuronal 1	FALSE
ENSG00000142661.18	2.40697	23.0746	12.7408	3.26861	1.21806	2.68346	0.00728641	0.157819	MYOM3	myomesin 3	FALSE
ENSG00000184672.11	2237.33	633.869	1435.6	-1.81972	0.678308	-2.68274	0.00730219	0.15796	RALYL	RALY RNA binding protein like	FALSE
ENSG00000169248.12	238.822	9.16688	123.994	-4.70607	1.75588	-2.68017	0.00735844	0.158772	CXCL11	C-X-C motif chemokine ligand 11	FALSE
ENSG00000253537.2	9.12834	104.045	56.5865	3.51292	1.31068	2.68022	0.0073573	0.158772	PCDHGA7	protocadherin gamma subfamily A, 7	FALSE
ENSG00000065320.8	118858	14710.8	66784.3	-3.01428	1.12511	-2.67909	0.00738227	0.158883	NTN1	netrin 1	FALSE
ENSG00000251226.1	42.5546	436.197	239.376	3.35747	1.2532	2.67913	0.00738141	0.158883	AP001999.1		FALSE
ENSG00000069011.15	4.35975	98.5362	51.448	4.50259	1.68158	2.6776	0.00741525	0.159087	PITX1	paired like homeodomain 1	FALSE
ENSG00000097021.19	7884.61	4630.01	6257.31	-0.768038	0.286997	-2.67612	0.00744798	0.159087	ACOT7	acyl-CoA thioesterase 7	FALSE
ENSG00000160973.7	4.72325	125.333	65.0281	4.72879	1.76702	2.67614	0.00744755	0.159087	FOXH1	forkhead box H1	FALSE
ENSG00000169122.11	2770.32	1469.93	2120.12	-0.914304	0.341414	-2.678	0.00740642	0.159087	FAM110B	family with sequence similarity 110 member B	FALSE
ENSG00000196503.3	3.22466	43.244	23.2343	3.73319	1.395	2.67613	0.00744772	0.159087	ARL9	ADP ribosylation factor like GTPase 9	FALSE
ENSG00000223865.10	1.40791	19.8499	10.6289	3.80759	1.42225	2.67716	0.00742493	0.159087	HLA-DPB1	major histocompatibility complex, class II, DP beta 1	FALSE
ENSG00000162383.11	45.7339	236.26	140.997	2.36797	0.884996	2.67568	0.00745775	0.159095	SLC1A7	solute carrier family 1 member 7	FALSE
ENSG00000163435.15	3.81487	54.105	28.96	3.82769	1.43136	2.67417	0.0074915	0.159615	ELF3	E74 like ETS transcription factor 3	FALSE
ENSG00000144554.10	1753.05	3434.49	2593.77	0.970124	0.363032	2.67228	0.00753372	0.160313	FANCD2	Fanconi anemia complementation group D2	FALSE
ENSG00000119865.8	5972.79	3552.85	4762.82	-0.749454	0.280571	-2.67117	0.00755871	0.160443	CNRIP1	cannabinoid receptor interacting protein 1	FALSE
ENSG00000196581.10	3232.47	8835.04	6033.75	1.45063	0.543067	2.67117	0.00755866	0.160443	AJAP1	adherens junctions associated protein 1	FALSE
ENSG00000019186.9	23.9782	1.05051	12.5144	-4.51171	1.69039	-2.66904	0.00760688	0.160896	CYP24A1	cytochrome P450 family 24 subfamily A member 1	FALSE
ENSG00000147571.4	220.752	31.6979	126.225	-2.80015	1.04915	-2.66897	0.00760846	0.160896	CRH	corticotropin releasing hormone	FALSE
ENSG00000153558.13	4040.62	2459.67	3250.15	-0.716135	0.26828	-2.66936	0.00759963	0.160896	FBXL2	F-box and leucine rich repeat protein 2	FALSE
ENSG00000203995.9	104.46	481.497	292.979	2.20339	0.826258	2.66671	0.00765974	0.161779	ZYG11A	zyg-11 family member A, cell cycle regulator	FALSE
ENSG00000101846.6	4585.35	1974.37	3279.86	-1.21573	0.456	-2.66607	0.00767441	0.161887	STS	steroid sulfatase	FALSE
ENSG00000277075.2	61.3569	14.8167	38.0868	-2.05351	0.77101	-2.6634	0.00773543	0.162972	HIST1H2AE	histone cluster 1 H2A family member e	FALSE
ENSG00000120949.14	10.2188	146.594	78.4065	3.83972	1.44314	2.66068	0.00779829	0.163934	TNFRSF8	TNF receptor superfamily member 8	FALSE
ENSG00000136052.9	1846.52	887.92	1367.22	-1.05633	0.397027	-2.66059	0.00780042	0.163934	SLC41A2	solute carrier family 41 member 2	FALSE
ENSG00000025772.7	4404.92	6968.6	5686.76	0.661749	0.248878	2.65892	0.00783905	0.163982	TOMM34	translocase of outer mitochondrial membrane 34	FALSE
ENSG00000112992.16	12486.3	7340.62	9913.46	-0.766357	0.288214	-2.65899	0.00783752	0.163982	NNT	nicotinamide nucleotide transhydrogenase	FALSE
ENSG00000140743.7	236.524	109.248	172.886	-1.11407	0.419075	-2.65841	0.00785098	0.163982	CDR2	cerebellar degeneration related protein 2	FALSE
ENSG00000146285.13	434.817	123.292	279.055	-1.81786	0.683489	-2.65967	0.00782164	0.163982	SCML4	sex comb on midleg like 4 (Drosophila)	FALSE
ENSG00000256618.2	3790.99	33.8355	1912.41	-6.80791	2.56067	-2.65864	0.00784568	0.163982	MTRNR2L1	MT-RNR2-like 1	FALSE
ENSG00000187049.9	417	796.072	606.536	0.933229	0.351191	2.65732	0.00787637	0.16431	TMEM216	transmembrane protein 216	FALSE
ENSG00000134313.15	77714.6	45626.3	61670.4	-0.768318	0.289338	-2.65543	0.00792062	0.164986	KIDINS220	kinase D interacting substrate 220	FALSE
ENSG00000175497.16	5801.91	2580.41	4191.16	-1.16892	0.440254	-2.65511	0.00792818	0.164986	DPP10	dipeptidyl peptidase like 10	FALSE
ENSG00000105427.9	86.468	298.28	192.374	1.7878	0.673738	2.65355	0.00796492	0.165548	CNFN	cornifelin	FALSE
ENSG00000126353.3	259.689	69.2142	164.451	-1.9065	0.718819	-2.65227	0.00799536	0.165886	CCR7	C-C motif chemokine receptor 7	FALSE
ENSG00000268205.1	1612.76	3517.71	2565.24	1.12523	0.424288	2.65204	0.00800074	0.165886	AC005261.2		FALSE
ENSG00000069535.13	20684.4	2040.84	11362.6	-3.34129	1.26117	-2.64934	0.00806482	0.166748	MAOB	monoamine oxidase B	FALSE
ENSG00000152642.10	4073.11	2086.55	3079.83	-0.964952	0.364178	-2.64967	0.00805707	0.166748	GPD1L	glycerol-3-phosphate dehydrogenase 1 like	FALSE
ENSG00000273274.1	1722.7	927.371	1325.04	-0.893387	0.337248	-2.64905	0.00807177	0.166748	ZBTB8B	zinc finger and BTB domain containing 8B	FALSE
ENSG00000188001.9	30.2908	269.84	150.066	3.15709	1.19218	2.64817	0.00809297	0.166983	TPRG1	tumor protein p63 regulated 1	FALSE
ENSG00000077274.8	24.842	97.3951	61.1185	1.97265	0.745066	2.64762	0.00810608	0.16705	CAPN6	calpain 6	FALSE
ENSG00000136250.11	83.1125	18.8725	50.9925	-2.13967	0.809465	-2.64332	0.00820983	0.168983	AOAH	acyloxyacyl hydrolase	FALSE
ENSG00000112320.11	12876.9	6819.19	9848.04	-0.917097	0.347185	-2.64152	0.00825341	0.169675	SOBP	sine oculis binding protein homolog	FALSE
ENSG00000130158.13	2378.86	3882.43	3130.65	0.706643	0.267738	2.63931	0.0083076	0.169761	DOCK6	dedicator of cytokinesis 6	FALSE
ENSG00000134253.9	802.497	1793.53	1298.01	1.16004	0.439444	2.6398	0.00829551	0.169761	TRIM45	tripartite motif containing 45	FALSE
ENSG00000138769.10	1768.43	1033.46	1400.94	-0.775124	0.29361	-2.63997	0.00829124	0.169761	CDKL2	cyclin dependent kinase like 2	FALSE
ENSG00000185664.14	171.537	1259.62	715.579	2.87628	1.08965	2.63963	0.00829967	0.169761	PMEL	premelanosome protein	FALSE
ENSG00000197265.8	4886.31	3043.79	3965.05	-0.682846	0.258581	-2.64074	0.00827241	0.169761	GTF2E2	general transcription factor IIE subunit 2	FALSE
ENSG00000103196.11	229.574	705.408	467.491	1.61936	0.613922	2.63773	0.00834629	0.170347	CRISPLD2	cysteine rich secretory protein LCCL domain containing 2	FALSE
ENSG00000115419.12	8444.86	4878.06	6661.46	-0.791741	0.30067	-2.63326	0.00845697	0.170803	GLS	glutaminase	FALSE
ENSG00000131771.13	62.2199	244.764	153.492	1.97482	0.749982	2.63315	0.0084597	0.170803	PPP1R1B	protein phosphatase 1 regulatory inhibitor subunit 1B	FALSE
ENSG00000133119.12	1580.43	3561.1	2570.76	1.17191	0.444998	2.63351	0.00845063	0.170803	RFC3	replication factor C subunit 3	FALSE
ENSG00000135447.16	5555.03	18830.4	12192.7	1.7612	0.668955	2.63277	0.00846922	0.170803	PPP1R1A	protein phosphatase 1 regulatory inhibitor subunit 1A	FALSE
ENSG00000139190.16	1373.75	587.188	980.467	-1.22628	0.465672	-2.63336	0.00845445	0.170803	VAMP1	vesicle associated membrane protein 1	FALSE
ENSG00000145242.13	10013	3741.45	6877.22	-1.42019	0.539131	-2.63421	0.00843328	0.170803	EPHA5	EPH receptor A5	FALSE
ENSG00000165995.18	1628.98	850.1	1239.54	-0.938356	0.356339	-2.63333	0.00845527	0.170803	CACNB2	calcium voltage-gated channel auxiliary subunit beta 2	FALSE
ENSG00000181938.13	627.455	1103.95	865.702	0.81515	0.309583	2.63306	0.00846203	0.170803	GINS3	GINS complex subunit 3	FALSE
ENSG00000206579.8	4040.11	2209.42	3124.76	-0.870673	0.330282	-2.63615	0.00838529	0.170803	XKR4	XK related 4	FALSE
ENSG00000213988.10	163.724	788	475.862	2.26693	0.860164	2.63546	0.0084023	0.170803	ZNF90	zinc finger protein 90	FALSE
ENSG00000283567.1	3.49672	128.667	66.0819	5.21106	1.97992	2.63196	0.00848932	0.171005	AC008735.6		FALSE
ENSG00000088992.17	242.929	1306.05	774.491	2.42645	0.9231	2.62858	0.00857412	0.172331	TESC	tescalcin	FALSE
ENSG00000171126.7	8.49278	47.6653	28.079	2.48681	0.946085	2.62853	0.00857547	0.172331	KCNG3	potassium voltage-gated channel modifier subfamily G member 3	FALSE
ENSG00000141753.6	77888.6	6969.83	42429.2	-3.4822	1.3258	-2.6265	0.00862683	0.173159	IGFBP4	insulin like growth factor binding protein 4	FALSE
ENSG00000158186.12	9420.15	6005.97	7713.06	-0.649353	0.247287	-2.6259	0.00864196	0.173258	MRAS	muscle RAS oncogene homolog	FALSE
ENSG00000121570.12	258.066	4701.86	2479.96	4.18725	1.59508	2.62511	0.0086622	0.17328	DPPA4	developmental pluripotency associated 4	FALSE
ENSG00000172548.14	51.1841	742.921	397.053	3.85903	1.47008	2.62506	0.00866348	0.17328	NIPAL4	NIPA like domain containing 4	FALSE
ENSG00000117036.11	3068.43	5842.47	4455.45	0.929061	0.354188	2.62308	0.00871395	0.174084	ETV3	ETS variant 3	FALSE
ENSG00000266088.5	38.782	0.543529	19.6628	-6.19129	2.36195	-2.62126	0.00876043	0.174807	AC004585.1		FALSE
ENSG00000171649.11	2061.41	3481.78	2771.6	0.75616	0.28894	2.61702	0.00887021	0.17679	ZIK1	zinc finger protein interacting with K protein 1	FALSE
ENSG00000157613.10	560.553	1301.17	930.863	1.21504	0.464864	2.61374	0.00895562	0.178283	CREB3L1	cAMP responsive element binding protein 3 like 1	FALSE
ENSG00000130558.19	38855.9	15963.9	27409.9	-1.28331	0.49154	-2.6108	0.00903318	0.179616	OLFM1	olfactomedin 1	FALSE
ENSG00000189120.4	41.192	349.689	195.441	3.08521	1.18322	2.60746	0.00912157	0.181162	SP6	Sp6 transcription factor	FALSE
ENSG00000150540.13	1402.86	238.79	820.823	-2.55472	0.98035	-2.60593	0.00916258	0.181634	HNMT	histamine N-methyltransferase	FALSE
ENSG00000162849.15	900.29	324.908	612.599	-1.47035	0.564293	-2.60566	0.00916985	0.181634	KIF26B	kinesin family member 26B	FALSE
ENSG00000188747.8	48.459	137.429	92.9438	1.5022	0.576579	2.60537	0.00917744	0.181634	NOXA1	NADPH oxidase activator 1	FALSE
ENSG00000162723.9	153.135	14.0586	83.5966	-3.44866	1.32418	-2.60438	0.00920409	0.181949	SLAMF9	SLAM family member 9	FALSE
ENSG00000269113.3	837.491	77.2304	457.361	-3.43877	1.3214	-2.60236	0.00925855	0.182813	TRABD2B	TraB domain containing 2B	FALSE
ENSG00000114854.7	60.9027	278.938	169.921	2.19454	0.8438	2.60078	0.00930116	0.183441	TNNC1	troponin C1, slow skeletal and cardiac type	FALSE
ENSG00000049130.14	16363.9	3539.77	9951.82	-2.20878	0.850413	-2.59731	0.00939576	0.184622	KITLG	KIT ligand	FALSE
ENSG00000110328.5	1828.08	923.712	1375.9	-0.98464	0.379061	-2.59758	0.00938839	0.184622	GALNT18	polypeptide N-acetylgalactosaminyltransferase 18	FALSE
ENSG00000164100.8	1880.8	663.201	1272	-1.50385	0.579143	-2.59669	0.00941273	0.184622	NDST3	N-deacetylase and N-sulfotransferase 3	FALSE
ENSG00000182674.5	782.957	386.886	584.922	-1.01663	0.391504	-2.59673	0.00941168	0.184622	KCNB2	potassium voltage-gated channel subfamily B member 2	FALSE
ENSG00000185904.11	0	23.9376	11.9688	7.09456	2.73226	2.59659	0.0094154	0.184622	LINC00839	long intergenic non-protein coding RNA 839	FALSE
ENSG00000185739.13	299.521	893.163	596.342	1.57598	0.607145	2.59572	0.00943931	0.184665	SRL	sarcalumenin	FALSE
ENSG00000188039.13	316.208	41.4401	178.824	-2.93148	1.12924	-2.59596	0.00943264	0.184665	NWD1	NACHT and WD repeat domain containing 1	FALSE
ENSG00000159173.18	55.2265	221.356	138.291	2.00118	0.771147	2.59507	0.0094572	0.184681	TNNI1	troponin I1, slow skeletal type	FALSE
ENSG00000226053.1	2.36162	89.6457	46.0036	5.24406	2.02091	2.5949	0.00946191	0.184681	LINC01776	long intergenic non-protein coding RNA 1776	FALSE
ENSG00000225096.2	0.908375	57.8684	29.3884	5.97073	2.30288	2.59272	0.00952191	0.185639	AL445250.1		FALSE
ENSG00000127561.14	3579.6	1462.57	2521.08	-1.29136	0.498321	-2.59142	0.00955814	0.185706	SYNGR3	synaptogyrin 3	FALSE
ENSG00000166974.12	35954.9	19916.3	27935.6	-0.852233	0.328817	-2.59181	0.00954711	0.185706	MAPRE2	microtubule associated protein RP/EB family member 2	FALSE
ENSG00000254615.2	2212.86	694.214	1453.54	-1.67265	0.645387	-2.5917	0.00955021	0.185706	AC027031.2		FALSE
ENSG00000104361.9	1386.62	135.105	760.863	-3.35965	1.29716	-2.59001	0.00959727	0.18604	NIPAL2	NIPA like domain containing 2	FALSE
ENSG00000120318.15	646.921	2008.08	1327.5	1.6344	0.631036	2.59003	0.00959677	0.18604	ARAP3	ArfGAP with RhoGAP domain, ankyrin repeat and PH domain 3	FALSE
ENSG00000123374.10	2637.98	4613.01	3625.49	0.806308	0.311928	2.58492	0.00974016	0.18838	CDK2	cyclin dependent kinase 2	FALSE
ENSG00000262801.5	2.36162	21.9144	12.138	3.21007	1.24172	2.58519	0.00973253	0.18838	U91319.1		FALSE
ENSG00000205562.2	96.3233	10.7196	53.5215	-3.16216	1.22419	-2.58305	0.00979302	0.189187	AL049775.1		FALSE
ENSG00000130711.3	376.224	3820.09	2098.16	3.34394	1.29545	2.5813	0.00984291	0.189935	PRDM12	PR/SET domain 12	FALSE
ENSG00000112294.12	13259.6	6704.64	9982.14	-0.983833	0.381437	-2.57928	0.00990063	0.190115	ALDH5A1	aldehyde dehydrogenase 5 family member A1	FALSE
ENSG00000138131.3	138.61	401.034	269.822	1.53174	0.593811	2.57951	0.00989401	0.190115	LOXL4	lysyl oxidase like 4	FALSE
ENSG00000148541.12	2706.98	1509.04	2108.01	-0.843148	0.326823	-2.57983	0.00988485	0.190115	FAM13C	family with sequence similarity 13 member C	FALSE
ENSG00000157570.11	18550	51941.7	35245.8	1.48547	0.575984	2.57902	0.00990822	0.190115	TSPAN18	tetraspanin 18	FALSE
ENSG00000171105.13	4688.18	1929.83	3309.01	-1.28064	0.496471	-2.57948	0.00989493	0.190115	INSR	insulin receptor	FALSE
ENSG00000204052.4	877.187	418.188	647.688	-1.06881	0.414561	-2.57818	0.00993223	0.19036	LRRC73	leucine rich repeat containing 73	FALSE
ENSG00000120885.21	44502.2	109150	76826.2	1.29436	0.502317	2.57679	0.00997237	0.190513	CLU	clusterin	FALSE
ENSG00000133247.13	1881.69	3165.48	2523.59	0.750421	0.291202	2.57698	0.0099669	0.190513	KMT5C	lysine methyltransferase 5C	FALSE
ENSG00000151689.12	1397.21	706.078	1051.64	-0.984888	0.382224	-2.57673	0.00997387	0.190513	INPP1	inositol polyphosphate-1-phosphatase	FALSE
ENSG00000114948.12	7921	4960.52	6440.76	-0.675213	0.262183	-2.57535	0.0100138	0.190846	ADAM23	ADAM metallopeptidase domain 23	FALSE
ENSG00000169218.13	0.499531	30.5648	15.5322	5.98507	2.32385	2.5755	0.0100095	0.190846	RSPO1	R-spondin 1	FALSE
ENSG00000183873.15	123.624	29.6335	76.6289	-2.06278	0.801202	-2.57461	0.0100354	0.191044	SCN5A	sodium voltage-gated channel alpha subunit 5	FALSE
ENSG00000124920.13	1122.95	2425.31	1774.13	1.11079	0.431542	2.57401	0.0100527	0.191158	MYRF	myelin regulatory factor	FALSE
ENSG00000162367.11	790.351	138.204	464.277	-2.51528	0.978211	-2.57131	0.0101315	0.192336	TAL1	TAL bHLH transcription factor 1, erythroid differentiation factor	FALSE
ENSG00000164197.11	646.072	336.778	491.425	-0.939776	0.365514	-2.57111	0.0101373	0.192336	RNF180	ring finger protein 180	FALSE
ENSG00000186684.12	2492.07	739.55	1615.81	-1.75252	0.681766	-2.57056	0.0101535	0.192429	CYP27C1	cytochrome P450 family 27 subfamily C member 1	FALSE
ENSG00000013293.5	1082	350.875	716.44	-1.62494	0.632653	-2.56846	0.0102151	0.193263	SLC7A14	solute carrier family 7 member 14	FALSE
ENSG00000128242.12	120.398	310.347	215.373	1.36488	0.53144	2.56827	0.0102206	0.193263	GAL3ST1	galactose-3-O-sulfotransferase 1	FALSE
ENSG00000172795.15	5635	11120.7	8377.86	0.980799	0.38198	2.56767	0.0102384	0.193263	DCP2	decapping mRNA 2	FALSE
ENSG00000197635.9	14.8514	74.7321	44.7917	2.32543	0.90571	2.56752	0.010243	0.193263	DPP4	dipeptidyl peptidase 4	FALSE
ENSG00000224243.1	375.537	867.673	621.605	1.20849	0.470822	2.56677	0.010265	0.193463	LINC00403	long intergenic non-protein coding RNA 403	FALSE
ENSG00000133980.4	0.454187	47.1854	23.8198	6.645	2.59152	2.56413	0.0103434	0.194725	VRTN	vertebrae development associated	FALSE
ENSG00000267886.1	124.031	275.442	199.737	1.15016	0.448647	2.56362	0.0103586	0.194795	AC074135.1		FALSE
ENSG00000125864.13	321.391	63.4371	192.414	-2.34157	0.913708	-2.56272	0.0103857	0.194873	BFSP1	beaded filament structural protein 1	FALSE
ENSG00000131849.11	700.387	1401.09	1050.74	1.00059	0.390388	2.56306	0.0103754	0.194873	ZNF132	zinc finger protein 132	FALSE
ENSG00000183317.16	477.401	181.645	329.523	-1.39332	0.543896	-2.56173	0.0104151	0.195209	EPHA10	EPH receptor A10	FALSE
ENSG00000161638.10	588.273	4572.94	2580.61	2.95871	1.15537	2.56082	0.0104425	0.195506	ITGA5	integrin subunit alpha 5	FALSE
ENSG00000198513.11	5750.29	2839.04	4294.66	-1.01829	0.397812	-2.55973	0.0104754	0.195907	ATL1	atlastin GTPase 1	FALSE
ENSG00000126561.16	393.252	218.976	306.114	-0.84493	0.330346	-2.55772	0.0105362	0.19661	STAT5A	signal transducer and activator of transcription 5A	FALSE
ENSG00000186897.4	6947.77	1948.9	4448.33	-1.83384	0.716959	-2.5578	0.0105336	0.19661	C1QL4	complement C1q like 4	FALSE
ENSG00000075945.12	16862.4	9292	13077.2	-0.859772	0.336273	-2.55677	0.0105651	0.196932	KIFAP3	kinesin associated protein 3	FALSE
ENSG00000105613.9	9332.54	5619.66	7476.1	-0.731789	0.286351	-2.55557	0.0106014	0.197176	MAST1	microtubule associated serine/threonine kinase 1	FALSE
ENSG00000186471.12	145.369	24.0567	84.7127	-2.597	1.01613	-2.55578	0.010595	0.197176	AKAP14	A-kinase anchoring protein 14	FALSE
ENSG00000018625.14	126.75	878.506	502.628	2.79353	1.0935	2.55467	0.0106287	0.197469	ATP1A2	ATPase Na+/K+ transporting subunit alpha 2	FALSE
ENSG00000228253.1	22864.1	52668.4	37766.2	1.20385	0.471468	2.55341	0.0106674	0.197971	MT-ATP8	mitochondrially encoded ATP synthase 8	FALSE
ENSG00000143222.11	5921.39	3542.99	4732.19	-0.740934	0.290258	-2.55267	0.0106901	0.198175	UFC1	ubiquitin-fold modifier conjugating enzyme 1	FALSE
ENSG00000169136.10	5778.41	9956.54	7867.48	0.785004	0.307574	2.55225	0.0107031	0.198199	ATF5	activating transcription factor 5	FALSE
ENSG00000158106.13	1037.83	1712.09	1374.96	0.722103	0.282984	2.55175	0.0107184	0.198266	RHPN1	rhophilin Rho GTPase binding protein 1	FALSE
ENSG00000162998.4	1408.05	4302.76	2855.41	1.61148	0.631618	2.55135	0.0107305	0.198276	FRZB	frizzled-related protein	FALSE
ENSG00000131969.14	28.7461	491.019	259.882	4.09595	1.60611	2.55023	0.0107653	0.198702	ABHD12B	abhydrolase domain containing 12B	FALSE
ENSG00000132768.13	1696.94	2681.57	2189.25	0.660186	0.25903	2.54869	0.0108128	0.199082	DPH2	DPH2 homolog	FALSE
ENSG00000163898.9	793.714	72.585	433.149	-3.45049	1.35397	-2.54842	0.0108211	0.199082	LIPH	lipase H	FALSE
ENSG00000278195.1	78.3432	212.015	145.179	1.43479	0.562864	2.54909	0.0108005	0.199082	SSTR3	somatostatin receptor 3	FALSE
ENSG00000077063.10	3651.02	1020.31	2335.67	-1.83941	0.721966	-2.54778	0.0108412	0.199236	CTTNBP2	cortactin binding protein 2	FALSE
ENSG00000101166.15	5061.26	8696.11	6878.69	0.780843	0.306828	2.54489	0.0109312	0.199899	PRELID3B	PRELI domain containing 3B	FALSE
ENSG00000112494.9	3.36069	55.9867	29.6737	4.06173	1.59613	2.54473	0.0109361	0.199899	UNC93A	unc-93 homolog A (C. elegans)	FALSE
ENSG00000140323.5	5432.81	3042.03	4237.42	-0.836609	0.328648	-2.54561	0.0109087	0.199899	DISP2	dispatched RND transporter family member 2	FALSE
ENSG00000165186.11	1748.68	245.41	997.046	-2.8333	1.11336	-2.54483	0.0109331	0.199899	PTCHD1	patched domain containing 1	FALSE
ENSG00000168824.14	29392.1	18915.6	24153.9	-0.635854	0.249773	-2.54573	0.0109048	0.199899	HGNC:18790	Neuron-specific protein family member 1	FALSE
ENSG00000054793.13	71307.4	46406.3	58856.8	-0.619732	0.243576	-2.54431	0.0109494	0.199928	ATP9A	ATPase phospholipid transporting 9A (putative)	FALSE
ENSG00000109323.8	3454.34	1860.89	2657.62	-0.892392	0.350855	-2.54348	0.0109754	0.200146	MANBA	mannosidase beta	FALSE
ENSG00000166582.9	3175.97	6082.23	4629.1	0.937385	0.368588	2.54318	0.010985	0.200146	CENPV	centromere protein V	FALSE
ENSG00000137809.16	3055.87	224.357	1640.11	-3.76774	1.48278	-2.541	0.0110537	0.201182	ITGA11	integrin subunit alpha 11	FALSE
ENSG00000102359.6	1441.11	146.807	793.961	-3.2954	1.29765	-2.53951	0.0111006	0.20182	SRPX2	sushi repeat containing protein, X-linked 2	FALSE
ENSG00000261371.5	398.762	60.7608	229.762	-2.71556	1.06977	-2.53846	0.0111343	0.202216	PECAM1	platelet and endothelial cell adhesion molecule 1	FALSE
ENSG00000100429.17	446.019	841.614	643.816	0.916439	0.361258	2.5368	0.011187	0.202307	HDAC10	histone deacetylase 10	FALSE
ENSG00000101460.12	569.179	1316.44	942.807	1.21001	0.476936	2.53705	0.011179	0.202307	MAP1LC3A	microtubule associated protein 1 light chain 3 alpha	FALSE
ENSG00000123570.3	3067.5	1624.81	2346.16	-0.916725	0.361284	-2.53741	0.0111678	0.202307	RAB9B	RAB9B, member RAS oncogene family	FALSE
ENSG00000258609.2	0	87.707	43.8535	8.9673	3.53487	2.53681	0.0111867	0.202307	LINC-ROR	long intergenic non-protein coding RNA, regulator of reprogramming	FALSE
ENSG00000141505.11	862.167	501.676	681.922	-0.781444	0.308097	-2.53635	0.0112013	0.202351	ASGR1	asialoglycoprotein receptor 1	FALSE
ENSG00000073331.17	427.218	211.773	319.496	-1.0126	0.399692	-2.53345	0.0112947	0.203231	ALPK1	alpha kinase 1	FALSE
ENSG00000139508.14	356.087	91.2478	223.667	-1.96399	0.775159	-2.53366	0.0112878	0.203231	SLC46A3	solute carrier family 46 member 3	FALSE
ENSG00000186310.9	15640.1	7075.14	11357.6	-1.14443	0.451745	-2.53335	0.0112979	0.203231	NAP1L3	nucleosome assembly protein 1 like 3	FALSE
ENSG00000222030.1	7.17556	178.022	92.5987	4.63362	1.82889	2.53357	0.0112908	0.203231	LINC01793	long intergenic non-protein coding RNA 1793	FALSE
ENSG00000160801.13	19.5278	172.674	96.1009	3.14713	1.24291	2.53207	0.0113391	0.203756	PTH1R	parathyroid hormone 1 receptor	FALSE
ENSG00000152214.12	728.087	175.175	451.631	-2.05581	0.812199	-2.53116	0.0113685	0.204068	RIT2	Ras like without CAAX 2	FALSE
ENSG00000185736.15	2616.04	1262.66	1939.35	-1.05105	0.415434	-2.53001	0.011406	0.204526	ADARB2	adenosine deaminase, RNA specific B2 (inactive)	FALSE
ENSG00000166750.9	536.668	1728.78	1132.72	1.68778	0.667352	2.52908	0.0114363	0.204851	SLFN5	schlafen family member 5	FALSE
ENSG00000223486.1	115.492	268.33	191.911	1.21603	0.48097	2.52828	0.0114622	0.2051	AC092198.1		FALSE
ENSG00000220908.2	0	86.186	43.093	8.94207	3.54021	2.52586	0.0115417	0.206087	LINC02531	long intergenic non-protein coding RNA 2531	FALSE
ENSG00000229131.1	0	86.186	43.093	8.94207	3.54021	2.52586	0.0115417	0.206087	AC016710.1		FALSE
ENSG00000173868.11	2.72512	90.5343	46.6297	5.04297	1.99711	2.52514	0.0115653	0.206292	PHOSPHO1	phosphoethanolamine/phosphocholine phosphatase	FALSE
ENSG00000212123.3	33.7897	117.971	75.8805	1.80209	0.714005	2.52392	0.0116054	0.206791	PRR22	proline rich 22	FALSE
ENSG00000203877.8	55.7691	10.1443	32.9567	-2.46339	0.976479	-2.52273	0.0116449	0.207277	RIPPLY2	ripply transcriptional repressor 2	FALSE
ENSG00000099250.17	9452.47	1684.04	5568.25	-2.48878	0.988443	-2.51788	0.0118065	0.209933	NRP1	neuropilin 1	FALSE
ENSG00000177508.11	3559.5	8400.14	5979.82	1.23874	0.492099	2.51725	0.0118274	0.210085	IRX3	iroquois homeobox 3	FALSE
ENSG00000136492.8	1042.16	2020.71	1531.44	0.955106	0.380106	2.51274	0.0119799	0.212571	BRIP1	BRCA1 interacting protein C-terminal helicase 1	FALSE
ENSG00000187796.14	92.3731	515.314	303.843	2.48042	0.987301	2.51232	0.011994	0.2126	CARD9	caspase recruitment domain family member 9	FALSE
ENSG00000181744.8	19708.3	2837.41	11272.9	-2.79615	1.11381	-2.51043	0.0120585	0.213298	C3orf58	chromosome 3 open reading frame 58	FALSE
ENSG00000185480.11	410.326	685.317	547.822	0.74016	0.294818	2.51056	0.0120538	0.213298	PARPBP	PARP1 binding protein	FALSE
ENSG00000125046.14	83.5667	662.108	372.837	2.98571	1.19002	2.50895	0.012109	0.213533	SSUH2	ssu-2 homolog (C. elegans)	FALSE
ENSG00000130208.9	8.21996	102.811	55.5157	3.64771	1.45382	2.50905	0.0121058	0.213533	APOC1	apolipoprotein C1	FALSE
ENSG00000197971.14	2161.53	543.677	1352.6	-1.99115	0.793624	-2.50894	0.0121096	0.213533	MBP	myelin basic protein	FALSE
ENSG00000161547.16	6633.79	11020.5	8827.15	0.732291	0.291971	2.50809	0.0121386	0.213822	SRSF2	serine and arginine rich splicing factor 2	FALSE
ENSG00000123496.7	3014.58	629.12	1821.85	-2.26038	0.901722	-2.50674	0.012185	0.214269	IL13RA2	interleukin 13 receptor subunit alpha 2	FALSE
ENSG00000183763.8	359.649	783.569	571.609	1.12303	0.448024	2.50662	0.0121891	0.214269	TRAIP	TRAF interacting protein	FALSE
ENSG00000188803.14	3303.37	917.991	2110.68	-1.84734	0.737272	-2.50565	0.0122228	0.214639	SHISA6	shisa family member 6	FALSE
ENSG00000027644.4	3.72419	38.535	21.1296	3.36403	1.3432	2.50449	0.0122629	0.215119	INSRR	insulin receptor related receptor	FALSE
ENSG00000205358.3	3.17931	204.855	104.017	6.0028	2.39848	2.50275	0.0123233	0.215956	MT1H	metallothionein 1H	FALSE
ENSG00000259803.6	27.249	79.6238	53.4364	1.54767	0.618891	2.50071	0.0123943	0.216977	SLC22A31	solute carrier family 22 member 31	FALSE
ENSG00000169242.11	1172.86	396.868	784.866	-1.56339	0.625381	-2.49991	0.0124226	0.217248	EFNA1	ephrin A1	FALSE
ENSG00000162551.13	527.022	2927.31	1727.17	2.47352	0.989643	2.49941	0.01244	0.217329	ALPL	alkaline phosphatase, liver/bone/kidney	FALSE
ENSG00000152315.4	622.507	26.9206	324.714	-4.53212	1.81408	-2.4983	0.012479	0.217709	KCNK13	potassium two pore domain channel subfamily K member 13	FALSE
ENSG00000197958.12	15068.8	25869	20468.9	0.779661	0.312106	2.49806	0.0124874	0.217709	RPL12	ribosomal protein L12	FALSE
ENSG00000129028.8	1498.79	2346.22	1922.51	0.646578	0.258879	2.4976	0.0125036	0.217767	THAP10	THAP domain containing 10	FALSE
ENSG00000164307.12	8601.42	5219.98	6910.7	-0.720507	0.288579	-2.49674	0.0125339	0.218072	ERAP1	endoplasmic reticulum aminopeptidase 1	FALSE
ENSG00000111452.12	308.489	50.2049	179.347	-2.61882	1.0503	-2.49341	0.0126522	0.219793	ADGRD1	adhesion G protein-coupled receptor D1	FALSE
ENSG00000117155.16	6528.46	12327.5	9427.97	0.917035	0.367864	2.49287	0.0126716	0.219793	SSX2IP	SSX family member 2 interacting protein	FALSE
ENSG00000164465.18	5392.57	1208.84	3300.7	-2.1573	0.865331	-2.49304	0.0126655	0.219793	DCBLD1	discoidin, CUB and LCCL domain containing 1	FALSE
ENSG00000135317.12	12840	7854.34	10347.2	-0.709074	0.284698	-2.49062	0.0127521	0.220963	SNX14	sorting nexin 14	FALSE
ENSG00000137473.17	122.534	25.1072	73.8206	-2.29006	0.919632	-2.4902	0.0127672	0.220999	TTC29	tetratricopeptide repeat domain 29	FALSE
ENSG00000169760.17	4768.8	2909.04	3838.92	-0.713126	0.286467	-2.48938	0.0127964	0.221279	NLGN1	neuroligin 1	FALSE
ENSG00000105641.3	1.45325	30.6014	16.0273	4.40677	1.77123	2.48798	0.0128472	0.221561	SLC5A5	solute carrier family 5 member 5	FALSE
ENSG00000140937.13	22857	5739.28	14298.1	-1.99368	0.801209	-2.48834	0.0128339	0.221561	CDH11	cadherin 11	FALSE
ENSG00000274290.2	148.194	45.2401	96.7168	-1.71116	0.687809	-2.48785	0.0128519	0.221561	HIST1H2BE	histone cluster 1 H2B family member e	FALSE
ENSG00000233559.1	237.051	10.834	123.943	-4.45415	1.79082	-2.48721	0.0128749	0.221585	LINC00513	long intergenic non-protein coding RNA 513	FALSE
ENSG00000275591.4	27.8385	122.612	75.2252	2.14261	0.861495	2.48709	0.0128794	0.221585	XKR5	XK related 5	FALSE
ENSG00000160072.19	453.155	812.473	632.814	0.842364	0.338752	2.48667	0.0128946	0.221622	ATAD3B	ATPase family, AAA domain containing 3B	FALSE
ENSG00000159899.14	886.717	1947.26	1416.99	1.13512	0.456706	2.48544	0.012939	0.222161	NPR2	natriuretic peptide receptor 2	FALSE
ENSG00000189077.10	2987.65	1849.13	2418.39	-0.692232	0.278716	-2.48364	0.0130045	0.223061	TMEM120A	transmembrane protein 120A	FALSE
ENSG00000262874.1	1.36256	32.8486	17.1056	4.56827	1.84049	2.4821	0.0130612	0.223806	C19orf84	chromosome 19 open reading frame 84	FALSE
ENSG00000101842.13	82.3319	2.68109	42.5065	-4.94593	1.99409	-2.4803	0.0131272	0.223808	VSIG1	V-set and immunoglobulin domain containing 1	FALSE
ENSG00000123130.16	859.048	2581.48	1720.26	1.58754	0.639946	2.48074	0.0131111	0.223808	ACOT9	acyl-CoA thioesterase 9	FALSE
ENSG00000131127.13	905.771	2077.8	1491.79	1.19783	0.482926	2.48036	0.0131248	0.223808	ZNF141	zinc finger protein 141	FALSE
ENSG00000162623.15	588.941	1317.14	953.038	1.16123	0.468001	2.48126	0.0130917	0.223808	TYW3	tRNA-yW synthesizing protein 3 homolog	FALSE
ENSG00000163116.9	33.6968	390.962	212.329	3.53753	1.42567	2.48131	0.0130902	0.223808	STPG2	sperm tail PG-rich repeat containing 2	FALSE
ENSG00000198774.4	551.211	20.074	285.642	-4.78048	1.92809	-2.47939	0.0131607	0.224154	RASSF9	Ras association domain family member 9	FALSE
ENSG00000096092.5	3477.28	2210.2	2843.74	-0.653808	0.263915	-2.47735	0.0132364	0.22447	TMEM14A	transmembrane protein 14A	FALSE
ENSG00000146005.3	5293.96	3274.38	4284.17	-0.693127	0.279813	-2.4771	0.0132453	0.22447	PSD2	pleckstrin and Sec7 domain containing 2	FALSE
ENSG00000147536.11	770.115	1509.42	1139.77	0.970632	0.39182	2.47724	0.0132402	0.22447	GINS4	GINS complex subunit 4	FALSE
ENSG00000170293.8	1431.08	175.069	803.073	-3.03103	1.22334	-2.47766	0.0132246	0.22447	CMTM8	CKLF like MARVEL transmembrane domain containing 8	FALSE
ENSG00000204514.9	1300.92	2022.16	1661.54	0.636358	0.256879	2.47726	0.0132394	0.22447	ZNF814	zinc finger protein 814	FALSE
ENSG00000169851.15	8433.64	2245.5	5339.57	-1.90916	0.771134	-2.47578	0.0132946	0.22508	PCDH7	protocadherin 7	FALSE
ENSG00000143919.14	838.91	1333.84	1086.38	0.669042	0.270501	2.47335	0.0133854	0.22598	CAMKMT	calmodulin-lysine N-methyltransferase	FALSE
ENSG00000148908.14	227.205	755.21	491.208	1.73352	0.7008	2.47363	0.0133747	0.22598	RGS10	regulator of G protein signaling 10	FALSE
ENSG00000233087.7	202.868	77.7787	140.323	-1.38379	0.559575	-2.47293	0.013401	0.22598	WTH3DI	RAB6C-like	FALSE
ENSG00000273820.1	2462.64	1492.09	1977.37	-0.722784	0.292267	-2.47303	0.0133975	0.22598	USP27X	ubiquitin specific peptidase 27, X-linked	FALSE
ENSG00000134698.10	11066.7	6338.34	8702.52	-0.80405	0.325359	-2.47127	0.0134635	0.22681	AGO4	argonaute 4, RISC catalytic component	FALSE
ENSG00000153253.16	17057.6	6663.28	11860.5	-1.35611	0.549106	-2.46966	0.0135242	0.227605	SCN3A	sodium voltage-gated channel alpha subunit 3	FALSE
ENSG00000268912.1	298.196	586.107	442.152	0.975187	0.395004	2.46881	0.0135565	0.227923	AC012313.5		FALSE
ENSG00000131094.3	2360.48	4777.13	3568.81	1.01715	0.41243	2.46623	0.0136545	0.228892	C1QL1	complement C1q like 1	FALSE
ENSG00000166046.10	752.797	387.902	570.35	-0.956666	0.3879	-2.46627	0.0136529	0.228892	TCP11L2	t-complex 11 like 2	FALSE
ENSG00000177283.7	91.0544	446.431	268.743	2.2943	0.930064	2.46682	0.0136321	0.228892	FZD8	frizzled class receptor 8	FALSE
ENSG00000081026.18	8144.22	4562.18	6353.2	-0.836015	0.339501	-2.46248	0.0137978	0.231066	MAGI3	membrane associated guanylate kinase, WW and PDZ domain containing 3	FALSE
ENSG00000100320.22	5972.81	3300.08	4636.45	-0.855906	0.347659	-2.46192	0.0138197	0.231205	RBFOX2	RNA binding protein, fox-1 homolog 2	FALSE
ENSG00000015592.16	17248.7	6631.78	11940.2	-1.37901	0.560477	-2.46043	0.013877	0.231478	STMN4	stathmin 4	FALSE
ENSG00000186472.19	14389.6	8055.2	11222.4	-0.837021	0.340171	-2.46059	0.013871	0.231478	PCLO	piccolo presynaptic cytomatrix protein	FALSE
ENSG00000196155.12	76.3904	259.478	167.934	1.76337	0.716574	2.46084	0.0138614	0.231478	PLEKHG4	pleckstrin homology and RhoGEF domain containing G4	FALSE
ENSG00000133433.10	0	29.314	14.657	7.38561	3.00399	2.4586	0.0139481	0.232209	GSTT2B	glutathione S-transferase theta 2B (gene/pseudogene)	FALSE
ENSG00000138639.17	1222.59	304.438	763.512	-2.00591	0.815763	-2.45894	0.0139347	0.232209	ARHGAP24	Rho GTPase activating protein 24	FALSE
ENSG00000118271.9	56.1757	2.53488	29.3553	-4.45776	1.81365	-2.4579	0.0139753	0.232316	TTR	transthyretin	FALSE
ENSG00000261390.5	13.1707	65.5923	39.3815	2.31448	0.941714	2.45773	0.0139819	0.232316	MAFTRR	MAF transcriptional regulator RNA	FALSE
ENSG00000154027.18	4686.69	811.349	2749.02	-2.53025	1.02989	-2.45681	0.0140177	0.232684	AK5	adenylate kinase 5	FALSE
ENSG00000184277.12	4978.79	3099.54	4039.17	-0.683777	0.278375	-2.45632	0.0140368	0.232773	TM2D3	TM2 domain containing 3	FALSE
ENSG00000146243.13	1159.28	2237.22	1698.25	0.94844	0.386306	2.45515	0.0140826	0.233304	IRAK1BP1	interleukin 1 receptor associated kinase 1 binding protein 1	FALSE
ENSG00000184500.14	7417.21	2353.71	4885.46	-1.65595	0.674792	-2.45401	0.0141272	0.233816	PROS1	protein S (alpha)	FALSE
ENSG00000270012.1	68.1244	174.379	121.252	1.3544	0.551992	2.45365	0.0141414	0.233822	AC232271.1		FALSE
ENSG00000101605.12	926.693	258.556	592.625	-1.84166	0.750959	-2.45241	0.0141902	0.2344	MYOM1	myomesin 1	FALSE
ENSG00000103202.12	12051.1	22072.4	17061.7	0.873093	0.356132	2.4516	0.0142223	0.234703	NME4	NME/NM23 nucleoside diphosphate kinase 4	FALSE
ENSG00000164619.8	254.74	92.0884	173.414	-1.46914	0.599594	-2.45022	0.0142769	0.235374	BMPER	BMP binding endothelial regulator	FALSE
ENSG00000106852.15	5.49559	57.8048	31.6502	3.38566	1.38233	2.44925	0.0143154	0.235781	LHX6	LIM homeobox 6	FALSE
ENSG00000275632.1	30.9271	96.9342	63.9306	1.65124	0.674332	2.44871	0.0143371	0.235909	AL035461.2		FALSE
ENSG00000115665.8	797.56	310.228	553.894	-1.36254	0.556896	-2.44666	0.0144186	0.235955	SLC5A7	solute carrier family 5 member 7	FALSE
ENSG00000139597.17	503.298	266.609	384.954	-0.916997	0.374813	-2.44655	0.0144232	0.235955	N4BP2L1	NEDD4 binding protein 2 like 1	FALSE
ENSG00000188234.13	40.0562	97.8384	68.9473	1.28926	0.526952	2.44664	0.0144194	0.235955	AGAP4	ArfGAP with GTPase domain, ankyrin repeat and PH domain 4	FALSE
ENSG00000188643.10	918.447	4641.29	2779.87	2.33721	0.955243	2.44672	0.0144163	0.235955	S100A16	S100 calcium binding protein A16	FALSE
ENSG00000226266.6	116.629	41.0794	78.854	-1.50698	0.615597	-2.448	0.0143651	0.235955	AC009961.1		FALSE
ENSG00000267152.1	207.774	434.625	321.199	1.0653	0.4354	2.44671	0.0144167	0.235955	AC093227.1		FALSE
ENSG00000108018.15	10116.5	4531.5	7324.01	-1.15867	0.473792	-2.44553	0.0144639	0.236174	SORCS1	sortilin related VPS10 domain containing receptor 1	FALSE
ENSG00000250658.1	14.9859	451.73	233.358	4.91604	2.01023	2.44552	0.0144645	0.236174	AC097652.1		FALSE
ENSG00000069020.18	9540.44	4645.52	7092.98	-1.03818	0.425049	-2.44249	0.0145863	0.236237	MAST4	microtubule associated serine/threonine kinase family member 4	FALSE
ENSG00000081181.7	1958.29	1035.99	1497.14	-0.918645	0.375901	-2.44385	0.0145315	0.236237	ARG2	arginase 2	FALSE
ENSG00000103067.13	12.7618	150.974	81.868	3.56404	1.45984	2.4414	0.0146305	0.236237	ESRP2	epithelial splicing regulatory protein 2	FALSE
ENSG00000125170.10	5617.21	3100.04	4358.62	-0.857573	0.350905	-2.44389	0.0145299	0.236237	DOK4	docking protein 4	FALSE
ENSG00000129990.14	3759.65	1993.01	2876.33	-0.915603	0.374697	-2.44358	0.0145422	0.236237	SYT5	synaptotagmin 5	FALSE
ENSG00000148677.6	702.064	7757.36	4229.71	3.46582	1.41958	2.44144	0.0146289	0.236237	ANKRD1	ankyrin repeat domain 1	FALSE
ENSG00000153404.14	7051.6	18209.9	12630.8	1.36868	0.56052	2.44181	0.014614	0.236237	PLEKHG4B	pleckstrin homology and RhoGEF domain containing G4B	FALSE
ENSG00000162434.11	20610.5	10749.5	15680	-0.939104	0.384146	-2.44466	0.014499	0.236237	JAK1	Janus kinase 1	FALSE
ENSG00000165480.15	1376.2	3124.81	2250.5	1.18294	0.484556	2.44128	0.0146353	0.236237	SKA3	spindle and kinetochore associated complex subunit 3	FALSE
ENSG00000172137.18	110.679	40.0289	75.3539	-1.46886	0.600919	-2.44435	0.0145114	0.236237	CALB2	calbindin 2	FALSE
ENSG00000172264.16	1202.35	571.594	886.97	-1.07302	0.439498	-2.44146	0.0146279	0.236237	MACROD2	MACRO domain containing 2	FALSE
ENSG00000175874.9	2427.34	699.329	1563.33	-1.7955	0.734961	-2.44298	0.0145665	0.236237	CREG2	cellular repressor of E1A stimulated genes 2	FALSE
ENSG00000143340.6	133.839	39.8048	86.8218	-1.74723	0.716501	-2.43856	0.0147458	0.237795	FAM163A	family with sequence similarity 163 member A	FALSE
ENSG00000059804.15	34712.2	17030	25871.1	-1.02737	0.421477	-2.43755	0.0147873	0.238239	SLC2A3	solute carrier family 2 member 3	FALSE
ENSG00000074317.10	641.572	265.687	453.63	-1.27209	0.522102	-2.43649	0.0148306	0.238497	SNCB	synuclein beta	FALSE
ENSG00000142303.13	1779.93	1001.3	1390.62	-0.8299	0.340711	-2.43578	0.0148595	0.238497	ADAMTS10	ADAM metallopeptidase with thrombospondin type 1 motif 10	FALSE
ENSG00000151812.14	259.545	36.7406	148.143	-2.82228	1.15852	-2.43612	0.0148458	0.238497	SLC35F4	solute carrier family 35 member F4	FALSE
ENSG00000261478.1	268.412	727.307	497.86	1.43751	0.590127	2.43593	0.0148534	0.238497	AC013391.3		FALSE
ENSG00000117425.13	393.976	205.977	299.976	-0.935858	0.384513	-2.43388	0.0149379	0.239444	PTCH2	patched 2	FALSE
ENSG00000203952.9	364.134	815.61	589.872	1.16389	0.478244	2.43367	0.0149467	0.239444	CCDC160	coiled-coil domain containing 160	FALSE
ENSG00000144120.12	1034.25	1853.66	1443.96	0.841608	0.345874	2.43328	0.0149627	0.239474	TMEM177	transmembrane protein 177	FALSE
ENSG00000165895.17	3985.23	1856.82	2921.02	-1.10186	0.45295	-2.43263	0.0149896	0.239678	ARHGAP42	Rho GTPase activating protein 42	FALSE
ENSG00000148400.9	27017.8	47825.4	37421.6	0.823862	0.33872	2.43228	0.0150042	0.239686	NOTCH1	notch 1	FALSE
ENSG00000134762.16	3543	241.376	1892.19	-3.8757	1.59554	-2.42909	0.0151368	0.241578	DSC3	desmocollin 3	FALSE
ENSG00000081189.15	2182.88	554.471	1368.67	-1.97703	0.814242	-2.42806	0.0151797	0.241581	MEF2C	myocyte enhancer factor 2C	FALSE
ENSG00000165138.17	1498.2	3203.77	2350.99	1.09652	0.451538	2.4284	0.0151656	0.241581	ANKS6	ankyrin repeat and sterile alpha motif domain containing 6	FALSE
ENSG00000258414.1	35.1946	1.01395	18.1043	-5.0968	2.09895	-2.42826	0.0151715	0.241581	AL121790.1		FALSE
ENSG00000080709.14	291.664	115.049	203.356	-1.34266	0.553093	-2.42755	0.015201	0.241694	KCNN2	potassium calcium-activated channel subfamily N member 2	FALSE
ENSG00000205683.11	709.718	1528.94	1119.33	1.10695	0.456084	2.42708	0.015221	0.241784	DPF3	double PHD fingers 3	FALSE
ENSG00000163624.5	3867.14	1110.57	2488.86	-1.79997	0.742007	-2.42582	0.0152738	0.242397	CDS1	CDP-diacylglycerol synthase 1	FALSE
ENSG00000236714.1	238.39	80.0259	159.208	-1.57611	0.649996	-2.4248	0.0153168	0.242852	LINC01844	long intergenic non-protein coding RNA 1844	FALSE
ENSG00000099715.14	11.4446	86.197	48.8208	2.91264	1.20178	2.42361	0.0153673	0.243425	PCDH11Y	protocadherin 11 Y-linked	FALSE
ENSG00000150394.13	6536.57	1981.94	4259.25	-1.72155	0.710428	-2.42326	0.0153819	0.243429	CDH8	cadherin 8	FALSE
ENSG00000129038.15	2281.55	7639.24	4960.39	1.74339	0.719552	2.42288	0.015398	0.243457	LOXL1	lysyl oxidase like 1	FALSE
ENSG00000008056.13	9478.55	6147.24	7812.9	-0.624716	0.258095	-2.42049	0.0154995	0.244834	SYN1	synapsin I	FALSE
ENSG00000100297.15	1601.19	3144.6	2372.89	0.973613	0.402375	2.41966	0.0155349	0.245165	MCM5	minichromosome maintenance complex component 5	FALSE
ENSG00000134013.15	1266.68	7483.9	4375.29	2.56273	1.0593	2.41928	0.0155513	0.245196	LOXL2	lysyl oxidase like 2	FALSE
ENSG00000091129.19	46148.8	28901.6	37525.2	-0.675145	0.279256	-2.41765	0.015621	0.246066	NRCAM	neuronal cell adhesion molecule	FALSE
ENSG00000110955.8	62622.8	38737.6	50680.2	-0.692951	0.286815	-2.41602	0.0156913	0.246858	ATP5B	ATP synthase, H+ transporting, mitochondrial F1 complex, beta polypeptide	FALSE
ENSG00000170545.16	78.9342	230.344	154.639	1.54351	0.638922	2.41581	0.0157003	0.246858	SMAGP	small cell adhesion glycoprotein	FALSE
ENSG00000151952.15	2995.31	1556.91	2276.11	-0.944136	0.390879	-2.41542	0.0157172	0.246896	TMEM132D	transmembrane protein 132D	FALSE
ENSG00000157368.10	107.862	216.619	162.241	1.00513	0.416318	2.41434	0.0157639	0.247172	IL34	interleukin 34	FALSE
ENSG00000188674.10	3797.77	1597.45	2697.61	-1.24939	0.517486	-2.41435	0.0157634	0.247172	C2orf80	chromosome 2 open reading frame 80	FALSE
ENSG00000166922.8	62.3544	8.69171	35.5231	-2.83617	1.17564	-2.41246	0.0158453	0.248219	SCG5	secretogranin V	FALSE
ENSG00000061918.12	4778.53	2627.4	3702.97	-0.86297	0.358014	-2.41043	0.0159335	0.248343	GUCY1B3	guanylate cyclase 1 soluble subunit beta	FALSE
ENSG00000101438.3	2077.41	346.716	1212.06	-2.58319	1.07167	-2.41044	0.0159334	0.248343	SLC32A1	solute carrier family 32 member 1	FALSE
ENSG00000115414.18	56073.5	6245.51	31159.5	-3.1664	1.3134	-2.41085	0.0159154	0.248343	FN1	fibronectin 1	FALSE
ENSG00000123146.19	193.102	772.547	482.825	2.00039	0.829409	2.41183	0.0158728	0.248343	ADGRE5	adhesion G protein-coupled receptor E5	FALSE
ENSG00000145623.12	3344.94	349.246	1847.09	-3.25976	1.35221	-2.4107	0.015922	0.248343	OSMR	oncostatin M receptor	FALSE
ENSG00000159753.13	1192.65	691.272	941.961	-0.786637	0.32637	-2.41026	0.015941	0.248343	CARMIL2	capping protein regulator and myosin 1 linker 2	FALSE
ENSG00000161642.17	5837.53	10495.6	8166.56	0.846348	0.351298	2.4092	0.0159875	0.248384	ZNF385A	zinc finger protein 385A	FALSE
ENSG00000184709.7	33.1988	7.31699	20.2579	-2.18047	0.904979	-2.40941	0.0159784	0.248384	LRRC26	leucine rich repeat containing 26	FALSE
ENSG00000204519.10	895.139	1468.27	1181.7	0.713925	0.296329	2.40923	0.0159862	0.248384	ZNF551	zinc finger protein 551	FALSE
ENSG00000241852.9	989.141	1660.8	1324.97	0.747659	0.310476	2.4081	0.0160356	0.248903	C8orf58	chromosome 8 open reading frame 58	FALSE
ENSG00000170745.11	13.0339	59.0747	36.0543	2.18474	0.907677	2.40695	0.0160862	0.249461	KCNS3	potassium voltage-gated channel modifier subfamily S member 3	FALSE
ENSG00000156218.12	5.40415	64.1682	34.7862	3.57613	1.48813	2.40311	0.0162561	0.251866	ADAMTSL3	ADAMTS like 3	FALSE
ENSG00000094804.9	1702.38	4003.2	2852.79	1.23359	0.513445	2.40257	0.0162805	0.252014	CDC6	cell division cycle 6	FALSE
ENSG00000119280.16	11015.2	16911.6	13963.4	0.618504	0.257727	2.39984	0.016402	0.252868	C1orf198	chromosome 1 open reading frame 198	FALSE
ENSG00000135643.4	4216.96	2541.96	3379.46	-0.730323	0.304243	-2.40046	0.0163747	0.252868	KCNMB4	potassium calcium-activated channel subfamily M regulatory beta subunit 4	FALSE
ENSG00000159055.3	1401.11	2370.23	1885.67	0.758472	0.316052	2.39983	0.0164025	0.252868	MIS18A	MIS18 kinetochore protein A	FALSE
ENSG00000174371.16	956.592	1654.05	1305.32	0.789837	0.329076	2.40017	0.0163876	0.252868	EXO1	exonuclease 1	FALSE
ENSG00000187957.7	16112.6	28414.1	22263.4	0.818404	0.341083	2.39943	0.0164207	0.252868	DNER	delta/notch like EGF repeat containing	FALSE
ENSG00000269947.1	39.3292	111.381	75.3549	1.50386	0.626781	2.39933	0.016425	0.252868	AC135178.5		FALSE
ENSG00000108821.13	86534.6	8851.29	47692.9	-3.28929	1.37168	-2.398	0.0164848	0.253099	COL1A1	collagen type I alpha 1 chain	FALSE
ENSG00000181982.18	2766.66	1810.81	2288.73	-0.611525	0.255003	-2.39811	0.01648	0.253099	CCDC149	coiled-coil domain containing 149	FALSE
ENSG00000254277.1	0	70.4698	35.2349	8.65164	3.60727	2.39839	0.0164673	0.253099	AC009446.1		FALSE
ENSG00000121316.10	7.35693	122.401	64.8788	4.06057	1.69383	2.39727	0.0165178	0.253377	PLBD1	phospholipase B domain containing 1	FALSE
ENSG00000253308.2	29.204	0.543529	14.8738	-5.78334	2.41325	-2.3965	0.0165526	0.253681	AC004080.1		FALSE
ENSG00000018236.14	9507.26	4681.83	7094.54	-1.02199	0.426594	-2.3957	0.0165885	0.253855	CNTN1	contactin 1	FALSE
ENSG00000105649.9	14823.1	8407.37	11615.2	-0.818108	0.341524	-2.39546	0.0165994	0.253855	RAB3A	RAB3A, member RAS oncogene family	FALSE
ENSG00000212916.4	82.517	474.751	278.634	2.52517	1.05424	2.39526	0.0166087	0.253855	MAP10	microtubule associated protein 10	FALSE
ENSG00000183117.18	1638.14	525.917	1082.03	-1.63907	0.684594	-2.39423	0.0166555	0.25434	CSMD1	CUB and Sushi multiple domains 1	FALSE
ENSG00000186951.16	3171.94	4791.33	3981.64	0.595045	0.248777	2.39188	0.0167621	0.255739	PPARA	peroxisome proliferator activated receptor alpha	FALSE
ENSG00000164066.12	4365.9	7237.82	5801.86	0.729237	0.305368	2.38806	0.0169374	0.257888	INTU	inturned planar cell polarity protein	FALSE
ENSG00000177311.11	10171.5	5696.52	7934.01	-0.836374	0.350267	-2.38782	0.0169485	0.257888	ZBTB38	zinc finger and BTB domain containing 38	FALSE
ENSG00000196549.10	118.173	1660.94	889.557	3.81286	1.59639	2.38842	0.0169209	0.257888	MME	membrane metalloendopeptidase	FALSE
ENSG00000111319.12	6.35787	93.0326	49.6952	3.87596	1.62569	2.38419	0.0171169	0.259984	SCNN1A	sodium channel epithelial 1 alpha subunit	FALSE
ENSG00000239282.7	30.9278	81.1448	56.0363	1.39108	0.583438	2.38428	0.0171123	0.259984	CASTOR1	cytosolic arginine sensor for mTORC1 subunit 1	FALSE
ENSG00000248329.5	29.7451	686.702	358.224	4.53006	1.9008	2.38324	0.0171612	0.260423	APELA	apelin receptor early endogenous ligand	FALSE
ENSG00000146151.12	1695.51	838.246	1266.88	-1.01621	0.426572	-2.38228	0.017206	0.260573	HMGCLL1	3-hydroxymethyl-3-methylglutaryl-CoA lyase like 1	FALSE
ENSG00000169291.9	5.08675	46.7563	25.9215	3.19302	1.34021	2.38247	0.0171969	0.260573	SHE	Src homology 2 domain containing E	FALSE
ENSG00000198554.11	2439	4765.39	3602.2	0.966295	0.405659	2.38204	0.0172171	0.260573	WDHD1	WD repeat and HMG-box DNA binding protein 1	FALSE
ENSG00000074370.17	214.638	767.535	491.087	1.83811	0.772226	2.38028	0.0172996	0.261035	ATP2A3	ATPase sarcoplasmic/endoplasmic reticulum Ca2+ transporting 3	FALSE
ENSG00000090534.17	42.1457	103.452	72.7987	1.2949	0.544231	2.37933	0.0173443	0.261035	THPO	thrombopoietin	FALSE
ENSG00000119421.6	4473.68	2923.6	3698.64	-0.613732	0.257896	-2.37976	0.0173238	0.261035	NDUFA8	NADH:ubiquinone oxidoreductase subunit A8	FALSE
ENSG00000163811.11	4402.38	6630	5516.19	0.590715	0.248161	2.38037	0.0172953	0.261035	WDR43	WD repeat domain 43	FALSE
ENSG00000167311.13	31.7009	123.572	77.6364	1.95969	0.823651	2.37927	0.017347	0.261035	ART5	ADP-ribosyltransferase 5	FALSE
ENSG00000170689.9	170.41	22703.7	11437	7.05765	2.96653	2.37909	0.0173552	0.261035	HOXB9	homeobox B9	FALSE
ENSG00000173272.15	1312.23	841.696	1076.96	-0.640594	0.269186	-2.37975	0.0173245	0.261035	MZT2A	mitotic spindle organizing protein 2A	FALSE
ENSG00000185760.15	497.134	63.0446	280.09	-2.97989	1.25307	-2.37807	0.0174036	0.261531	KCNQ5	potassium voltage-gated channel subfamily Q member 5	FALSE
ENSG00000125820.5	1331.18	87.3985	709.289	-3.92934	1.65379	-2.37596	0.0175034	0.262688	NKX2-2	NK2 homeobox 2	FALSE
ENSG00000174279.4	142.432	8.65991	75.5459	-4.04378	1.70255	-2.37514	0.0175425	0.262688	EVX2	even-skipped homeobox 2	FALSE
ENSG00000184144.11	22297.5	46898.6	34598	1.07265	0.451563	2.37543	0.0175286	0.262688	CNTN2	contactin 2	FALSE
ENSG00000269067.1	0.953718	64.893	32.9234	6.08952	2.56321	2.37573	0.0175141	0.262688	ZNF728	zinc finger protein 728	FALSE
ENSG00000251359.4	27.113	74.3348	50.7239	1.4544	0.612541	2.37438	0.0175787	0.262999	WWC2-AS2	WWC2 antisense RNA 2	FALSE
ENSG00000130035.6	1367.36	841.231	1104.29	-0.700737	0.295196	-2.3738	0.0176059	0.263174	GALNT8	polypeptide N-acetylgalactosaminyltransferase 8	FALSE
ENSG00000009950.15	53.4543	127.394	90.4242	1.25229	0.527771	2.37279	0.0176542	0.263592	MLXIPL	MLX interacting protein like	FALSE
ENSG00000260910.1	71.9808	247.969	159.975	1.78619	0.752849	2.37257	0.0176649	0.263592	LINC00565	long intergenic non-protein coding RNA 565	FALSE
ENSG00000130775.15	325.862	886.346	606.104	1.44319	0.608539	2.37156	0.0177131	0.26408	THEMIS2	thymocyte selection associated family member 2	FALSE
ENSG00000183578.6	482.059	97.8527	289.956	-2.30078	0.970836	-2.36989	0.0177933	0.264577	TNFAIP8L3	TNF alpha induced protein 8 like 3	FALSE
ENSG00000196923.13	5840.1	13658.2	9749.17	1.22569	0.517102	2.3703	0.0177738	0.264577	PDLIM7	PDZ and LIM domain 7	FALSE
ENSG00000273899.4	98.2337	192.165	145.199	0.967809	0.408332	2.37015	0.0177808	0.264577	NOL12	nucleolar protein 12	FALSE
ENSG00000124098.9	16577.3	8392.16	12484.7	-0.982111	0.414571	-2.36898	0.0178372	0.264745	FAM210B	family with sequence similarity 210 member B	FALSE
ENSG00000164683.16	7909.09	1933.15	4921.12	-2.03258	0.858051	-2.36883	0.0178443	0.264745	HEY1	hes related family bHLH transcription factor with YRPW motif 1	FALSE
ENSG00000253633.1	4.3144	26.4819	15.3982	2.62022	1.10619	2.36869	0.0178513	0.264745	AP002852.2		FALSE
ENSG00000274070.1	1099.46	661.068	880.262	-0.733721	0.309816	-2.36825	0.0178726	0.264829	CASTOR2	cytosolic arginine sensor for mTORC1 subunit 2	FALSE
ENSG00000262209.2	21.572	138.524	80.0479	2.68413	1.13355	2.3679	0.0178895	0.264849	PCDHGB3	protocadherin gamma subfamily B, 3	FALSE
ENSG00000125285.5	8367.85	18928.9	13648.4	1.17764	0.497454	2.36734	0.0179164	0.265016	SOX21	SRY-box 21	FALSE
ENSG00000137078.8	10.8997	53.6759	32.2878	2.30006	0.972377	2.3654	0.0180106	0.266178	SIT1	signaling threshold regulating transmembrane adaptor 1	FALSE
ENSG00000167536.13	703.708	405.079	554.393	-0.796448	0.336897	-2.36407	0.0180752	0.2669	DHRS13	dehydrogenase/reductase 13	FALSE
ENSG00000278129.1	2576.81	4287.97	3432.39	0.734763	0.310907	2.36329	0.0181137	0.267236	ZNF8	zinc finger protein 8	FALSE
ENSG00000169902.13	5891.26	2910.61	4400.94	-1.01724	0.430609	-2.36234	0.0181601	0.267456	TPST1	tyrosylprotein sulfotransferase 1	FALSE
ENSG00000170962.12	836.557	199.145	517.851	-2.07076	0.876478	-2.36259	0.0181477	0.267456	PDGFD	platelet derived growth factor D	FALSE
ENSG00000106537.7	13161.6	8041.69	10601.7	-0.710775	0.300939	-2.36186	0.0181836	0.26757	TSPAN13	tetraspanin 13	FALSE
ENSG00000269893.6	1152.92	1958.34	1555.63	0.764241	0.323686	2.36105	0.018223	0.267918	SNHG8	small nucleolar RNA host gene 8	FALSE
ENSG00000122417.15	4664.7	2757.18	3710.94	-0.758541	0.321437	-2.35984	0.0182827	0.268302	ODF2L	outer dense fiber of sperm tails 2 like	FALSE
ENSG00000151690.14	7094.84	1912.87	4503.86	-1.89106	0.801379	-2.35976	0.0182869	0.268302	MFSD6	major facilitator superfamily domain containing 6	FALSE
ENSG00000153029.14	107.673	9.63731	58.655	-3.48423	1.47674	-2.35941	0.0183038	0.268302	MR1	major histocompatibility complex, class I-related	FALSE
ENSG00000175567.8	1838.29	4884.41	3361.35	1.40974	0.597538	2.35924	0.0183124	0.268302	UCP2	uncoupling protein 2	FALSE
ENSG00000136943.10	306.107	820.173	563.14	1.42138	0.602572	2.35885	0.0183317	0.268354	CTSV	cathepsin V	FALSE
ENSG00000101335.9	204.879	1162.71	683.793	2.50418	1.06217	2.35761	0.0183932	0.268934	MYL9	myosin light chain 9	FALSE
ENSG00000118407.14	579.599	2507.53	1543.56	2.11313	0.896741	2.35645	0.0184505	0.268934	FILIP1	filamin A interacting protein 1	FALSE
ENSG00000132819.16	3824.06	5989.87	4906.97	0.647399	0.27471	2.35666	0.01844	0.268934	RBM38	RNA binding motif protein 38	FALSE
ENSG00000175161.13	8764.72	3850.97	6307.84	-1.18649	0.503343	-2.35722	0.0184124	0.268934	CADM2	cell adhesion molecule 2	FALSE
ENSG00000185008.17	21914.5	8271.54	15093	-1.40567	0.596442	-2.35676	0.0184351	0.268934	ROBO2	roundabout guidance receptor 2	FALSE
ENSG00000130147.15	21519.9	38801.3	30160.6	0.850426	0.361022	2.35561	0.0184926	0.269316	SH3BP4	SH3 domain binding protein 4	FALSE
ENSG00000159335.15	67217.3	111123	89170.3	0.725262	0.307976	2.35493	0.0185263	0.269575	PTMS	parathymosin	FALSE
ENSG00000151502.10	11814.1	7776.25	9795.17	-0.603375	0.256338	-2.35383	0.0185813	0.270145	VPS26B	VPS26, retromer complex component B	FALSE
ENSG00000101542.9	1561.52	176.199	868.861	-3.14797	1.33823	-2.35233	0.0186562	0.270558	CDH20	cadherin 20	FALSE
ENSG00000105131.7	5.58628	45.1988	25.3925	3.01106	1.27992	2.35254	0.0186456	0.270558	EPHX3	epoxide hydrolase 3	FALSE
ENSG00000110171.19	2804.67	1813.94	2309.31	-0.628763	0.267297	-2.3523	0.0186575	0.270558	TRIM3	tripartite motif containing 3	FALSE
ENSG00000165195.15	1066.08	1844.09	1455.09	0.790465	0.336142	2.35158	0.0186939	0.270854	PIGA	phosphatidylinositol glycan anchor biosynthesis class A	FALSE
ENSG00000099260.10	11617.8	1529.75	6573.79	-2.92499	1.24541	-2.34862	0.0188431	0.272552	PALMD	palmdelphin	FALSE
ENSG00000225285.1	9.85534	53.366	31.6107	2.43246	1.0356	2.34884	0.0188322	0.272552	LINC01770	long intergenic non-protein coding RNA 1770	FALSE
ENSG00000135940.6	7833.32	5057.43	6445.38	-0.631233	0.268837	-2.34801	0.0188738	0.272763	COX5B	cytochrome c oxidase subunit 5B	FALSE
ENSG00000023171.16	5705.98	2760.36	4233.17	-1.04768	0.44639	-2.347	0.0189251	0.272991	GRAMD1B	GRAM domain containing 1B	FALSE
ENSG00000128052.8	345.433	787.899	566.666	1.1892	0.506909	2.34598	0.0189772	0.272991	KDR	kinase insert domain receptor	FALSE
ENSG00000129682.15	15420.2	6570.73	10995.5	-1.23068	0.524702	-2.34549	0.0190021	0.272991	FGF13	fibroblast growth factor 13	FALSE
ENSG00000135678.11	110.318	1181.94	646.127	3.42104	1.45762	2.347	0.0189251	0.272991	CPM	carboxypeptidase M	FALSE
ENSG00000173706.12	2186.83	7150.96	4668.89	1.70929	0.728537	2.34619	0.0189664	0.272991	HEG1	heart development protein with EGF like domains 1	FALSE
ENSG00000198585.11	5587.28	10163.3	7875.27	0.863156	0.36796	2.34578	0.0189871	0.272991	NUDT16	nudix hydrolase 16	FALSE
ENSG00000253438.2	6.26718	33.2506	19.7589	2.41356	1.02884	2.34591	0.0189807	0.272991	PCAT1	prostate cancer associated transcript 1 (non-protein coding)	FALSE
ENSG00000172315.5	4053.87	7011.97	5532.92	0.790537	0.337324	2.34355	0.0191011	0.27395	TP53RK	TP53 regulating kinase	FALSE
ENSG00000198860.11	5846.24	10835.2	8340.75	0.890158	0.37979	2.34381	0.0190877	0.27395	TSEN15	tRNA splicing endonuclease subunit 15	FALSE
ENSG00000142871.16	3678.7	28973	16325.8	2.97744	1.27078	2.34301	0.0191289	0.274116	CYR61	cysteine rich angiogenic inducer 61	FALSE
ENSG00000175643.8	518.822	843.295	681.059	0.700981	0.299262	2.34236	0.0191621	0.274361	RMI2	RecQ mediated genome instability 2	FALSE
ENSG00000106976.20	13083.4	8258.66	10671	-0.663742	0.283455	-2.34161	0.0192006	0.274666	DNM1	dynamin 1	FALSE
ENSG00000187775.16	105.047	212.024	158.535	1.01219	0.432314	2.34132	0.0192158	0.274666	DNAH17	dynein axonemal heavy chain 17	FALSE
ENSG00000168875.2	2123.82	135.841	1129.83	-3.96691	1.69462	-2.34088	0.0192381	0.274754	SOX14	SRY-box 14	FALSE
ENSG00000088970.15	1384.54	695.368	1039.95	-0.993794	0.424631	-2.34037	0.0192647	0.274872	KIZ	kizuna centrosomal protein	FALSE
ENSG00000177468.6	6.35862	1626.39	816.372	7.99686	3.41732	2.3401	0.0192788	0.274872	OLIG3	oligodendrocyte transcription factor 3	FALSE
ENSG00000107959.15	8780.87	5911.58	7346.23	-0.570822	0.24405	-2.33896	0.0193377	0.275481	PITRM1	pitrilysin metallopeptidase 1	FALSE
ENSG00000019582.14	48.0509	278.263	163.157	2.53257	1.08315	2.33816	0.0193791	0.275839	CD74	CD74 molecule	FALSE
ENSG00000225548.5	55.949	433.708	244.829	2.95564	1.2652	2.33611	0.0194856	0.277123	LINC01980	long intergenic non-protein coding RNA 1980	FALSE
ENSG00000164002.11	155.136	331.653	243.395	1.09711	0.469747	2.33553	0.0195157	0.277319	EXO5	exonuclease 5	FALSE
ENSG00000044090.8	6936.59	4586.87	5761.73	-0.59672	0.25562	-2.3344	0.0195746	0.277924	CUL7	cullin 7	FALSE
ENSG00000153822.13	757.91	82.397	420.153	-3.20195	1.37193	-2.3339	0.019601	0.278065	KCNJ16	potassium voltage-gated channel subfamily J member 16	FALSE
ENSG00000165325.13	6.58534	30.9351	18.7602	2.22715	0.954805	2.33257	0.0196709	0.278592	DEUP1	deuterosome assembly protein 1	FALSE
ENSG00000178297.12	21.4821	76.7918	49.1369	1.83428	0.786368	2.33259	0.0196694	0.278592	TMPRSS9	transmembrane protease, serine 9	FALSE
ENSG00000127564.16	295.702	534.931	415.317	0.854694	0.366619	2.33129	0.0197382	0.279312	PKMYT1	protein kinase, membrane associated tyrosine/threonine 1	FALSE
ENSG00000115474.6	1.86209	39.0244	20.4432	4.38018	1.87948	2.33053	0.019778	0.279523	KCNJ13	potassium voltage-gated channel subfamily J member 13	FALSE
ENSG00000142182.8	0	398.52	199.26	11.1509	4.78502	2.33038	0.019786	0.279523	DNMT3L	DNA methyltransferase 3 like	FALSE
ENSG00000228709.1	117.541	21.3709	69.4559	-2.45934	1.05553	-2.32997	0.0198079	0.2796	AP001065.1		FALSE
ENSG00000038210.12	459.602	774.127	616.864	0.752187	0.323136	2.32777	0.0199244	0.280776	PI4K2B	phosphatidylinositol 4-kinase type 2 beta	FALSE
ENSG00000145362.17	55544.5	35677.6	45611	-0.638625	0.274314	-2.32808	0.019908	0.280776	ANK2	ankyrin 2	FALSE
ENSG00000185442.12	1497.48	613.174	1055.33	-1.28799	0.553457	-2.32717	0.0199562	0.280991	FAM174B	family with sequence similarity 174 member B	FALSE
ENSG00000137441.7	4.99606	781.95	393.473	7.28735	3.13264	2.32627	0.0200044	0.281262	FGFBP2	fibroblast growth factor binding protein 2	FALSE
ENSG00000272129.1	139.652	270.93	205.291	0.955969	0.410959	2.32619	0.0200085	0.281262	AL359715.4		FALSE
ENSG00000166171.12	3485.42	2106.88	2796.15	-0.726145	0.312308	-2.32509	0.020067	0.281385	DPCD	deleted in primary ciliary dyskinesia homolog (mouse)	FALSE
ENSG00000175793.11	6.94809	74.0646	40.5064	3.42199	1.47159	2.32537	0.0200521	0.281385	SFN	stratifin	FALSE
ENSG00000272777.1	125.301	237.309	181.305	0.920761	0.395937	2.32553	0.0200439	0.281385	AC019131.2		FALSE
ENSG00000067798.14	9444.13	3839.11	6641.62	-1.29862	0.559107	-2.32266	0.0201974	0.282097	NAV3	neuron navigator 3	FALSE
ENSG00000103657.13	21244.2	12405.4	16824.8	-0.776098	0.334195	-2.32229	0.0202174	0.282097	HERC1	HECT and RLD domain containing E3 ubiquitin protein ligase family member 1	FALSE
ENSG00000115306.15	89945.7	47425.8	68685.7	-0.92338	0.397512	-2.3229	0.0201845	0.282097	SPTBN1	spectrin beta, non-erythrocytic 1	FALSE
ENSG00000167107.12	951.911	1599.03	1275.47	0.748232	0.322013	2.32361	0.0201465	0.282097	ACSF2	acyl-CoA synthetase family member 2	FALSE
ENSG00000169860.6	1216.07	616.127	916.099	-0.980974	0.422364	-2.32258	0.0202019	0.282097	P2RY1	purinergic receptor P2Y1	FALSE
ENSG00000254438.1	26.4298	0	13.2149	-7.09581	3.05412	-2.32336	0.0201598	0.282097	AC022240.1		FALSE
ENSG00000174370.9	70.1217	156.009	113.065	1.15348	0.496801	2.32182	0.0202428	0.28222	C11orf45	chromosome 11 open reading frame 45	FALSE
ENSG00000120594.16	57125.1	7428.49	32276.8	-2.94297	1.26833	-2.32036	0.0203217	0.282816	PLXDC2	plexin domain containing 2	FALSE
ENSG00000179776.17	64.8544	181.394	123.124	1.48295	0.6391	2.32038	0.0203205	0.282816	CDH5	cadherin 5	FALSE
ENSG00000233927.4	689.622	1323.39	1006.51	0.940639	0.405431	2.3201	0.0203355	0.282816	RPS28	ribosomal protein S28	FALSE
ENSG00000135604.9	23.5694	366.009	194.789	3.95807	1.70734	2.31827	0.0204347	0.283789	STX11	syntaxin 11	FALSE
ENSG00000184584.12	96.6823	6.37614	51.5292	-3.92405	1.69272	-2.31819	0.020439	0.283789	TMEM173	transmembrane protein 173	FALSE
ENSG00000135119.14	2540.49	3853.14	3196.82	0.600912	0.259338	2.3171	0.0204984	0.284025	RNFT2	ring finger protein, transmembrane 2	FALSE
ENSG00000142149.8	3249.21	2099.37	2674.29	-0.63018	0.271986	-2.31696	0.0205061	0.284025	HUNK	hormonally up-regulated Neu-associated kinase	FALSE
ENSG00000182636.5	18608.3	9098.12	13853.2	-1.03228	0.44544	-2.31745	0.0204793	0.284025	NDN	necdin, MAGE family member	FALSE
ENSG00000113356.11	485.847	1771.66	1128.76	1.86666	0.805868	2.31634	0.0205398	0.284028	POLR3G	RNA polymerase III subunit G	FALSE
ENSG00000129646.14	1034.65	634.971	834.808	-0.704269	0.304008	-2.31662	0.0205246	0.284028	QRICH2	glutamine rich 2	FALSE
ENSG00000146648.17	1394.64	5141.32	3267.98	1.88226	0.813466	2.31388	0.0206744	0.285193	EGFR	epidermal growth factor receptor	FALSE
ENSG00000156475.18	12119.1	5811.99	8965.56	-1.06021	0.458137	-2.31417	0.0206583	0.285193	PPP2R2B	protein phosphatase 2 regulatory subunit Bbeta	FALSE
ENSG00000198785.4	65.9426	23.6912	44.8169	-1.47743	0.638348	-2.31446	0.0206425	0.285193	GRIN3A	glutamate ionotropic receptor NMDA type subunit 3A	FALSE
ENSG00000204257.14	33.4693	3.18807	18.3287	-3.39562	1.46817	-2.31283	0.0207322	0.285758	HLA-DMA	major histocompatibility complex, class II, DM alpha	FALSE
ENSG00000239513.5	45.5094	1.08706	23.2982	-5.40416	2.3372	-2.31224	0.0207646	0.285972	LINC01210	long intergenic non-protein coding RNA 1210	FALSE
ENSG00000123360.11	2509.94	5143.81	3826.88	1.03519	0.447963	2.31088	0.0208395	0.286634	PDE1B	phosphodiesterase 1B	FALSE
ENSG00000174373.16	4544.33	3001.43	3772.88	-0.598414	0.258969	-2.31075	0.0208464	0.286634	RALGAPA1	Ral GTPase activating protein catalytic alpha subunit 1	FALSE
ENSG00000120685.19	12527.9	20327.1	16427.5	0.698273	0.302733	2.30656	0.0210794	0.289548	PROSER1	proline and serine rich 1	FALSE
ENSG00000236854.1	1.81675	40.9792	21.398	4.47762	1.94145	2.30633	0.0210924	0.289548	AL121656.1		FALSE
ENSG00000115267.5	164.537	347.356	255.947	1.0788	0.467983	2.30522	0.0211542	0.289608	IFIH1	interferon induced with helicase C domain 1	FALSE
ENSG00000117616.17	2886.42	1830.38	2358.4	-0.657075	0.285058	-2.30506	0.0211633	0.289608	RSRP1	arginine and serine rich protein 1	FALSE
ENSG00000152284.4	6639.83	14797.1	10718.5	1.15613	0.50158	2.30497	0.0211682	0.289608	TCF7L1	transcription factor 7 like 1	FALSE
ENSG00000231327.1	97.0994	207.525	152.312	1.09462	0.474948	2.30472	0.0211821	0.289608	LINC01816	long intergenic non-protein coding RNA 1816	FALSE
ENSG00000248491.5	62.9031	255.939	159.421	2.02307	0.877625	2.30516	0.0211575	0.289608	AC093772.1		FALSE
ENSG00000161202.17	24394.3	36637.9	30516.1	0.586796	0.254674	2.3041	0.0212168	0.289849	DVL3	dishevelled segment polarity protein 3	FALSE
ENSG00000188037.10	18.2567	57.015	37.6358	1.64605	0.714715	2.30309	0.0212738	0.290394	CLCN1	chloride voltage-gated channel 1	FALSE
ENSG00000072858.10	390.842	89.2388	240.04	-2.13178	0.926274	-2.30146	0.0213657	0.290481	SIDT1	SID1 transmembrane family member 1	FALSE
ENSG00000111961.17	6523.28	12632.6	9577.96	0.953456	0.41427	2.30153	0.0213615	0.290481	SASH1	SAM and SH3 domain containing 1	FALSE
ENSG00000116830.11	1612.18	2871.14	2241.66	0.832734	0.361689	2.30235	0.0213157	0.290481	TTF2	transcription termination factor 2	FALSE
ENSG00000205213.13	18543.3	31997.3	25270.3	0.787056	0.341927	2.30183	0.021345	0.290481	LGR4	leucine rich repeat containing G protein-coupled receptor 4	FALSE
ENSG00000212907.2	62900.9	128132	95516.7	1.02648	0.445941	2.30184	0.0213444	0.290481	MT-ND4L	mitochondrially encoded NADH:ubiquinone oxidoreductase core subunit 4L	FALSE
ENSG00000180938.5	20.935	323.575	172.255	3.95229	1.71794	2.30059	0.0214146	0.290913	ZNF572	zinc finger protein 572	FALSE
ENSG00000186314.11	159.274	338.309	248.791	1.08587	0.472143	2.29988	0.0214548	0.291227	PRELID2	PRELI domain containing 2	FALSE
ENSG00000166394.14	67.4843	327.806	197.645	2.28156	0.992763	2.2982	0.0215507	0.292294	CYB5R2	cytochrome b5 reductase 2	FALSE
ENSG00000178295.14	1099.46	1806.1	1452.78	0.71594	0.311564	2.29789	0.021568	0.292295	GEN1	GEN1, Holliday junction 5' flap endonuclease	FALSE
ENSG00000225077.2	8.35675	102.702	55.5292	3.61651	1.57421	2.29734	0.0215993	0.292486	LINC00337	long intergenic non-protein coding RNA 337	FALSE
ENSG00000213468.5	45.6001	718.217	381.909	3.97645	1.73137	2.2967	0.0216357	0.292745	FIRRE	firre intergenic repeating RNA element	FALSE
ENSG00000102195.9	365.035	1038.11	701.574	1.50828	0.656912	2.29602	0.0216746	0.293038	GPR50	G protein-coupled receptor 50	FALSE
ENSG00000001626.14	74.1142	10.6878	42.401	-2.79637	1.21821	-2.29547	0.0217064	0.293235	CFTR	cystic fibrosis transmembrane conductance regulator	FALSE
ENSG00000170430.9	650.434	1156.9	903.665	0.830837	0.362	2.29513	0.0217258	0.293264	MGMT	O-6-methylguanine-DNA methyltransferase	FALSE
ENSG00000170214.4	638.919	3765.51	2202.22	2.55907	1.11552	2.29406	0.0217872	0.293859	ADRA1B	adrenoceptor alpha 1B	FALSE
ENSG00000117266.15	633.369	1114.39	873.882	0.814877	0.355386	2.29293	0.0218518	0.294497	CDK18	cyclin dependent kinase 18	FALSE
ENSG00000119227.7	834.736	524.01	679.373	-0.671727	0.293177	-2.2912	0.0219519	0.295611	PIGZ	phosphatidylinositol glycan anchor biosynthesis class Z	FALSE
ENSG00000138641.15	2591.97	1531.07	2061.52	-0.759568	0.331569	-2.29083	0.0219732	0.295663	HERC3	HECT and RLD domain containing E3 ubiquitin protein ligase 3	FALSE
ENSG00000099954.18	5010.98	10236.8	7623.9	1.03061	0.450313	2.28865	0.0221	0.296826	CECR2	CECR2, histone acetyl-lysine reader	FALSE
ENSG00000174600.13	2.72512	52.6938	27.7094	4.26076	1.86165	2.2887	0.0220967	0.296826	CMKLR1	chemerin chemokine-like receptor 1	FALSE
ENSG00000228106.5	132.388	315.38	223.884	1.25118	0.546739	2.28844	0.0221121	0.296826	AL392172.1		FALSE
ENSG00000152192.7	194.204	686.973	440.589	1.822	0.796324	2.28801	0.0221367	0.296923	POU4F1	POU class 4 homeobox 1	FALSE
ENSG00000119699.7	410.366	192.923	301.644	-1.0883	0.475793	-2.28733	0.0221764	0.297219	TGFB3	transforming growth factor beta 3	FALSE
ENSG00000132773.11	722.014	1202.39	962.2	0.735667	0.321697	2.28683	0.0222055	0.297376	TOE1	target of EGR1, member 1 (nuclear)	FALSE
ENSG00000082556.10	1011.31	7367.62	4189.47	2.86497	1.25371	2.2852	0.0223009	0.298182	OPRK1	opioid receptor kappa 1	FALSE
ENSG00000166411.13	2488.71	1550.36	2019.54	-0.682876	0.298823	-2.28522	0.0223	0.298182	IDH3A	isocitrate dehydrogenase 3 (NAD(+)) alpha	FALSE
ENSG00000101222.12	348.373	151.451	249.912	-1.20128	0.525756	-2.28487	0.0223207	0.298212	SPEF1	sperm flagellar 1	FALSE
ENSG00000110944.8	18.1667	78.7784	48.4726	2.11335	0.925495	2.28349	0.0224018	0.298547	IL23A	interleukin 23 subunit alpha	FALSE
ENSG00000134532.15	6781.47	14118.3	10449.9	1.05787	0.463219	2.28374	0.0223868	0.298547	SOX5	SRY-box 5	FALSE
ENSG00000183114.7	31.9261	186.655	109.29	2.54908	1.11617	2.28378	0.0223842	0.298547	FAM43B	family with sequence similarity 43 member B	FALSE
ENSG00000247095.2	2.36162	21.3391	11.8503	3.17022	1.38847	2.28324	0.0224161	0.298547	MIR210HG	MIR210 host gene	FALSE
ENSG00000173894.10	2899.91	5185.59	4042.75	0.83852	0.367437	2.28208	0.0224847	0.299226	CBX2	chromobox 2	FALSE
ENSG00000084710.13	17273	9671.54	13472.3	-0.836719	0.366883	-2.28062	0.0225711	0.300082	EFR3B	EFR3 homolog B	FALSE
ENSG00000119938.8	387.133	1192.23	789.68	1.6224	0.7115	2.28026	0.0225923	0.300082	PPP1R3C	protein phosphatase 1 regulatory subunit 3C	FALSE
ENSG00000160949.16	1316.69	2050.45	1683.57	0.638931	0.280223	2.28008	0.0226028	0.300082	TONSL	tonsoku like, DNA repair protein	FALSE
ENSG00000185559.13	9091.54	41907	25499.3	2.20459	0.96701	2.2798	0.0226197	0.300082	DLK1	delta like non-canonical Notch ligand 1	FALSE
ENSG00000072195.14	4777.12	9284.61	7030.86	0.95868	0.420876	2.27782	0.0227371	0.300701	SPEG	SPEG complex locus	FALSE
ENSG00000217236.1	675.669	1991.18	1333.42	1.55904	0.684373	2.27805	0.0227237	0.300701	SP9	Sp9 transcription factor	FALSE
ENSG00000248538.6	4.3144	23.6912	14.0028	2.46034	1.07987	2.27836	0.022705	0.300701	AC022784.1		FALSE
ENSG00000254585.2	6948.91	2537.44	4743.18	-1.45337	0.637812	-2.27867	0.0226864	0.300701	MAGEL2	MAGE family member L2	FALSE
ENSG00000077080.9	3685.17	1707.12	2696.15	-1.11017	0.48799	-2.27499	0.0229068	0.302003	ACTL6B	actin like 6B	FALSE
ENSG00000095203.14	4412.84	1891.16	3152	-1.22252	0.537285	-2.27537	0.022884	0.302003	EPB41L4B	erythrocyte membrane protein band 4.1 like 4B	FALSE
ENSG00000134470.20	6.1765	42.3905	24.2835	2.77725	1.22037	2.27575	0.0228608	0.302003	IL15RA	interleukin 15 receptor subunit alpha	FALSE
ENSG00000197535.14	47443.1	27314.1	37378.6	-0.796555	0.350109	-2.27516	0.0228961	0.302003	MYO5A	myosin VA	FALSE
ENSG00000072163.19	310.471	1165.28	737.876	1.90778	0.839093	2.27362	0.022989	0.302382	LIMS2	LIM zinc finger domain containing 2	FALSE
ENSG00000154127.9	17686.3	4931.11	11308.7	-1.84265	0.810274	-2.2741	0.0229598	0.302382	UBASH3B	ubiquitin associated and SH3 domain containing B	FALSE
ENSG00000162552.14	5448.34	1444.42	3446.38	-1.91535	0.842326	-2.27388	0.022973	0.302382	WNT4	Wnt family member 4	FALSE
ENSG00000074219.13	4431.52	7070.05	5750.79	0.673954	0.296471	2.27325	0.023011	0.302438	TEAD2	TEA domain transcription factor 2	FALSE
ENSG00000176974.19	114.264	234.743	174.503	1.03892	0.457275	2.27197	0.0230881	0.303216	SHMT1	serine hydroxymethyltransferase 1	FALSE
ENSG00000164038.14	4327.4	2831.89	3579.65	-0.611698	0.269299	-2.27145	0.0231198	0.303398	SLC9B2	solute carrier family 9 member B2	FALSE
ENSG00000088367.21	27658	18295.3	22976.6	-0.59622	0.262567	-2.27073	0.0231632	0.303733	EPB41L1	erythrocyte membrane protein band 4.1 like 1	FALSE
ENSG00000134259.3	201.311	5.21597	103.263	-5.26953	2.32324	-2.26819	0.0233179	0.305526	NGF	nerve growth factor	FALSE
ENSG00000160321.14	2.27094	98.897	50.584	5.43512	2.39723	2.26726	0.0233746	0.306032	ZNF208	zinc finger protein 208	FALSE
ENSG00000077782.19	17575.2	27583.4	22579.3	0.650265	0.286852	2.2669	0.0233965	0.306084	FGFR1	fibroblast growth factor receptor 1	FALSE
ENSG00000115386.5	0	57.2884	28.6442	8.3529	3.6877	2.26507	0.0235083	0.30731	REG1A	regenerating family member 1 alpha	FALSE
ENSG00000038002.8	2642.26	1119.57	1880.91	-1.23888	0.547188	-2.26409	0.0235686	0.30786	AGA	aspartylglucosaminidase	FALSE
ENSG00000101076.16	0.908375	43.6365	22.2725	5.5659	2.45942	2.2631	0.0236297	0.308208	HNF4A	hepatocyte nuclear factor 4 alpha	FALSE
ENSG00000196611.4	499.221	59.8931	279.557	-3.05988	1.35209	-2.26307	0.0236315	0.308208	MMP1	matrix metallopeptidase 1	FALSE
ENSG00000023330.14	9041.24	5644.87	7343.06	-0.679591	0.300534	-2.26128	0.0237421	0.309413	ALAS1	5'-aminolevulinate synthase 1	FALSE
ENSG00000147481.14	853.869	418.581	636.225	-1.02882	0.455034	-2.26098	0.0237607	0.309417	SNTG1	syntrophin gamma 1	FALSE
ENSG00000099998.17	418.245	37.316	227.78	-3.48689	1.54332	-2.25934	0.0238623	0.309901	GGT5	gamma-glutamyltransferase 5	FALSE
ENSG00000135127.11	1630.73	949.58	1290.16	-0.780329	0.34551	-2.25848	0.0239156	0.309901	BICDL1	BICD family like cargo adaptor 1	FALSE
ENSG00000136982.5	717.8	1364.42	1041.11	0.926359	0.410097	2.25888	0.0238911	0.309901	DSCC1	DNA replication and sister chromatid cohesion 1	FALSE
ENSG00000155846.16	167.765	470.121	318.943	1.48668	0.658179	2.25877	0.0238975	0.309901	PPARGC1B	PPARG coactivator 1 beta	FALSE
ENSG00000158201.9	1784.46	4357.39	3070.93	1.28792	0.570154	2.25891	0.0238893	0.309901	ABHD3	abhydrolase domain containing 3	FALSE
ENSG00000165813.18	4910.65	3108.42	4009.54	-0.659729	0.292131	-2.25833	0.0239251	0.309901	CCDC186	coiled-coil domain containing 186	FALSE
ENSG00000271383.6	188.753	667.439	428.096	1.82149	0.806568	2.25832	0.0239256	0.309901	NBPF19	NBPF member 19	FALSE
ENSG00000104112.8	15843.8	8297.2	12070.5	-0.933232	0.413373	-2.2576	0.0239703	0.310029	SCG3	secretogranin III	FALSE
ENSG00000138036.18	4706.33	3164.32	3935.33	-0.572684	0.253672	-2.25758	0.0239719	0.310029	DYNC2LI1	dynein cytoplasmic 2 light intermediate chain 1	FALSE
ENSG00000198794.11	18084.8	12017.4	15051.1	-0.589656	0.261308	-2.25656	0.0240356	0.310615	SCAMP5	secretory carrier membrane protein 5	FALSE
ENSG00000118777.10	9.85534	75.0738	42.4646	2.92779	1.29769	2.25615	0.0240613	0.310711	ABCG2	ATP binding cassette subfamily G member 2 (Junior blood group)	FALSE
ENSG00000119630.13	340.481	586.333	463.407	0.783714	0.347537	2.25505	0.0241301	0.311362	PGF	placental growth factor	FALSE
ENSG00000038945.14	2.40697	31.6153	17.0111	3.72104	1.65066	2.25427	0.024179	0.311733	MSR1	macrophage scavenger receptor 1	FALSE
ENSG00000075702.16	913.862	1776.26	1345.06	0.958578	0.425442	2.25314	0.0242506	0.311733	WDR62	WD repeat domain 62	FALSE
ENSG00000112305.14	4254.19	2857.24	3555.71	-0.574242	0.254794	-2.25375	0.024212	0.311733	SMAP1	small ArfGAP 1	FALSE
ENSG00000125355.15	882.703	2816.4	1849.55	1.67377	0.742678	2.2537	0.0242153	0.311733	TMEM255A	transmembrane protein 255A	FALSE
ENSG00000279607.1	0.499531	29.4412	14.9704	5.92504	2.62948	2.25331	0.0242394	0.311733	AL358613.2		FALSE
ENSG00000107485.15	5056.92	792.354	2924.64	-2.67412	1.18755	-2.2518	0.024335	0.312581	GATA3	GATA binding protein 3	FALSE
ENSG00000143669.13	5628.73	3448.22	4538.48	-0.706957	0.314048	-2.25111	0.0243783	0.312605	LYST	lysosomal trafficking regulator	FALSE
ENSG00000164626.8	6.94884	70.3649	38.6568	3.33586	1.48179	2.25124	0.0243704	0.312605	KCNK5	potassium two pore domain channel subfamily K member 5	FALSE
ENSG00000269993.1	68.9836	200.678	134.831	1.54239	0.685236	2.2509	0.0243921	0.312605	KC877982.1		FALSE
ENSG00000124788.17	10646.5	3946.02	7296.25	-1.43191	0.636372	-2.25011	0.0244419	0.312896	ATXN1	ataxin 1	FALSE
ENSG00000158423.16	316.003	158.256	237.13	-0.997578	0.443376	-2.24996	0.0244516	0.312896	RIBC1	RIB43A domain with coiled-coils 1	FALSE
ENSG00000261609.5	3996.32	6541.72	5269.02	0.710983	0.316082	2.24936	0.0244895	0.313145	GAN	gigaxonin	FALSE
ENSG00000164362.18	1.95278	32.0857	17.0193	4.04951	1.8012	2.24824	0.0245612	0.313825	TERT	telomerase reverse transcriptase	FALSE
ENSG00000253731.2	44.1424	231.456	137.799	2.39189	1.06448	2.247	0.0246402	0.314598	PCDHGA6	protocadherin gamma subfamily A, 6	FALSE
ENSG00000149633.11	2.99719	40.2434	21.6203	3.762	1.6747	2.24637	0.0246804	0.314874	KIAA1755	KIAA1755	FALSE
ENSG00000177875.4	13695.1	9156.09	11425.6	-0.580839	0.258605	-2.24605	0.0247011	0.314902	CCDC184	coiled-coil domain containing 184	FALSE
ENSG00000120278.15	9419.96	21798.7	15609.3	1.21045	0.539041	2.24555	0.0247326	0.315067	PLEKHG1	pleckstrin homology and RhoGEF domain containing G1	FALSE
ENSG00000146856.14	366.23	219.263	292.747	-0.74019	0.329671	-2.24524	0.0247528	0.315087	AGBL3	ATP/GTP binding protein like 3	FALSE
ENSG00000151090.17	991.977	389.82	690.898	-1.34743	0.600267	-2.24472	0.0247858	0.315098	THRB	thyroid hormone receptor beta	FALSE
ENSG00000181031.15	103.859	18.9456	61.4025	-2.4543	1.0934	-2.24465	0.0247907	0.315098	RPH3AL	rabphilin 3A like (without C2 domains)	FALSE
ENSG00000152061.23	10531.9	6771.15	8651.55	-0.637293	0.284021	-2.24383	0.0248436	0.315534	RABGAP1L	RAB GTPase activating protein 1 like	FALSE
ENSG00000100060.17	303.342	984.684	644.013	1.69826	0.75707	2.2432	0.0248837	0.315572	MFNG	MFNG O-fucosylpeptide 3-beta-N-acetylglucosaminyltransferase	FALSE
ENSG00000128340.14	7.13022	36.1829	21.6565	2.34431	1.04502	2.24331	0.0248768	0.315572	RAC2	ras-related C3 botulinum toxin substrate 2 (rho family, small GTP binding protein Rac2)	FALSE
ENSG00000111897.6	79082.8	50798	64940.4	-0.638592	0.284734	-2.24277	0.0249118	0.315693	SERINC1	serine incorporator 1	FALSE
ENSG00000157502.13	38.2394	223.554	130.897	2.54807	1.13758	2.2399	0.0250974	0.317807	MUM1L1	MUM1 like 1	FALSE
ENSG00000006016.10	9738.59	1285.71	5512.15	-2.92113	1.30457	-2.23915	0.0251463	0.317952	CRLF1	cytokine receptor like factor 1	FALSE
ENSG00000132603.13	1536.72	2295.04	1915.88	0.578629	0.258395	2.23932	0.0251353	0.317952	NIP7	NIP7, nucleolar pre-rRNA processing protein	FALSE
ENSG00000168280.16	100112	64569.5	82340.7	-0.632687	0.282705	-2.23798	0.0252225	0.318678	KIF5C	kinesin family member 5C	FALSE
ENSG00000186777.11	5.17744	68.5881	36.8827	3.72619	1.66586	2.23679	0.0253	0.319419	ZNF732	zinc finger protein 732	FALSE
ENSG00000120937.8	4.13303	68.3018	36.2174	4.03904	1.80649	2.23585	0.0253617	0.319961	NPPB	natriuretic peptide B	FALSE
ENSG00000145979.17	3003.29	1776.79	2390.04	-0.757168	0.338701	-2.23551	0.0253841	0.320006	TBC1D7	TBC1 domain family member 7	FALSE
ENSG00000122420.9	170.4	47.0629	108.732	-1.85827	0.831374	-2.23517	0.0254059	0.320042	PTGFR	prostaglandin F receptor	FALSE
ENSG00000102387.15	11.6713	48.2867	29.979	2.0545	0.919565	2.23421	0.0254693	0.320604	TAF7L	TATA-box binding protein associated factor 7 like	FALSE
ENSG00000164109.13	2385.3	4793.63	3589.46	1.00687	0.450904	2.233	0.0255489	0.321183	MAD2L1	mitotic arrest deficient 2 like 1	FALSE
ENSG00000186103.3	0	288.506	144.253	10.6849	4.78513	2.23294	0.0255532	0.321183	ARGFX	arginine-fifty homeobox	FALSE
ENSG00000141569.10	1000.62	1823.19	1411.9	0.865749	0.387978	2.23144	0.0256519	0.321948	TRIM65	tripartite motif containing 65	FALSE
ENSG00000167670.15	2072.68	3551.32	2812	0.776771	0.34809	2.23152	0.0256465	0.321948	CHAF1A	chromatin assembly factor 1 subunit A	FALSE
ENSG00000248131.5	0.499531	58.3023	29.4009	6.90271	3.09489	2.23036	0.0257238	0.322612	LINC01194	long intergenic non-protein coding RNA 1194	FALSE
ENSG00000167889.12	12917.1	7268.33	10092.7	-0.829581	0.37223	-2.22868	0.0258352	0.323769	MGAT5B	mannosyl (alpha-1,6-)-glycoprotein beta-1,6-N-acetyl-glucosaminyltransferase, isozyme B	FALSE
ENSG00000146278.10	4957.92	3229.6	4093.76	-0.61836	0.277618	-2.22738	0.025922	0.324618	PNRC1	proline rich nuclear receptor coactivator 1	FALSE
ENSG00000143324.13	100964	55498.9	78231.2	-0.8633	0.387823	-2.22602	0.026013	0.325272	XPR1	xenotropic and polytropic retrovirus receptor 1	FALSE
ENSG00000172458.4	921.255	530.006	725.631	-0.797459	0.358246	-2.22601	0.0260136	0.325272	IL17D	interleukin 17D	FALSE
ENSG00000232527.7	1.95278	20.1376	11.0452	3.38131	1.51918	2.22574	0.0260317	0.325272	AC245595.1		FALSE
ENSG00000110427.14	9755.35	4610.14	7182.75	-1.08141	0.486104	-2.22464	0.0261056	0.325894	KIAA1549L	KIAA1549 like	FALSE
ENSG00000144857.14	6452.13	9583.32	8017.73	0.570766	0.256591	2.22442	0.0261199	0.325894	BOC	BOC cell adhesion associated, oncogene regulated	FALSE
ENSG00000132698.14	14.4871	101.583	58.035	2.81213	1.26449	2.22392	0.0261539	0.326079	RAB25	RAB25, member RAS oncogene family	FALSE
ENSG00000080007.7	0.454187	55.7674	28.1108	6.8881	3.09791	2.22347	0.0261844	0.326219	DDX43	DEAD-box helicase 43	FALSE
ENSG00000213983.11	217.947	376.14	297.044	0.787724	0.354421	2.22257	0.0262451	0.326736	AP1G2	adaptor related protein complex 1 gamma 2 subunit	FALSE
ENSG00000138376.10	1767.65	3140.04	2453.85	0.828907	0.37315	2.22138	0.0263252	0.327291	BARD1	BRCA1 associated RING domain 1	FALSE
ENSG00000167110.17	8581.88	5758.52	7170.2	-0.575589	0.259118	-2.22134	0.0263282	0.327291	GOLGA2	golgin A2	FALSE
ENSG00000115556.13	348.74	631.605	490.172	0.857292	0.386094	2.22043	0.0263899	0.327339	PLCD4	phospholipase C delta 4	FALSE
ENSG00000132874.14	35.6511	137.53	86.5907	1.94704	0.876811	2.22059	0.0263787	0.327339	SLC14A2	solute carrier family 14 member 2	FALSE
ENSG00000162545.5	12451.1	22394.8	17423	0.846876	0.381326	2.22087	0.0263598	0.327339	CAMK2N1	calcium/calmodulin dependent protein kinase II inhibitor 1	FALSE
ENSG00000101695.8	168.987	1022.87	595.929	2.59785	1.17115	2.21821	0.0265405	0.328967	RNF125	ring finger protein 125	FALSE
ENSG00000079335.18	598.798	1300.96	949.88	1.11961	0.50511	2.21657	0.0266524	0.330112	CDC14A	cell division cycle 14A	FALSE
ENSG00000110195.12	2.49765	33.4334	17.9655	3.75986	1.69759	2.21482	0.0267726	0.330637	FOLR1	folate receptor 1	FALSE
ENSG00000121898.12	43.6874	533.667	288.677	3.61133	1.63035	2.21506	0.0267561	0.330637	CPXM2	carboxypeptidase X, M14 family member 2	FALSE
ENSG00000168481.8	600.323	212.129	406.226	-1.50058	0.677391	-2.21524	0.0267435	0.330637	LGI3	leucine rich repeat LGI family member 3	FALSE
ENSG00000179915.22	19248.5	6197.3	12722.9	-1.63505	0.73813	-2.21512	0.0267515	0.330637	NRXN1	neurexin 1	FALSE
ENSG00000142405.21	1.36256	36.6485	19.0055	4.73137	2.13686	2.21417	0.026817	0.330709	NLRP12	NLR family pyrin domain containing 12	FALSE
ENSG00000159263.15	1625.68	341.414	983.548	-2.25139	1.01681	-2.21417	0.0268174	0.330709	SIM2	single-minded family bHLH transcription factor 2	FALSE
ENSG00000149289.10	9203.26	14821.7	12012.5	0.687515	0.310592	2.21356	0.0268591	0.330983	ZC3H12C	zinc finger CCCH-type containing 12C	FALSE
ENSG00000089692.8	63.8084	160.891	112.35	1.33496	0.603401	2.2124	0.026939	0.331268	LAG3	lymphocyte activating 3	FALSE
ENSG00000173406.15	12069.4	5751.38	8910.39	-1.06937	0.483255	-2.21285	0.0269083	0.331268	DAB1	DAB1, reelin adaptor protein	FALSE
ENSG00000174453.9	877.654	211.994	544.824	-2.05006	0.926634	-2.21237	0.0269408	0.331268	VWC2L	von Willebrand factor C domain containing protein 2 like	FALSE
ENSG00000213398.7	244.106	462.351	353.228	0.921512	0.416899	2.21039	0.0270778	0.332712	LCAT	lecithin-cholesterol acyltransferase	FALSE
ENSG00000021645.18	8425.76	3215.09	5820.43	-1.38999	0.629037	-2.20971	0.0271253	0.332983	NRXN3	neurexin 3	FALSE
ENSG00000139220.16	5137.02	2263	3700.01	-1.18275	0.535297	-2.20951	0.027139	0.332983	PPFIA2	PTPRF interacting protein alpha 2	FALSE
ENSG00000124145.6	639.941	1933.74	1286.84	1.59539	0.722188	2.2091	0.0271678	0.333094	SDC4	syndecan 4	FALSE
ENSG00000132170.19	5.85834	48.4058	27.1321	3.05178	1.38202	2.20821	0.0272297	0.333372	PPARG	peroxisome proliferator activated receptor gamma	FALSE
ENSG00000255330.9	870.468	484.437	677.453	-0.845144	0.382691	-2.20842	0.0272148	0.333372	SOGA3	SOGA family member 3	FALSE
ENSG00000153071.14	1165.46	125.969	645.712	-3.2095	1.45389	-2.20752	0.0272777	0.333719	DAB2	DAB2, clathrin adaptor protein	FALSE
ENSG00000100350.14	6120.82	9642.1	7881.46	0.655633	0.297134	2.20653	0.0273472	0.333905	FOXRED2	FAD dependent oxidoreductase domain containing 2	FALSE
ENSG00000154263.17	81.2905	17.5662	49.4283	-2.20682	1.00025	-2.20627	0.0273649	0.333905	ABCA10	ATP binding cassette subfamily A member 10	FALSE
ENSG00000169554.18	17627.2	27199.7	22413.4	0.625781	0.283649	2.20618	0.0273715	0.333905	ZEB2	zinc finger E-box binding homeobox 2	FALSE
ENSG00000171903.16	62.4414	0.543529	31.4924	-6.86963	3.11349	-2.20641	0.0273555	0.333905	CYP4F11	cytochrome P450 family 4 subfamily F member 11	FALSE
ENSG00000260088.1	12.7618	42.6734	27.7176	1.73876	0.788327	2.20563	0.0274096	0.33413	AL445483.1		FALSE
ENSG00000003436.15	3331.21	418.496	1874.85	-2.99265	1.35804	-2.20365	0.0275493	0.334312	TFPI	tissue factor pathway inhibitor	FALSE
ENSG00000006007.11	41192.1	9491.01	25341.6	-2.11772	0.961456	-2.20262	0.0276215	0.334312	GDE1	glycerophosphodiester phosphodiesterase 1	FALSE
ENSG00000099617.3	1007.89	605.401	806.647	-0.73516	0.33344	-2.20478	0.0274697	0.334312	EFNA2	ephrin A2	FALSE
ENSG00000120053.10	7473.68	4682.78	6078.23	-0.674417	0.305998	-2.20399	0.0275248	0.334312	GOT1	glutamic-oxaloacetic transaminase 1	FALSE
ENSG00000135298.13	7969.44	4067.75	6018.6	-0.970249	0.440441	-2.2029	0.0276016	0.334312	ADGRB3	adhesion G protein-coupled receptor B3	FALSE
ENSG00000152932.7	80327.1	36824.2	58575.7	-1.12523	0.51073	-2.20319	0.0275816	0.334312	RAB3C	RAB3C, member RAS oncogene family	FALSE
ENSG00000174502.18	187.235	17.7902	102.513	-3.39736	1.54125	-2.20429	0.0275037	0.334312	SLC26A9	solute carrier family 26 member 9	FALSE
ENSG00000174776.10	1049.78	275.494	662.639	-1.9302	0.876219	-2.20287	0.0276038	0.334312	WDR49	WD repeat domain 49	FALSE
ENSG00000184459.8	9.71931	157.514	83.6165	4.01585	1.82319	2.20265	0.0276194	0.334312	BPIFC	BPI fold containing family C	FALSE
ENSG00000198959.11	1912.03	247.741	1079.89	-2.94817	1.33731	-2.20455	0.027486	0.334312	TGM2	transglutaminase 2	FALSE
ENSG00000119705.9	3968.34	5796.84	4882.59	0.546744	0.248275	2.20217	0.0276532	0.334458	SLIRP	SRA stem-loop interacting RNA binding protein	FALSE
ENSG00000111490.12	3994.94	2067.5	3031.22	-0.950307	0.431677	-2.20143	0.0277054	0.33485	TBC1D30	TBC1 domain family member 30	FALSE
ENSG00000083720.12	12266.3	7933.37	10099.8	-0.628707	0.285667	-2.20084	0.0277477	0.335003	OXCT1	3-oxoacid CoA-transferase 1	FALSE
ENSG00000165124.17	162.767	80.8524	121.81	-1.00905	0.45857	-2.20042	0.0277772	0.335003	SVEP1	sushi, von Willebrand factor type A, EGF and pentraxin domain containing 1	FALSE
ENSG00000223403.3	25.1148	71.7904	48.4526	1.51515	0.688525	2.20058	0.0277661	0.335003	MEG9	maternally expressed 9 (non-protein coding)	FALSE
ENSG00000184988.8	13.8062	44.8428	29.3245	1.70054	0.773003	2.19991	0.0278133	0.335201	TMEM106A	transmembrane protein 106A	FALSE
ENSG00000136235.15	256.65	80.3359	168.493	-1.67526	0.762185	-2.19796	0.0279516	0.336629	GPNMB	glycoprotein nmb	FALSE
ENSG00000132256.18	4315.42	2676.73	3496.07	-0.689008	0.313576	-2.19726	0.028002	0.336758	TRIM5	tripartite motif containing 5	FALSE
ENSG00000206557.5	1191.44	5868.49	3529.96	2.30029	1.04682	2.1974	0.0279918	0.336758	TRIM71	tripartite motif containing 71	FALSE
ENSG00000273142.1	459.419	795.153	627.286	0.791698	0.360681	2.19501	0.0281627	0.338451	AC073335.2		FALSE
ENSG00000226476.3	113.486	1396.63	755.056	3.62171	1.65125	2.19332	0.0282845	0.339434	LINC01748	long intergenic non-protein coding RNA 1748	FALSE
ENSG00000253846.2	11034.4	4564.48	7799.47	-1.2735	0.580612	-2.19337	0.0282807	0.339434	PCDHGA10	protocadherin gamma subfamily A, 10	FALSE
ENSG00000175198.15	4992.52	3263.31	4127.91	-0.613474	0.279886	-2.19187	0.0283888	0.340445	PCCA	propionyl-CoA carboxylase alpha subunit	FALSE
ENSG00000134802.17	9.083	38.2203	23.6516	2.07345	0.946246	2.19123	0.0284349	0.340758	SLC43A3	solute carrier family 43 member 3	FALSE
ENSG00000006128.11	2193.01	379.84	1286.42	-2.52939	1.156	-2.18806	0.0286653	0.341577	TAC1	tachykinin precursor 1	FALSE
ENSG00000007350.16	246.16	1015.59	630.875	2.04428	0.934459	2.18766	0.0286944	0.341577	TKTL1	transketolase like 1	FALSE
ENSG00000065559.14	23755.7	7722.81	15739.3	-1.62106	0.74062	-2.18879	0.0286119	0.341577	MAP2K4	mitogen-activated protein kinase kinase 4	FALSE
ENSG00000111647.12	8087.67	4889.85	6488.76	-0.725972	0.33163	-2.1891	0.0285896	0.341577	UHRF1BP1L	UHRF1 binding protein 1 like	FALSE
ENSG00000122861.15	154.592	561.074	357.833	1.8597	0.850005	2.18787	0.0286789	0.341577	PLAU	plasminogen activator, urokinase	FALSE
ENSG00000163520.13	677.446	2369.07	1523.26	1.80595	0.825732	2.18709	0.0287359	0.341577	FBLN2	fibulin 2	FALSE
ENSG00000181541.5	10875.3	5133.03	8004.17	-1.08315	0.495152	-2.1875	0.0287057	0.341577	MAB21L2	mab-21 like 2	FALSE
ENSG00000185989.10	2142.62	3410.37	2776.49	0.67052	0.306521	2.18751	0.028705	0.341577	RASA3	RAS p21 protein activator 3	FALSE
ENSG00000245060.6	151.908	557.92	354.914	1.87763	0.8584	2.18737	0.0287158	0.341577	LINC00847	long intergenic non-protein coding RNA 847	FALSE
ENSG00000248746.5	2.81581	28.6466	15.7312	3.34284	1.52645	2.18994	0.0285284	0.341577	ACTN3	actinin alpha 3 (gene/pseudogene)	FALSE
ENSG00000249790.2	2.95184	28.3223	15.6371	3.27604	1.49759	2.18754	0.0287028	0.341577	AC092490.1		FALSE
ENSG00000273706.4	189.296	73.6037	131.45	-1.36287	0.623176	-2.18697	0.0287447	0.341577	LHX1	LIM homeobox 1	FALSE
ENSG00000226792.7	16.214	190.916	103.565	3.55607	1.62684	2.18587	0.0288252	0.342294	C13orf42	chromosome 13 open reading frame 42	FALSE
ENSG00000139835.13	498.204	828.721	663.463	0.734181	0.335956	2.18535	0.0288632	0.342506	GRTP1	growth hormone regulated TBC protein 1	FALSE
ENSG00000207955.5	188.254	782.082	485.168	2.05428	0.940967	2.18316	0.0290241	0.344174	MIR219A2	microRNA 219a-2	FALSE
ENSG00000112406.4	6215.48	4130.21	5172.85	-0.589656	0.270209	-2.18222	0.0290931	0.344512	HECA	hdc homolog, cell cycle regulator	FALSE
ENSG00000157107.13	2315.37	1551.02	1933.19	-0.578071	0.264897	-2.18225	0.0290913	0.344512	FCHO2	FCH domain only 2	FALSE
ENSG00000010310.8	781.245	233.705	507.475	-1.7408	0.798979	-2.17878	0.0293479	0.345436	GIPR	gastric inhibitory polypeptide receptor	FALSE
ENSG00000106089.11	2235.85	1187.22	1711.53	-0.913176	0.419061	-2.1791	0.0293242	0.345436	STX1A	syntaxin 1A	FALSE
ENSG00000134569.9	3597.4	10365.3	6981.37	1.52675	0.700388	2.17987	0.029267	0.345436	LRP4	LDL receptor related protein 4	FALSE
ENSG00000145375.7	1012.58	1608.11	1310.34	0.667423	0.306178	2.17986	0.0292681	0.345436	SPATA5	spermatogenesis associated 5	FALSE
ENSG00000165490.12	791.194	1740.05	1265.62	1.13682	0.521722	2.17898	0.0293332	0.345436	DDIAS	DNA damage induced apoptosis suppressor	FALSE
ENSG00000165568.17	30.1555	112.312	71.2337	1.89845	0.870647	2.1805	0.0292201	0.345436	AKR1E2	aldo-keto reductase family 1 member E2	FALSE
ENSG00000168386.18	3306.96	768.808	2037.88	-2.10474	0.965692	-2.17951	0.0292934	0.345436	FILIP1L	filamin A interacting protein 1 like	FALSE
ENSG00000197124.11	671.156	1278.82	974.987	0.929983	0.426532	2.18034	0.0292324	0.345436	ZNF682	zinc finger protein 682	FALSE
ENSG00000233723.7	391.72	108.943	250.331	-1.84716	0.847829	-2.1787	0.0293543	0.345436	LINC01122	long intergenic non-protein coding RNA 1122	FALSE
ENSG00000130940.14	539.206	1047.5	793.353	0.958342	0.440129	2.17741	0.0294498	0.345602	CASZ1	castor zinc finger 1	FALSE
ENSG00000137265.14	4.76859	24.4493	14.6089	2.36025	1.08395	2.17746	0.0294465	0.345602	IRF4	interferon regulatory factor 4	FALSE
ENSG00000143217.8	10.9451	36.7311	23.8381	1.74676	0.802024	2.17794	0.0294106	0.345602	NECTIN4	nectin cell adhesion molecule 4	FALSE
ENSG00000178409.13	1208.59	2349.91	1779.25	0.959347	0.440509	2.17782	0.0294197	0.345602	BEND3	BEN domain containing 3	FALSE
ENSG00000130518.16	307.36	1019.75	663.556	1.73063	0.795221	2.17629	0.0295335	0.346345	KIAA1683	KIAA1683	FALSE
ENSG00000085978.21	763.798	490.618	627.208	-0.638706	0.29356	-2.17572	0.0295759	0.346603	ATG16L1	autophagy related 16 like 1	FALSE
ENSG00000088827.12	25.8864	71.9	48.8932	1.47621	0.678688	2.17509	0.0296232	0.346674	SIGLEC1	sialic acid binding Ig like lectin 1	FALSE
ENSG00000173175.14	4877.82	2679.06	3778.44	-0.864551	0.397448	-2.17526	0.0296108	0.346674	ADCY5	adenylate cyclase 5	FALSE
ENSG00000182327.7	70.1671	28.254	49.2105	-1.312	0.603342	-2.17455	0.0296636	0.346674	GLTPD2	glycolipid transfer protein domain containing 2	FALSE
ENSG00000188211.8	2836.64	1660.66	2248.65	-0.7725	0.355239	-2.17459	0.0296608	0.346674	NCR3LG1	natural killer cell cytotoxicity receptor 3 ligand 1	FALSE
ENSG00000177181.14	3594.92	2052.85	2823.88	-0.808422	0.371817	-2.17425	0.0296867	0.346706	RIMKLA	ribosomal modification protein rimK like family member A	FALSE
ENSG00000139618.14	1375.29	2904.4	2139.85	1.07837	0.496074	2.17381	0.0297197	0.346853	BRCA2	BRCA2, DNA repair associated	FALSE
ENSG00000063015.19	8537.85	3047.92	5792.89	-1.48608	0.684068	-2.17242	0.0298239	0.346877	SEZ6	seizure related 6 homolog	FALSE
ENSG00000091592.15	60790.5	24723.2	42756.9	-1.29798	0.597447	-2.17255	0.0298145	0.346877	NLRP1	NLR family pyrin domain containing 1	FALSE
ENSG00000146410.11	256.732	521.413	389.073	1.02197	0.470298	2.17303	0.0297781	0.346877	MTFR2	mitochondrial fission regulator 2	FALSE
ENSG00000154920.14	403.294	749.188	576.241	0.893065	0.41094	2.17322	0.0297635	0.346877	EME1	essential meiotic structure-specific endonuclease 1	FALSE
ENSG00000178403.3	203.925	955.633	579.779	2.22807	1.02554	2.17257	0.0298127	0.346877	NEUROG2	neurogenin 2	FALSE
ENSG00000186185.13	878.157	1797.7	1337.93	1.03346	0.475827	2.17193	0.0298612	0.347073	KIF18B	kinesin family member 18B	FALSE
ENSG00000167747.14	1972.52	3135.18	2553.85	0.668498	0.307855	2.17147	0.0298956	0.347234	C19orf48	chromosome 19 open reading frame 48	FALSE
ENSG00000007237.18	9483.19	2169.04	5826.11	-2.12834	0.980282	-2.17115	0.0299199	0.34728	GAS7	growth arrest specific 7	FALSE
ENSG00000197291.8	298.205	124.101	211.153	-1.26512	0.58286	-2.17053	0.0299665	0.347583	RAMP2-AS1	RAMP2 antisense RNA 1	FALSE
ENSG00000137393.9	590.361	89.1244	339.743	-2.72794	1.25756	-2.16923	0.0300653	0.348491	RNF144B	ring finger protein 144B	FALSE
ENSG00000198963.10	784.838	270.026	527.432	-1.53924	0.709831	-2.16846	0.0301237	0.348929	RORB	RAR related orphan receptor B	FALSE
ENSG00000277586.2	122268	57597.9	89933	-1.08595	0.500882	-2.16808	0.0301524	0.349024	NEFL	neurofilament light	FALSE
ENSG00000113645.14	9558.2	22923.6	16240.9	1.26201	0.582304	2.16728	0.0302136	0.349244	WWC1	WW and C2 domain containing 1	FALSE
ENSG00000147872.9	1309.89	2487.8	1898.85	0.925274	0.426979	2.16702	0.0302331	0.349244	PLIN2	perilipin 2	FALSE
ENSG00000163017.13	55.3633	411.473	233.418	2.89301	1.33471	2.16753	0.0301947	0.349244	ACTG2	actin, gamma 2, smooth muscle, enteric	FALSE
ENSG00000186603.5	31.9261	170.322	101.124	2.417	1.11616	2.16547	0.0303517	0.350376	HPDL	4-hydroxyphenylpyruvate dioxygenase like	FALSE
ENSG00000274286.1	3.45137	33.8991	18.6752	3.3083	1.52797	2.16516	0.0303757	0.350414	ADRA2B	adrenoceptor alpha 2B	FALSE
ENSG00000135502.17	157.365	293.944	225.655	0.901341	0.416419	2.16451	0.0304256	0.350613	SLC26A10	solute carrier family 26 member 10	FALSE
ENSG00000157240.3	10606.5	2710.48	6658.51	-1.96832	0.909408	-2.16439	0.0304343	0.350613	FZD1	frizzled class receptor 1	FALSE
ENSG00000040275.16	3118.65	4941.03	4029.84	0.663832	0.30678	2.16387	0.0304743	0.350793	SPDL1	spindle apparatus coiled-coil protein 1	FALSE
ENSG00000101544.8	8514.34	12928.8	10721.6	0.602612	0.278585	2.16311	0.0305325	0.350793	ADNP2	ADNP homeobox 2	FALSE
ENSG00000122548.5	50.8199	16.1183	33.4691	-1.6541	0.764669	-2.16316	0.030529	0.350793	KIAA0087	KIAA0087 lncRNA	FALSE
ENSG00000159208.15	150.189	268.678	209.434	0.838393	0.387495	2.16362	0.0304935	0.350793	CIART	circadian associated repressor of transcription	FALSE
ENSG00000060140.8	22.2076	3.65849	12.933	-2.59824	1.20139	-2.16269	0.0305653	0.350932	STYK1	serine/threonine/tyrosine kinase 1	FALSE
ENSG00000160392.13	1573.96	2359.98	1966.97	0.5844	0.270413	2.16114	0.0306844	0.352062	C19orf47	chromosome 19 open reading frame 47	FALSE
ENSG00000105854.12	86668.4	20412.3	53540.4	-2.08606	0.965806	-2.15992	0.0307789	0.352432	PON2	paraoxonase 2	FALSE
ENSG00000132436.11	1468.23	2281.1	1874.67	0.635701	0.294275	2.16022	0.0307553	0.352432	FIGNL1	fidgetin like 1	FALSE
ENSG00000235609.7	406.745	207.21	306.978	-0.97369	0.450751	-2.16015	0.030761	0.352432	AF127577.4		FALSE
ENSG00000111181.12	213.552	55.2111	134.382	-1.95281	0.904532	-2.15892	0.0308562	0.352604	SLC6A12	solute carrier family 6 member 12	FALSE
ENSG00000144339.11	2537.11	1255.01	1896.06	-1.01556	0.470349	-2.15917	0.0308368	0.352604	TMEFF2	transmembrane protein with EGF like and two follistatin like domains 2	FALSE
ENSG00000250722.5	87.2388	13.949	50.5939	-2.64733	1.22619	-2.15899	0.0308508	0.352604	SELENOP	selenoprotein P	FALSE
ENSG00000155760.2	12879.5	29286.1	21082.8	1.18513	0.549253	2.15772	0.0309496	0.353433	FZD7	frizzled class receptor 7	FALSE
ENSG00000102230.13	1942.4	3845.05	2893.72	0.985118	0.456874	2.15621	0.0310669	0.354297	PCYT1B	phosphate cytidylyltransferase 1, choline, beta	FALSE
ENSG00000230658.1	320.636	597.924	459.28	0.898782	0.416818	2.15629	0.0310608	0.354297	KLHL7-AS1	KLHL7 antisense RNA 1 (head to head)	FALSE
ENSG00000090539.15	538.754	967.766	753.26	0.845327	0.392155	2.1556	0.0311153	0.354372	CHRD	chordin	FALSE
ENSG00000116514.16	4320.17	2743.42	3531.79	-0.655164	0.303922	-2.1557	0.031107	0.354372	RNF19B	ring finger protein 19B	FALSE
ENSG00000142910.15	4.3144	38.2981	21.3063	3.151	1.46202	2.15524	0.0311432	0.354453	TINAGL1	tubulointerstitial nephritis antigen like 1	FALSE
ENSG00000164114.18	14992.9	9537.62	12265.3	-0.652583	0.303012	-2.15366	0.031267	0.355623	MAP9	microtubule associated protein 9	FALSE
ENSG00000124253.10	883.134	79.6794	481.406	-3.47077	1.61203	-2.15304	0.0313158	0.35594	PCK1	phosphoenolpyruvate carboxykinase 1	FALSE
ENSG00000169116.11	14250.7	4373.66	9312.19	-1.70411	0.791628	-2.15267	0.0313448	0.356031	PARM1	prostate androgen-regulated mucin-like protein 1	FALSE
ENSG00000237412.6	53.4521	261.34	157.396	2.29033	1.06413	2.15229	0.0313743	0.356127	PRSS56	protease, serine 56	FALSE
ENSG00000173762.7	17.2123	70.0819	43.6471	2.02744	0.942161	2.15191	0.0314048	0.356236	CD7	CD7 molecule	FALSE
ENSG00000060709.14	6113.54	3013.47	4563.5	-1.02056	0.47437	-2.15141	0.0314436	0.356438	RIMBP2	RIMS binding protein 2	FALSE
ENSG00000075651.15	3277.9	520.521	1899.21	-2.65482	1.23426	-2.15094	0.0314806	0.356619	PLD1	phospholipase D1	FALSE
ENSG00000158887.15	42.1019	158.073	100.088	1.90639	0.886711	2.14995	0.0315591	0.35727	MPZ	myelin protein zero	FALSE
ENSG00000102804.14	51024.4	34126.7	42575.6	-0.58029	0.269973	-2.14944	0.0315995	0.357489	TSC22D1	TSC22 domain family member 1	FALSE
ENSG00000143479.15	3293.78	1363.32	2328.55	-1.27255	0.59217	-2.14896	0.0316378	0.357684	DYRK3	dual specificity tyrosine phosphorylation regulated kinase 3	FALSE
ENSG00000167702.11	2784.11	1829.86	2306.98	-0.60554	0.281868	-2.14831	0.0316893	0.358028	KIFC2	kinesin family member C2	FALSE
ENSG00000167900.11	484.992	997.408	741.2	1.04002	0.484225	2.14781	0.0317292	0.358241	TK1	thymidine kinase 1	FALSE
ENSG00000143632.14	9.58253	44.3676	26.9751	2.21408	1.03108	2.14735	0.0317656	0.358358	ACTA1	actin, alpha 1, skeletal muscle	FALSE
ENSG00000169895.5	12265.4	7127.56	9696.49	-0.783139	0.364763	-2.14698	0.0317946	0.358358	SYAP1	synapse associated protein 1	FALSE
ENSG00000244752.2	3.31534	51.5621	27.4387	3.95734	1.8433	2.14688	0.0318029	0.358358	CRYBB2	crystallin beta B2	FALSE
ENSG00000111670.14	13374.3	8400.33	10887.3	-0.670967	0.312733	-2.14549	0.0319135	0.359365	GNPTAB	N-acetylglucosamine-1-phosphate transferase alpha and beta subunits	FALSE
ENSG00000104435.13	156601	78183	117392	-1.00216	0.46722	-2.14494	0.0319575	0.359402	STMN2	stathmin 2	FALSE
ENSG00000137673.8	257.02	15.7623	136.391	-4.02935	1.87855	-2.14492	0.0319591	0.359402	MMP7	matrix metallopeptidase 7	FALSE
ENSG00000104888.9	97.9639	451.576	274.77	2.20427	1.02798	2.14427	0.0320112	0.35975	SLC17A7	solute carrier family 17 member 7	FALSE
ENSG00000196350.8	0	190.153	95.0764	10.0835	4.70431	2.14346	0.0320766	0.360008	ZNF729	zinc finger protein 729	FALSE
ENSG00000239268.2	344.214	106.983	225.598	-1.68687	0.786974	-2.14348	0.0320742	0.360008	AC092691.1		FALSE
ENSG00000166147.13	4700.05	1175.86	2937.96	-1.99894	0.932849	-2.14284	0.0321263	0.360328	FBN1	fibrillin 1	FALSE
ENSG00000160325.14	297.561	173.146	235.353	-0.780758	0.364487	-2.14208	0.0321874	0.360775	CACFD1	calcium channel flower domain containing 1	FALSE
ENSG00000177182.10	2509.93	1270.58	1890.26	-0.982255	0.458653	-2.14161	0.0322248	0.360956	CLVS1	clavesin 1	FALSE
ENSG00000147145.12	1010.84	2543.25	1777.05	1.33097	0.621662	2.14099	0.0322751	0.361043	LPAR4	lysophosphatidic acid receptor 4	FALSE
ENSG00000173542.8	16654	27084.3	21869.1	0.701583	0.327659	2.1412	0.0322578	0.361043	MOB1B	MOB kinase activator 1B	FALSE
ENSG00000283585.1	34.7903	1.63059	18.2104	-4.42992	2.06999	-2.14006	0.0323496	0.361638	AC002384.2		FALSE
ENSG00000115041.12	208.64	879.938	544.289	2.07621	0.970339	2.13967	0.0323811	0.361753	KCNIP3	potassium voltage-gated channel interacting protein 3	FALSE
ENSG00000176979.12	0	47.1488	23.5744	8.0719	3.77478	2.13837	0.0324863	0.362689	TRIM60	tripartite motif containing 60	FALSE
ENSG00000139289.13	48663.3	22026.8	35345	-1.14357	0.534987	-2.13757	0.0325515	0.36294	PHLDA1	pleckstrin homology like domain family A member 1	FALSE
ENSG00000187498.14	6862.62	36624.6	21743.6	2.41598	1.13022	2.13761	0.0325486	0.36294	COL4A1	collagen type IV alpha 1 chain	FALSE
ENSG00000185404.16	110.625	863.492	487.059	2.96505	1.38784	2.13645	0.032643	0.363721	SP140L	SP140 nuclear body protein like	FALSE
ENSG00000273877.4	36.1053	10.5416	23.3234	-1.77813	0.83267	-2.13545	0.0327243	0.364387	AC236972.3		FALSE
ENSG00000006453.13	122.213	270.835	196.524	1.14756	0.537505	2.13498	0.0327627	0.364576	BAIAP2L1	BAI1 associated protein 2 like 1	FALSE
ENSG00000196562.14	82585.6	25816.4	54201	-1.6776	0.785902	-2.13461	0.0327927	0.364634	SULF2	sulfatase 2	FALSE
ENSG00000197057.9	1572.48	191.03	881.755	-3.04143	1.42497	-2.13439	0.0328108	0.364634	DTHD1	death domain containing 1	FALSE
ENSG00000142273.10	0.953718	20.3522	10.6529	4.4182	2.07075	2.13363	0.0328734	0.364851	CBLC	Cbl proto-oncogene C	FALSE
ENSG00000251136.8	432.675	730.575	581.625	0.755677	0.354138	2.13385	0.0328549	0.364851	AF117829.1		FALSE
ENSG00000067141.16	50370.6	79245.7	64808.1	0.653748	0.306506	2.1329	0.0329325	0.365031	NEO1	neogenin 1	FALSE
ENSG00000103723.12	4714.66	2890.22	3802.44	-0.705988	0.330972	-2.13307	0.0329186	0.365031	AP3B2	adaptor related protein complex 3 beta 2 subunit	FALSE
ENSG00000171759.9	7.72043	47.1901	27.4553	2.61604	1.22713	2.13183	0.0330206	0.365768	PAH	phenylalanine hydroxylase	FALSE
ENSG00000256463.8	71.6657	20.7955	46.2306	-1.78846	0.839371	-2.13071	0.033113	0.366553	SALL3	spalt like transcription factor 3	FALSE
ENSG00000009413.15	19107.3	11186.5	15146.9	-0.77238	0.362959	-2.12801	0.0333366	0.368788	REV3L	REV3 like, DNA directed polymerase zeta catalytic subunit	FALSE
ENSG00000075239.13	5166.04	3330.75	4248.4	-0.633176	0.297807	-2.12613	0.0334925	0.36964	ACAT1	acetyl-CoA acetyltransferase 1	FALSE
ENSG00000128274.15	90.4158	827.392	458.904	3.19456	1.5026	2.12603	0.0335007	0.36964	A4GALT	alpha 1,4-galactosyltransferase (P blood group)	FALSE
ENSG00000137819.13	78.5707	304.918	191.744	1.95536	0.919704	2.12608	0.0334968	0.36964	PAQR5	progestin and adipoQ receptor family member 5	FALSE
ENSG00000198918.7	3772.88	6694.38	5233.63	0.827342	0.389119	2.12619	0.0334875	0.36964	RPL39	ribosomal protein L39	FALSE
ENSG00000198417.6	183.442	793.693	488.567	2.11282	0.994693	2.12409	0.0336624	0.371183	MT1F	metallothionein 1F	FALSE
ENSG00000134757.4	1.49859	39.1469	20.3227	4.72431	2.22493	2.12336	0.0337241	0.371381	DSG3	desmoglein 3	FALSE
ENSG00000151150.21	41541.5	20777.9	31159.7	-0.9995	0.47069	-2.12348	0.0337139	0.371381	ANK3	ankyrin 3	FALSE
ENSG00000137460.8	1643.28	812.403	1227.84	-1.01623	0.478717	-2.12282	0.0337691	0.371636	FHDC1	FH2 domain containing 1	FALSE
ENSG00000196639.6	26.7487	143.08	84.9143	2.4206	1.14064	2.12214	0.0338258	0.372018	HRH1	histamine receptor H1	FALSE
ENSG00000105143.12	334.732	58.9793	196.855	-2.50544	1.18166	-2.12026	0.0339838	0.373514	SLC1A6	solute carrier family 1 member 6	FALSE
ENSG00000146263.11	1467.28	2274.58	1870.93	0.63246	0.298341	2.11992	0.0340128	0.373526	MMS22L	MMS22 like, DNA repair protein	FALSE
ENSG00000226308.1	32.4264	75.2025	53.8145	1.21387	0.572651	2.11973	0.0340289	0.373526	AL122058.1		FALSE
ENSG00000053918.15	40.694	158.855	99.7746	1.96229	0.926047	2.119	0.0340908	0.373615	KCNQ1	potassium voltage-gated channel subfamily Q member 1	FALSE
ENSG00000100100.12	1079.93	647.71	863.818	-0.737627	0.348154	-2.11868	0.0341172	0.373615	PIK3IP1	phosphoinositide-3-kinase interacting protein 1	FALSE
ENSG00000111885.6	3921.03	1022.36	2471.7	-1.93941	0.915302	-2.11887	0.0341011	0.373615	MAN1A1	mannosidase alpha class 1A member 1	FALSE
ENSG00000126562.16	70.3908	432.588	251.49	2.62011	1.23702	2.11807	0.034169	0.373615	WNK4	WNK lysine deficient protein kinase 4	FALSE
ENSG00000143318.12	25.1602	70.4252	47.7927	1.48357	0.700421	2.11811	0.0341659	0.373615	CASQ1	calsequestrin 1	FALSE
ENSG00000198400.11	35.2876	120.099	77.6935	1.76794	0.834587	2.11834	0.034146	0.373615	NTRK1	neurotrophic receptor tyrosine kinase 1	FALSE
ENSG00000146122.16	1789.88	289.192	1039.54	-2.62986	1.24234	-2.11685	0.0342723	0.374297	DAAM2	dishevelled associated activator of morphogenesis 2	FALSE
ENSG00000188501.11	115.131	395.161	255.146	1.77837	0.840117	2.11682	0.0342755	0.374297	LCTL	lactase like	FALSE
ENSG00000163328.13	5040.47	2591.62	3816.04	-0.959701	0.453628	-2.11561	0.0343779	0.374942	GPR155	G protein-coupled receptor 155	FALSE
ENSG00000197565.15	3258.42	493.183	1875.8	-2.724	1.28758	-2.1156	0.0343787	0.374942	COL4A6	collagen type IV alpha 6 chain	FALSE
ENSG00000069966.18	5172.79	2783.19	3977.99	-0.89425	0.422771	-2.11521	0.0344119	0.375064	GNB5	G protein subunit beta 5	FALSE
ENSG00000183850.13	502.53	979.472	741.001	0.962504	0.455231	2.11432	0.0344879	0.37565	ZNF730	zinc finger protein 730	FALSE
ENSG00000100412.15	12340.9	7755.11	10048	-0.67022	0.317326	-2.11209	0.034679	0.37749	ACO2	aconitase 2	FALSE
ENSG00000136854.19	36370.7	23061.7	29716.2	-0.657283	0.311352	-2.11106	0.0347674	0.377928	STXBP1	syntaxin binding protein 1	FALSE
ENSG00000137672.12	1.49859	26.6552	14.0769	4.174	1.97714	2.11113	0.0347613	0.377928	TRPC6	transient receptor potential cation channel subfamily C member 6	FALSE
ENSG00000174917.8	1688.71	1107.61	1398.16	-0.60837	0.288213	-2.11084	0.0347861	0.377928	C19orf70	chromosome 19 open reading frame 70	FALSE
ENSG00000134326.11	331.265	165.907	248.586	-0.998114	0.473059	-2.10991	0.0348658	0.378311	CMPK2	cytidine/uridine monophosphate kinase 2	FALSE
ENSG00000169891.17	484.895	270.784	377.839	-0.840604	0.398395	-2.10997	0.0348605	0.378311	REPS2	RALBP1 associated Eps domain containing 2	FALSE
ENSG00000135709.12	10495.5	7207.57	8851.56	-0.542206	0.257234	-2.10783	0.0350454	0.380016	KIAA0513	KIAA0513	FALSE
ENSG00000070731.10	263.21	36.302	149.756	-2.85863	1.3564	-2.10751	0.0350731	0.380074	ST6GALNAC2	ST6 N-acetylgalactosaminide alpha-2,6-sialyltransferase 2	FALSE
ENSG00000143321.18	33575.7	48312.2	40943.9	0.524969	0.249328	2.10553	0.035245	0.38145	HDGF	heparin binding growth factor	FALSE
ENSG00000159217.9	15963.2	41347.3	28655.2	1.37305	0.652113	2.10554	0.0352447	0.38145	IGF2BP1	insulin like growth factor 2 mRNA binding protein 1	FALSE
ENSG00000156958.14	1693.45	1127.31	1410.38	-0.587077	0.279039	-2.10393	0.0353848	0.382476	GALK2	galactokinase 2	FALSE
ENSG00000185652.11	151.872	60.3445	106.108	-1.33106	0.632643	-2.10397	0.0353812	0.382476	NTF3	neurotrophin 3	FALSE
ENSG00000174145.7	297.66	49.7488	173.704	-2.58227	1.22781	-2.10315	0.0354523	0.382961	NWD2	NACHT and WD repeat domain containing 2	FALSE
ENSG00000127586.16	742.273	1199.04	970.658	0.691635	0.328906	2.10283	0.0354802	0.383019	CHTF18	chromosome transmission fidelity factor 18	FALSE
ENSG00000077514.8	3113.17	4493.4	3803.29	0.529444	0.251847	2.10224	0.0355318	0.383162	POLD3	DNA polymerase delta 3, accessory subunit	FALSE
ENSG00000197249.13	53.3138	3.7316	28.5227	-3.83956	1.82648	-2.10217	0.0355385	0.383162	SERPINA1	serpin family A member 1	FALSE
ENSG00000129636.12	19926.2	13729.5	16827.8	-0.537388	0.255746	-2.10126	0.0356184	0.383779	ITFG1	integrin alpha FG-GAP repeat containing 1	FALSE
ENSG00000198780.11	7404.61	4693	6048.8	-0.657906	0.313276	-2.10008	0.0357214	0.384645	FAM169A	family with sequence similarity 169 member A	FALSE
ENSG00000025423.11	113.313	216.833	165.073	0.935438	0.445752	2.09856	0.0358557	0.385846	HSD17B6	hydroxysteroid 17-beta dehydrogenase 6	FALSE
ENSG00000170632.13	713.837	468.626	591.231	-0.607051	0.289344	-2.09802	0.0359033	0.386114	ARMC10	armadillo repeat containing 10	FALSE
ENSG00000109320.11	1516.05	993.737	1254.89	-0.609321	0.290755	-2.09565	0.0361133	0.388127	NFKB1	nuclear factor kappa B subunit 1	FALSE
ENSG00000130818.11	2848.14	4160.25	3504.2	0.546615	0.260896	2.09514	0.0361582	0.388364	ZNF426	zinc finger protein 426	FALSE
ENSG00000155980.11	51639.8	32132.5	41886.1	-0.684445	0.326753	-2.09469	0.0361989	0.388555	KIF5A	kinesin family member 5A	FALSE
ENSG00000105855.9	102977	163416	133196	0.666219	0.318226	2.09354	0.0363011	0.389406	ITGB8	integrin subunit beta 8	FALSE
ENSG00000133110.14	630.048	3412.14	2021.09	2.43712	1.16468	2.09253	0.0363915	0.390129	POSTN	periostin	FALSE
ENSG00000164756.12	17.1216	279.888	148.505	4.03104	1.9268	2.09209	0.0364301	0.390296	SLC30A8	solute carrier family 30 member 8	FALSE
ENSG00000196371.3	215.677	357.177	286.427	0.72764	0.347875	2.09167	0.0364681	0.390457	FUT4	fucosyltransferase 4	FALSE
ENSG00000065328.16	2047.63	4016.39	3032.01	0.971847	0.465054	2.08975	0.0366401	0.390545	MCM10	minichromosome maintenance 10 replication initiation factor	FALSE
ENSG00000100604.12	699.66	367.44	533.55	-0.92925	0.444387	-2.09108	0.0365207	0.390545	CHGA	chromogranin A	FALSE
ENSG00000110848.8	1.45325	20.5079	10.9806	3.82613	1.83071	2.08997	0.0366209	0.390545	CD69	CD69 molecule	FALSE
ENSG00000111912.19	4946.13	2783.95	3865.04	-0.829179	0.396826	-2.08953	0.0366603	0.390545	NCOA7	nuclear receptor coactivator 7	FALSE
ENSG00000143947.13	5151.09	8439.85	6795.47	0.712331	0.340866	2.08977	0.0366389	0.390545	RPS27A	ribosomal protein S27a	FALSE
ENSG00000162645.12	156.676	30.5791	93.6275	-2.3585	1.12849	-2.08997	0.0366208	0.390545	GBP2	guanylate binding protein 2	FALSE
ENSG00000163297.16	6824.62	2533.57	4679.1	-1.42954	0.684014	-2.08992	0.036625	0.390545	ANTXR2	anthrax toxin receptor 2	FALSE
ENSG00000180592.16	3340.21	4872.22	4106.21	0.544608	0.260492	2.09069	0.0365562	0.390545	SKIDA1	SKI/DACH domain containing 1	FALSE
ENSG00000132004.12	1549.43	1057.66	1303.55	-0.55082	0.263709	-2.08874	0.0367312	0.391055	FBXW9	F-box and WD repeat domain containing 9	FALSE
ENSG00000146670.9	1891.25	3745.01	2818.13	0.985562	0.471904	2.08848	0.0367546	0.391059	CDCA5	cell division cycle associated 5	FALSE
ENSG00000089685.14	3680.33	8280.74	5980.53	1.16989	0.560339	2.08783	0.0368136	0.391196	BIRC5	baculoviral IAP repeat containing 5	FALSE
ENSG00000169718.17	1983.34	3473.7	2728.52	0.808547	0.387244	2.08795	0.0368022	0.391196	DUS1L	dihydrouridine synthase 1 like	FALSE
ENSG00000138395.14	351.469	218.103	284.786	-0.688229	0.329681	-2.08756	0.0368373	0.391204	CDK15	cyclin dependent kinase 15	FALSE
ENSG00000141293.15	0.454187	45.1129	22.7835	6.58183	3.15355	2.08712	0.0368776	0.391386	SKAP1	src kinase associated phosphoprotein 1	FALSE
ENSG00000068383.18	5727.85	3457.48	4592.66	-0.728242	0.349093	-2.0861	0.03697	0.392122	INPP5A	inositol polyphosphate-5-phosphatase A	FALSE
ENSG00000182173.12	620.608	1075.57	848.091	0.793142	0.380498	2.08448	0.0371162	0.393427	TSEN54	tRNA splicing endonuclease subunit 54	FALSE
ENSG00000102053.12	973.158	632.158	802.658	-0.622487	0.298984	-2.08201	0.0373419	0.39512	ZC3H12B	zinc finger CCCH-type containing 12B	FALSE
ENSG00000147454.13	2740.26	4055.55	3397.9	0.565622	0.271678	2.08195	0.0373466	0.39512	SLC25A37	solute carrier family 25 member 37	FALSE
ENSG00000259345.5	14.169	109.548	61.8586	2.95376	1.41847	2.08235	0.0373107	0.39512	AC013652.1		FALSE
ENSG00000282936.1	495.255	299.996	397.626	-0.722951	0.347287	-2.08171	0.037369	0.39512	AC004706.4		FALSE
ENSG00000275216.1	28.8405	219.786	124.313	2.9278	1.40668	2.08135	0.0374018	0.395221	AL161431.1		FALSE
ENSG00000060718.20	1612.02	16908.2	9260.12	3.39081	1.63008	2.08015	0.0375117	0.396135	COL11A1	collagen type XI alpha 1 chain	FALSE
ENSG00000112852.6	7027.38	1974.38	4500.88	-1.83163	0.880885	-2.07931	0.0375891	0.39669	PCDHB2	protocadherin beta 2	FALSE
ENSG00000256229.7	591.577	1539.39	1065.48	1.37984	0.663682	2.07907	0.0376109	0.39669	ZNF486	zinc finger protein 486	FALSE
ENSG00000136630.12	5.26812	28.2587	16.7634	2.42422	1.16656	2.07808	0.0377016	0.397399	HLX	H2.0 like homeobox	FALSE
ENSG00000163081.2	232.444	2076.55	1154.5	3.1591	1.52075	2.07734	0.0377706	0.39788	CCDC140	coiled-coil domain containing 140	FALSE
ENSG00000132199.18	845.362	1484.51	1164.94	0.812238	0.391067	2.07698	0.0378037	0.397982	ENOSF1	enolase superfamily member 1	FALSE
ENSG00000120068.6	104.054	12919.8	6511.94	6.95595	3.35006	2.07636	0.0378603	0.398331	HOXB8	homeobox B8	FALSE
ENSG00000157680.15	7573.79	3746.34	5660.06	-1.01549	0.489201	-2.07582	0.0379103	0.39861	DGKI	diacylglycerol kinase iota	FALSE
ENSG00000105048.16	79.931	263.264	171.597	1.72004	0.82882	2.07529	0.0379597	0.398882	TNNT1	troponin T1, slow skeletal type	FALSE
ENSG00000182287.14	13642.1	5593.83	9617.99	-1.28617	0.619872	-2.0749	0.0379961	0.399018	AP1S2	adaptor related protein complex 1 sigma 2 subunit	FALSE
ENSG00000107796.13	1806.68	17051.8	9429.22	3.23851	1.56161	2.07383	0.0380954	0.399813	ACTA2	actin, alpha 2, smooth muscle, aorta	FALSE
ENSG00000170004.16	23224.6	14334.7	18779.6	-0.696155	0.335907	-2.07247	0.038222	0.400894	CHD3	chromodomain helicase DNA binding protein 3	FALSE
ENSG00000050730.15	30.383	8.36749	19.3752	-1.85937	0.897302	-2.07218	0.0382486	0.400926	TNIP3	TNFAIP3 interacting protein 3	FALSE
ENSG00000179889.18	2146.93	1402.45	1774.69	-0.614286	0.296548	-2.07146	0.0383162	0.401139	PDXDC1	pyridoxal dependent decarboxylase domain containing 1	FALSE
ENSG00000269028.3	19.4379	58.6773	39.0576	1.59408	0.76947	2.07166	0.0382968	0.401139	MTRNR2L12	MT-RNR2-like 12	FALSE
ENSG00000125319.14	269.131	501.627	385.379	0.898017	0.433691	2.07064	0.0383929	0.401694	C17orf53	chromosome 17 open reading frame 53	FALSE
ENSG00000141404.15	8771.29	5943.46	7357.37	-0.561492	0.271207	-2.07034	0.0384204	0.401735	GNAL	G protein subunit alpha L	FALSE
ENSG00000147257.13	1005.16	5082.2	3043.68	2.33797	1.12944	2.07003	0.0384498	0.401794	GPC3	glypican 3	FALSE
ENSG00000080573.6	869.318	4597.5	2733.41	2.40292	1.16125	2.06925	0.0385228	0.402309	COL5A3	collagen type V alpha 3 chain	FALSE
ENSG00000160224.16	0.454187	21.3296	10.8919	5.50034	2.65987	2.0679	0.0386496	0.403386	AIRE	autoimmune regulator	FALSE
ENSG00000178935.5	272.312	882.189	577.25	1.69567	0.820174	2.06745	0.0386917	0.403577	ZNF552	zinc finger protein 552	FALSE
ENSG00000163295.4	1.40791	51.2046	26.3063	5.18099	2.50776	2.06599	0.0388298	0.404769	ALPI	alkaline phosphatase, intestinal	FALSE
ENSG00000137766.16	98.6381	15.1091	56.8736	-2.70953	1.3117	-2.06565	0.0388611	0.404847	UNC13C	unc-13 homolog C	FALSE
ENSG00000152234.15	54959.9	38060.6	46510.2	-0.530082	0.256681	-2.06514	0.03891	0.405108	ATP5A1	ATP synthase, H+ transporting, mitochondrial F1 complex, alpha subunit 1, cardiac muscle	FALSE
ENSG00000038382.18	28710.1	19123.6	23916.8	-0.586203	0.284068	-2.0636	0.0390553	0.406131	TRIO	trio Rho guanine nucleotide exchange factor	FALSE
ENSG00000137135.17	285.849	534.437	410.143	0.902302	0.437248	2.06359	0.0390561	0.406131	ARHGEF39	Rho guanine nucleotide exchange factor 39	FALSE
ENSG00000155761.13	191.377	92.0106	141.694	-1.05621	0.511913	-2.06325	0.0390884	0.406218	SPAG17	sperm associated antigen 17	FALSE
ENSG00000092758.15	829.244	5293.25	3061.25	2.67434	1.29642	2.06286	0.0391258	0.406358	COL9A3	collagen type IX alpha 3 chain	FALSE
ENSG00000050344.8	554.292	1491.89	1023.09	1.42854	0.693275	2.06056	0.0393447	0.406641	NFE2L3	nuclear factor, erythroid 2 like 3	FALSE
ENSG00000104863.11	762.806	435.841	599.323	-0.807657	0.391838	-2.0612	0.0392836	0.406641	LIN7B	lin-7 homolog B, crumbs cell polarity complex component	FALSE
ENSG00000119686.9	376.852	833.89	605.371	1.1459	0.555758	2.06188	0.0392196	0.406641	FLVCR2	feline leukemia virus subgroup C cellular receptor family member 2	FALSE
ENSG00000123892.11	18.166	77.07	47.618	2.08651	1.01226	2.06123	0.0392814	0.406641	RAB38	RAB38, member RAS oncogene family	FALSE
ENSG00000137860.11	24.5707	3.65849	14.1146	-2.74802	1.33344	-2.06085	0.039317	0.406641	SLC28A2	solute carrier family 28 member 2	FALSE
ENSG00000155858.5	6400.42	4392.83	5396.63	-0.542991	0.263373	-2.06168	0.0392379	0.406641	LSM11	LSM11, U7 small nuclear RNA associated	FALSE
ENSG00000163499.11	97.1848	22.3896	59.7872	-2.1192	1.02834	-2.06079	0.039323	0.406641	CRYBA2	crystallin beta A2	FALSE
ENSG00000198576.3	703.728	1600.16	1151.94	1.18488	0.57474	2.06159	0.0392463	0.406641	ARC	activity regulated cytoskeleton associated protein	FALSE
ENSG00000163491.16	414.874	239.657	327.265	-0.791995	0.384435	-2.06015	0.0393839	0.4068	NEK10	NIMA related kinase 10	FALSE
ENSG00000198829.6	110.533	8.11638	59.3247	-3.77053	1.83045	-2.0599	0.0394084	0.406805	SUCNR1	succinate receptor 1	FALSE
ENSG00000188493.14	1885.96	3223.74	2554.85	0.77349	0.375554	2.0596	0.0394369	0.406852	C19orf54	chromosome 19 open reading frame 54	FALSE
ENSG00000071564.14	22487.9	34544.2	28516.1	0.619303	0.300891	2.05823	0.0395681	0.406907	TCF3	transcription factor 3	FALSE
ENSG00000105696.8	15799	7323.74	11561.4	-1.10918	0.538961	-2.05799	0.0395908	0.406907	TMEM59L	transmembrane protein 59 like	FALSE
ENSG00000172824.14	186.617	73.6403	130.128	-1.3417	0.652011	-2.05779	0.03961	0.406907	CES4A	carboxylesterase 4A	FALSE
ENSG00000181234.9	785.078	244.111	514.595	-1.68572	0.819087	-2.05805	0.0395857	0.406907	TMEM132C	transmembrane protein 132C	FALSE
ENSG00000214654.7	347.11	551.894	449.502	0.669108	0.324996	2.05882	0.0395115	0.406907	AL161911.1	Putative UDP-GlcNAc:betaGal beta-1,3-N-acetylglucosaminyltransferase LOC100288842	FALSE
ENSG00000226578.1	9.17368	35.973	22.5734	1.97506	0.959687	2.05802	0.039588	0.406907	AL132657.1		FALSE
ENSG00000272824.1	33.6061	6.81001	20.2081	-2.30073	1.1174	-2.059	0.0394943	0.406907	AC245100.7		FALSE
ENSG00000139514.12	13543.1	21520	17531.6	0.668133	0.324787	2.05714	0.0396723	0.407301	SLC7A1	solute carrier family 7 member 1	FALSE
ENSG00000008226.19	306.639	145.033	225.836	-1.07932	0.524863	-2.05638	0.0397459	0.407563	DLEC1	deleted in lung and esophageal cancer 1	FALSE
ENSG00000079150.17	2146.13	1258.39	1702.26	-0.77002	0.374451	-2.0564	0.039744	0.407563	FKBP7	FK506 binding protein 7	FALSE
ENSG00000126778.8	3.22466	26.7013	14.963	3.03683	1.47699	2.0561	0.039773	0.407596	SIX1	SIX homeobox 1	FALSE
ENSG00000118785.13	129804	23728.3	76766.3	-2.45165	1.19257	-2.05577	0.0398049	0.407676	SPP1	secreted phosphoprotein 1	FALSE
ENSG00000115593.14	4.26906	27.7423	16.0057	2.7006	1.31417	2.05498	0.0398806	0.408205	SMYD1	SET and MYND domain containing 1	FALSE
ENSG00000113211.5	168.311	67.4564	117.884	-1.32073	0.643297	-2.05306	0.040067	0.409866	PCDHB6	protocadherin beta 6	FALSE
ENSG00000124406.16	7646.4	4679.05	6162.72	-0.708593	0.345221	-2.05258	0.0401133	0.410092	ATP8A1	ATPase phospholipid transporting 8A1	FALSE
ENSG00000166803.11	527	1092.66	809.831	1.05184	0.51284	2.05101	0.0402655	0.411401	PCLAF	PCNA clamp associated factor	FALSE
ENSG00000109072.13	149.864	41.4767	95.6702	-1.85266	0.903649	-2.0502	0.040345	0.411965	VTN	vitronectin	FALSE
ENSG00000119640.8	1504.81	937.782	1221.29	-0.682411	0.332932	-2.0497	0.0403936	0.412214	ACYP1	acylphosphatase 1	FALSE
ENSG00000154760.13	0.499531	43.093	21.7963	6.46582	3.15657	2.04837	0.040524	0.412856	SLFN13	schlafen family member 13	FALSE
ENSG00000167173.18	1135.24	2525.4	1830.32	1.15349	0.563032	2.04872	0.0404894	0.412856	C15orf39	chromosome 15 open reading frame 39	FALSE
ENSG00000182752.9	6162.11	1523.39	3842.75	-2.01614	0.984294	-2.04831	0.0405295	0.412856	PAPPA	pappalysin 1	FALSE
ENSG00000122644.12	1492.99	4705.93	3099.46	1.65629	0.809311	2.04655	0.0407025	0.41437	ARL4A	ADP ribosylation factor like GTPase 4A	FALSE
ENSG00000135241.16	10078	7020.55	8549.29	-0.521572	0.255003	-2.04536	0.0408198	0.415315	PNPLA8	patatin like phospholipase domain containing 8	FALSE
ENSG00000089250.18	30.6082	3.65849	17.1333	-3.06157	1.49895	-2.04248	0.041104	0.415735	NOS1	nitric oxide synthase 1	FALSE
ENSG00000091513.14	289.992	70.859	180.426	-2.03367	0.995691	-2.04248	0.0411043	0.415735	TF	transferrin	FALSE
ENSG00000110786.17	5457.7	2673.41	4065.55	-1.02967	0.50416	-2.04236	0.0411162	0.415735	PTPN5	protein tyrosine phosphatase, non-receptor type 5	FALSE
ENSG00000144227.4	387.632	95.615	241.624	-2.02031	0.988535	-2.04374	0.0409793	0.415735	NXPH2	neurexophilin 2	FALSE
ENSG00000162643.12	997.66	482.994	740.327	-1.04629	0.512158	-2.04291	0.0410618	0.415735	WDR63	WD repeat domain 63	FALSE
ENSG00000163424.8	2.95184	35.1641	19.058	3.58489	1.75381	2.04406	0.0409474	0.415735	C3orf30	chromosome 3 open reading frame 30	FALSE
ENSG00000166450.12	3090.68	14036.1	8563.38	2.18315	1.06906	2.04213	0.0411387	0.415735	PRTG	protogenin	FALSE
ENSG00000171811.13	708.92	362.771	535.845	-0.966203	0.472906	-2.04312	0.0410406	0.415735	CFAP46	cilia and flagella associated protein 46	FALSE
ENSG00000196767.6	2749.47	952.28	1850.87	-1.52978	0.749171	-2.04197	0.0411548	0.415735	POU3F4	POU class 3 homeobox 4	FALSE
ENSG00000197457.9	17929.1	12652.2	15290.7	-0.502918	0.24597	-2.04463	0.0408913	0.415735	STMN3	stathmin 3	FALSE
ENSG00000198723.10	126.437	354.251	240.344	1.48645	0.727377	2.04357	0.040996	0.415735	TEX45	testis expressed 45	FALSE
ENSG00000215866.7	43.2362	207.477	125.357	2.26232	1.10688	2.04386	0.0409673	0.415735	LINC01356	long intergenic non-protein coding RNA 1356	FALSE
ENSG00000263874.2	112.088	34.0182	73.0533	-1.72259	0.843939	-2.04113	0.0412378	0.416325	LINC00672	long intergenic non-protein coding RNA 672	FALSE
ENSG00000173376.13	5988.07	12157.8	9072.95	1.02172	0.500675	2.04068	0.041283	0.416534	NDNF	neuron derived neurotrophic factor	FALSE
ENSG00000129538.13	2.49765	64.9661	33.7319	4.71098	2.30899	2.04028	0.0413226	0.416686	RNASE1	ribonuclease A family member 1, pancreatic	FALSE
ENSG00000156374.14	776.826	1153.8	965.314	0.570849	0.279999	2.03876	0.0414744	0.417721	PCGF6	polycomb group ring finger 6	FALSE
ENSG00000168118.11	5394.66	3804.87	4599.77	-0.503693	0.247037	-2.03894	0.0414563	0.417721	RAB4A	RAB4A, member RAS oncogene family	FALSE
ENSG00000050405.13	7639.6	28105.5	17872.6	1.87928	0.922156	2.03792	0.0415579	0.418139	LIMA1	LIM domain and actin binding 1	FALSE
ENSG00000155749.12	54.4065	17.7124	36.0595	-1.6161	0.793329	-2.03711	0.041639	0.418139	ALS2CR12	amyotrophic lateral sclerosis 2 chromosome region 12	FALSE
ENSG00000164588.6	1279.91	203.051	741.482	-2.65633	1.30383	-2.03733	0.0416169	0.418139	HCN1	hyperpolarization activated cyclic nucleotide gated potassium channel 1	FALSE
ENSG00000176046.8	300.173	32.8946	166.534	-3.19011	1.5656	-2.03762	0.0415875	0.418139	NUPR1	nuclear protein 1, transcriptional regulator	FALSE
ENSG00000176907.4	11269.2	3630.3	7449.75	-1.63424	0.802126	-2.03738	0.0416116	0.418139	C8orf4	chromosome 8 open reading frame 4	FALSE
ENSG00000277147.4	433.937	196.859	315.398	-1.1396	0.559527	-2.03672	0.0416783	0.418286	LINC00869	long intergenic non-protein coding RNA 869	FALSE
ENSG00000105928.13	4527.9	2839.18	3683.54	-0.673316	0.330772	-2.03559	0.0417916	0.418941	DFNA5	DFNA5, deafness associated tumor suppressor	FALSE
ENSG00000132639.12	14293.6	6445.14	10369.4	-1.14911	0.564579	-2.03533	0.0418176	0.418941	SNAP25	synaptosome associated protein 25	FALSE
ENSG00000135926.14	305.636	723.217	514.426	1.24315	0.610758	2.03543	0.041808	0.418941	TMBIM1	transmembrane BAX inhibitor motif containing 1	FALSE
ENSG00000107551.20	4593.97	10101.9	7347.94	1.13679	0.558655	2.03487	0.0418637	0.419155	RASSF4	Ras association domain family member 4	FALSE
ENSG00000169684.13	621.508	953.752	787.63	0.617991	0.303766	2.03443	0.0419082	0.419353	CHRNA5	cholinergic receptor nicotinic alpha 5 subunit	FALSE
ENSG00000164796.17	2195.7	350.64	1273.17	-2.64679	1.30142	-2.03378	0.0419741	0.419716	CSMD3	CUB and Sushi multiple domains 3	FALSE
ENSG00000244462.7	18277.8	27013.5	22645.7	0.563588	0.277141	2.03358	0.0419938	0.419716	RBM12	RNA binding motif protein 12	FALSE
ENSG00000014641.17	17361.5	11172.6	14267.1	-0.635946	0.312827	-2.0329	0.0420626	0.419965	MDH1	malate dehydrogenase 1	FALSE
ENSG00000159307.18	18528	5751.22	12139.6	-1.68776	0.830346	-2.0326	0.042093	0.419965	SCUBE1	signal peptide, CUB domain and EGF like domain containing 1	FALSE
ENSG00000172935.8	5.76765	25.0294	15.3985	2.12249	1.04411	2.03282	0.0420703	0.419965	MRGPRF	MAS related GPR family member F	FALSE
ENSG00000134072.10	547.487	311.429	429.458	-0.814404	0.400845	-2.03172	0.042182	0.420134	CAMK1	calcium/calmodulin dependent protein kinase I	FALSE
ENSG00000137269.14	574.948	1863.18	1219.06	1.69639	0.835064	2.03145	0.0422089	0.420134	LRRC1	leucine rich repeat containing 1	FALSE
ENSG00000163497.2	1043.02	252.644	647.83	-2.04581	1.00684	-2.03191	0.0421629	0.420134	FEV	FEV, ETS transcription factor	FALSE
ENSG00000175664.9	241.506	60.2809	150.894	-2.0023	0.985579	-2.03159	0.042195	0.420134	TEX26	testis expressed 26	FALSE
ENSG00000140943.16	15405.8	10023.4	12714.6	-0.620088	0.305424	-2.03026	0.0423305	0.421098	MBTPS1	membrane bound transcription factor peptidase, site 1	FALSE
ENSG00000183166.10	2317.76	434.662	1376.21	-2.41491	1.19014	-2.02909	0.0424487	0.422027	CALN1	calneuron 1	FALSE
ENSG00000110514.19	14215.9	9300.06	11758	-0.612208	0.301816	-2.02842	0.0425177	0.422465	MADD	MAP kinase activating death domain	FALSE
ENSG00000158528.11	8169.23	5075.9	6622.56	-0.686501	0.338594	-2.0275	0.0426109	0.423143	PPP1R9A	protein phosphatase 1 regulatory subunit 9A	FALSE
ENSG00000178096.8	205.957	344.99	275.474	0.7448	0.36747	2.02683	0.0426795	0.423577	BOLA1	bolA family member 1	FALSE
ENSG00000024526.16	861.225	1868.25	1364.74	1.11705	0.551274	2.02631	0.0427329	0.423612	DEPDC1	DEP domain containing 1	FALSE
ENSG00000118898.15	1157.06	544.089	850.575	-1.08843	0.537145	-2.02632	0.0427324	0.423612	PPL	periplakin	FALSE
ENSG00000100351.16	17.7126	61.8749	39.7937	1.80002	0.88964	2.02331	0.0430411	0.424128	GRAP2	GRB2-related adaptor protein 2	FALSE
ENSG00000107165.12	58.993	9.71041	34.3517	-2.60755	1.28861	-2.02353	0.0430185	0.424128	TYRP1	tyrosinase related protein 1	FALSE
ENSG00000110169.10	603.438	101.648	352.543	-2.56956	1.26993	-2.02339	0.0430325	0.424128	HPX	hemopexin	FALSE
ENSG00000118231.4	13.3521	81.121	47.2365	2.60398	1.28711	2.02313	0.0430597	0.424128	CRYGD	crystallin gamma D	FALSE
ENSG00000121879.3	9036.49	6371.5	7704	-0.504136	0.249009	-2.02457	0.0429114	0.424128	PIK3CA	phosphatidylinositol-4,5-bisphosphate 3-kinase catalytic subunit alpha	FALSE
ENSG00000134686.18	14158.8	20957.5	17558.1	0.565779	0.279488	2.02434	0.042935	0.424128	PHC2	polyhomeotic homolog 2	FALSE
ENSG00000187258.13	0.999062	26.9429	13.971	4.7753	2.35892	2.02436	0.0429331	0.424128	NPSR1	neuropeptide S receptor 1	FALSE
ENSG00000197816.13	15.4409	56.9005	36.1707	1.88549	0.931792	2.02351	0.0430205	0.424128	CCDC180	coiled-coil domain containing 180	FALSE
ENSG00000213949.8	2460.21	348.327	1404.27	-2.82033	1.39379	-2.02349	0.0430228	0.424128	ITGA1	integrin subunit alpha 1	FALSE
ENSG00000266289.1	4.72325	21.5536	13.1384	2.18645	1.08067	2.02323	0.0430499	0.424128	AC012213.3		FALSE
ENSG00000270460.1	0	39.5442	19.7721	7.81816	3.86406	2.0233	0.0430418	0.424128	AC106900.2		FALSE
ENSG00000142686.7	157.682	400.29	278.986	1.34437	0.664839	2.02209	0.0431668	0.424937	C1orf216	chromosome 1 open reading frame 216	FALSE
ENSG00000236204.5	122.438	262.242	192.34	1.0999	0.544054	2.02167	0.0432105	0.42512	LINC01376	long intergenic non-protein coding RNA 1376	FALSE
ENSG00000070759.16	59.7669	124.64	92.2034	1.0604	0.524796	2.02059	0.043322	0.425971	TESK2	testis-specific kinase 2	FALSE
ENSG00000108950.11	39.466	91.4353	65.4506	1.21129	0.599645	2.02001	0.0433827	0.426074	FAM20A	FAM20A, golgi associated secretory pathway pseudokinase	FALSE
ENSG00000178726.6	68.4357	1.01395	34.7248	-6.06573	3.00268	-2.02011	0.0433724	0.426074	THBD	thrombomodulin	FALSE
ENSG00000160188.9	661.634	274.365	467.999	-1.26976	0.628696	-2.01968	0.0434165	0.426103	RSPH1	radial spoke head 1 homolog	FALSE
ENSG00000161980.5	667.328	1038.84	853.084	0.638674	0.316254	2.01949	0.0434358	0.426103	POLR3K	RNA polymerase III subunit K	FALSE
ENSG00000138134.11	2456.59	917.575	1687.08	-1.42083	0.703816	-2.01876	0.0435126	0.426609	STAMBPL1	STAM binding protein like 1	FALSE
ENSG00000116771.5	23.1167	60.6051	41.8609	1.38787	0.687593	2.01844	0.0435454	0.426685	AGMAT	agmatinase	FALSE
ENSG00000167491.17	17537.3	24757.9	21147.6	0.497467	0.246509	2.01805	0.0435858	0.426835	GATAD2A	GATA zinc finger domain containing 2A	FALSE
ENSG00000121716.20	109.449	45.2448	77.3467	-1.274	0.63157	-2.0172	0.0436749	0.42746	PILRB	paired immunoglobin-like type 2 receptor beta	FALSE
ENSG00000147588.6	11353.2	1185.91	6269.53	-3.25903	1.61643	-2.0162	0.0437794	0.428177	PMP2	peripheral myelin protein 2	FALSE
ENSG00000164061.4	15887	9993.17	12940.1	-0.668826	0.331757	-2.01601	0.0437985	0.428177	BSN	bassoon presynaptic cytomatrix protein	FALSE
ENSG00000147246.9	13.216	163.32	88.2678	3.62702	1.79965	2.01541	0.0438621	0.428551	HTR2C	5-hydroxytryptamine receptor 2C	FALSE
ENSG00000154839.9	129.163	257.347	193.255	0.99342	0.493018	2.01497	0.0439073	0.428747	SKA1	spindle and kinetochore associated complex subunit 1	FALSE
ENSG00000099219.13	3042.97	1851.82	2447.4	-0.71649	0.355686	-2.01439	0.043969	0.428747	ERMP1	endoplasmic reticulum metallopeptidase 1	FALSE
ENSG00000156096.13	69.9343	2.13756	36.0359	-5.03559	2.50028	-2.01401	0.0440084	0.428747	UGT2B4	UDP glucuronosyltransferase family 2 member B4	FALSE
ENSG00000170035.15	11847	7237.74	9542.37	-0.710915	0.352973	-2.01408	0.0440013	0.428747	UBE2E3	ubiquitin conjugating enzyme E2 E3	FALSE
ENSG00000239887.4	1537.74	4477.6	3007.67	1.54186	0.765376	2.01451	0.0439564	0.428747	C1orf226	chromosome 1 open reading frame 226	FALSE
ENSG00000132749.10	275.447	624.719	450.083	1.18141	0.586796	2.01332	0.0440807	0.428755	TESMIN	testis expressed metallothionein like protein	FALSE
ENSG00000170955.9	0.908375	29.9482	15.4283	5.02348	2.49458	2.01376	0.044035	0.428755	CAVIN3	caveolae associated protein 3	FALSE
ENSG00000173673.7	18.667	379.799	199.233	4.34526	2.1583	2.01328	0.0440849	0.428755	HES3	hes family bHLH transcription factor 3	FALSE
ENSG00000063176.15	2002.25	3350.04	2676.14	0.742654	0.369129	2.01191	0.0442293	0.42881	SPHK2	sphingosine kinase 2	FALSE
ENSG00000072952.18	451.071	1500.09	975.579	1.73361	0.861728	2.01179	0.0442421	0.42881	MRVI1	murine retrovirus integration site 1 homolog	FALSE
ENSG00000090776.5	6707.21	15890.9	11299.1	1.24441	0.618482	2.01204	0.0442152	0.42881	EFNB1	ephrin B1	FALSE
ENSG00000112096.16	14337.9	8649.25	11493.6	-0.729165	0.362234	-2.01297	0.0441179	0.42881	SOD2	superoxide dismutase 2	FALSE
ENSG00000113205.5	592.72	1613.43	1103.08	1.44474	0.718006	2.01215	0.0442042	0.42881	PCDHB3	protocadherin beta 3	FALSE
ENSG00000125398.5	12643.4	29557.9	21100.7	1.22515	0.608719	2.01266	0.0441503	0.42881	SOX9	SRY-box 9	FALSE
ENSG00000111664.10	424.866	807.311	616.089	0.925954	0.46034	2.01146	0.0442773	0.428907	GNB3	G protein subunit beta 3	FALSE
ENSG00000160783.19	1476.49	2150.57	1813.53	0.542619	0.269965	2.00996	0.0444352	0.429946	PMF1	polyamine modulated factor 1	FALSE
ENSG00000163568.14	209.463	36.7406	123.102	-2.513	1.25025	-2.00999	0.0444318	0.429946	AIM2	absent in melanoma 2	FALSE
ENSG00000100503.23	10586.8	22011.8	16299.3	1.05599	0.525578	2.00921	0.0445153	0.430324	NIN	ninein	FALSE
ENSG00000135374.9	70.9334	1.08706	36.0102	-6.03782	3.00557	-2.00888	0.0445503	0.430324	ELF5	E74 like ETS transcription factor 5	FALSE
ENSG00000236673.5	0	137.391	68.6953	9.61462	4.78557	2.00909	0.044528	0.430324	AL117378.1		FALSE
ENSG00000185634.11	2612.93	1225.16	1919.05	-1.09281	0.544089	-2.00852	0.0445881	0.430443	SHC4	SHC adaptor protein 4	FALSE
ENSG00000105379.9	3045.11	2006.86	2525.98	-0.601529	0.299613	-2.00769	0.0446766	0.430815	ETFB	electron transfer flavoprotein beta subunit	FALSE
ENSG00000164983.7	17652.5	8548.84	13100.7	-1.04607	0.521037	-2.00768	0.0446773	0.430815	TMEM65	transmembrane protein 65	FALSE
ENSG00000117009.11	36.5572	4.27513	20.4162	-3.09995	1.54426	-2.0074	0.044707	0.430856	KMO	kynurenine 3-monooxygenase	FALSE
ENSG00000228716.6	1844.65	3116.21	2480.43	0.756343	0.376949	2.00649	0.0448043	0.431549	DHFR	dihydrofolate reductase	FALSE
ENSG00000102385.12	1353.38	576.474	964.926	-1.23146	0.614098	-2.00532	0.0449292	0.432173	DRP2	dystrophin related protein 2	FALSE
ENSG00000124193.14	9178.29	14702.7	11940.5	0.679782	0.339017	2.00516	0.0449463	0.432173	SRSF6	serine and arginine rich splicing factor 6	FALSE
ENSG00000186469.8	78377.7	47053.1	62715.4	-0.736148	0.367115	-2.00523	0.0449389	0.432173	GNG2	G protein subunit gamma 2	FALSE
ENSG00000205678.7	24.6606	4.63589	14.6483	-2.40395	1.19902	-2.00493	0.0449708	0.432173	TECRL	trans-2,3-enoyl-CoA reductase like	FALSE
ENSG00000259223.2	16.5775	112.104	64.3405	2.75418	1.37391	2.00462	0.0450036	0.432243	AC009654.1		FALSE
ENSG00000147883.10	1398.63	288.731	843.68	-2.27636	1.13611	-2.00364	0.0451087	0.432763	CDKN2B	cyclin dependent kinase inhibitor 2B	FALSE
ENSG00000282057.1	23.116	102.064	62.5901	2.14314	1.06959	2.0037	0.0451024	0.432763	AC092807.3		FALSE
ENSG00000149591.16	1752.16	12621.7	7186.92	2.84868	1.42293	2.00197	0.0452874	0.434232	TAGLN	transgelin	FALSE
ENSG00000152689.17	152.952	1501.14	827.048	3.29509	1.64631	2.0015	0.0453381	0.434473	RASGRP3	RAS guanyl releasing protein 3	FALSE
ENSG00000169896.16	1.95278	60.8372	31.395	4.96728	2.48293	2.00057	0.0454386	0.435191	ITGAM	integrin subunit alpha M	FALSE
ENSG00000130066.16	15627.4	6719.75	11173.6	-1.2176	0.609125	-1.99893	0.0456158	0.435855	SAT1	spermidine/spermine N1-acetyltransferase 1	FALSE
ENSG00000141314.12	3436.72	10793.9	7115.33	1.65111	0.82574	1.99955	0.0455492	0.435855	RHBDL3	rhomboid like 3	FALSE
ENSG00000151131.10	3442.46	5573.19	4507.83	0.695109	0.347773	1.99874	0.0456363	0.435855	C12orf45	chromosome 12 open reading frame 45	FALSE
ENSG00000176040.13	83.2917	161.188	122.24	0.953058	0.476669	1.99941	0.0455637	0.435855	TMPRSS7	transmembrane protease, serine 7	FALSE
ENSG00000197479.6	691.982	384.146	538.064	-0.84874	0.424567	-1.99907	0.0456005	0.435855	PCDHB11	protocadherin beta 11	FALSE
ENSG00000092847.11	20223.5	34632.4	27428	0.776097	0.38859	1.99721	0.0458019	0.43719	AGO1	argonaute 1, RISC catalytic component	FALSE
ENSG00000228223.3	5.72231	49.8665	27.7944	3.12468	1.56482	1.99683	0.0458436	0.437343	HCG11	HLA complex group 11 (non-protein coding)	FALSE
ENSG00000214212.8	20.5276	69.1776	44.8526	1.75432	0.878709	1.99648	0.0458821	0.437465	C19orf38	chromosome 19 open reading frame 38	FALSE
ENSG00000109099.13	2404.79	13742.5	8073.67	2.51467	1.25973	1.9962	0.0459126	0.437509	PMP22	peripheral myelin protein 22	FALSE
ENSG00000181577.15	4.22372	39.4948	21.8593	3.22074	1.6138	1.99576	0.0459605	0.43772	C6orf223	chromosome 6 open reading frame 223	FALSE
ENSG00000226328.6	1245.07	812.843	1028.95	-0.615109	0.3083	-1.99516	0.0460251	0.43809	NUP50-AS1	NUP50 antisense RNA 1 (head to head)	FALSE
ENSG00000167874.6	289.563	577.845	433.704	0.997382	0.50009	1.99441	0.0461076	0.438629	TMEM88	transmembrane protein 88	FALSE
ENSG00000064687.12	1976.73	1236.17	1606.45	-0.67722	0.339789	-1.99306	0.046255	0.439293	ABCA7	ATP binding cassette subfamily A member 7	FALSE
ENSG00000111325.16	46.7322	102.145	74.4388	1.12922	0.566514	1.99327	0.046232	0.439293	OGFOD2	2-oxoglutarate and iron dependent oxygenase domain containing 2	FALSE
ENSG00000157796.17	5278.28	3681.04	4479.66	-0.519974	0.26085	-1.99338	0.0462199	0.439293	WDR19	WD repeat domain 19	FALSE
ENSG00000231528.2	0.908375	23.901	12.4047	4.6963	2.35707	1.99243	0.0463238	0.439701	FAM225A	family with sequence similarity 225 member A (non-protein coding)	FALSE
ENSG00000140280.13	418.676	124.454	271.565	-1.75084	0.879389	-1.99097	0.0464842	0.440977	LYSMD2	LysM domain containing 2	FALSE
ENSG00000107719.8	974.408	1957.54	1465.97	1.0063	0.505685	1.98997	0.0465938	0.441523	PALD1	phosphatase domain containing, paladin 1	FALSE
ENSG00000132953.16	5970.78	8772.14	7371.46	0.55503	0.278906	1.99002	0.0465884	0.441523	XPO4	exportin 4	FALSE
ENSG00000095015.5	1696.91	3377.42	2537.17	0.99295	0.499099	1.98949	0.0466475	0.441786	MAP3K1	mitogen-activated protein kinase kinase kinase 1	FALSE
ENSG00000106829.18	5933.85	11325.3	8629.58	0.932486	0.468803	1.98908	0.0466927	0.441967	TLE4	transducin like enhancer of split 4	FALSE
ENSG00000101911.12	974.895	1907.9	1441.4	0.968522	0.487043	1.98857	0.0467481	0.442018	PRPS2	phosphoribosyl pyrophosphate synthetase 2	FALSE
ENSG00000164742.14	9494.93	4999.49	7247.21	-0.925411	0.465368	-1.98856	0.0467502	0.442018	ADCY1	adenylate cyclase 1	FALSE
ENSG00000104059.4	86.8337	168.885	127.859	0.959611	0.482873	1.98729	0.0468898	0.442599	FAM189A1	family with sequence similarity 189 member A1	FALSE
ENSG00000162456.9	3.36069	23.6133	13.487	2.81784	1.41784	1.98742	0.0468757	0.442599	KNCN	kinocilin	FALSE
ENSG00000163377.15	482.381	158.032	320.207	-1.60943	0.809688	-1.98772	0.0468426	0.442599	FAM19A4	family with sequence similarity 19 member A4, C-C motif chemokine like	FALSE
ENSG00000021826.14	543.095	2964.41	1753.75	2.44842	1.23242	1.98667	0.0469593	0.443009	CPS1	carbamoyl-phosphate synthase 1	FALSE
ENSG00000151914.19	143999	61565.7	102782	-1.22586	0.617614	-1.98483	0.0471637	0.44469	DST	dystonin	FALSE
ENSG00000003400.14	2.9065	25.0612	13.9838	3.11597	1.57119	1.98319	0.0473461	0.444827	CASP10	caspase 10	FALSE
ENSG00000073150.13	1807.36	969.988	1388.68	-0.897673	0.452775	-1.9826	0.0474116	0.444827	PANX2	pannexin 2	FALSE
ENSG00000120820.12	473.35	202.684	338.017	-1.22363	0.616635	-1.98437	0.0472144	0.444827	GLT8D2	glycosyltransferase 8 domain containing 2	FALSE
ENSG00000171163.15	1428.78	2324.11	1876.44	0.701809	0.353935	1.98288	0.0473812	0.444827	ZNF692	zinc finger protein 692	FALSE
ENSG00000171714.10	1356.56	669.343	1012.95	-1.01935	0.513907	-1.98352	0.047309	0.444827	ANO5	anoctamin 5	FALSE
ENSG00000240583.11	68.3942	372.157	220.275	2.44413	1.23242	1.9832	0.0473456	0.444827	AQP1	aquaporin 1 (Colton blood group)	FALSE
ENSG00000253485.2	31.837	164.887	98.3618	2.37207	1.19568	1.98387	0.0472707	0.444827	PCDHGA5	protocadherin gamma subfamily A, 5	FALSE
ENSG00000267260.1	119.489	321.005	220.247	1.4257	0.71911	1.98258	0.047414	0.444827	AC020928.1		FALSE
ENSG00000273015.2	3152.8	1660.77	2406.78	-0.924796	0.466157	-1.98387	0.0472699	0.444827	AC008124.1		FALSE
ENSG00000158825.5	0.999062	61.3442	31.1716	5.95419	3.00436	1.98185	0.0474964	0.445355	CDA	cytidine deaminase	FALSE
ENSG00000272092.1	106.724	47.3824	77.0533	-1.17128	0.591421	-1.98046	0.047652	0.446567	AC087623.3		FALSE
ENSG00000112837.16	437.362	4.56279	220.963	-6.5805	3.32564	-1.97872	0.0478481	0.448157	TBX18	T-box 18	FALSE
ENSG00000065154.11	8860.32	6224.33	7542.33	-0.509436	0.257489	-1.97848	0.0478749	0.448161	OAT	ornithine aminotransferase	FALSE
ENSG00000180787.5	41.7369	159.527	100.632	1.9337	0.977688	1.97782	0.0479486	0.448603	ZFP3	ZFP3 zinc finger protein	FALSE
ENSG00000069206.15	0.999062	60.8372	30.9181	5.9422	3.00604	1.97676	0.0480692	0.449237	ADAM7	ADAM metallopeptidase domain 7	FALSE
ENSG00000118322.12	240.792	113.153	176.972	-1.08854	0.550635	-1.97688	0.0480552	0.449237	ATP10B	ATPase phospholipid transporting 10B (putative)	FALSE
ENSG00000131979.18	1458.78	577.299	1018.04	-1.33735	0.677037	-1.9753	0.0482343	0.450274	GCH1	GTP cyclohydrolase 1	FALSE
ENSG00000146587.17	4316.65	6483.5	5400.08	0.586823	0.297126	1.975	0.048268	0.450274	RBAK	RB associated KRAB zinc finger	FALSE
ENSG00000152894.14	1878.96	1117.45	1498.2	-0.749565	0.37963	-1.97446	0.0483291	0.450274	PTPRK	protein tyrosine phosphatase, receptor type K	FALSE
ENSG00000205279.8	472.242	158.467	315.355	-1.57604	0.798285	-1.97428	0.04835	0.450274	CTXN3	cortexin 3	FALSE
ENSG00000221955.10	148.741	401.056	274.898	1.43006	0.724342	1.97429	0.0483492	0.450274	SLC12A8	solute carrier family 12 member 8	FALSE
ENSG00000231213.6	105.765	15.8307	60.798	-2.74004	1.38796	-1.97414	0.0483658	0.450274	PLSCR5	phospholipid scramblase family member 5	FALSE
ENSG00000244649.4	0.908375	28.7705	14.8394	4.96447	2.51341	1.9752	0.048246	0.450274	LINC02086	long intergenic non-protein coding RNA 2086	FALSE
ENSG00000070190.12	57.5889	15.2506	36.4197	-1.91878	0.972357	-1.97333	0.0484582	0.450393	DAPP1	dual adaptor of phosphotyrosine and 3-phosphoinositides 1	FALSE
ENSG00000077935.16	7.26625	33.6114	20.4388	2.21602	1.12291	1.97347	0.0484424	0.450393	SMC1B	structural maintenance of chromosomes 1B	FALSE
ENSG00000160182.2	20.935	0.506977	10.721	-5.32727	2.69935	-1.97354	0.0484341	0.450393	TFF1	trefoil factor 1	FALSE
ENSG00000138741.10	566.907	218.351	392.629	-1.37676	0.697793	-1.97301	0.048494	0.450479	TRPC3	transient receptor potential cation channel subfamily C member 3	FALSE
ENSG00000183092.16	2042.37	2885.12	2463.75	0.49841	0.252982	1.97014	0.0488223	0.453281	BEGAIN	brain enriched guanylate kinase associated	FALSE
ENSG00000204381.11	212.495	889.48	550.987	2.06557	1.04856	1.96991	0.0488491	0.453282	LAYN	layilin	FALSE
ENSG00000159128.14	1459.63	879.953	1169.79	-0.729986	0.370769	-1.96884	0.0489709	0.454165	IFNGR2	interferon gamma receptor 2	FALSE
ENSG00000140600.16	435.132	207.361	321.247	-1.06998	0.543524	-1.9686	0.0489987	0.454174	SH3GL3	SH3 domain containing GRB2 like 3, endophilin A3	FALSE
ENSG00000122126.15	12292	8576.32	10434.2	-0.519307	0.263844	-1.96823	0.0490411	0.45432	OCRL	OCRL, inositol polyphosphate-5-phosphatase	FALSE
ENSG00000101888.11	850.993	1337.04	1094.02	0.6519	0.331305	1.96768	0.0491053	0.454646	NXT2	nuclear transport factor 2 like export factor 2	FALSE
ENSG00000205090.8	434.4	277.078	355.739	-0.648963	0.329848	-1.96746	0.0491299	0.454646	TMEM240	transmembrane protein 240	FALSE
ENSG00000153012.11	3923.75	2020.56	2972.15	-0.957541	0.486774	-1.96712	0.0491697	0.454766	LGI2	leucine rich repeat LGI family member 2	FALSE
ENSG00000260695.1	39.7395	9.30834	24.5239	-2.0912	1.06354	-1.96626	0.0492688	0.455434	AC022164.1		FALSE
ENSG00000117868.15	15793.4	5722.24	10757.8	-1.46466	0.745061	-1.96582	0.0493189	0.455636	ESYT2	extended synaptotagmin 2	FALSE
ENSG00000145681.10	5.63162	58.412	32.0218	3.37301	1.71642	1.96514	0.0493979	0.455636	HAPLN1	hyaluronan and proteoglycan link protein 1	FALSE
ENSG00000188000.4	24.8435	170.824	97.8338	2.77991	1.41454	1.96524	0.0493865	0.455636	OR7D2	olfactory receptor family 7 subfamily D member 2	FALSE
ENSG00000188312.13	393.663	613.015	503.339	0.638687	0.324934	1.96559	0.049346	0.455636	CENPP	centromere protein P	FALSE
ENSG00000148175.12	3555.14	1625.52	2590.33	-1.12896	0.574811	-1.96405	0.0495242	0.455997	STOM	stomatin	FALSE
ENSG00000160190.13	4561.85	2684	3622.93	-0.765216	0.389646	-1.96388	0.0495444	0.455997	SLC37A1	solute carrier family 37 member 1	FALSE
ENSG00000168539.3	0.999062	30.4011	15.7001	4.94573	2.5182	1.96399	0.0495307	0.455997	CHRM1	cholinergic receptor muscarinic 1	FALSE
ENSG00000213762.11	5561.29	7761.7	6661.49	0.480949	0.244879	1.96403	0.0495271	0.455997	ZNF134	zinc finger protein 134	FALSE
ENSG00000047662.4	90.1498	464.698	277.424	2.3657	1.20499	1.96324	0.0496179	0.456425	FAM184B	family with sequence similarity 184 member B	FALSE
ENSG00000125629.14	2755.76	1937	2346.38	-0.508654	0.259119	-1.96301	0.0496448	0.456426	INSIG2	insulin induced gene 2	FALSE
ENSG00000151883.17	3420.56	2124.25	2772.4	-0.687192	0.350162	-1.9625	0.0497047	0.456482	PARP8	poly(ADP-ribose) polymerase family member 8	FALSE
ENSG00000157110.15	709.319	1835.27	1272.3	1.3717	0.698918	1.96261	0.0496916	0.456482	RBPMS	RNA binding protein with multiple splicing	FALSE
ENSG00000027869.11	1.86209	20.9323	11.3972	3.48302	1.77505	1.96221	0.0497385	0.456545	SH2D2A	SH2 domain containing 2A	FALSE
ENSG00000099365.10	7889.17	5152.29	6520.73	-0.614684	0.31352	-1.96059	0.0499267	0.457734	STX1B	syntaxin 1B	FALSE
ENSG00000099957.16	200.238	357.404	278.821	0.835715	0.426212	1.96079	0.049903	0.457734	P2RX6	purinergic receptor P2X 6	FALSE
ENSG00000119139.17	1518.04	3072.5	2295.27	1.01708	0.518873	1.96017	0.0499758	0.457734	TJP2	tight junction protein 2	FALSE
ENSG00000239789.5	574.183	862.099	718.141	0.586487	0.299184	1.96029	0.0499621	0.457734	MRPS17	mitochondrial ribosomal protein S17	FALSE
ENSG00000139970.16	47165.3	12541.1	29853.2	-1.91106	0.975118	-1.95982	0.0500167	0.457862	RTN1	reticulon 1	FALSE
ENSG00000106069.21	7575.36	3746.39	5660.87	-1.01577	0.518541	-1.9589	0.0501251	0.458245	CHN2	chimerin 2	FALSE
ENSG00000172995.16	585.973	170.247	378.11	-1.78351	0.910474	-1.95889	0.0501261	0.458245	ARPP21	cAMP regulated phosphoprotein 21	FALSE
ENSG00000205662.2	38.9634	0	19.4817	-7.65612	3.90863	-1.95877	0.0501396	0.458245	FAM239C	family with sequence similarity 239 member C (non-protein coding)	FALSE
ENSG00000246223.8	0.953718	34.2423	17.598	5.16635	2.63976	1.95713	0.050332	0.459756	LINC01550	long intergenic non-protein coding RNA 1550	FALSE
ENSG00000185379.20	1364.59	1964.09	1664.34	0.525467	0.268613	1.95622	0.0504392	0.460488	RAD51D	RAD51 paralog D	FALSE
ENSG00000205832.7	89.515	179.773	134.644	1.00507	0.513879	1.95584	0.0504836	0.460646	C16orf96	chromosome 16 open reading frame 96	FALSE
ENSG00000122691.12	175.653	16.5522	96.1029	-3.40648	1.7427	-1.95471	0.0506168	0.461365	TWIST1	twist family bHLH transcription factor 1	FALSE
ENSG00000179403.11	2008.67	4914.61	3461.64	1.29082	0.66031	1.95487	0.050598	0.461365	VWA1	von Willebrand factor A domain containing 1	FALSE
ENSG00000242950.6	41.4648	274.462	157.963	2.7265	1.39533	1.95402	0.0506989	0.461866	ERVW-1	endogenous retrovirus group W member 1, envelope	FALSE
ENSG00000158445.9	4560.15	2443.58	3501.87	-0.900082	0.460911	-1.95283	0.0508395	0.462899	KCNB1	potassium voltage-gated channel subfamily B member 1	FALSE
ENSG00000135905.18	2839.39	1409.17	2124.28	-1.01083	0.517826	-1.95207	0.05093	0.462978	DOCK10	dedicator of cytokinesis 10	FALSE
ENSG00000175581.13	2432.85	1589.09	2010.97	-0.614345	0.314711	-1.95209	0.0509274	0.462978	MRPL48	mitochondrial ribosomal protein L48	FALSE
ENSG00000248588.1	0	35.4884	17.7442	7.66206	3.92488	1.95218	0.0509174	0.462978	AC008517.1		FALSE
ENSG00000100554.11	12428.3	8844.62	10636.4	-0.49076	0.251511	-1.95125	0.0510278	0.463427	ATP6V1D	ATPase H+ transporting V1 subunit D	FALSE
ENSG00000101493.10	14727.9	25252.1	19990	0.777854	0.398656	1.95119	0.051034	0.463427	ZNF516	zinc finger protein 516	FALSE
ENSG00000011083.8	25.9786	4.709	15.3438	-2.46483	1.26462	-1.94908	0.0512861	0.464588	SLC6A7	solute carrier family 6 member 7	FALSE
ENSG00000095596.11	9.49109	997.155	503.323	6.71625	3.44483	1.94966	0.0512169	0.464588	CYP26A1	cytochrome P450 family 26 subfamily A member 1	FALSE
ENSG00000147642.16	3417.4	2373.46	2895.43	-0.525868	0.26985	-1.94874	0.0513262	0.464588	SYBU	syntabulin	FALSE
ENSG00000163032.11	3240.32	683.2	1961.76	-2.24586	1.15248	-1.94871	0.0513295	0.464588	VSNL1	visinin like 1	FALSE
ENSG00000167654.17	24523.5	16625.2	20574.4	-0.560798	0.287758	-1.94886	0.0513126	0.464588	ATCAY	ATCAY, caytaxin	FALSE
ENSG00000239389.7	12.9878	160.865	86.9266	3.63346	1.86473	1.94851	0.0513534	0.464588	PCDHA13	protocadherin alpha 13	FALSE
ENSG00000272455.1	131.341	226.79	179.066	0.788405	0.404517	1.949	0.0512949	0.464588	AL391244.3		FALSE
ENSG00000186197.13	135.647	26.1895	80.9184	-2.3721	1.21832	-1.94702	0.0515322	0.465462	EDARADD	EDAR associated death domain	FALSE
ENSG00000186205.12	1269.49	2791.96	2030.73	1.13689	0.583825	1.94732	0.0514965	0.465462	MARC1	mitochondrial amidoxime reducing component 1	FALSE
ENSG00000187837.3	428.814	257.054	342.934	-0.738814	0.379447	-1.94708	0.051525	0.465462	HIST1H1C	histone cluster 1 H1 family member c	FALSE
ENSG00000124523.15	1866.35	1262.88	1564.62	-0.563464	0.289492	-1.94639	0.0516083	0.465648	SIRT5	sirtuin 5	FALSE
ENSG00000132824.13	22021.8	12957.2	17489.5	-0.76517	0.393214	-1.94594	0.0516625	0.465648	SERINC3	serine incorporator 3	FALSE
ENSG00000155324.9	256.896	26.7649	141.83	-3.26177	1.67589	-1.94628	0.0516205	0.465648	GRAMD2B	GRAM domain containing 2B	FALSE
ENSG00000269226.7	23.6162	5.79606	14.7061	-2.0295	1.04286	-1.9461	0.0516428	0.465648	TMSB15B	thymosin beta 15B	FALSE
ENSG00000135902.9	72.5748	182.801	127.688	1.33243	0.685308	1.94428	0.051862	0.467198	CHRND	cholinergic receptor nicotinic delta subunit	FALSE
ENSG00000066248.14	2339.38	980.04	1659.71	-1.25533	0.646051	-1.94309	0.0520055	0.467747	NGEF	neuronal guanine nucleotide exchange factor	FALSE
ENSG00000155307.17	27.8838	2.17411	15.029	-3.69254	1.90021	-1.94322	0.0519894	0.467747	SAMSN1	SAM domain, SH3 domain and nuclear localization signals 1	FALSE
ENSG00000164284.14	3942.32	5499.04	4720.68	0.480145	0.247091	1.94319	0.0519929	0.467747	GRPEL2	GrpE like 2, mitochondrial	FALSE
ENSG00000141452.9	4261.3	2448.22	3354.76	-0.799622	0.411622	-1.94261	0.0520632	0.468018	C18orf8	chromosome 18 open reading frame 8	FALSE
ENSG00000080839.11	1536.32	2371.85	1954.09	0.626413	0.322733	1.94097	0.0522622	0.468566	RBL1	RB transcriptional corepressor like 1	FALSE
ENSG00000143127.12	36.5595	12.6061	24.5828	-1.53685	0.791687	-1.94124	0.0522296	0.468566	ITGA10	integrin subunit alpha 10	FALSE
ENSG00000162408.10	2056.09	2955.79	2505.94	0.523646	0.269722	1.94142	0.0522068	0.468566	NOL9	nucleolar protein 9	FALSE
ENSG00000170542.5	878.109	4365.29	2621.7	2.31362	1.19155	1.94168	0.0521753	0.468566	SERPINB9	serpin family B member 9	FALSE
ENSG00000214026.10	766.159	510.678	638.418	-0.585218	0.301501	-1.94101	0.0522569	0.468566	MRPL23	mitochondrial ribosomal protein L23	FALSE
ENSG00000150991.14	62783	41164.2	51973.6	-0.608985	0.313874	-1.94022	0.0523525	0.468616	UBC	ubiquitin C	FALSE
ENSG00000167604.14	101.504	178.262	139.883	0.811736	0.418418	1.94001	0.0523781	0.468616	NFKBID	NFKB inhibitor delta	FALSE
ENSG00000243660.9	762.885	502.849	632.867	-0.601112	0.309832	-1.94012	0.0523649	0.468616	ZNF487	zinc finger protein 487	FALSE
ENSG00000259129.5	685.322	2928.97	1807.15	2.09569	1.08007	1.94033	0.0523397	0.468616	LINC00648	long intergenic non-protein coding RNA 648	FALSE
ENSG00000186665.9	3267.02	1744.44	2505.73	-0.905155	0.466628	-1.93978	0.0524068	0.468626	C17orf58	chromosome 17 open reading frame 58	FALSE
ENSG00000226673.2	0.499531	35.9953	18.2474	6.20564	3.1997	1.93944	0.0524473	0.468741	LINC01108	long intergenic non-protein coding RNA 1108	FALSE
ENSG00000122877.15	154.957	863.063	509.01	2.47752	1.27787	1.93879	0.0525266	0.469203	EGR2	early growth response 2	FALSE
ENSG00000175489.9	58.8592	21.1563	40.0078	-1.47907	0.763289	-1.93775	0.0526534	0.469841	LRRC25	leucine rich repeat containing 25	FALSE
ENSG00000221866.9	10867.5	4922	7894.77	-1.14272	0.58967	-1.9379	0.0526358	0.469841	PLXNA4	plexin A4	FALSE
ENSG00000183098.10	31721.4	9350.86	20536.1	-1.76228	0.909681	-1.93725	0.0527144	0.470138	GPC6	glypican 6	FALSE
ENSG00000157693.14	4507.74	3233.27	3870.5	-0.479403	0.247716	-1.93529	0.0529545	0.471784	TMEM268	transmembrane protein 268	FALSE
ENSG00000259450.1	0.999062	20.8957	10.9474	4.4102	2.27882	1.9353	0.0529538	0.471784	AC113146.2		FALSE
ENSG00000140519.12	31.8831	111.861	71.8718	1.80784	0.934427	1.9347	0.0530273	0.472177	RHCG	Rh family C glycoprotein	FALSE
ENSG00000185885.15	202.682	518.285	360.484	1.35525	0.700577	1.93448	0.0530542	0.472177	IFITM1	interferon induced transmembrane protein 1	FALSE
ENSG00000102543.14	1129.57	728.003	928.789	-0.633666	0.327705	-1.93365	0.0531567	0.472841	CDADC1	cytidine and dCMP deaminase domain containing 1	FALSE
ENSG00000102934.9	319.633	526.793	423.213	0.720577	0.372757	1.9331	0.0532237	0.472942	PLLP	plasmolipin	FALSE
ENSG00000259153.1	892.182	528.476	710.329	-0.755219	0.39066	-1.93319	0.053213	0.472942	AC004816.1		FALSE
ENSG00000205078.5	178.8	97.0486	137.924	-0.882207	0.456684	-1.93177	0.0533885	0.474158	SYCE1L	synaptonemal complex central element protein 1 like	FALSE
ENSG00000118596.11	623.192	362.731	492.962	-0.781204	0.404465	-1.93145	0.0534277	0.474258	SLC16A7	solute carrier family 16 member 7	FALSE
ENSG00000197302.10	4069.78	2597.04	3333.41	-0.648054	0.335626	-1.93088	0.053498	0.474634	ZNF720	zinc finger protein 720	FALSE
ENSG00000145087.12	1532.25	716.831	1124.54	-1.09616	0.567958	-1.93001	0.0536055	0.474844	STXBP5L	syntaxin binding protein 5 like	FALSE
ENSG00000153993.13	890.48	438.727	664.603	-1.02132	0.529122	-1.93022	0.0535802	0.474844	SEMA3D	semaphorin 3D	FALSE
ENSG00000272763.1	1.81675	92.9434	47.3801	5.66861	2.93699	1.93008	0.0535973	0.474844	AC103702.2		FALSE
ENSG00000164185.5	277.11	76.1068	176.608	-1.864	0.966421	-1.92877	0.0537597	0.475961	ZNF474	zinc finger protein 474	FALSE
ENSG00000162627.16	2279.66	1077.75	1678.7	-1.08082	0.560543	-1.92817	0.0538341	0.476372	SNX7	sorting nexin 7	FALSE
ENSG00000243710.7	386.396	138.46	262.428	-1.47993	0.767855	-1.92736	0.053935	0.477015	CFAP57	cilia and flagella associated protein 57	FALSE
ENSG00000128917.6	433.872	147.222	290.547	-1.55974	0.809475	-1.92686	0.0539976	0.477321	DLL4	delta like canonical Notch ligand 4	FALSE
ENSG00000070669.16	330.536	532.455	431.496	0.68744	0.356831	1.92652	0.05404	0.477447	ASNS	asparagine synthetase (glutamine-hydrolyzing)	FALSE
ENSG00000142875.19	23563.1	14951.9	19257.5	-0.656214	0.340865	-1.92515	0.0542112	0.47871	PRKACB	protein kinase cAMP-activated catalytic subunit beta	FALSE
ENSG00000167968.12	131.745	47.4189	89.5822	-1.47388	0.766077	-1.92393	0.0543638	0.479809	DNASE1L2	deoxyribonuclease 1 like 2	FALSE
ENSG00000197497.10	449.84	247.5	348.67	-0.862537	0.448404	-1.92357	0.0544081	0.47995	ZNF665	zinc finger protein 665	FALSE
ENSG00000166831.8	1336.87	2545.29	1941.08	0.929093	0.483115	1.92313	0.0544638	0.479954	RBPMS2	RNA binding protein with multiple splicing 2	FALSE
ENSG00000267909.2	1579.63	1104.23	1341.93	-0.516598	0.268625	-1.92312	0.0544651	0.479954	CCDC177	coiled-coil domain containing 177	FALSE
ENSG00000049883.14	2330.79	3589.56	2960.18	0.623065	0.324135	1.92224	0.0545756	0.480246	PTCD2	pentatricopeptide repeat domain 2	FALSE
ENSG00000140832.9	5.22278	33.2459	19.2343	2.67111	1.38962	1.92219	0.0545824	0.480246	MARVELD3	MARVEL domain containing 3	FALSE
ENSG00000152104.11	1932.02	5513.88	3722.95	1.51294	0.787186	1.92196	0.0546114	0.480246	PTPN14	protein tyrosine phosphatase, non-receptor type 14	FALSE
ENSG00000186479.4	193.916	51.4112	122.664	-1.91616	0.996978	-1.92197	0.05461	0.480246	RGS7BP	regulator of G protein signaling 7 binding protein	FALSE
ENSG00000128973.12	543.986	833.248	688.617	0.614979	0.320173	1.92077	0.0547608	0.480307	CLN6	CLN6, transmembrane ER protein	FALSE
ENSG00000137221.14	2018.3	2854.08	2436.19	0.49993	0.260228	1.92112	0.054716	0.480307	TJAP1	tight junction associated protein 1	FALSE
ENSG00000140262.17	51043.6	74796.3	62919.9	0.551234	0.286882	1.92147	0.0546726	0.480307	TCF12	transcription factor 12	FALSE
ENSG00000167105.7	128.834	18.836	73.8352	-2.77326	1.44379	-1.92082	0.0547547	0.480307	TMEM92	transmembrane protein 92	FALSE
ENSG00000181544.13	189.338	311.415	250.377	0.717374	0.373525	1.92055	0.054788	0.480307	FANCB	Fanconi anemia complementation group B	FALSE
ENSG00000211445.11	8977.14	2850.88	5914.01	-1.65486	0.861499	-1.92091	0.0547427	0.480307	GPX3	glutathione peroxidase 3	FALSE
ENSG00000183273.6	778.988	284.357	531.672	-1.45374	0.757262	-1.91973	0.0548915	0.480966	CCDC60	coiled-coil domain containing 60	FALSE
ENSG00000011426.10	4229.24	7031.44	5630.34	0.733386	0.382229	1.91871	0.0550214	0.481111	ANLN	anillin actin binding protein	FALSE
ENSG00000141510.16	4085.14	5719.18	4902.16	0.485431	0.252945	1.91911	0.0549702	0.481111	TP53	tumor protein p53	FALSE
ENSG00000173698.17	555.248	175.577	365.413	-1.66157	0.865919	-1.91885	0.0550036	0.481111	ADGRG2	adhesion G protein-coupled receptor G2	FALSE
ENSG00000204967.10	4333.59	2523.83	3428.71	-0.779946	0.406375	-1.91928	0.0549494	0.481111	PCDHA4	protocadherin alpha 4	FALSE
ENSG00000138640.14	1137.42	1764.83	1451.13	0.633879	0.330568	1.91755	0.0551682	0.482147	FAM13A	family with sequence similarity 13 member A	FALSE
ENSG00000197893.13	22.4796	3.69504	13.0873	-2.60534	1.35918	-1.91685	0.0552569	0.482674	NRAP	nebulin related anchoring protein	FALSE
ENSG00000259974.2	36.4658	0	18.2329	-7.56053	3.94534	-1.91632	0.0553247	0.483018	LINC00261	long intergenic non-protein coding RNA 261	FALSE
ENSG00000212766.9	8.94697	31.1544	20.0507	1.79568	0.937324	1.91575	0.0553969	0.4834	EWSAT1	Ewing sarcoma associated transcript 1	FALSE
ENSG00000106128.18	27.4765	74.1425	50.8095	1.43226	0.748048	1.91467	0.0555348	0.484353	GHRHR	growth hormone releasing hormone receptor	FALSE
ENSG00000139537.10	652.748	405.59	529.169	-0.686157	0.358598	-1.91345	0.055691	0.485217	CCDC65	coiled-coil domain containing 65	FALSE
ENSG00000256969.1	0	33.4605	16.7302	7.57718	3.95977	1.91354	0.0556793	0.485217	AC007207.2		FALSE
ENSG00000101353.14	734.417	465.647	600.032	-0.657366	0.344027	-1.9108	0.0560304	0.486896	MROH8	maestro heat like repeat family member 8	FALSE
ENSG00000101773.18	4190.02	6925.59	5557.81	0.72493	0.379266	1.9114	0.0559532	0.486896	RBBP8	RB binding protein 8, endonuclease	FALSE
ENSG00000109906.13	841.246	1600.64	1220.94	0.927889	0.485492	1.91123	0.0559744	0.486896	ZBTB16	zinc finger and BTB domain containing 16	FALSE
ENSG00000123901.8	1682.13	382.209	1032.17	-2.13805	1.11918	-1.91038	0.0560844	0.486896	GPR83	G protein-coupled receptor 83	FALSE
ENSG00000137818.11	17943.9	24827.6	21385.8	0.468451	0.245138	1.91097	0.0560089	0.486896	RPLP1	ribosomal protein lateral stalk subunit P1	FALSE
ENSG00000180758.11	243.423	519.29	381.356	1.09361	0.572354	1.91073	0.0560399	0.486896	GPR157	G protein-coupled receptor 157	FALSE
ENSG00000253305.2	10099.6	5035.98	7567.81	-1.00397	0.525534	-1.91039	0.0560836	0.486896	PCDHGB6	protocadherin gamma subfamily B, 6	FALSE
ENSG00000174007.7	2801.33	1717.98	2259.65	-0.705356	0.36928	-1.91008	0.0561223	0.486977	CEP19	centrosomal protein 19	FALSE
ENSG00000169258.6	10086.2	6579.25	8332.71	-0.61639	0.322741	-1.90986	0.0561512	0.486979	GPRIN1	G protein regulated inducer of neurite outgrowth 1	FALSE
ENSG00000214595.11	2246.09	994.664	1620.38	-1.17524	0.615727	-1.90871	0.0563001	0.488021	EML6	echinoderm microtubule associated protein like 6	FALSE
ENSG00000116824.4	35.9662	0	17.9831	-7.54062	3.9533	-1.90743	0.0564655	0.489004	CD2	CD2 molecule	FALSE
ENSG00000148925.10	8669.36	5697.35	7183.36	-0.605643	0.317585	-1.90703	0.056517	0.489004	BTBD10	BTB domain containing 10	FALSE
ENSG00000151790.8	22.8877	1.59403	12.2409	-3.84754	2.01765	-1.90694	0.0565287	0.489004	TDO2	tryptophan 2,3-dioxygenase	FALSE
ENSG00000261308.2	378.813	1047.12	712.965	1.46689	0.769158	1.90714	0.0565022	0.489004	FIGNL2	fidgetin like 2	FALSE
ENSG00000102038.15	23387.9	17009.5	20198.7	-0.459423	0.241017	-1.90619	0.056626	0.489595	SMARCA1	SWI/SNF related, matrix associated, actin dependent regulator of chromatin, subfamily a, member 1	FALSE
ENSG00000105778.18	15595.6	21465.7	18530.7	0.460889	0.241901	1.90528	0.056744	0.490117	AVL9	AVL9 cell migration associated	FALSE
ENSG00000198844.10	6.49466	87.7435	47.1191	3.75349	1.96985	1.90547	0.0567192	0.490117	ARHGEF15	Rho guanine nucleotide exchange factor 15	FALSE
ENSG00000102109.8	20959.7	7206.09	14082.9	-1.54032	0.808559	-1.90502	0.0567769	0.490152	PCSK1N	proprotein convertase subtilisin/kexin type 1 inhibitor	FALSE
ENSG00000224420.3	43.4622	93.8144	68.6383	1.11144	0.5837	1.90412	0.0568943	0.490916	ADM5	adrenomedullin 5 (putative)	FALSE
ENSG00000176399.3	336.474	148.82	242.647	-1.17711	0.61847	-1.90327	0.0570056	0.491147	DMRTA1	DMRT like family A1	FALSE
ENSG00000179855.5	16.0779	86.6261	51.352	2.42549	1.27421	1.90353	0.0569715	0.491147	GIPC3	GIPC PDZ domain containing family member 3	FALSE
ENSG00000197275.13	327.041	572.977	450.009	0.808622	0.424864	1.90325	0.0570079	0.491147	RAD54B	RAD54 homolog B (S. cerevisiae)	FALSE
ENSG00000198380.12	21686.1	15166.4	18426.2	-0.515883	0.271127	-1.90274	0.0570751	0.491477	GFPT1	glutamine--fructose-6-phosphate transaminase 1	FALSE
ENSG00000123908.11	16649.5	23911.4	20280.5	0.522226	0.274626	1.90159	0.0572252	0.49227	AGO2	argonaute 2, RISC catalytic component	FALSE
ENSG00000176406.22	3820.47	2037.44	2928.96	-0.906923	0.476909	-1.90167	0.0572144	0.49227	RIMS2	regulating synaptic membrane exocytosis 2	FALSE
ENSG00000105639.18	105.681	233.22	169.451	1.14248	0.600927	1.90119	0.0572768	0.492276	JAK3	Janus kinase 3	FALSE
ENSG00000163625.15	26569.4	18496.7	22533	-0.522488	0.274829	-1.90114	0.0572838	0.492276	WDFY3	WD repeat and FYVE domain containing 3	FALSE
ENSG00000139445.17	540.343	96.7927	318.568	-2.48108	1.30572	-1.90016	0.0574121	0.492536	FOXN4	forkhead box N4	FALSE
ENSG00000163285.7	30.2001	4.31168	17.2559	-2.81522	1.48168	-1.90002	0.0574301	0.492536	GABRG1	gamma-aminobutyric acid type A receptor gamma1 subunit	FALSE
ENSG00000166546.13	812.045	354.139	583.092	-1.19716	0.629987	-1.90029	0.0573949	0.492536	BEAN1	brain expressed associated with NEDD4 1	FALSE
ENSG00000197102.10	125329	83593.8	104461	-0.584248	0.307474	-1.90015	0.0574133	0.492536	DYNC1H1	dynein cytoplasmic 1 heavy chain 1	FALSE
ENSG00000271843.1	36.7408	81.318	59.0294	1.14749	0.604018	1.89977	0.0574639	0.492576	AC012557.1		FALSE
ENSG00000198039.11	1220.86	1867.97	1544.41	0.613563	0.323064	1.8992	0.0575385	0.492968	ZNF273	zinc finger protein 273	FALSE
ENSG00000112210.11	2970.19	1607.53	2288.86	-0.885621	0.46654	-1.89827	0.05766	0.493604	RAB23	RAB23, member RAS oncogene family	FALSE
ENSG00000166619.12	21423.2	12181	16802.1	-0.81453	0.429109	-1.89819	0.0576709	0.493604	BLCAP	bladder cancer associated protein	FALSE
ENSG00000284652.1	25.9771	76.6043	51.2907	1.56276	0.823516	1.89767	0.0577394	0.493941	BX323043.1		FALSE
ENSG00000107984.9	1444.81	343.455	894.134	-2.07288	1.09305	-1.89642	0.0579041	0.494852	DKK1	dickkopf WNT signaling pathway inhibitor 1	FALSE
ENSG00000214128.10	20.3462	3.22462	11.7854	-2.66839	1.40698	-1.89654	0.0578883	0.494852	TMEM213	transmembrane protein 213	FALSE
ENSG00000173567.14	26.2953	59.8422	43.0688	1.18756	0.626314	1.89611	0.0579459	0.49496	ADGRF3	adhesion G protein-coupled receptor F3	FALSE
ENSG00000187566.5	91.8714	257.986	174.929	1.49093	0.786585	1.89545	0.0580328	0.495453	NHLRC1	NHL repeat containing E3 ubiquitin protein ligase 1	FALSE
ENSG00000153291.15	823.438	478.921	651.18	-0.782115	0.412964	-1.89391	0.0582376	0.496951	SLC25A27	solute carrier family 25 member 27	FALSE
ENSG00000133710.15	276.971	1255.35	766.158	2.18061	1.15227	1.89244	0.0584321	0.49836	SPINK5	serine peptidase inhibitor, Kazal type 5	FALSE
ENSG00000051341.13	1067.68	1828.29	1447.99	0.775819	0.410518	1.88985	0.0587777	0.500495	POLQ	DNA polymerase theta	FALSE
ENSG00000054148.17	6544.44	4331.53	5437.98	-0.595434	0.315041	-1.89002	0.0587547	0.500495	PHPT1	phosphohistidine phosphatase 1	FALSE
ENSG00000105664.10	61.4431	9.96152	35.7023	-2.62369	1.38833	-1.88981	0.0587832	0.500495	COMP	cartilage oligomeric matrix protein	FALSE
ENSG00000156398.12	590.935	1081.04	835.988	0.871659	0.461272	1.88968	0.0588003	0.500495	SFXN2	sideroflexin 2	FALSE
ENSG00000137709.9	1.86209	23.901	12.8816	3.67545	1.94561	1.8891	0.0588786	0.50091	POU2F3	POU class 2 homeobox 3	FALSE
ENSG00000162992.3	801.952	155.27	478.611	-2.36895	1.25442	-1.88849	0.0589602	0.501278	NEUROD1	neuronal differentiation 1	FALSE
ENSG00000188566.13	1080.65	1678.08	1379.37	0.635096	0.336326	1.88834	0.0589808	0.501278	NDOR1	NADPH dependent diflavin oxidoreductase 1	FALSE
ENSG00000051180.16	494.441	872.474	683.457	0.819004	0.433949	1.88733	0.0591164	0.501321	RAD51	RAD51 recombinase	FALSE
[truncated: 25,336 more rows]

## Sheet: GO 4w DNs
query.number	significant	p.value	term.size	query.size	overlap.size	precision	recall	term.id	domain	subgraph.number	term.name	relative.depth	intersection
1	TRUE	1.03e-07	6502	431	230	0.534	0.035	GO:0032501	BP	32	multicellular organismal process	1	PDK4,ARX,ASB4,TBXA2R,SCN4A,TEAD3,PAX7,BTK,DCN,DDX11,ACPP,IBSP,CDH1,HDAC9,GUCA1A,NEXMIF,LAMC3,PTGER3,CAMK2B,ERBB3,TLE2,CTNNA2,TIE1,GAL,SEMA3C,FGF4,MCAM,RBFOX1,BRINP1,RIMS1,PTPRC,KCNK2,TRPM3,ULK2,RAD54L,IL5RA,ANGPT2,TGFB2,PTGS1,KCNK6,CARD10,SH3BP1,DMC1,GINS1,FERMT1,RGCC,TLE6,COBL,SFRP4,RARRES2,GLI3,SLC1A1,ENO3,MDK,LIN7A,MDGA1,GPLD1,FGF12,TFCP2L1,OLFML3,HPCAL4,FOXO3,CASQ2,OLFM3,HELLS,HOXB1,TEK,KIAA1…
1	TRUE	8.22e-07	13	110	8	0.073	0.615	HP:0000576	hp	35	Centrocecal scotoma	1	MT-ND6,MT-CYB,MT-ND2,MT-ND5,MT-CO1,MT-ND1,MT-ATP6,MT-CO3
1	TRUE	8.71e-07	9	110	7	0.064	0.778	HP:0000631	hp	12	Retinal arterial tortuosity	2	MT-ND6,MT-CYB,MT-ND2,MT-ND5,MT-ND1,MT-ATP6,MT-CO3
1	TRUE	8.71e-07	9	110	7	0.064	0.778	HP:0007768	hp	12	Central retinal vessel vascular tortuosity	3	MT-ND6,MT-CYB,MT-ND2,MT-ND5,MT-ND1,MT-ATP6,MT-CO3
1	TRUE	1.34e-06	4880	431	182	0.422	0.037	GO:0007275	BP	32	multicellular organism development	3	ARX,ASB4,TBXA2R,TEAD3,PAX7,BTK,DCN,DDX11,IBSP,CDH1,HDAC9,NEXMIF,LAMC3,CAMK2B,ERBB3,TLE2,CTNNA2,TIE1,GAL,SEMA3C,FGF4,MCAM,RBFOX1,BRINP1,RIMS1,PTPRC,KCNK2,ULK2,RAD54L,ANGPT2,TGFB2,CARD10,DMC1,GINS1,FERMT1,RGCC,TLE6,COBL,SFRP4,RARRES2,GLI3,ENO3,MDK,LIN7A,MDGA1,GPLD1,FGF12,TFCP2L1,OLFML3,HPCAL4,FOXO3,OLFM3,HELLS,HOXB1,TEK,KIAA1217,TNFSF11,SLITRK3,SLC12A5,CHST8,FOXA2,CITED1,PRKCG,FEZF1,TMOD2,FOXA1,APO…
1	TRUE	2.6e-06	20	110	9	0.082	0.45	HP:0004309	hp	7	Ventricular preexcitation	2	MT-ND6,MT-CO2,MT-CYB,MT-ND2,MT-ND5,MT-CO1,MT-ND1,MT-ATP6,MT-CO3
1	TRUE	3.53e-06	5333	431	193	0.448	0.036	GO:0048856	BP	32	anatomical structure development	2	ARX,ASB4,TBXA2R,TEAD3,PAX7,BTK,DCN,DDX11,IBSP,CDH1,HDAC9,NEXMIF,LAMC3,CAMK2B,ERBB3,TLE2,CTNNA2,TIE1,GAL,SEMA3C,FGF4,MCAM,RBFOX1,BRINP1,RIMS1,PTPRC,KCNK2,ULK2,RAD54L,ANGPT2,TGFB2,CARD10,SH3BP1,DMC1,GINS1,FERMT1,HCK,RGCC,TLE6,COBL,SFRP4,RARRES2,GLI3,ENO3,MDK,LIN7A,MDGA1,GPLD1,FGF12,TFCP2L1,OLFML3,HPCAL4,FOXO3,CASQ2,OLFM3,HELLS,HOXB1,TEK,KIAA1217,TNFSF11,SLITRK3,SLC12A5,CHST8,FOXA2,CITED1,PRKCG,HSPA…
1	TRUE	7.59e-06	11	110	7	0.064	0.636	HP:0001112	hp	29	Leber optic atrophy	1	MT-ND6,MT-CYB,MT-ND2,MT-ND5,MT-ND1,MT-ATP6,MT-CO3
1	TRUE	8.54e-06	2254	431	101	0.234	0.045	GO:0007399	BP	32	nervous system development	4	ARX,TEAD3,PAX7,CDH1,HDAC9,NEXMIF,LAMC3,CAMK2B,ERBB3,CTNNA2,GAL,SEMA3C,RBFOX1,BRINP1,RIMS1,ULK2,TGFB2,COBL,GLI3,ENO3,MDK,MDGA1,FGF12,HPCAL4,FOXO3,OLFM3,HOXB1,SLITRK3,SLC12A5,CHST8,FOXA2,CITED1,PRKCG,FEZF1,TMOD2,FOXA1,APOE,SYT4,ATP8A2,CHL1,SCN2A,KIAA0319,SULF1,PCDH10,SSTR1,MDGA2,PRDM16,CRABP2,CNTN4,SLIT2,PLPPR1,NKX6-2,LRRC4C,CDH22,PTPRO,ZIC1,BMP6,NCAM2,ZIC3,FGF19,BRINP3,SERPINI1,NELL1,KCNC2,SPINT1,…
1	TRUE	1.17e-05	23	110	9	0.082	0.391	HP:0000622	hp	1	Blurred vision	1	MAPT,MT-ND6,MT-CYB,MT-ND2,MT-ND5,MT-CO1,MT-ND1,MT-ATP6,MT-CO3
1	TRUE	1.21e-05	5044	431	183	0.425	0.036	GO:0031224	CC	41	intrinsic component of membrane	2	TBXA2R,SCN4A,ACPP,SYT13,CDH1,RAB27B,PTGER3,COL23A1,ERBB3,TIE1,REEP1,SLC12A1,MCAM,SLC25A43,EPHA6,PTPRC,KCNK2,TRPM3,FOLH1,IL5RA,SLC17A6,CD200,KCNK6,TMC5,SFRP4,SLC1A1,SFXN3,RNF43,SLC15A3,SLC35F2,MDGA1,CDH6,AADAC,SLC25A12,CASQ2,OLFM3,TEK,TNFSF11,DNAJC15,SLITRK3,TMEM156,SLC12A5,CHST8,ABCC4,TMEM74B,HSPA2,ARMCX1,TMEM35A,CDH15,PLPPR3,ANO1,SYT4,ATP8A2,RNF128,CHL1,APLNR,CD36,MRAP2,GPR45,CNMD,SCN2A,SCN7A,CF…
1	TRUE	1.36e-05	1492	431	75	0.174	0.05	GO:0007267	BP	10	cell-cell signaling	1	HECW1,BTK,SYT13,CAMK2B,TLE2,GAL,FGF4,RIMS1,RPH3A,TGFB2,FERMT1,SFRP4,GLI3,SLC1A1,RNF43,LIN7A,GPLD1,FGF12,PLCL1,FOXO3,CASQ2,TEK,TNFSF11,SLC12A5,FOXA2,CITED1,PRKCG,GNAI1,TMOD2,FOXA1,APOE,ANO1,SYT4,MYC,HCRTR2,SULF1,PCDH10,SYTL1,CNTN4,CHRNA6,PTPRO,GRIA4,GRM1,CNTNAP4,BMP6,SLC24A2,CACNA1D,GRIK2,KCNC2,SCN3B,GALR1,NXN,GRM5,TRH,PRKCE,GRIK1,SOSTDC1,MCTP1,GPHB5,TH,CHRM2,NKX2-5,KCND2,ROR1,GABRA5,MAPT,LRRK2,KC…
1	TRUE	1.4e-05	17	110	8	0.073	0.471	HP:0200125	hp	15	Mitochondrial respiratory chain defects	1	MT-ND6,MT-CYB,MT-ND2,MT-ND5,MT-CO1,MT-ND1,MT-ATP6,MT-CO3
1	TRUE	1.4e-05	17	110	8	0.073	0.471	HP:0007924	hp	54	Slow decrease in visual acuity	1	MT-ND6,MT-CYB,MT-ND2,MT-ND5,MT-CO1,MT-ND1,MT-ATP6,MT-CO3
1	TRUE	1.4e-05	17	110	8	0.073	0.471	HP:0007763	hp	53	Retinal telangiectasia	1	MT-ND6,MT-CYB,MT-ND2,MT-ND5,MT-CO1,MT-ND1,MT-ATP6,MT-CO3
1	TRUE	2.46e-05	18	110	8	0.073	0.444	HP:0005116	hp	12	Arterial tortuosity	2	TGFB2,MT-ND6,MT-CYB,MT-ND2,MT-ND5,MT-ND1,MT-ATP6,MT-CO3
1	TRUE	2.52e-05	5712	431	200	0.464	0.035	GO:0032502	BP	32	developmental process	1	ARX,ASB4,TBXA2R,TEAD3,PAX7,BTK,DCN,DDX11,IBSP,CDH1,HDAC9,NEXMIF,LAMC3,CAMK2B,ERBB3,TLE2,CTNNA2,TIE1,GAL,SEMA3C,FGF4,MCAM,RBFOX1,BRINP1,RIMS1,PTPRC,KCNK2,ULK2,RAD54L,ANGPT2,TGFB2,CARD10,SH3BP1,DMC1,GINS1,FERMT1,HCK,RGCC,MEDAG,TLE6,COBL,SFRP4,RARRES2,GLI3,ENO3,MDK,LIN7A,MDGA1,GPLD1,FGF12,TFCP2L1,OLFML3,HPCAL4,FOXO3,CASQ2,OLFM3,HELLS,HOXB1,TEK,KIAA1217,TNFSF11,SLITRK3,SLC12A5,CHST8,FOXA2,CITED1,PRKC…
1	TRUE	2.88e-05	1261	431	66	0.153	0.052	GO:0007155	BP	39	cell adhesion	2	IBSP,CDH1,NEXMIF,LAMC3,ERBB3,CTNNA2,MCAM,PTPRC,ANGPT2,CD200,TGFB2,FERMT1,HCK,RGCC,GLI3,CDH6,SERPINI2,TEK,TNFSF11,FOXA2,FOXA1,CDH15,ASS1,CHL1,VAV3,CD36,PCDH10,ADAMTS18,ATP1B1,CNTN4,COL8A1,CDH18,HMCN2,HABP2,LRRC4C,CDH22,PTPRO,CNTNAP4,NCAM2,CNTNAP5,LYPD5,PDPN,SERPINI1,MELTF,CLDN19,EDIL3,NPNT,CXCL8,ALCAM,PRKCE,NEGR1,NET1,CNTNAP2,CLDN7,NTM,OPCML,PCDH9,CLDN6,GCNT1,MYBPC1,DCHS2,CARD11,PCDHA1,PCDHA12,PCD…
1	TRUE	3.19e-05	4352	431	162	0.376	0.037	GO:0048731	BP	32	system development	3	ARX,ASB4,TBXA2R,TEAD3,PAX7,BTK,DCN,IBSP,CDH1,HDAC9,NEXMIF,LAMC3,CAMK2B,ERBB3,TLE2,CTNNA2,TIE1,GAL,SEMA3C,FGF4,MCAM,RBFOX1,BRINP1,RIMS1,PTPRC,KCNK2,ULK2,ANGPT2,TGFB2,CARD10,DMC1,FERMT1,RGCC,COBL,SFRP4,RARRES2,GLI3,ENO3,MDK,LIN7A,MDGA1,GPLD1,FGF12,TFCP2L1,HPCAL4,FOXO3,OLFM3,HELLS,HOXB1,TEK,KIAA1217,TNFSF11,SLITRK3,SLC12A5,CHST8,FOXA2,CITED1,PRKCG,FEZF1,TMOD2,FOXA1,APOE,ASS1,SYT4,ATP8A2,TTC9,CHL1,VA…
1	TRUE	3.57e-05	1268	431	66	0.153	0.052	GO:0022610	BP	39	biological adhesion	1	IBSP,CDH1,NEXMIF,LAMC3,ERBB3,CTNNA2,MCAM,PTPRC,ANGPT2,CD200,TGFB2,FERMT1,HCK,RGCC,GLI3,CDH6,SERPINI2,TEK,TNFSF11,FOXA2,FOXA1,CDH15,ASS1,CHL1,VAV3,CD36,PCDH10,ADAMTS18,ATP1B1,CNTN4,COL8A1,CDH18,HMCN2,HABP2,LRRC4C,CDH22,PTPRO,CNTNAP4,NCAM2,CNTNAP5,LYPD5,PDPN,SERPINI1,MELTF,CLDN19,EDIL3,NPNT,CXCL8,ALCAM,PRKCE,NEGR1,NET1,CNTNAP2,CLDN7,NTM,OPCML,PCDH9,CLDN6,GCNT1,MYBPC1,DCHS2,CARD11,PCDHA1,PCDHA12,PCD…
1	TRUE	4.15e-05	19	110	8	0.073	0.421	HP:0004948	hp	12	Vascular tortuosity	1	TGFB2,MT-ND6,MT-CYB,MT-ND2,MT-ND5,MT-ND1,MT-ATP6,MT-CO3
1	TRUE	4.44e-05	1681	431	80	0.186	0.048	GO:0003008	BP	32	system process	2	TBXA2R,SCN4A,ACPP,GUCA1A,LAMC3,PTGER3,CAMK2B,CTNNA2,GAL,MCAM,BRINP1,RIMS1,KCNK2,TRPM3,TGFB2,PTGS1,KCNK6,SLC1A1,MDK,FGF12,CASQ2,TEK,SLC12A5,PRKCG,TMOD2,CDKN2D,APOE,ANO1,SYT4,ATP8A2,CHL1,CD36,SCN2A,SCN7A,SULF1,LUM,ATP1B1,RGS16,SLIT2,CORIN,MLIP,CHRNA6,HMCN2,NKX6-2,PTPRO,GRIA4,GRM1,BMP6,NCAM2,SLC24A2,CACNA1D,ACTC1,CLDN19,GRIK2,SCN3B,TMEM100,GALR1,NPNT,GRM5,GRIK1,CNTNAP2,IRX5,C2ORF71,TH,CHRM2,NKX2-5,T…
1	TRUE	0.000103	6180	431	210	0.487	0.034	GO:0044425	CC	41	membrane part	1	TBXA2R,SCN4A,BTK,ACPP,SYT13,CDH1,RAB27B,GUCA1A,PTGER3,COL23A1,CAMK2B,ERBB3,SNAP91,CTNNA2,TIE1,REEP1,SLC12A1,MCAM,SLC25A43,RIMS1,EPHA6,PTPRC,KCNK2,TRPM3,FOLH1,RPH3A,RGS1,IL5RA,SLC17A6,CD200,PTGS1,KCNK6,SH3BP1,FERMT1,HCK,TMC5,SFRP4,SLC1A1,SFXN3,RNF43,SLC15A3,SLC35F2,LIN7A,MDGA1,CDH6,AADAC,SLC25A12,CASQ2,OLFM3,TEK,TNFSF11,DNAJC15,SLITRK3,TMEM156,SLC12A5,CHST8,ABCC4,TMEM74B,PRKCG,HSPA2,ARMCX1,TMEM35A…
1	TRUE	0.000134	15	110	7	0.064	0.467	HP:0002401	hp	38	Stroke-like episode	1	MT-ND6,MT-CO2,MT-CYB,MT-ND5,MT-CO1,MT-ND1,MT-CO3
1	TRUE	0.000134	15	110	7	0.064	0.467	HP:0002572	hp	13	Episodic vomiting	1	MT-ND6,MT-CO2,MT-CYB,MT-ND5,MT-CO1,MT-ND1,MT-CO3
1	TRUE	0.000176	2712	431	111	0.258	0.041	GO:0051239	BP	32	regulation of multicellular organismal process	1	PDK4,ARX,ASB4,TBXA2R,BTK,DCN,ACPP,HDAC9,NEXMIF,PTGER3,CAMK2B,ERBB3,TIE1,GAL,SEMA3C,FGF4,BRINP1,RIMS1,PTPRC,KCNK2,ULK2,IL5RA,ANGPT2,TGFB2,KCNK6,CARD10,SH3BP1,FERMT1,RGCC,COBL,SFRP4,GLI3,SLC1A1,GPLD1,FGF12,FOXO3,CASQ2,TEK,TNFSF11,SLITRK3,FOXA2,CITED1,FEZF1,FOXA1,APOE,SYT4,ATP8A2,RNF128,APLNR,CD36,CNMD,MYC,HCRTR2,KIAA0319,SULF1,FBN2,LUM,ADAMTS18,ATP1B1,CRABP2,CNTN4,SLIT2,CORIN,MLIP,PRDM14,NKX6-2,LRR…
1	TRUE	0.000232	16	110	7	0.064	0.438	HP:0001716	hp	7	Wolff-Parkinson-White syndrome	3	MT-ND6,MT-CO2,MT-CYB,MT-ND5,MT-CO1,MT-ND1,MT-CO3
1	TRUE	0.000243	23	110	8	0.073	0.348	HP:0003737	hp	16	Mitochondrial myopathy	2	MT-ND6,MT-CO2,MT-CYB,MT-ND5,MT-CO1,MT-ND1,MT-ATP6,MT-CO3
1	TRUE	0.00036	11	110	6	0.055	0.545	HP:0000725	hp	6	Psychotic episodes	1	MT-ND6,MT-CO2,MT-ND5,MT-CO1,MT-ND1,MT-CO3
1	TRUE	0.000377	145	169	15	0.089	0.103	KEGG:04723	keg	5	Retrograde endocannabinoid signaling	1	RIMS1,SLC17A6,PRKCG,GNAI1,GRIA4,GRM1,CACNA1D,GRM5,GABRA5,MT-ND6,MT-ND2,MT-ND5,MT-ND3,MT-ND1,GABRQ
1	TRUE	0.000558	4601	431	164	0.381	0.036	GO:0005886	CC	41	plasma membrane	1	TBXA2R,SCN4A,BTK,ACPP,SYT13,CDH1,RAB27B,GUCA1A,PTGER3,COL23A1,CAMK2B,ERBB3,SNAP91,CTNNA2,TIE1,SLC12A1,MCAM,RIMS1,EPHA6,PTPRC,KCNK2,TRPM3,FOLH1,PPP1R13B,RPH3A,RGS1,IL5RA,ANGPT2,CD200,KCNK6,SH3BP1,FERMT1,HCK,TMC5,COBL,SLC1A1,RNF43,ENO3,LIN7A,MDGA1,CDH6,PLCL1,MUC5B,OLFM3,TEK,TNFSF11,SLITRK3,SLC12A5,ABCC4,PRKCG,HSPA2,GNAI1,CDH15,PLPPR3,APOE,ANO1,SYT4,ATP8A2,CHL1,VAV3,APLNR,CD36,MRAP2,GPR45,SCN2A,SCN7…
1	TRUE	0.000577	2544	431	104	0.241	0.041	GO:0044459	CC	41	plasma membrane part	2	TBXA2R,SCN4A,BTK,SYT13,CDH1,RAB27B,GUCA1A,PTGER3,ERBB3,CTNNA2,TIE1,SLC12A1,MCAM,RIMS1,EPHA6,PTPRC,KCNK2,FOLH1,RGS1,CD200,KCNK6,SH3BP1,FERMT1,HCK,TMC5,SLC1A1,RNF43,LIN7A,MDGA1,OLFM3,TEK,TNFSF11,SLC12A5,ABCC4,PRKCG,HSPA2,GNAI1,CDH15,PLPPR3,ANO1,APLNR,CD36,SCN2A,SCN7A,HCRTR2,PCDH10,SYTL1,ATP1B1,SLC22A3,CHRNA6,ATP6V0D2,SLC39A4,PLPPR1,HMCN2,LRRC4C,PTPRO,GRIA4,GRM1,CNTNAP4,ANKH,SLC24A2,TSPAN7,CACNA1D,F…
1	TRUE	0.000906	2437	431	100	0.232	0.041	GO:0009653	BP	32	anatomical structure morphogenesis	2	ARX,ASB4,TBXA2R,PAX7,DCN,HDAC9,LAMC3,CAMK2B,TLE2,CTNNA2,TIE1,GAL,SEMA3C,FGF4,MCAM,RIMS1,ULK2,ANGPT2,TGFB2,CARD10,SH3BP1,HCK,RGCC,COBL,SFRP4,GLI3,GPLD1,TFCP2L1,FOXO3,CASQ2,OLFM3,HOXB1,TEK,TNFSF11,SLITRK3,FOXA2,CITED1,FEZF1,TMOD2,FOXA1,APOE,SYT4,ATP8A2,CHL1,VAV3,APLNR,CD36,CNMD,ERMN,CFC1,MYC,SULF1,FBN2,CRABP2,CNTN4,COL8A1,SLIT2,PRDM14,LRRC4C,PTPRO,ZIC1,BMP6,CD109,ZIC3,ACTC1,PDPN,MELTF,SPINT1,TMEM10…
1	TRUE	0.000969	36	110	9	0.082	0.25	HP:0002647	hp	23	Aortic dissection	2	TGFB2,NKX2-5,MFAP5,MT-ND6,MT-CO2,MT-ND5,MT-CO1,MT-ND1,MT-CO3
1	TRUE	0.000994	27	110	8	0.073	0.296	HP:0000829	hp	9	Hypoparathyroidism	2	IRX5,TBX1,MT-ND6,MT-CO2,MT-ND5,MT-CO1,MT-ND1,MT-CO3
1	TRUE	0.00125	37	110	9	0.082	0.243	HP:0012841	hp	12	Retinal vascular tortuosity	1	TBX1,MT-ND6,MT-CYB,MT-ND2,MT-ND5,MT-CO1,MT-ND1,MT-ATP6,MT-CO3
1	TRUE	0.00136	4697	431	165	0.383	0.035	GO:0071944	CC	41	cell periphery	1	TBXA2R,SCN4A,BTK,ACPP,SYT13,CDH1,RAB27B,GUCA1A,PTGER3,COL23A1,CAMK2B,ERBB3,SNAP91,CTNNA2,TIE1,SLC12A1,MCAM,RIMS1,EPHA6,PTPRC,KCNK2,TRPM3,FOLH1,PPP1R13B,RPH3A,RGS1,IL5RA,ANGPT2,CD200,KCNK6,SH3BP1,FERMT1,HCK,TMC5,COBL,SLC1A1,RNF43,ENO3,LIN7A,MDGA1,CDH6,PLCL1,MUC5B,OLFM3,TEK,TNFSF11,SLITRK3,SLC12A5,ABCC4,PRKCG,HSPA2,GNAI1,CDH15,PLPPR3,APOE,ANO1,SYT4,ATP8A2,CHL1,VAV3,APLNR,CD36,MRAP2,GPR45,SCN2A,ERMN…
1	TRUE	0.00156	600	431	37	0.086	0.062	GO:0098916	BP	10	anterograde trans-synaptic signaling	4	SYT13,CAMK2B,RIMS1,RPH3A,SLC1A1,LIN7A,FGF12,PLCL1,SLC12A5,PRKCG,GNAI1,TMOD2,APOE,SYT4,HCRTR2,SYTL1,CNTN4,CHRNA6,GRIA4,GRM1,CNTNAP4,SLC24A2,GRIK2,GRM5,PRKCE,GRIK1,MCTP1,TH,CHRM2,KCND2,GABRA5,MAPT,LRRK2,KCNMB2,CACNA1E,NPS,SHISA9
1	TRUE	0.00156	600	431	37	0.086	0.062	GO:0007268	BP	10	chemical synaptic transmission	5	SYT13,CAMK2B,RIMS1,RPH3A,SLC1A1,LIN7A,FGF12,PLCL1,SLC12A5,PRKCG,GNAI1,TMOD2,APOE,SYT4,HCRTR2,SYTL1,CNTN4,CHRNA6,GRIA4,GRM1,CNTNAP4,SLC24A2,GRIK2,GRM5,PRKCE,GRIK1,MCTP1,TH,CHRM2,KCND2,GABRA5,MAPT,LRRK2,KCNMB2,CACNA1E,NPS,SHISA9
1	TRUE	0.00174	1260	431	61	0.142	0.048	GO:0051094	BP	32	positive regulation of developmental process	2	ARX,ASB4,TBXA2R,BTK,DCN,HDAC9,CAMK2B,ERBB3,CTNNA2,GAL,SEMA3C,BRINP1,RIMS1,PTPRC,ANGPT2,TGFB2,RGCC,MEDAG,COBL,SFRP4,RARRES2,GLI3,FOXO3,TEK,TNFSF11,SLITRK3,FOXA2,FEZF1,FOXA1,CDH15,APOE,SYT4,ATP8A2,APLNR,CD36,MYC,FBN2,PRDM16,CRABP2,SLIT2,PRDM14,NKX6-2,BMP6,PDPN,BRINP3,SERPINI1,NELL1,SPINT1,TMEM100,NPNT,CXCL8,OTP,NEGR1,NET1,LPL,GATA2,NKX2-5,TBX1,NCMAP,MAPT,LRRTM3
1	TRUE	0.00176	603	431	37	0.086	0.061	GO:0099536	BP	10	synaptic signaling	2	SYT13,CAMK2B,RIMS1,RPH3A,SLC1A1,LIN7A,FGF12,PLCL1,SLC12A5,PRKCG,GNAI1,TMOD2,APOE,SYT4,HCRTR2,SYTL1,CNTN4,CHRNA6,GRIA4,GRM1,CNTNAP4,SLC24A2,GRIK2,GRM5,PRKCE,GRIK1,MCTP1,TH,CHRM2,KCND2,GABRA5,MAPT,LRRK2,KCNMB2,CACNA1E,NPS,SHISA9
1	TRUE	0.00176	603	431	37	0.086	0.061	GO:0099537	BP	10	trans-synaptic signaling	3	SYT13,CAMK2B,RIMS1,RPH3A,SLC1A1,LIN7A,FGF12,PLCL1,SLC12A5,PRKCG,GNAI1,TMOD2,APOE,SYT4,HCRTR2,SYTL1,CNTN4,CHRNA6,GRIA4,GRM1,CNTNAP4,SLC24A2,GRIK2,GRM5,PRKCE,GRIK1,MCTP1,TH,CHRM2,KCND2,GABRA5,MAPT,LRRK2,KCNMB2,CACNA1E,NPS,SHISA9
1	TRUE	0.00217	14	110	6	0.055	0.429	HP:0007420	hp	14	Spontaneous hematomas	1	MT-ND6,MT-CO2,MT-ND5,MT-CO1,MT-ND1,MT-CO3
1	TRUE	0.00226	129	169	13	0.077	0.101	KEGG:05012	keg	44	Parkinson disease	1	GNAI1,TH,LRRK2,MT-ND6,MT-CO2,MT-CYB,MT-ND2,MT-ND5,MT-CO1,MT-ND3,MT-ND1,MT-ATP6,MT-CO3
1	TRUE	0.00276	4	46	3	0.065	0.75	CORUM:2886	cor	17	Respiratory chain complex I (incomplete intermediate ND1, ND2, ND3, CIA30 assembly), mitochondrial	1	MT-ND2,MT-ND3,MT-ND1
1	TRUE	0.00299	993	431	51	0.118	0.051	GO:0050877	BP	32	nervous system process	3	SCN4A,ACPP,GUCA1A,LAMC3,CTNNA2,BRINP1,RIMS1,KCNK2,TRPM3,MDK,FGF12,SLC12A5,PRKCG,TMOD2,CDKN2D,APOE,ANO1,SYT4,ATP8A2,CHL1,CD36,SCN2A,SCN7A,LUM,RGS16,CHRNA6,NKX6-2,GRIA4,GRM1,NCAM2,SLC24A2,CACNA1D,CLDN19,GRIK2,SCN3B,TMEM100,GRM5,GRIK1,CNTNAP2,IRX5,C2ORF71,TH,TBX1,KCND2,NCMAP,ROR1,GABRA5,MAPT,LRRK2,KCNMB2,NPS
1	TRUE	0.0031	52	110	10	0.091	0.192	HP:0001712	hp	27	Left ventricular hypertrophy	1	CACNA1D,ACTC1,NKX2-5,MT-ND6,MT-CO2,MT-CYB,MT-ND5,MT-CO1,MT-ND1,MT-CO3
1	TRUE	0.00314	166	431	17	0.039	0.102	GO:0035637	BP	32	multicellular organismal signaling	2	SCN4A,KCNK6,FGF12,CASQ2,SCN2A,SCN7A,ATP1B1,CORIN,CACNA1D,CLDN19,GRIK2,SCN3B,CNTNAP2,NKX2-5,KCND2,KCNMB2,GJA5
1	TRUE	0.00353	15	110	6	0.055	0.4	HP:0002578	hp	11	Gastroparesis	1	MT-ND6,MT-CO2,MT-ND5,MT-CO1,MT-ND1,MT-CO3
1	TRUE	0.00534	33	110	8	0.073	0.242	HP:0000603	hp	52	Central scotoma	1	MT-ND6,MT-CYB,MT-ND2,MT-ND5,MT-CO1,MT-ND1,MT-ATP6,MT-CO3
1	TRUE	0.00542	4904	431	168	0.39	0.034	GO:0016021	CC	41	integral component of membrane	3	TBXA2R,SCN4A,ACPP,SYT13,CDH1,PTGER3,COL23A1,ERBB3,TIE1,REEP1,SLC12A1,MCAM,SLC25A43,EPHA6,PTPRC,KCNK2,TRPM3,FOLH1,IL5RA,SLC17A6,CD200,KCNK6,TMC5,SFRP4,SLC1A1,SFXN3,RNF43,SLC15A3,SLC35F2,CDH6,AADAC,SLC25A12,CASQ2,OLFM3,TEK,TNFSF11,DNAJC15,SLITRK3,TMEM156,SLC12A5,CHST8,ABCC4,TMEM74B,HSPA2,ARMCX1,TMEM35A,CDH15,PLPPR3,ANO1,SYT4,ATP8A2,RNF128,CHL1,APLNR,CD36,MRAP2,GPR45,CNMD,SCN2A,SCN7A,MYC,HCRTR2,KIAA…
1	TRUE	0.00561	359	260	25	0.096	0.07	REAC:R-HSA-112316	rea	21	Neuronal System	1	CAMK2B,RIMS1,KCNK2,KCNK6,SLC1A1,LIN7A,SLITRK3,PRKCG,GNAI1,CHRNA6,GRIA4,GRM1,TSPAN7,CACNA2D3,GRIK2,KCNC2,GRM5,KCNAB3,GRIK1,KCND2,GABRA5,KCNMB2,CACNA1E,LRRTM3,GABRQ
1	TRUE	0.00573	24	110	7	0.064	0.292	HP:0001138	hp	37	Optic neuropathy	1	MT-ND6,MT-CYB,MT-ND2,MT-ND5,MT-ND1,MT-ATP6,MT-CO3
1	TRUE	0.00576	42	260	8	0.031	0.19	REAC:R-HSA-5576892	rea	3	Phase 0 - rapid depolarisation	3	SCN4A,CAMK2B,FGF12,SCN2A,SCN7A,CACNA1D,CACNA2D3,SCN3B
1	TRUE	0.00595	44	110	9	0.082	0.205	HP:0001271	hp	31	Polyneuropathy	1	GRM1,FUCA1,MT-ND6,MT-CYB,MT-ND2,MT-ND5,MT-ND1,MT-ATP6,MT-CO3
1	TRUE	0.00604	1519	431	68	0.158	0.045	GO:0051240	BP	32	positive regulation of multicellular organismal process	2	ARX,ASB4,TBXA2R,BTK,HDAC9,PTGER3,CAMK2B,ERBB3,GAL,SEMA3C,BRINP1,RIMS1,PTPRC,ANGPT2,TGFB2,FERMT1,RGCC,COBL,GLI3,SLC1A1,GPLD1,FOXO3,TEK,TNFSF11,SLITRK3,FOXA2,FEZF1,FOXA1,APOE,SYT4,ATP8A2,APLNR,CD36,MYC,SULF1,FBN2,LUM,CRABP2,SLIT2,PRDM14,NKX6-2,BMP6,PDPN,BRINP3,SERPINI1,NELL1,SPINT1,SCN3B,TMEM100,GALR1,NPNT,CXCL8,PRKCE,OTP,C1QTNF4,NEGR1,LPL,GATA2,NKX2-5,TBX1,IRAK1,NCMAP,MAPT,LRRK2,CARD11,LRRTM3,NPS,…
1	TRUE	0.00617	13	46	4	0.087	0.308	CORUM:2919	cor	40	Respiratory chain complex I (gamma subunit) mitochondrial	1	MT-ND6,MT-ND2,MT-ND3,MT-ND1
1	TRUE	0.00629	134	260	14	0.054	0.104	REAC:R-HSA-5576891	rea	3	Cardiac conduction	2	SCN4A,CAMK2B,KCNK2,KCNK6,FGF12,SCN2A,SCN7A,ATP1B1,CORIN,CACNA1D,CACNA2D3,SCN3B,NKX2-5,KCND2
1	TRUE	0.0069	937	431	48	0.111	0.051	GO:0042493	BP	22	response to drug	2	TBXA2R,DDX11,CDH1,HDAC9,GAL,SEMA3C,RAD54L,SLC17A6,TGFB2,WFDC1,SLC1A1,ENO3,MDK,GPLD1,SLC25A12,FOXO3,CASQ2,SLC12A5,ABCC4,PRKCG,GNAI1,ASS1,DDC,SYT4,VAV3,MYC,SLC47A1,SLIT2,SLC22A3,CHRNA6,ACTC1,CYGB,KCNC2,GALR1,ENDOG,TRH,PRKCE,NET1,LPL,TH,CHRM2,CLDN7,LRRK2,MT-ND6,MT-CYB,MT-ND5,MT-ND1,TXNIP
1	TRUE	0.00786	84	110	12	0.109	0.143	HP:0002069	hp	8	Generalized tonic-clonic seizures	1	LAMC3,SLC12A5,SCN2A,CACNA1D,MAPT,MT-ND6,MT-CO2,MT-CYB,MT-ND5,MT-CO1,MT-ND1,MT-CO3
1	TRUE	0.00786	86	260	11	0.042	0.128	REAC:R-HSA-163125	rea	33	Post-translational modification: synthesis of GPI-anchored proteins	1	MDGA1,GPLD1,MDGA2,CNTN4,CD109,LYPD5,ALPPL2,MELTF,NEGR1,NTM,OPCML
1	TRUE	0.0086	35	110	8	0.073	0.229	HP:0003800	hp	16	Muscle abnormality related to mitochondrial dysfunction	1	MT-ND6,MT-CO2,MT-CYB,MT-ND5,MT-CO1,MT-ND1,MT-ATP6,MT-CO3
1	TRUE	0.00872	195	260	17	0.065	0.087	REAC:R-HSA-397014	rea	3	Muscle contraction	1	SCN4A,CAMK2B,KCNK2,KCNK6,FGF12,TMOD2,SCN2A,SCN7A,ATP1B1,CORIN,CACNA1D,CACNA2D3,SCN3B,NKX2-5,KCND2,MYBPC1,TPM2
1	TRUE	0.00948	283	431	22	0.051	0.078	GO:0034702	CC	41	ion channel complex	2	SCN4A,KCNK2,KCNK6,CASQ2,OLFM3,HSPA2,ANO1,SCN2A,SCN7A,CHRNA6,GRIA4,CACNA1D,GRIK2,KCNC2,SCN3B,CNTNAP2,KCND2,GABRA5,KCNMB2,CACNA1E,SHISA9,GABRQ
1	TRUE	0.01	306	431	23	0.053	0.075	GO:1902495	CC	41	transmembrane transporter complex	1	SCN4A,KCNK2,KCNK6,CASQ2,OLFM3,HSPA2,ANO1,SCN2A,SCN7A,ATP1B1,CHRNA6,GRIA4,CACNA1D,GRIK2,KCNC2,SCN3B,CNTNAP2,KCND2,GABRA5,KCNMB2,CACNA1E,SHISA9,GABRQ
1	TRUE	0.0101	72	110	11	0.1	0.153	HP:0001711	hp	27	Abnormal left ventricle morphology	1	PRDM16,CACNA1D,ACTC1,NKX2-5,MT-ND6,MT-CO2,MT-CYB,MT-ND5,MT-CO1,MT-ND1,MT-CO3
1	TRUE	0.0104	26	110	7	0.064	0.269	HP:0012377	hp	26	Hemianopia	1	MT-ND6,MT-CO2,MT-CYB,MT-ND5,MT-CO1,MT-ND1,MT-CO3
1	TRUE	0.0105	1513	431	67	0.155	0.044	GO:0006811	BP	55	ion transport	1	SCN4A,BTK,CP,CAMK2B,GAL,SLC12A1,PTPRC,KCNK2,TRPM3,SLC17A6,KCNK6,TMC5,SFRP4,SLC1A1,SFXN3,SLC15A3,FGF12,SLC25A12,CASQ2,TNFSF11,SLC12A5,ABCC4,HSPA2,APOE,ANO1,SYT4,ATP8A2,APLNR,CD36,SCN2A,SCN7A,SLC47A1,ATP1B1,SLC22A3,CHRNA6,ATP6V0D2,SLC39A4,GRIA4,ANKH,SLC24A2,CACNA1D,CACNA2D3,MELTF,GRIK2,KCNC2,SCN3B,GRM5,CA5B,KCNAB3,TRH,PRKCE,GRIK1,SLCO4C1,NKX2-5,KCND2,GABRA5,KCNMB2,S100A6,CACNA1E,MT-CO2,MT-CYB,MT-CO…
1	TRUE	0.0106	47	110	9	0.082	0.191	HP:0002174	hp	42	Postural tremor	1	TH,MT-ND6,MT-CYB,MT-ND2,MT-ND5,MT-CO1,MT-ND1,MT-ATP6,MT-CO3
1	TRUE	0.0108	573	431	34	0.079	0.059	GO:0007610	BP	18	behavior	1	GAL,BRINP1,KCNK2,MDK,FGF12,SLC12A5,FOXA2,PRKCG,TMOD2,APOE,SYT4,ATP8A2,CHL1,MRAP2,HCRTR2,GRM1,CNTNAP4,ZIC1,ANKH,SLC24A2,GRIK2,GRM5,TRH,PRKCE,NEGR1,CNTNAP2,TH,TBX1,KCND2,GABRA5,MAPT,LRRK2,PAX5,NPS
1	TRUE	0.0109	75	169	9	0.053	0.12	KEGG:04260	keg	4	Cardiac muscle contraction	1	ATP1B1,CACNA1D,CACNA2D3,ACTC1,TPM2,MT-CO2,MT-CYB,MT-CO1,MT-CO3
1	TRUE	0.0133	3997	431	141	0.327	0.035	GO:0042221	BP	22	response to chemical	1	PDK4,ARX,TBXA2R,BTK,DCN,DDX11,IBSP,CDH1,HDAC9,GUCA1A,CAMK2B,TIE1,GAL,SEMA3C,FGF4,BRINP1,PTPRC,KCNK2,RAD54L,IL5RA,SLC17A6,ANGPT2,TGFB2,PTGS1,PRODH,FERMT1,HCK,RGCC,WFDC1,ESRP1,SFRP4,RARRES2,GLI3,SLC1A1,ENO3,MDK,GPLD1,FGF12,AADAC,SLC25A12,FOXO3,CASQ2,HELLS,TEK,TNFSF11,SLC12A5,ABCC4,FOXA2,CITED1,PRKCG,HSPA2,GNAI1,FEZF1,CDKN2D,FOXA1,APOE,ASS1,ARHGEF16,ANO1,LIN28A,DDC,SYT4,CHL1,VAV3,RERG,CD36,MYC,HCRTR…
1	TRUE	0.0146	313	431	23	0.053	0.073	GO:1990351	CC	41	transporter complex	1	SCN4A,KCNK2,KCNK6,CASQ2,OLFM3,HSPA2,ANO1,SCN2A,SCN7A,ATP1B1,CHRNA6,GRIA4,CACNA1D,GRIK2,KCNC2,SCN3B,CNTNAP2,KCND2,GABRA5,KCNMB2,CACNA1E,SHISA9,GABRQ
1	TRUE	0.0151	2458	431	96	0.223	0.039	GO:0032879	BP	24	regulation of localization	1	TBXA2R,SCN4A,DCN,SYT13,CDH1,RAB27B,HDAC9,NEXMIF,PTGER3,CAMK2B,ERBB3,SNAP91,TIE1,REEP1,GAL,SEMA3C,FGF4,MCAM,RIMS1,PTPRC,PPP1R13B,RPH3A,ANGPT2,TGFB2,KCNK6,CARD10,SH3BP1,FERMT1,HCK,RGCC,SFRP4,RARRES2,GLI3,GPLD1,FGF12,DNAJC6,CASQ2,TEK,TNFSF11,FOXA2,PRKCG,HSPA2,GNAI1,APOE,ARHGEF16,ANO1,SYT4,ATP8A2,APLNR,CD36,MRAP2,SCN2A,SCN7A,SULF1,SYTL1,ATP1B1,SLIT2,CORIN,CHRNA6,PRDM14,HMCN2,PTPRO,FBXO4,ZIC1,BMP6,PTP…
1	TRUE	0.0153	1051	431	51	0.118	0.049	GO:0034220	BP	55	ion transmembrane transport	1	SCN4A,GAL,SLC12A1,PTPRC,KCNK2,TRPM3,SLC17A6,KCNK6,SLC1A1,SFXN3,SLC15A3,FGF12,SLC25A12,CASQ2,SLC12A5,ABCC4,HSPA2,ANO1,APLNR,SCN2A,SCN7A,SLC47A1,ATP1B1,CHRNA6,ATP6V0D2,SLC39A4,GRIA4,ANKH,SLC24A2,CACNA1D,CACNA2D3,GRIK2,KCNC2,SCN3B,GRM5,KCNAB3,PRKCE,GRIK1,KCND2,GABRA5,KCNMB2,S100A6,CACNA1E,MT-CO2,MT-CYB,MT-CO1,MT-ATP6,MT-CO3,SHISA9,GJA5,GABRQ
1	TRUE	0.0179	774	431	41	0.095	0.053	GO:0098660	BP	55	inorganic ion transmembrane transport	2	SCN4A,GAL,SLC12A1,PTPRC,KCNK2,TRPM3,KCNK6,SLC1A1,SLC15A3,FGF12,CASQ2,SLC12A5,ABCC4,HSPA2,ANO1,APLNR,SCN2A,SCN7A,SLC47A1,ATP1B1,ATP6V0D2,SLC39A4,ANKH,SLC24A2,CACNA1D,CACNA2D3,KCNC2,SCN3B,GRM5,KCNAB3,PRKCE,KCND2,GABRA5,KCNMB2,CACNA1E,MT-CO2,MT-CYB,MT-CO1,MT-ATP6,MT-CO3,GABRQ
1	TRUE	0.0181	50	110	9	0.082	0.18	HP:0011767	hp	9	Abnormality of the parathyroid physiology	1	SLC12A1,IRX5,TBX1,MT-ND6,MT-CO2,MT-ND5,MT-CO1,MT-ND1,MT-CO3
1	TRUE	0.0181	50	110	9	0.082	0.18	HP:0005214	hp	30	Intestinal obstruction	1	SEMA3C,MYC,MT-ND6,MT-CO2,F5,MT-ND5,MT-CO1,MT-ND1,MT-CO3
1	TRUE	0.0187	667	431	37	0.086	0.055	GO:0005509	MF	34	calcium ion binding	1	SYT13,CDH1,GUCA1A,RPH3A,CDH6,SLC25A12,HPCAL4,CASQ2,CDH15,SULF1,PCDH10,FBN2,MCTP2,SYTL1,SLIT2,CDH18,HMCN2,HABP2,CDH22,SLC24A2,C1R,EDIL3,NELL1,LRP1B,NPNT,FSTL5,CD248,MCTP1,PCDH9,SLIT1,SPOCK3,DCHS2,S100A6,CACNA1E,PCDHA1,PCDHA12,PCDHGA3
1	TRUE	0.0197	210	431	18	0.042	0.086	GO:0034703	CC	41	cation channel complex	3	SCN4A,KCNK2,KCNK6,CASQ2,OLFM3,HSPA2,SCN2A,SCN7A,GRIA4,CACNA1D,GRIK2,KCNC2,SCN3B,CNTNAP2,KCND2,KCNMB2,CACNA1E,SHISA9
1	TRUE	0.0199	342	431	24	0.056	0.07	GO:0019932	BP	56	second-messenger-mediated signaling	1	TBXA2R,BTK,ERBB3,GAL,CASQ2,TNFSF11,GNAI1,APOE,APLNR,CD36,MRAP2,MCTP2,ATP1B1,TRAT1,KCNC2,TMEM100,GALR1,GRM5,CXCL8,KSR2,MCTP1,GPHB5,MAPT,LRRK2
1	TRUE	0.0217	892	431	45	0.104	0.05	GO:0045597	BP	32	positive regulation of cell differentiation	1	ASB4,BTK,CAMK2B,CTNNA2,SEMA3C,BRINP1,RIMS1,PTPRC,TGFB2,RGCC,MEDAG,COBL,SFRP4,RARRES2,GLI3,FOXO3,TNFSF11,FEZF1,FOXA1,CDH15,APOE,SYT4,ATP8A2,CD36,FBN2,PRDM16,CRABP2,SLIT2,NKX6-2,BMP6,PDPN,BRINP3,SERPINI1,NELL1,SPINT1,TMEM100,NPNT,OTP,NEGR1,NET1,LPL,GATA2,NKX2-5,TBX1,MAPT
1	TRUE	0.0223	490	431	30	0.07	0.061	GO:0015672	BP	2	monovalent inorganic cation transport	1	SCN4A,GAL,SLC12A1,KCNK2,SLC17A6,KCNK6,SLC15A3,FGF12,CASQ2,SLC12A5,SCN2A,SCN7A,SLC47A1,ATP1B1,ATP6V0D2,SLC24A2,CACNA1D,KCNC2,SCN3B,KCNAB3,PRKCE,NKX2-5,KCND2,KCNMB2,MT-CO2,MT-CYB,MT-CO1,MT-ATP6,MT-CO3,GJA5
1	TRUE	0.0227	120	169	11	0.065	0.092	KEGG:00190	keg	49	Oxidative phosphorylation	1	ATP6V0D2,MT-ND6,MT-CO2,MT-CYB,MT-ND2,MT-ND5,MT-CO1,MT-ND3,MT-ND1,MT-ATP6,MT-CO3
1	TRUE	0.0228	29	110	7	0.064	0.241	HP:0000408	hp	51	Progressive sensorineural hearing impairment	1	MT-ND6,MT-CO2,MT-CYB,MT-ND5,MT-CO1,MT-ND1,MT-CO3
1	TRUE	0.0242	1520	431	66	0.153	0.043	GO:0022008	BP	32	neurogenesis	1	ARX,TEAD3,PAX7,CDH1,HDAC9,NEXMIF,LAMC3,CAMK2B,ERBB3,CTNNA2,SEMA3C,BRINP1,RIMS1,ULK2,TGFB2,COBL,GLI3,MDGA1,FOXO3,OLFM3,SLITRK3,SLC12A5,FOXA2,FEZF1,FOXA1,APOE,SYT4,ATP8A2,CHL1,KIAA0319,MDGA2,PRDM16,CRABP2,CNTN4,SLIT2,NKX6-2,LRRC4C,PTPRO,BMP6,NCAM2,BRINP3,SERPINI1,SPINT1,GFRA2,GSX1,ALCAM,OTP,NEGR1,CNTNAP2,UGT8,IRX5,C2ORF71,GATA2,TH,NTM,NKX2-5,OPCML,NCMAP,ROR1,GABRA5,MYT1L,MAPT,SLIT1,LRRK2,S100A6,DOK6
1	TRUE	0.0243	467	431	29	0.067	0.062	GO:0043025	CC	20	neuronal cell body	2	GAL,BRINP1,KCNK2,TGFB2,COBL,PDE1A,SLC12A5,APOE,ASS1,DDC,SYT4,ERMN,GRIA4,CYGB,BRINP3,SERPINI1,GRIK2,KCNC2,TMEM100,ENDOG,ALCAM,CNTNAP2,TH,CHRM2,KCND2,GABRA5,MAPT,LRRK2,MT-ND1
1	TRUE	0.0252	52	110	9	0.082	0.173	HP:0100704	hp	28	Cortical visual impairment	1	FGF12,CACNA1D,MT-ND6,MT-CO2,MT-CYB,MT-ND5,MT-CO1,MT-ND1,MT-CO3
1	TRUE	0.0266	136	431	14	0.032	0.103	GO:0001508	BP	47	action potential	1	SCN4A,FGF12,SCN2A,SCN7A,ATP1B1,CACNA1D,CLDN19,GRIK2,SCN3B,KCND2,KCNMB2,CACNA1E,NPS,GJA5
1	TRUE	0.029	30	110	7	0.064	0.233	HP:0008619	hp	48	Bilateral sensorineural hearing impairment	1	MT-ND6,MT-CO2,MT-CYB,MT-ND5,MT-CO1,MT-ND1,MT-CO3
1	TRUE	0.03	41	110	8	0.073	0.195	HP:0002150	hp	45	Hypercalciuria	1	SLC12A1,CLDN19,MT-ND6,MT-CO2,MT-ND5,MT-CO1,MT-ND1,MT-CO3
1	TRUE	0.0301	200	110	18	0.164	0.09	HP:0001679	hp	23	Abnormal aortic morphology	1	TGFB2,GLI3,APOE,CFC1,FBN2,MCTP2,PRDM16,NXN,NKX2-5,TBX1,MFAP5,MT-ND6,MT-CO2,MT-ND5,MT-CO1,MT-ND1,MT-CO3,GJA5
1	TRUE	0.0323	81	110	11	0.1	0.136	HP:0004942	hp	23	Aortic aneurysm	1	TGFB2,FBN2,PRDM16,NKX2-5,MFAP5,MT-ND6,MT-CO2,MT-ND5,MT-CO1,MT-ND1,MT-CO3
1	TRUE	0.034	1474	431	64	0.148	0.043	GO:0005887	CC	41	integral component of plasma membrane	4	TBXA2R,SCN4A,SYT13,PTGER3,ERBB3,TIE1,EPHA6,PTPRC,KCNK2,FOLH1,CD200,KCNK6,TMC5,SLC1A1,RNF43,OLFM3,TEK,TNFSF11,SLC12A5,ABCC4,PLPPR3,APLNR,CD36,SCN2A,SCN7A,HCRTR2,PCDH10,ATP1B1,SLC22A3,CHRNA6,SLC39A4,PLPPR1,PTPRO,GRIA4,GRM1,ANKH,SLC24A2,TSPAN7,FGFR4,PDPN,TRAT1,GRIK2,KCNC2,SCN3B,GALR1,NPNT,GRM5,ALCAM,GRIK1,SLCO4C1,CNTNAP2,CHRM2,IRAK1,KCND2,NCMAP,ROR1,GABRA5,KCNMB2,PCDHA1,SHISA9,PCDHA12,PCDHGA3,GJA5,G…
1	TRUE	0.0351	1292	431	58	0.135	0.045	GO:0030182	BP	19	neuron differentiation	1	ARX,PAX7,CDH1,HDAC9,CAMK2B,CTNNA2,SEMA3C,BRINP1,RIMS1,ULK2,TGFB2,COBL,GLI3,MDGA1,FOXO3,OLFM3,SLITRK3,SLC12A5,FOXA2,FEZF1,FOXA1,APOE,SYT4,ATP8A2,CHL1,KIAA0319,MDGA2,CRABP2,CNTN4,SLIT2,NKX6-2,LRRC4C,PTPRO,BMP6,NCAM2,BRINP3,SERPINI1,GFRA2,GSX1,ALCAM,OTP,NEGR1,CNTNAP2,UGT8,IRX5,C2ORF71,GATA2,TH,NTM,NKX2-5,OPCML,GABRA5,MYT1L,MAPT,SLIT1,LRRK2,S100A6,DOK6
1	TRUE	0.0361	42	110	8	0.073	0.19	HP:0000630	hp	12	Abnormal retinal artery morphology	1	TBX1,MT-ND6,MT-CYB,MT-ND2,MT-ND5,MT-ND1,MT-ATP6,MT-CO3
1	TRUE	0.0365	31	110	7	0.064	0.226	HP:0000836	hp	36	Hyperthyroidism	1	TBX1,MT-ND6,MT-CO2,MT-ND5,MT-CO1,MT-ND1,MT-CO3
1	TRUE	0.0403	55	110	9	0.082	0.164	HP:0001427	hp	25	Mitochondrial inheritance	1	MT-ND6,MT-CO2,MT-CYB,MT-ND2,MT-ND5,MT-CO1,MT-ND1,MT-ATP6,MT-CO3
1	TRUE	0.0406	7	431	4	0.009	0.571	GO:0022028	BP	50	tangential migration from the subventricular zone to the olfactory bulb	1	ARX,SLIT2,SLIT1,LRRK2
1	TRUE	0.0427	1011	443	48	0.108	0.047	TF:M09782_1	tf	43	Factor: POU5F1; motif: NNATGCAAANN; match class: 1	1	HECW1,IBSP,CP,HDAC9,PTGER3,RIMS1,RGS1,TMC5,PHACTR1,SERPINI2,FGF12,PLCL1,FOXO3,OLFM3,KIAA1217,FAM117A,TMEM156,AUNIP,GADD45G,CHL1,RERG,USP44,SCN7A,PCDH10,FBN2,SYTL1,CORIN,HABP2,FBXO4,GRIA4,FAM81B,ELMO1,SERPINI1,FAM198B,ALDH1A1,RHOH,FSTL5,LPL,KCTD4,AATK,OTOL1,PRR32,MYT1L,MAPT,PCDHA1,NPS,ZNF880,PCDHGA3
1	TRUE	0.0432	69	110	10	0.091	0.145	HP:0004308	hp	7	Ventricular arrhythmia	1	ACTC1,MT-ND6,MT-CO2,MT-CYB,MT-ND2,MT-ND5,MT-CO1,MT-ND1,MT-ATP6,MT-CO3
1	TRUE	0.0438	1455	431	63	0.146	0.043	GO:0097458	CC	20	neuron part	1	SYT13,RAB27B,GUCA1A,CAMK2B,CTNNA2,GAL,BRINP1,RIMS1,KCNK2,RPH3A,SLC17A6,TGFB2,PTGS1,COBL,LIN7A,PDE1A,DNAJC6,SLC12A5,PRKCG,TMOD2,APOE,ASS1,DDC,SYT4,ATP8A2,CHL1,SCN2A,ERMN,SSTR1,SYTL1,CNTN4,PTPRO,GRIA4,GRM1,CNTNAP4,NCAM2,CYGB,BRINP3,SERPINI1,GRIK2,KCNC2,TMEM100,ENDOG,GRM5,ALCAM,CNTNAP2,MCTP1,C2ORF71,TH,CHRM2,PCDH9,KCND2,NCMAP,ROR1,GABRA5,MAPT,ERC2,LRRK2,MT-ND2,MT-ND5,MT-ND1,MAGEE1,SHISA9
1	TRUE	0.0455	1550	431	66	0.153	0.043	GO:0031226	CC	41	intrinsic component of plasma membrane	3	TBXA2R,SCN4A,SYT13,PTGER3,ERBB3,TIE1,EPHA6,PTPRC,KCNK2,FOLH1,CD200,KCNK6,TMC5,SLC1A1,RNF43,MDGA1,OLFM3,TEK,TNFSF11,SLC12A5,ABCC4,PLPPR3,APLNR,CD36,SCN2A,SCN7A,HCRTR2,PCDH10,ATP1B1,SLC22A3,CHRNA6,SLC39A4,PLPPR1,PTPRO,GRIA4,GRM1,ANKH,SLC24A2,TSPAN7,FGFR4,PDPN,TRAT1,MELTF,GRIK2,KCNC2,SCN3B,GALR1,NPNT,GRM5,ALCAM,GRIK1,SLCO4C1,CNTNAP2,CHRM2,IRAK1,KCND2,NCMAP,ROR1,GABRA5,KCNMB2,PCDHA1,SHISA9,PCDHA12,PC…
1	TRUE	0.0459	33	431	7	0.016	0.212	GO:0019228	BP	47	neuronal action potential	2	SCN4A,FGF12,SCN2A,SCN7A,GRIK2,KCND2,KCNMB2
1	TRUE	0.0484	510	431	30	0.07	0.059	GO:0044057	BP	32	regulation of system process	2	TBXA2R,ACPP,PTGER3,CAMK2B,GAL,RIMS1,TGFB2,KCNK6,SLC1A1,FGF12,CASQ2,ATP1B1,CORIN,MLIP,PTPRO,GRM1,BMP6,CACNA1D,SCN3B,TMEM100,GALR1,NPNT,IRX5,TH,CHRM2,NKX2-5,NCMAP,LRRK2,KCNMB2,GJA5
1	TRUE	0.0499	2	46	2	0.043	1	CORUM:5320	cor	46	CDH1-SKP2 complex	1	CDH1,SKP2

## Sheet: GO_up in SURF1 vs CTL 4w DNs
query.number	significant	p.value	term.size	query.size	overlap.size	precision	recall	term.id	domain	subgraph.number	term.name	relative.depth	intersection
1	TRUE	4.51e-09	13	59	8	0.136	0.615	HP:0000576	hp	35	Centrocecal scotoma	2	MT-ND6,MT-CYB,MT-ND2,MT-ND5,MT-CO1,MT-ND1,MT-ATP6,MT-CO3
1	TRUE	7.72e-09	20	59	9	0.153	0.45	HP:0004309	hp	46	Ventricular preexcitation	3	MT-ND6,MT-CO2,MT-CYB,MT-ND2,MT-ND5,MT-CO1,MT-ND1,MT-ATP6,MT-CO3
1	TRUE	9.1e-09	9	59	7	0.119	0.778	HP:0000631	hp	23	Retinal arterial tortuosity	4	MT-ND6,MT-CYB,MT-ND2,MT-ND5,MT-ND1,MT-ATP6,MT-CO3
1	TRUE	9.1e-09	9	59	7	0.119	0.778	HP:0007768	hp	23	Central retinal vessel vascular tortuosity	5	MT-ND6,MT-CYB,MT-ND2,MT-ND5,MT-ND1,MT-ATP6,MT-CO3
1	TRUE	8.1e-08	17	59	8	0.136	0.471	HP:0007924	hp	1	Slow decrease in visual acuity	2	MT-ND6,MT-CYB,MT-ND2,MT-ND5,MT-CO1,MT-ND1,MT-ATP6,MT-CO3
1	TRUE	8.1e-08	17	59	8	0.136	0.471	HP:0007763	hp	29	Retinal telangiectasia	2	MT-ND6,MT-CYB,MT-ND2,MT-ND5,MT-CO1,MT-ND1,MT-ATP6,MT-CO3
1	TRUE	8.1e-08	17	59	8	0.136	0.471	HP:0200125	hp	2	Mitochondrial respiratory chain defects	4	MT-ND6,MT-CYB,MT-ND2,MT-ND5,MT-CO1,MT-ND1,MT-ATP6,MT-CO3
1	TRUE	8.14e-08	11	59	7	0.119	0.636	HP:0001112	hp	59	Leber optic atrophy	1	MT-ND6,MT-CYB,MT-ND2,MT-ND5,MT-ND1,MT-ATP6,MT-CO3
1	TRUE	1.51e-06	23	59	8	0.136	0.348	HP:0003737	hp	9	Mitochondrial myopathy	2	MT-ND6,MT-CO2,MT-CYB,MT-ND5,MT-CO1,MT-ND1,MT-ATP6,MT-CO3
1	TRUE	1.51e-06	15	59	7	0.119	0.467	HP:0002572	hp	32	Episodic vomiting	1	MT-ND6,MT-CO2,MT-CYB,MT-ND5,MT-CO1,MT-ND1,MT-CO3
1	TRUE	1.51e-06	23	59	8	0.136	0.348	HP:0000622	hp	14	Blurred vision	1	MT-ND6,MT-CYB,MT-ND2,MT-ND5,MT-CO1,MT-ND1,MT-ATP6,MT-CO3
1	TRUE	1.51e-06	15	59	7	0.119	0.467	HP:0002401	hp	53	Stroke-like episode	2	MT-ND6,MT-CO2,MT-CYB,MT-ND5,MT-CO1,MT-ND1,MT-CO3
1	TRUE	2.65e-06	16	59	7	0.119	0.438	HP:0001716	hp	46	Wolff-Parkinson-White syndrome	4	MT-ND6,MT-CO2,MT-CYB,MT-ND5,MT-CO1,MT-ND1,MT-CO3
1	TRUE	4.62e-06	37	59	9	0.153	0.243	HP:0012841	hp	23	Retinal vascular tortuosity	1	TBX1,MT-ND6,MT-CYB,MT-ND2,MT-ND5,MT-CO1,MT-ND1,MT-ATP6,MT-CO3
1	TRUE	6.52e-06	27	59	8	0.136	0.296	HP:0000829	hp	3	Hypoparathyroidism	3	IRX5,TBX1,MT-ND6,MT-CO2,MT-ND5,MT-CO1,MT-ND1,MT-CO3
1	TRUE	7.18e-06	18	59	7	0.119	0.389	HP:0005116	hp	23	Arterial tortuosity	3	MT-ND6,MT-CYB,MT-ND2,MT-ND5,MT-ND1,MT-ATP6,MT-CO3
1	TRUE	7.67e-06	11	59	6	0.102	0.545	HP:0000725	hp	55	Psychotic episodes	1	MT-ND6,MT-CO2,MT-ND5,MT-CO1,MT-ND1,MT-CO3
1	TRUE	1.12e-05	19	59	7	0.119	0.368	HP:0004948	hp	23	Vascular tortuosity	2	MT-ND6,MT-CYB,MT-ND2,MT-ND5,MT-ND1,MT-ATP6,MT-CO3
1	TRUE	1.98e-05	129	77	11	0.143	0.085	KEGG:05012	keg	49	Parkinson disease	1	TH,MT-ND6,MT-CO2,MT-CYB,MT-ND2,MT-ND5,MT-CO1,MT-ND3,MT-ND1,MT-ATP6,MT-CO3
1	TRUE	3.78e-05	33	59	8	0.136	0.242	HP:0000603	hp	35	Central scotoma	2	MT-ND6,MT-CYB,MT-ND2,MT-ND5,MT-CO1,MT-ND1,MT-ATP6,MT-CO3
1	TRUE	4.46e-05	47	59	9	0.153	0.191	HP:0002174	hp	56	Postural tremor	1	TH,MT-ND6,MT-CYB,MT-ND2,MT-ND5,MT-CO1,MT-ND1,MT-ATP6,MT-CO3
1	TRUE	4.8e-05	14	59	6	0.102	0.429	HP:0007420	hp	58	Spontaneous hematomas	1	MT-ND6,MT-CO2,MT-ND5,MT-CO1,MT-ND1,MT-CO3
1	TRUE	6.25e-05	35	59	8	0.136	0.229	HP:0003800	hp	9	Muscle abnormality related to mitochondrial dysfunction	1	MT-ND6,MT-CO2,MT-CYB,MT-ND5,MT-CO1,MT-ND1,MT-ATP6,MT-CO3
1	TRUE	6.78e-05	200	59	16	0.271	0.08	HP:0001679	hp	23	Abnormal aortic morphology	3	GLI3,APOE,FBN2,MCTP2,PRDM16,NXN,NKX2-5,TBX1,MFAP5,MT-ND6,MT-CO2,MT-ND5,MT-CO1,MT-ND1,MT-CO3,GJA5
1	TRUE	7.24e-05	24	59	7	0.119	0.292	HP:0001138	hp	21	Optic neuropathy	1	MT-ND6,MT-CYB,MT-ND2,MT-ND5,MT-ND1,MT-ATP6,MT-CO3
1	TRUE	7.9e-05	15	59	6	0.102	0.4	HP:0002578	hp	18	Gastroparesis	1	MT-ND6,MT-CO2,MT-ND5,MT-CO1,MT-ND1,MT-CO3
1	TRUE	7.93e-05	36	59	8	0.136	0.222	HP:0002647	hp	23	Aortic dissection	4	NKX2-5,MFAP5,MT-ND6,MT-CO2,MT-ND5,MT-CO1,MT-ND1,MT-CO3
1	TRUE	9.03e-05	120	77	10	0.13	0.083	KEGG:00190	keg	52	Oxidative phosphorylation	1	MT-ND6,MT-CO2,MT-CYB,MT-ND2,MT-ND5,MT-CO1,MT-ND3,MT-ND1,MT-ATP6,MT-CO3
1	TRUE	0.000113	52	59	9	0.153	0.173	HP:0001712	hp	19	Left ventricular hypertrophy	3	ACTC1,NKX2-5,MT-ND6,MT-CO2,MT-CYB,MT-ND5,MT-CO1,MT-ND1,MT-CO3
1	TRUE	0.000119	69	59	10	0.169	0.145	HP:0004308	hp	46	Ventricular arrhythmia	2	ACTC1,MT-ND6,MT-CO2,MT-CYB,MT-ND2,MT-ND5,MT-CO1,MT-ND1,MT-ATP6,MT-CO3
1	TRUE	0.000134	26	59	7	0.119	0.269	HP:0012377	hp	8	Hemianopia	1	MT-ND6,MT-CO2,MT-CYB,MT-ND5,MT-CO1,MT-ND1,MT-CO3
1	TRUE	0.000181	72	59	10	0.169	0.139	HP:0001711	hp	19	Abnormal left ventricle morphology	2	PRDM16,ACTC1,NKX2-5,MT-ND6,MT-CO2,MT-CYB,MT-ND5,MT-CO1,MT-ND1,MT-CO3
1	TRUE	0.000188	55	59	9	0.153	0.164	HP:0001427	hp	5	Mitochondrial inheritance	1	MT-ND6,MT-CO2,MT-CYB,MT-ND2,MT-ND5,MT-CO1,MT-ND1,MT-ATP6,MT-CO3
1	TRUE	0.000256	313	59	19	0.322	0.061	HP:0011004	hp	23	Abnormal systemic arterial morphology	2	GLI3,APOE,FBN2,MCTP2,PRDM16,NXN,NKX2-5,TBX1,MFAP5,MT-ND6,MT-CO2,MT-CYB,MT-ND2,MT-ND5,MT-CO1,MT-ND1,MT-ATP6,MT-CO3,GJA5
1	TRUE	0.000287	42	59	8	0.136	0.19	HP:0000630	hp	23	Abnormal retinal artery morphology	3	TBX1,MT-ND6,MT-CYB,MT-ND2,MT-ND5,MT-ND1,MT-ATP6,MT-CO3
1	TRUE	0.000306	29	59	7	0.119	0.241	HP:0000408	hp	24	Progressive sensorineural hearing impairment	2	MT-ND6,MT-CO2,MT-CYB,MT-ND5,MT-CO1,MT-ND1,MT-CO3
1	TRUE	0.000348	115	114	10	0.088	0.087	REAC:R-HSA-163200	rea	48	Respiratory electron transport, ATP synthesis by chemiosmotic coupling, and heat production by uncoupling proteins.	2	MT-ND6,MT-CO2,MT-CYB,MT-ND2,MT-ND5,MT-CO1,MT-ND3,MT-ND1,MT-ATP6,MT-CO3
1	TRUE	0.000394	30	59	7	0.119	0.233	HP:0008619	hp	44	Bilateral sensorineural hearing impairment	1	MT-ND6,MT-CO2,MT-CYB,MT-ND5,MT-CO1,MT-ND1,MT-CO3
1	TRUE	0.000503	31	59	7	0.119	0.226	HP:0000836	hp	15	Hyperthyroidism	2	TBX1,MT-ND6,MT-CO2,MT-ND5,MT-CO1,MT-ND1,MT-CO3
1	TRUE	0.000548	4	28	3	0.107	0.75	CORUM:2886	cor	60	Respiratory chain complex I (incomplete intermediate ND1, ND2, ND3, CIA30 assembly), mitochondrial	1	MT-ND2,MT-ND3,MT-ND1
1	TRUE	0.000566	81	59	10	0.169	0.123	HP:0004942	hp	23	Aortic aneurysm	4	FBN2,PRDM16,NKX2-5,MFAP5,MT-ND6,MT-CO2,MT-ND5,MT-CO1,MT-ND1,MT-CO3
1	TRUE	0.000739	13	28	4	0.143	0.308	CORUM:2919	cor	7	Respiratory chain complex I (gamma subunit) mitochondrial	1	MT-ND6,MT-ND2,MT-ND3,MT-ND1
1	TRUE	0.000858	99	114	9	0.079	0.091	REAC:R-HSA-611105	rea	48	Respiratory electron transport	3	MT-ND6,MT-CO2,MT-CYB,MT-ND2,MT-ND5,MT-CO1,MT-ND3,MT-ND1,MT-CO3
1	TRUE	0.00118	50	59	8	0.136	0.16	HP:0011767	hp	3	Abnormality of the parathyroid physiology	2	IRX5,TBX1,MT-ND6,MT-CO2,MT-ND5,MT-CO1,MT-ND1,MT-CO3
1	TRUE	0.00122	35	59	7	0.119	0.2	HP:0003200	hp	63	Ragged-red muscle fibers	1	MT-ND6,MT-CO2,MT-CYB,MT-ND5,MT-CO1,MT-ND1,MT-CO3
1	TRUE	0.00161	52	59	8	0.136	0.154	HP:3000036	hp	23	Abnormality of head blood vessel	1	TBX1,MT-ND6,MT-CYB,MT-ND2,MT-ND5,MT-ND1,MT-ATP6,MT-CO3
1	TRUE	0.00183	37	59	7	0.119	0.189	HP:0100613	hp	47	Death in early adulthood	1	SCN4A,MT-ND6,MT-CO2,MT-ND5,MT-CO1,MT-ND1,MT-CO3
1	TRUE	0.00203	72	59	9	0.153	0.125	HP:0000529	hp	1	Progressive visual loss	1	GUCA1A,MT-ND6,MT-CYB,MT-ND2,MT-ND5,MT-CO1,MT-ND1,MT-ATP6,MT-CO3
1	TRUE	0.00221	38	59	7	0.119	0.184	HP:0001730	hp	24	Progressive hearing impairment	1	MT-ND6,MT-CO2,MT-CYB,MT-ND5,MT-CO1,MT-ND1,MT-CO3
1	TRUE	0.00249	95	187	9	0.048	0.095	GO:0070469	CC	12	respiratory chain	1	MT-ND6,MT-CO2,MT-CYB,MT-ND2,MT-ND5,MT-CO1,MT-ND3,MT-ND1,MT-CO3
1	TRUE	0.00251	55	59	8	0.136	0.145	HP:0000575	hp	35	Scotoma	1	MT-ND6,MT-CYB,MT-ND2,MT-ND5,MT-CO1,MT-ND1,MT-ATP6,MT-CO3
1	TRUE	0.00303	216	77	11	0.143	0.051	KEGG:04714	keg	27	Thermogenesis	1	PRDM16,MT-ND6,MT-CO2,MT-CYB,MT-ND2,MT-ND5,MT-CO1,MT-ND3,MT-ND1,MT-ATP6,MT-CO3
1	TRUE	0.00332	57	59	8	0.136	0.14	HP:0000828	hp	3	Abnormality of the parathyroid gland	1	IRX5,TBX1,MT-ND6,MT-CO2,MT-ND5,MT-CO1,MT-ND1,MT-CO3
1	TRUE	0.00353	99	187	9	0.048	0.091	GO:0022904	BP	13	respiratory electron transport chain	1	DNAJC15,MT-CO2,MT-CYB,MT-ND2,MT-ND5,MT-CO1,MT-ND3,MT-ND1,MT-CO3
1	TRUE	0.00355	175	59	13	0.22	0.074	HP:0000821	hp	15	Hypothyroidism	2	SCN4A,GLI3,APOE,PRDM16,TRH,NKX2-5,TBX1,MT-ND6,MT-CO2,MT-ND5,MT-CO1,MT-ND1,MT-CO3
1	TRUE	0.00379	41	59	7	0.119	0.171	HP:0002150	hp	38	Hypercalciuria	2	CLDN19,MT-ND6,MT-CO2,MT-ND5,MT-CO1,MT-ND1,MT-CO3
1	TRUE	0.00414	124	59	11	0.186	0.089	HP:0002803	hp	26	Congenital contracture	1	ERBB3,GLI3,FBN2,MYBPC1,TPM2,MT-ND6,MT-CO2,MT-ND5,MT-CO1,MT-ND1,MT-CO3
1	TRUE	0.00459	179	59	13	0.22	0.073	HP:0002926	hp	15	Abnormality of thyroid physiology	1	SCN4A,GLI3,APOE,PRDM16,TRH,NKX2-5,TBX1,MT-ND6,MT-CO2,MT-ND5,MT-CO1,MT-ND1,MT-CO3
1	TRUE	0.00504	28	59	6	0.102	0.214	HP:0100646	hp	57	Thyroiditis	1	MT-ND6,MT-CO2,MT-ND5,MT-CO1,MT-ND1,MT-CO3
1	TRUE	0.00529	43	59	7	0.119	0.163	HP:0008207	hp	20	Primary adrenal insufficiency	1	GLI3,MT-ND6,MT-CO2,MT-ND5,MT-CO1,MT-ND1,MT-CO3
1	TRUE	0.00607	5712	187	93	0.497	0.016	GO:0032502	BP	54	developmental process	1	TBXA2R,TEAD3,PAX7,BTK,DDX11,CDH1,LAMC3,ERBB3,TIE1,GAL,FGF4,MCAM,CARD10,SH3BP1,DMC1,FERMT1,HCK,RGCC,MEDAG,COBL,SFRP4,RARRES2,GLI3,ENO3,MDK,TFCP2L1,OLFML3,CASQ2,HELLS,HOXB1,TEK,KIAA1217,CHST8,PRKCG,HSPA2,FEZF1,CDH15,APOE,GADD45G,ASS1,ANO1,LIN28A,APLNR,CNMD,MYC,FBN2,MCTP2,PRDM16,CRABP2,PRDM14,VENTX,FBXO4,ZIC1,ZIC3,ACTC1,FGF19,PDPN,MELTF,SPINT1,TMEM100,NXN,GSX1,SIX2,FOXA3,MAL,NET1,SLCO4C1,UGT8,CD248,…
1	TRUE	0.00622	44	59	7	0.119	0.159	HP:0001271	hp	22	Polyneuropathy	1	MT-ND6,MT-CYB,MT-ND2,MT-ND5,MT-ND1,MT-ATP6,MT-CO3
1	TRUE	0.00628	29	59	6	0.102	0.207	HP:0001012	hp	30	Multiple lipomas	3	MT-ND6,MT-CO2,MT-ND5,MT-CO1,MT-ND1,MT-CO3
1	TRUE	0.007	170	187	11	0.059	0.065	GO:0022900	BP	13	electron transport chain	1	DNAJC15,GPX2,TXNRD2,MT-CO2,MT-CYB,MT-ND2,MT-ND5,MT-CO1,MT-ND3,MT-ND1,MT-CO3
1	TRUE	0.00711	44	28	5	0.179	0.114	CORUM:178	cor	43	Respiratory chain complex I (holoenzyme), mitochondrial	1	MT-ND6,MT-ND2,MT-ND5,MT-ND3,MT-ND1
1	TRUE	0.00755	84	59	9	0.153	0.107	HP:0001714	hp	19	Ventricular hypertrophy	2	ACTC1,NKX2-5,MT-ND6,MT-CO2,MT-CYB,MT-ND5,MT-CO1,MT-ND1,MT-CO3
1	TRUE	0.00763	107	59	10	0.169	0.093	HP:0003829	hp	45	Incomplete penetrance	1	SCN4A,PRKCG,MT-ND6,MT-CYB,MT-ND2,MT-ND5,MT-ND1,MT-ATP6,MT-CO3,GJA5
1	TRUE	0.00763	107	59	10	0.169	0.093	HP:0002804	hp	26	Arthrogryposis multiplex congenita	2	ERBB3,FBN2,MYBPC1,TPM2,MT-ND6,MT-CO2,MT-ND5,MT-CO1,MT-ND1,MT-CO3
1	TRUE	0.00775	30	59	6	0.102	0.2	HP:0100651	hp	25	Type I diabetes mellitus	1	MT-ND6,MT-CO2,MT-ND5,MT-CO1,MT-ND1,MT-CO3
1	TRUE	0.00813	82	187	8	0.043	0.098	GO:0042775	BP	13	mitochondrial ATP synthesis coupled electron transport	3	DNAJC15,MT-CO2,MT-CYB,MT-ND2,MT-ND5,MT-CO1,MT-ND3,MT-ND1
1	TRUE	0.00813	82	187	8	0.043	0.098	GO:0098803	CC	12	respiratory chain complex	2	MT-CO2,MT-CYB,MT-ND2,MT-ND5,MT-CO1,MT-ND3,MT-ND1,MT-CO3
1	TRUE	0.00813	64	59	8	0.136	0.125	HP:0012722	hp	36	Heart block	2	NKX2-5,MT-ND6,MT-CO2,MT-ND5,MT-CO1,MT-ND1,MT-CO3,GJA5
1	TRUE	0.00847	46	59	7	0.119	0.152	HP:0011280	hp	38	Abnormality of urine calcium concentration	1	CLDN19,MT-ND6,MT-CO2,MT-ND5,MT-CO1,MT-ND1,MT-CO3
1	TRUE	0.00856	5333	187	88	0.471	0.017	GO:0048856	BP	54	anatomical structure development	2	TBXA2R,TEAD3,PAX7,BTK,DDX11,CDH1,LAMC3,ERBB3,TIE1,GAL,FGF4,MCAM,CARD10,SH3BP1,DMC1,FERMT1,HCK,RGCC,COBL,SFRP4,RARRES2,GLI3,ENO3,MDK,TFCP2L1,OLFML3,CASQ2,HELLS,HOXB1,TEK,KIAA1217,CHST8,PRKCG,HSPA2,FEZF1,CDH15,APOE,GADD45G,ASS1,ANO1,APLNR,CNMD,MYC,FBN2,MCTP2,PRDM16,CRABP2,PRDM14,VENTX,ZIC1,ZIC3,ACTC1,FGF19,PDPN,MELTF,SPINT1,TMEM100,NXN,GSX1,SIX2,FOXA3,MAL,NET1,SLCO4C1,UGT8,CD248,ZNF135,IRX5,MSC,ZFP…
1	TRUE	0.00888	165	114	10	0.088	0.061	REAC:R-HSA-1428517	rea	48	The citric acid (TCA) cycle and respiratory electron transport	1	MT-ND6,MT-CO2,MT-CYB,MT-ND2,MT-ND5,MT-CO1,MT-ND3,MT-ND1,MT-ATP6,MT-CO3
1	TRUE	0.00892	83	187	8	0.043	0.096	GO:0042773	BP	13	ATP synthesis coupled electron transport	2	DNAJC15,MT-CO2,MT-CYB,MT-ND2,MT-ND5,MT-CO1,MT-ND3,MT-ND1
1	TRUE	0.00946	358	59	18	0.305	0.05	HP:0030962	hp	23	Abnormal morphology of the great vessels	2	DDX11,GLI3,APOE,FBN2,MCTP2,PRDM16,ZIC3,NXN,NKX2-5,TBX1,MFAP5,MT-ND6,MT-CO2,MT-ND5,MT-CO1,MT-ND1,MT-CO3,GJA5
1	TRUE	0.00981	110	59	10	0.169	0.091	HP:0002617	hp	23	Dilatation	2	FBN2,PRDM16,NKX2-5,MFAP5,MT-ND6,MT-CO2,MT-ND5,MT-CO1,MT-ND1,MT-CO3
1	TRUE	0.00982	47	59	7	0.119	0.149	HP:0000298	hp	62	Mask-like facies	1	TH,MT-ND6,MT-CO2,MT-ND5,MT-CO1,MT-ND1,MT-CO3
1	TRUE	0.00993	112	187	9	0.048	0.08	GO:0006119	BP	13	oxidative phosphorylation	1	DNAJC15,MT-CO2,MT-CYB,MT-ND2,MT-ND5,MT-CO1,MT-ND3,MT-ND1,MT-ATP6
1	TRUE	0.0103	66	59	8	0.136	0.121	HP:0031546	hp	36	Cardiac conduction abnormality	1	NKX2-5,MT-ND6,MT-CO2,MT-ND5,MT-CO1,MT-ND1,MT-CO3,GJA5
1	TRUE	0.0106	111	59	10	0.169	0.09	HP:0003287	hp	2	Abnormality of mitochondrial metabolism	3	MT-ND6,MT-CO2,MT-CYB,MT-ND2,MT-ND5,MT-CO1,MT-ND3,MT-ND1,MT-ATP6,MT-CO3
1	TRUE	0.0113	225	59	14	0.237	0.062	HP:0003198	hp	11	Myopathy	1	SCN4A,PRDM16,ACTC1,TXNRD2,TPM2,MT-ND6,MT-CO2,MT-CYB,MT-ND2,MT-ND5,MT-CO1,MT-ND1,MT-ATP6,MT-CO3
1	TRUE	0.0125	113	59	10	0.169	0.088	HP:0001009	hp	29	Telangiectasia	1	FERMT1,PRDM16,MT-ND6,MT-CYB,MT-ND2,MT-ND5,MT-CO1,MT-ND1,MT-ATP6,MT-CO3
1	TRUE	0.0139	33	59	6	0.102	0.182	HP:0100576	hp	28	Amaurosis fugax	1	MT-ND6,MT-CO2,MT-ND5,MT-CO1,MT-ND1,MT-CO3
1	TRUE	0.0147	91	59	9	0.153	0.099	HP:0001297	hp	53	Stroke	1	ASS1,MFAP5,MT-ND6,MT-CO2,MT-CYB,MT-ND5,MT-CO1,MT-ND1,MT-CO3
1	TRUE	0.015	50	59	7	0.119	0.14	HP:0005214	hp	4	Intestinal obstruction	1	MYC,MT-ND6,MT-CO2,MT-ND5,MT-CO1,MT-ND1,MT-CO3
1	TRUE	0.0167	2	28	2	0.071	1	CORUM:5320	cor	41	CDH1-SKP2 complex	1	CDH1,SKP2
1	TRUE	0.0171	533	59	22	0.373	0.041	HP:0025015	hp	23	Abnormal vascular morphology	1	DDX11,GLI3,TEK,APOE,FBN2,MCTP2,PRDM16,ZIC3,NXN,NKX2-5,TBX1,MFAP5,MT-ND6,MT-CO2,MT-CYB,MT-ND2,MT-ND5,MT-CO1,MT-ND1,MT-ATP6,MT-CO3,GJA5
1	TRUE	0.0172	51	59	7	0.119	0.137	HP:0100820	hp	40	Glomerulopathy	1	APOE,MT-ND6,MT-CO2,MT-ND5,MT-CO1,MT-ND1,MT-CO3
1	TRUE	0.0174	13560	190	169	0.889	0.012	TF:M00378_1	tf	50	Factor: Pax-4; motif: NNNNNYCACCCB; match class: 1	1	TBXA2R,SCN4A,TEAD3,PAX7,BTK,CDH1,GUCA1A,LAMC3,ERBB3,TIE1,GAL,FGF4,MCAM,SLC25A43,FOLH1,PTGS1,FKBP5,PRTFDC1,KCNK6,CARD10,SH3BP1,DMC1,FERMT1,HCK,RGCC,MEDAG,ESRP1,COBL,SFRP4,RARRES2,GLI3,RNF43,ENO3,SLC15A3,MDK,SLC35F2,OLFML3,CASQ2,HELLS,HOXB1,DNAJC15,FAM117A,PRKCG,HSPA2,AUNIP,FEZF1,CDH15,APOE,GADD45G,ARHGEF16,ANO1,LIN28A,FAM83F,APLNR,USP44,CNMD,MYC,FBN2,GALNT6,PELI2,IMPA2,SLC47A1,PRDM16,SYTL1,CRABP2,…
1	TRUE	0.0182	75	77	6	0.078	0.08	KEGG:04260	keg	31	Cardiac muscle contraction	1	ACTC1,TPM2,MT-CO2,MT-CYB,MT-CO1,MT-CO3
1	TRUE	0.0196	52	59	7	0.119	0.135	HP:0100704	hp	16	Cortical visual impairment	1	MT-ND6,MT-CO2,MT-CYB,MT-ND5,MT-CO1,MT-ND1,MT-CO3
1	TRUE	0.0199	72	59	8	0.136	0.111	HP:0000212	hp	34	Gingival overgrowth	1	C1R,NXN,MT-ND6,MT-CO2,MT-ND5,MT-CO1,MT-ND1,MT-CO3
1	TRUE	0.0231	344	59	17	0.288	0.049	HP:0011017	hp	2	Abnormality of cell physiology	1	BTK,HELLS,CDCA7,SLC39A4,NKX2-5,TBX1,CARD11,MT-ND6,MT-CO2,MT-CYB,MT-ND2,MT-ND5,MT-CO1,MT-ND3,MT-ND1,MT-ATP6,MT-CO3
1	TRUE	0.0236	11	59	4	0.068	0.364	HP:0005684	hp	26	Distal arthrogryposis	2	GLI3,FBN2,MYBPC1,TPM2
1	TRUE	0.0244	383	59	18	0.305	0.047	HP:0001713	hp	19	Abnormal cardiac ventricle morphology	1	BTK,DDX11,ERBB3,GLI3,FBN2,PRDM16,ZIC3,ACTC1,NXN,NKX2-5,TBX1,MT-ND6,MT-CO2,MT-CYB,MT-ND5,MT-CO1,MT-ND1,MT-CO3
1	TRUE	0.0248	122	59	10	0.169	0.082	HP:0012103	hp	2	Abnormality of the mitochondrion	2	MT-ND6,MT-CO2,MT-CYB,MT-ND2,MT-ND5,MT-CO1,MT-ND3,MT-ND1,MT-ATP6,MT-CO3
1	TRUE	0.0253	54	59	7	0.119	0.13	HP:0002039	hp	6	Anorexia	1	SLC39A4,MT-ND6,MT-CO2,MT-ND5,MT-CO1,MT-ND1,MT-CO3
1	TRUE	0.027	98	59	9	0.153	0.092	HP:0005346	hp	17	Abnormal facial expression	1	GLI3,TH,TPM2,MT-ND6,MT-CO2,MT-ND5,MT-CO1,MT-ND1,MT-CO3
1	TRUE	0.0286	55	59	7	0.119	0.127	HP:0001269	hp	61	Hemiparesis	1	MT-ND6,MT-CO2,MT-CYB,MT-ND5,MT-CO1,MT-ND1,MT-CO3
1	TRUE	0.0326	38	59	6	0.102	0.158	HP:0200013	hp	30	Neoplasm of fatty tissue	1	MT-ND6,MT-CO2,MT-ND5,MT-CO1,MT-ND1,MT-CO3
1	TRUE	0.0326	38	59	6	0.102	0.158	HP:0012031	hp	30	Lipomatous tumor	2	MT-ND6,MT-CO2,MT-ND5,MT-CO1,MT-ND1,MT-CO3
1	TRUE	0.038	39	59	6	0.102	0.154	HP:0002204	hp	33	Pulmonary embolism	1	MT-ND6,MT-CO2,MT-ND5,MT-CO1,MT-ND1,MT-CO3
1	TRUE	0.0409	322	59	16	0.271	0.05	HP:0011675	hp	46	Arrhythmia	1	SCN4A,CASQ2,PRDM16,ACTC1,NKX2-5,MFAP5,MT-ND6,MT-CO2,MT-CYB,MT-ND2,MT-ND5,MT-CO1,MT-ND1,MT-ATP6,MT-CO3,GJA5
1	TRUE	0.0442	40	59	6	0.102	0.15	HP:0001969	hp	42	Tubulointerstitial abnormality	1	MT-ND6,MT-CO2,MT-ND5,MT-CO1,MT-ND1,MT-CO3
1	TRUE	0.0457	59	59	7	0.119	0.119	HP:0004796	hp	4	Gastrointestinal obstruction	1	MYC,MT-ND6,MT-CO2,MT-ND5,MT-CO1,MT-ND1,MT-CO3
1	TRUE	0.0463	131	59	10	0.169	0.076	HP:0000670	hp	37	Carious teeth	1	CDH1,FERMT1,SFRP4,TBX1,MT-ND6,MT-CO2,MT-ND5,MT-CO1,MT-ND1,MT-CO3
1	TRUE	0.047	14	28	3	0.107	0.214	CORUM:6442	cor	51	Cytochrome c oxidase, mitochondrial	1	MT-CO2,MT-CO1,MT-CO3
1	TRUE	0.0491	5	59	3	0.051	0.6	HP:0011546	hp	39	Abnormal atrioventricular connection	1	MCTP2,ZIC3,NKX2-5
1	TRUE	0.0491	5	59	3	0.051	0.6	HP:0011560	hp	39	Mitral atresia	2	MCTP2,ZIC3,NKX2-5
1	TRUE	0.0499	3	28	2	0.071	0.667	CORUM:6832	cor	10	FGF19-FGFR4-KLB complex, heparin induced	1	FGFR4,FGF19

## Sheet: GO_down in SURF1 vs CTL 4w DNs
query.number	significant	p.value	term.size	query.size	overlap.size	precision	recall	term.id	domain	subgraph.number	term.name	relative.depth	intersection
1	TRUE	4.26e-07	2254	227	66	0.291	0.029	GO:0007399	BP	41	nervous system development	4	ARX,HDAC9,NEXMIF,CAMK2B,CTNNA2,SEMA3C,RBFOX1,BRINP1,RIMS1,TGFB2,MDGA1,FGF12,HPCAL4,FOXO3,OLFM3,SLITRK3,SLC12A5,FOXA2,CITED1,TMOD2,FOXA1,SYT4,ATP8A2,CHL1,SCN2A,KIAA0319,SULF1,PCDH10,SSTR1,MDGA2,CNTN4,SLIT2,PLPPR1,NKX6-2,LRRC4C,CDH22,PTPRO,BMP6,NCAM2,BRINP3,SERPINI1,NELL1,KCNC2,GFRA2,ALCAM,GRIK1,OTP,NEGR1,CNTNAP2,GATA2,CHRM2,NTM,OPCML,PCDH9,NCMAP,MYT1L,MAPT,SLIT1,HMX2,LRRK2,PAX5,S100A6,LRRTM3,PCDHA…
1	TRUE	5.64e-07	4601	227	105	0.463	0.023	GO:0005886	CC	3	plasma membrane	1	ACPP,SYT13,RAB27B,PTGER3,COL23A1,CAMK2B,SNAP91,CTNNA2,SLC12A1,RIMS1,EPHA6,PTPRC,KCNK2,TRPM3,PPP1R13B,RPH3A,RGS1,IL5RA,ANGPT2,CD200,TMC5,SLC1A1,LIN7A,MDGA1,CDH6,PLCL1,MUC5B,OLFM3,TNFSF11,SLITRK3,SLC12A5,GNAI1,SYT4,ATP8A2,CHL1,VAV3,CD36,MRAP2,GPR45,SCN2A,SCN7A,CFC1,HCRTR2,KIAA0319,SULF1,PCDH10,SSTR1,MDGA2,ATP1B1,CNTN4,SLIT2,CORIN,CDH18,MLIP,CHRNA6,ATP6V0D2,PLPPR1,LRRC4C,CDH22,PTPRO,GRIA4,GRM1,CNTNA…
1	TRUE	8.51e-07	4697	227	106	0.467	0.023	GO:0071944	CC	3	cell periphery	1	ACPP,SYT13,RAB27B,PTGER3,COL23A1,CAMK2B,SNAP91,CTNNA2,SLC12A1,RIMS1,EPHA6,PTPRC,KCNK2,TRPM3,PPP1R13B,RPH3A,RGS1,IL5RA,ANGPT2,CD200,TMC5,SLC1A1,LIN7A,MDGA1,CDH6,PLCL1,MUC5B,OLFM3,TNFSF11,SLITRK3,SLC12A5,GNAI1,SYT4,ATP8A2,CHL1,VAV3,CD36,MRAP2,GPR45,SCN2A,ERMN,SCN7A,CFC1,HCRTR2,KIAA0319,SULF1,PCDH10,SSTR1,MDGA2,ATP1B1,CNTN4,SLIT2,CORIN,CDH18,MLIP,CHRNA6,ATP6V0D2,PLPPR1,LRRC4C,CDH22,PTPRO,GRIA4,GRM1,…
1	TRUE	9.77e-07	600	227	30	0.132	0.05	GO:0098916	BP	25	anterograde trans-synaptic signaling	5	SYT13,CAMK2B,RIMS1,RPH3A,SLC1A1,LIN7A,FGF12,PLCL1,SLC12A5,GNAI1,TMOD2,SYT4,HCRTR2,CNTN4,CHRNA6,GRIA4,GRM1,CNTNAP4,SLC24A2,GRIK2,GRM5,PRKCE,GRIK1,MCTP1,CHRM2,KCND2,MAPT,LRRK2,KCNMB2,CACNA1E
1	TRUE	9.77e-07	600	227	30	0.132	0.05	GO:0007268	BP	25	chemical synaptic transmission	6	SYT13,CAMK2B,RIMS1,RPH3A,SLC1A1,LIN7A,FGF12,PLCL1,SLC12A5,GNAI1,TMOD2,SYT4,HCRTR2,CNTN4,CHRNA6,GRIA4,GRM1,CNTNAP4,SLC24A2,GRIK2,GRM5,PRKCE,GRIK1,MCTP1,CHRM2,KCND2,MAPT,LRRK2,KCNMB2,CACNA1E
1	TRUE	1.1e-06	603	227	30	0.132	0.05	GO:0099536	BP	25	synaptic signaling	3	SYT13,CAMK2B,RIMS1,RPH3A,SLC1A1,LIN7A,FGF12,PLCL1,SLC12A5,GNAI1,TMOD2,SYT4,HCRTR2,CNTN4,CHRNA6,GRIA4,GRM1,CNTNAP4,SLC24A2,GRIK2,GRM5,PRKCE,GRIK1,MCTP1,CHRM2,KCND2,MAPT,LRRK2,KCNMB2,CACNA1E
1	TRUE	1.1e-06	603	227	30	0.132	0.05	GO:0099537	BP	25	trans-synaptic signaling	4	SYT13,CAMK2B,RIMS1,RPH3A,SLC1A1,LIN7A,FGF12,PLCL1,SLC12A5,GNAI1,TMOD2,SYT4,HCRTR2,CNTN4,CHRNA6,GRIA4,GRM1,CNTNAP4,SLC24A2,GRIK2,GRM5,PRKCE,GRIK1,MCTP1,CHRM2,KCND2,MAPT,LRRK2,KCNMB2,CACNA1E
1	TRUE	1.56e-06	1492	227	50	0.22	0.034	GO:0007267	BP	25	cell-cell signaling	2	HECW1,SYT13,CAMK2B,TLE2,RIMS1,RPH3A,TGFB2,SLC1A1,LIN7A,GPLD1,FGF12,PLCL1,FOXO3,TNFSF11,SLC12A5,FOXA2,CITED1,GNAI1,TMOD2,FOXA1,SYT4,HCRTR2,SULF1,PCDH10,CNTN4,CHRNA6,PTPRO,GRIA4,GRM1,CNTNAP4,BMP6,SLC24A2,CACNA1D,GRIK2,KCNC2,GALR1,GRM5,PRKCE,GRIK1,SOSTDC1,MCTP1,GPHB5,CHRM2,KCND2,MAPT,LRRK2,KCNMB2,CACNA1E,PCDHA1,PCDHA12
1	TRUE	1.15e-05	359	137	21	0.153	0.058	REAC:R-HSA-112316	rea	30	Neuronal System	1	CAMK2B,RIMS1,KCNK2,SLC1A1,LIN7A,SLITRK3,GNAI1,CHRNA6,GRIA4,GRM1,TSPAN7,CACNA2D3,GRIK2,KCNC2,GRM5,GRIK1,KCND2,KCNMB2,CACNA1E,LRRTM3,GABRQ
1	TRUE	1.23e-05	6502	227	129	0.568	0.02	GO:0032501	BP	41	multicellular organismal process	1	PDK4,ARX,ASB4,DCN,ACPP,IBSP,HDAC9,NEXMIF,PTGER3,CAMK2B,TLE2,CTNNA2,SEMA3C,RBFOX1,BRINP1,RIMS1,PTPRC,KCNK2,TRPM3,IL5RA,ANGPT2,TGFB2,TLE6,SLC1A1,LIN7A,MDGA1,GPLD1,FGF12,HPCAL4,FOXO3,OLFM3,TNFSF11,SLITRK3,SLC12A5,FOXA2,CITED1,TMOD2,CDKN2D,FOXA1,DDC,SYT4,ATP8A2,RNF128,CHL1,VAV3,CD36,MRAP2,SCN2A,ERMN,SCN7A,CFC1,HCRTR2,KIAA0319,SULF1,PCDH10,LUM,SSTR1,MDGA2,ADAMTS18,ATP1B1,CNTN4,COL8A1,SLIT2,CORIN,MLIP,…
1	TRUE	1.92e-05	1261	227	43	0.189	0.034	GO:0007155	BP	32	cell adhesion	2	IBSP,NEXMIF,CTNNA2,PTPRC,ANGPT2,CD200,TGFB2,CDH6,SERPINI2,TNFSF11,FOXA2,FOXA1,CHL1,VAV3,CD36,PCDH10,ADAMTS18,ATP1B1,CNTN4,COL8A1,CDH18,HABP2,LRRC4C,CDH22,PTPRO,CNTNAP4,NCAM2,CNTNAP5,SERPINI1,EDIL3,NPNT,CXCL8,ALCAM,PRKCE,NEGR1,CNTNAP2,NTM,OPCML,PCDH9,DCHS2,PCDHA1,PCDHA12,SPON1
1	TRUE	2.26e-05	1268	227	43	0.189	0.034	GO:0022610	BP	32	biological adhesion	1	IBSP,NEXMIF,CTNNA2,PTPRC,ANGPT2,CD200,TGFB2,CDH6,SERPINI2,TNFSF11,FOXA2,FOXA1,CHL1,VAV3,CD36,PCDH10,ADAMTS18,ATP1B1,CNTN4,COL8A1,CDH18,HABP2,LRRC4C,CDH22,PTPRO,CNTNAP4,NCAM2,CNTNAP5,SERPINI1,EDIL3,NPNT,CXCL8,ALCAM,PRKCE,NEGR1,CNTNAP2,NTM,OPCML,PCDH9,DCHS2,PCDHA1,PCDHA12,SPON1
1	TRUE	2.4e-05	2712	227	70	0.308	0.026	GO:0051239	BP	41	regulation of multicellular organismal process	1	PDK4,ARX,ASB4,DCN,ACPP,HDAC9,NEXMIF,PTGER3,CAMK2B,SEMA3C,BRINP1,RIMS1,PTPRC,KCNK2,IL5RA,ANGPT2,TGFB2,SLC1A1,GPLD1,FGF12,FOXO3,TNFSF11,SLITRK3,FOXA2,CITED1,FOXA1,SYT4,ATP8A2,RNF128,CD36,HCRTR2,KIAA0319,SULF1,LUM,ADAMTS18,ATP1B1,CNTN4,SLIT2,CORIN,MLIP,NKX6-2,LRRC4C,PTPRO,TMEM178A,GRM1,BMP6,PTPRR,ANKH,CD109,CACNA1D,BRINP3,SERPINI1,NELL1,GALR1,NPNT,CXCL8,PRKCE,SOSTDC1,OTP,C1QTNF4,NEGR1,LPL,GATA2,CHRM…
1	TRUE	3.92e-05	1292	227	43	0.189	0.033	GO:0030182	BP	41	neuron differentiation	3	ARX,HDAC9,CAMK2B,CTNNA2,SEMA3C,BRINP1,RIMS1,TGFB2,MDGA1,FOXO3,OLFM3,SLITRK3,SLC12A5,FOXA2,FOXA1,SYT4,ATP8A2,CHL1,KIAA0319,MDGA2,CNTN4,SLIT2,NKX6-2,LRRC4C,PTPRO,BMP6,NCAM2,BRINP3,SERPINI1,GFRA2,ALCAM,OTP,NEGR1,CNTNAP2,GATA2,NTM,OPCML,MYT1L,MAPT,SLIT1,LRRK2,S100A6,DOK6
1	TRUE	0.000131	5044	227	105	0.463	0.021	GO:0031224	CC	3	intrinsic component of membrane	2	ACPP,SYT13,RAB27B,PTGER3,COL23A1,REEP1,SLC12A1,EPHA6,PTPRC,KCNK2,TRPM3,IL5RA,SLC17A6,CD200,TMC5,SLC1A1,MDGA1,CDH6,AADAC,OLFM3,TNFSF11,SLITRK3,TMEM156,SLC12A5,TMEM74B,TMEM35A,SYT4,ATP8A2,RNF128,CHL1,CD36,MRAP2,GPR45,SCN2A,SCN7A,CFC1,HCRTR2,KIAA0319,PCDH10,SSTR1,MDGA2,ATP1B1,CNTN4,CORIN,CDH18,CHRNA6,PLPPR1,LRRC4C,CDH22,PTPRO,TMEM178A,GRIA4,GRM1,CNTNAP4,PTPRR,ANKH,NCAM2,CNTNAP5,SLC24A2,TSPAN7,CD109,…
1	TRUE	0.000156	1011	236	36	0.153	0.036	TF:M09782_1	tf	2	Factor: POU5F1; motif: NNATGCAAANN; match class: 1	1	HECW1,IBSP,CP,HDAC9,PTGER3,RIMS1,RGS1,TMC5,PHACTR1,SERPINI2,FGF12,PLCL1,FOXO3,OLFM3,TMEM156,CHL1,RERG,SCN7A,PCDH10,CORIN,HABP2,GRIA4,FAM81B,ELMO1,SERPINI1,FAM198B,ALDH1A1,RHOH,FSTL5,LPL,KCTD4,OTOL1,PRR32,MYT1L,MAPT,PCDHA1
1	TRUE	0.000158	1810	236	52	0.22	0.029	TF:M00622_1	tf	8	Factor: C/EBPgamma; motif: YTBATTTCARAAW; match class: 1	1	ASB4,ACPP,IBSP,CP,RBFOX1,PTPRC,TRPM3,RGS1,PHACTR1,GPLD1,SERPINI2,FGF12,AADAC,PRG4,TMEM156,SYT4,RERG,SCN2A,ERMN,SCN7A,HCRTR2,KIAA0319,SULF1,LUM,COL8A1,CORIN,MLIP,LRRC4C,FAM81B,CACNA1D,TFF3,TRAT1,FAM198B,TXLNB,ANKRD55,ALDH1A1,KCNC2,GFRA2,GPHB5,KCTD4,MAB21L1,OTOL1,GPRIN3,MAPT,SPOCK3,DCHS2,FAM19A2,LRRTM3,SOWAHA,PCDHA1,C22ORF42,C21ORF62
1	TRUE	0.000174	3859	236	87	0.369	0.023	TF:M07270_1	tf	15	Factor: TEF-3; motif: GNTATTTTT; match class: 1	1	ASB4,DCN,ACPP,IBSP,CP,HDAC9,SLC12A1,SEMA3C,RBFOX1,PTPRC,KCNK2,RPH3A,CHGB,IL5RA,SLC17A6,ANGPT2,WFDC1,TMC5,PHACTR1,MDGA1,GPLD1,FGF12,AADAC,PDE1A,DNAJC6,PRG4,TNFSF11,TMEM156,TMEM35A,FOXA1,SYT4,RERG,CD36,ERMN,CFC1,HCRTR2,KIAA0319,SULF1,PCDH10,LUM,MDGA2,COL8A1,MLIP,CHRNA6,GRIA4,FAM81B,ANKH,NCAM2,ELMO1,SLC24A2,LHFPL4,HIST1H2BD,TRAT1,SERPINI1,FAM198B,TXLNB,ANKRD55,C8ORF34,ALDH1A1,PGM2L1,KCNC2,LRP1B,FSTL…
1	TRUE	0.000219	1681	227	49	0.216	0.029	GO:0003008	BP	41	system process	2	ACPP,PTGER3,CAMK2B,CTNNA2,BRINP1,RIMS1,KCNK2,TRPM3,TGFB2,SLC1A1,FGF12,SLC12A5,TMOD2,CDKN2D,SYT4,ATP8A2,CHL1,CD36,SCN2A,SCN7A,SULF1,LUM,ATP1B1,SLIT2,CORIN,MLIP,CHRNA6,NKX6-2,PTPRO,GRIA4,GRM1,BMP6,NCAM2,SLC24A2,CACNA1D,GRIK2,GALR1,NPNT,GRM5,GRIK1,CNTNAP2,CHRM2,KCND2,NCMAP,MAPT,LRRK2,KCNMB2,F5,TBC1D8
1	TRUE	0.000245	1428	227	44	0.194	0.031	GO:0048699	BP	41	generation of neurons	2	ARX,HDAC9,NEXMIF,CAMK2B,CTNNA2,SEMA3C,BRINP1,RIMS1,TGFB2,MDGA1,FOXO3,OLFM3,SLITRK3,SLC12A5,FOXA2,FOXA1,SYT4,ATP8A2,CHL1,KIAA0319,MDGA2,CNTN4,SLIT2,NKX6-2,LRRC4C,PTPRO,BMP6,NCAM2,BRINP3,SERPINI1,GFRA2,ALCAM,OTP,NEGR1,CNTNAP2,GATA2,NTM,OPCML,MYT1L,MAPT,SLIT1,LRRK2,S100A6,DOK6
1	TRUE	0.000261	7311	236	137	0.581	0.019	TF:M01883	tf	11	Factor: IRF-4; motif: GAAARTA	1	PDK4,ASB4,DCN,ACPP,IBSP,RAB27B,CP,HDAC9,PTGER3,TLE2,CTNNA2,SLC12A1,SEMA3C,RBFOX1,BRINP1,PTPRC,TRPM3,MAPRE3,RPH3A,RGS1,IL5RA,ANGPT2,CD200,TGFB2,R3HDML,TLE6,DNAJC12,PHACTR1,KHDRBS2,GPLD1,SERPINI2,FGF12,AADAC,PDE1A,DNAJC6,PRG4,OLFM3,SLITRK3,TMEM156,TOX2,TMEM74B,TMOD2,FOXA1,DDC,ATP8A2,RNF128,SCN2A,CFC1,HCRTR2,SULF1,PCDH10,LUM,SSTR1,MDGA2,CNTN4,COL8A1,CDH18,MLIP,CHRNA6,ATP6V0D2,PLPPR1,HABP2,LRRC4C,CDH…
1	TRUE	0.000261	7311	236	137	0.581	0.019	TF:M01883_0	tf	11	Factor: IRF-4; motif: GAAARTA; match class: 0	2	PDK4,ASB4,DCN,ACPP,IBSP,RAB27B,CP,HDAC9,PTGER3,TLE2,CTNNA2,SLC12A1,SEMA3C,RBFOX1,BRINP1,PTPRC,TRPM3,MAPRE3,RPH3A,RGS1,IL5RA,ANGPT2,CD200,TGFB2,R3HDML,TLE6,DNAJC12,PHACTR1,KHDRBS2,GPLD1,SERPINI2,FGF12,AADAC,PDE1A,DNAJC6,PRG4,OLFM3,SLITRK3,TMEM156,TOX2,TMEM74B,TMOD2,FOXA1,DDC,ATP8A2,RNF128,SCN2A,CFC1,HCRTR2,SULF1,PCDH10,LUM,SSTR1,MDGA2,CNTN4,COL8A1,CDH18,MLIP,CHRNA6,ATP6V0D2,PLPPR1,HABP2,LRRC4C,CDH…
1	TRUE	0.000358	2526	236	64	0.271	0.025	TF:M01883_1	tf	11	Factor: IRF-4; motif: GAAARTA; match class: 1	3	PDK4,DCN,ACPP,IBSP,CP,SEMA3C,RBFOX1,BRINP1,RPH3A,RGS1,DNAJC12,PHACTR1,PDE1A,DNAJC6,PRG4,SLITRK3,TMEM156,TMOD2,DDC,CFC1,HCRTR2,SULF1,PCDH10,LUM,COL8A1,HABP2,PTPRO,GRIA4,GRM1,CNTNAP4,NCAM2,SLC24A2,HIST1H2BD,TRAT1,FAM198B,GRIK2,TXLNB,ANKRD55,ALDH1A1,PGM2L1,RHOH,LRP1B,GRM5,SOSTDC1,C1QTNF4,NEGR1,MCTP1,GPHB5,KCTD4,OTOL1,PRR32,PCDH9,KCND2,GPRIN3,HMX2,FAM196A,SPTSSB,DCHS2,KCNMB2,F5,PNMA5,PCDHA1,C21ORF62,…
1	TRUE	0.000417	1455	227	44	0.194	0.03	GO:0097458	CC	13	neuron part	1	SYT13,RAB27B,CAMK2B,CTNNA2,BRINP1,RIMS1,KCNK2,RPH3A,SLC17A6,TGFB2,LIN7A,PDE1A,DNAJC6,SLC12A5,TMOD2,DDC,SYT4,ATP8A2,CHL1,SCN2A,ERMN,SSTR1,CNTN4,PTPRO,GRIA4,GRM1,CNTNAP4,NCAM2,CYGB,BRINP3,SERPINI1,GRIK2,KCNC2,ENDOG,GRM5,ALCAM,CNTNAP2,MCTP1,CHRM2,PCDH9,KCND2,NCMAP,MAPT,LRRK2
1	TRUE	0.000537	1520	227	45	0.198	0.03	GO:0022008	BP	41	neurogenesis	1	ARX,HDAC9,NEXMIF,CAMK2B,CTNNA2,SEMA3C,BRINP1,RIMS1,TGFB2,MDGA1,FOXO3,OLFM3,SLITRK3,SLC12A5,FOXA2,FOXA1,SYT4,ATP8A2,CHL1,KIAA0319,MDGA2,CNTN4,SLIT2,NKX6-2,LRRC4C,PTPRO,BMP6,NCAM2,BRINP3,SERPINI1,GFRA2,ALCAM,OTP,NEGR1,CNTNAP2,GATA2,NTM,OPCML,NCMAP,MYT1L,MAPT,SLIT1,LRRK2,S100A6,DOK6
1	TRUE	0.000572	707	227	28	0.123	0.04	GO:0044456	CC	13	synapse part	2	SYT13,RAB27B,CTNNA2,RIMS1,KCNK2,RPH3A,SLC17A6,LIN7A,DNAJC6,DDC,SYT4,CHRNA6,LRRC4C,PTPRO,GRIA4,GRM1,CNTNAP4,GRIK2,KCNC2,GRM5,GRIK1,MCTP1,CHRM2,KCND2,MAPT,LRRK2,LRRTM3,GABRQ
1	TRUE	0.000676	846	227	31	0.137	0.037	GO:0045202	CC	13	synapse	1	SYT13,RAB27B,CAMK2B,CTNNA2,RIMS1,KCNK2,RPH3A,SLC17A6,LIN7A,PHACTR1,DNAJC6,OLFM3,DDC,SYT4,CHRNA6,LRRC4C,PTPRO,GRIA4,GRM1,CNTNAP4,GRIK2,KCNC2,GRM5,GRIK1,MCTP1,CHRM2,KCND2,MAPT,LRRK2,LRRTM3,GABRQ
1	TRUE	0.000735	6180	227	119	0.524	0.019	GO:0044425	CC	3	membrane part	1	ACPP,SYT13,RAB27B,PTGER3,COL23A1,CAMK2B,SNAP91,CTNNA2,REEP1,SLC12A1,RIMS1,EPHA6,PTPRC,KCNK2,TRPM3,RPH3A,RGS1,IL5RA,SLC17A6,CD200,TMC5,SLC1A1,LIN7A,MDGA1,CDH6,AADAC,OLFM3,TNFSF11,SLITRK3,TMEM156,SLC12A5,TMEM74B,TMEM35A,GNAI1,SYT4,ATP8A2,RNF128,CHL1,CD36,MRAP2,GPR45,SCN2A,SCN7A,CFC1,HCRTR2,KIAA0319,SULF1,PCDH10,SSTR1,MDGA2,ATP1B1,CNTN4,CORIN,CDH18,CHRNA6,ATP6V0D2,PLPPR1,LRRC4C,CDH22,PTPRO,TMEM178A,…
1	TRUE	0.000752	1528	236	45	0.191	0.029	TF:M00729	tf	23	Factor: Cdx-2; motif: ANANTTTTATKRCC	1	DCN,CP,HDAC9,SNAP91,PTPRC,TRPM3,MAPRE3,RPH3A,CHGB,IL5RA,ANGPT2,DNAJC12,GPLD1,SERPINI2,PDE1A,SLITRK3,CITED1,TMOD2,FOXA1,HCRTR2,KIAA0319,LUM,CHRNA6,FAM135B,FAM81B,NCAM2,TFF3,TRAT1,FAM198B,ANKRD55,C8ORF34,GFRA2,OTP,GALNTL6,LPL,OTOL1,OPCML,NCMAP,GPRIN3,MYT1L,KCNMB2,F5,PCDHA1,DOK6,PCDHA12
1	TRUE	0.000752	1528	236	45	0.191	0.029	TF:M00729_0	tf	23	Factor: Cdx-2; motif: ANANTTTTATKRCC; match class: 0	2	DCN,CP,HDAC9,SNAP91,PTPRC,TRPM3,MAPRE3,RPH3A,CHGB,IL5RA,ANGPT2,DNAJC12,GPLD1,SERPINI2,PDE1A,SLITRK3,CITED1,TMOD2,FOXA1,HCRTR2,KIAA0319,LUM,CHRNA6,FAM135B,FAM81B,NCAM2,TFF3,TRAT1,FAM198B,ANKRD55,C8ORF34,GFRA2,OTP,GALNTL6,LPL,OTOL1,OPCML,NCMAP,GPRIN3,MYT1L,KCNMB2,F5,PCDHA1,DOK6,PCDHA12
1	TRUE	0.000758	3542	236	80	0.339	0.023	TF:M04349_1	tf	22	Factor: HOXB5; motif: NNYMATTANN; match class: 1	1	PDK4,ACPP,IBSP,SNAP91,TLE2,RBFOX1,BRINP1,KCNK2,TRPM3,RGS1,ANGPT2,TMC5,TLE6,ELMOD1,PHACTR1,GPLD1,PDE1A,DNAJC6,TMOD2,DDC,CHL1,RERG,CD36,MRAP2,SCN2A,SCN7A,HCRTR2,KIAA0319,PCDH10,TTC6,MDGA2,CHRNA6,ATP6V0D2,CDH22,TRIM36,GRIA4,PTPRR,LURAP1L,ANKH,ELMO1,CACNA1D,DYNC1I1,BRINP3,TRAT1,EDIL3,TXLNB,SAMD3,TMEM200A,ANKRD55,ZNF704,C8ORF34,ENDOG,GFRA2,FSTL5,GRM5,CXCL8,GRIK1,SOSTDC1,OTP,CNTNAP2,LPL,MCTP1,KCTD4,MB2…
1	TRUE	0.00124	112	87	9	0.103	0.08	KEGG:04724	keg	1	Glutamatergic synapse	1	SLC17A6,SLC1A1,GNAI1,GRIA4,GRM1,CACNA1D,GRIK2,GRM5,GRIK1
1	TRUE	0.00128	1663	236	47	0.199	0.028	TF:M07298	tf	38	Factor: Msx-1; motif: AHAWWTSMYYCAATTAN	1	ASB4,DCN,ACPP,CP,SNAP91,RBFOX1,PTPRC,KCNK2,TRPM3,RGS1,CD200,GPLD1,TMEM156,SYT4,CHL1,CFC1,HCRTR2,SULF1,COL8A1,CORIN,CDH18,ATP6V0D2,LRRC4C,PTPRO,CNTNAP4,LURAP1L,ELMO1,SLC24A2,CACNA1D,TRAT1,RHOH,GFRA2,GRM5,CXCL8,SOSTDC1,OTP,SLC2A14,GPHB5,KCTD4,NCMAP,GPRIN3,SPTSSB,KCNMB2,FAM19A2,PCDHA1,C22ORF42,DOK6
1	TRUE	0.00128	1663	236	47	0.199	0.028	TF:M07298_0	tf	38	Factor: Msx-1; motif: AHAWWTSMYYCAATTAN; match class: 0	2	ASB4,DCN,ACPP,CP,SNAP91,RBFOX1,PTPRC,KCNK2,TRPM3,RGS1,CD200,GPLD1,TMEM156,SYT4,CHL1,CFC1,HCRTR2,SULF1,COL8A1,CORIN,CDH18,ATP6V0D2,LRRC4C,PTPRO,CNTNAP4,LURAP1L,ELMO1,SLC24A2,CACNA1D,TRAT1,RHOH,GFRA2,GRM5,CXCL8,SOSTDC1,OTP,SLC2A14,GPHB5,KCTD4,NCMAP,GPRIN3,SPTSSB,KCNMB2,FAM19A2,PCDHA1,C22ORF42,DOK6
1	TRUE	0.00166	573	227	24	0.106	0.042	GO:0007610	BP	46	behavior	1	BRINP1,KCNK2,FGF12,SLC12A5,FOXA2,TMOD2,SYT4,ATP8A2,CHL1,MRAP2,HCRTR2,GRM1,CNTNAP4,ANKH,SLC24A2,GRIK2,GRM5,PRKCE,NEGR1,CNTNAP2,KCND2,MAPT,LRRK2,PAX5
1	TRUE	0.00181	4352	227	91	0.401	0.021	GO:0048731	BP	41	system development	3	ARX,ASB4,DCN,IBSP,HDAC9,NEXMIF,CAMK2B,TLE2,CTNNA2,SEMA3C,RBFOX1,BRINP1,RIMS1,PTPRC,KCNK2,ANGPT2,TGFB2,LIN7A,MDGA1,GPLD1,FGF12,HPCAL4,FOXO3,OLFM3,TNFSF11,SLITRK3,SLC12A5,FOXA2,CITED1,TMOD2,FOXA1,SYT4,ATP8A2,CHL1,VAV3,SCN2A,KIAA0319,SULF1,PCDH10,LUM,SSTR1,MDGA2,ADAMTS18,CNTN4,COL8A1,SLIT2,PLPPR1,NKX6-2,LRRC4C,CDH22,PTPRO,TMEM178A,BMP6,ANKH,NCAM2,CD109,BRINP3,SERPINI1,NELL1,KCNC2,RHOH,GFRA2,NPNT,CXC…
1	TRUE	0.00243	993	227	33	0.145	0.033	GO:0050877	BP	41	nervous system process	3	ACPP,CTNNA2,BRINP1,RIMS1,KCNK2,TRPM3,FGF12,SLC12A5,TMOD2,CDKN2D,SYT4,ATP8A2,CHL1,CD36,SCN2A,SCN7A,LUM,CHRNA6,NKX6-2,GRIA4,GRM1,NCAM2,SLC24A2,CACNA1D,GRIK2,GRM5,GRIK1,CNTNAP2,KCND2,NCMAP,MAPT,LRRK2,KCNMB2
1	TRUE	0.00254	7	227	4	0.018	0.571	GO:0022028	BP	35	tangential migration from the subventricular zone to the olfactory bulb	1	ARX,SLIT2,SLIT1,LRRK2
1	TRUE	0.00272	1145	227	36	0.159	0.031	GO:0043005	CC	13	neuron projection	2	CAMK2B,CTNNA2,BRINP1,KCNK2,RPH3A,SLC17A6,TGFB2,LIN7A,SLC12A5,TMOD2,DDC,SYT4,ATP8A2,CHL1,SCN2A,ERMN,SSTR1,CNTN4,PTPRO,GRIA4,GRM1,CNTNAP4,NCAM2,CYGB,BRINP3,GRIK2,KCNC2,GRM5,ALCAM,CNTNAP2,CHRM2,PCDH9,KCND2,NCMAP,MAPT,LRRK2
1	TRUE	0.00281	467	227	21	0.093	0.045	GO:0043025	CC	13	neuronal cell body	2	BRINP1,KCNK2,TGFB2,PDE1A,SLC12A5,DDC,SYT4,ERMN,GRIA4,CYGB,BRINP3,SERPINI1,GRIK2,KCNC2,ENDOG,ALCAM,CNTNAP2,CHRM2,KCND2,MAPT,LRRK2
1	TRUE	0.0031	3689	227	80	0.352	0.022	GO:0005576	CC	17	extracellular region	1	DCN,ACPP,IBSP,RAB27B,CP,TLE2,SLC12A1,SEMA3C,PTPRC,CHGB,IL5RA,ANGPT2,TGFB2,R3HDML,WFDC1,TMC5,SLC1A1,LIN7A,MDGA1,GPLD1,SERPINI2,FGF12,PRG4,MUC5B,OLFM3,TNFSF11,COL21A1,GNAI1,DDC,SYT4,CHL1,CD36,ERMN,CFC1,SULF1,LUM,MDGA2,ADAMTS18,ATP1B1,CNTN4,COL8A1,SLIT2,CORIN,ATP6V0D2,HABP2,LRRC4C,PTPRO,GRIA4,BMP6,PTPRR,CD109,HIST1H2BD,TFF3,BRINP3,SERPINI1,EDIL3,ALDH1A1,LRFN5,NELL1,NPNT,FSTL5,CXCL8,ALCAM,SOSTDC1,C1Q…
1	TRUE	0.00341	4880	227	98	0.432	0.02	GO:0007275	BP	41	multicellular organism development	2	ARX,ASB4,DCN,IBSP,HDAC9,NEXMIF,CAMK2B,TLE2,CTNNA2,SEMA3C,RBFOX1,BRINP1,RIMS1,PTPRC,KCNK2,ANGPT2,TGFB2,TLE6,LIN7A,MDGA1,GPLD1,FGF12,HPCAL4,FOXO3,OLFM3,TNFSF11,SLITRK3,SLC12A5,FOXA2,CITED1,TMOD2,FOXA1,DDC,SYT4,ATP8A2,CHL1,VAV3,SCN2A,CFC1,KIAA0319,SULF1,PCDH10,LUM,SSTR1,MDGA2,ADAMTS18,CNTN4,COL8A1,SLIT2,PLPPR1,NKX6-2,LRRC4C,CDH22,PTPRO,TMEM178A,BMP6,PTPRR,ANKH,NCAM2,CD109,BRINP3,SERPINI1,EDIL3,NELL1…
1	TRUE	0.00401	1107	236	35	0.148	0.032	TF:M01301	tf	34	Factor: MEF-2A; motif: YTAAAAATARCY	1	ASB4,ACPP,IBSP,CP,HDAC9,KCNK2,RGS1,WFDC1,PHACTR1,KHDRBS2,AADAC,PLCL1,PRG4,SLC12A5,FOXA1,SYT4,ATP8A2,RERG,ERMN,HCRTR2,LUM,TTC6,SSTR1,COL8A1,CHRNA6,ANKH,BRINP3,TRAT1,TXLNB,CXCL8,LPL,MYT1L,DCHS2,F5,TBC1D8
1	TRUE	0.00401	1107	236	35	0.148	0.032	TF:M01301_0	tf	34	Factor: MEF-2A; motif: YTAAAAATARCY; match class: 0	2	ASB4,ACPP,IBSP,CP,HDAC9,KCNK2,RGS1,WFDC1,PHACTR1,KHDRBS2,AADAC,PLCL1,PRG4,SLC12A5,FOXA1,SYT4,ATP8A2,RERG,ERMN,HCRTR2,LUM,TTC6,SSTR1,COL8A1,CHRNA6,ANKH,BRINP3,TRAT1,TXLNB,CXCL8,LPL,MYT1L,DCHS2,F5,TBC1D8
1	TRUE	0.00474	5740	227	110	0.485	0.019	GO:0023052	BP	25	signaling	1	HECW1,PDK4,ASB4,DCN,ACPP,SYT13,PTGER3,CAMK2B,TLE2,SEMA3C,RIMS1,EPHA6,PTPRC,KCNK2,TRPM3,PPP1R13B,RPH3A,CHGB,RGS1,IL5RA,ANGPT2,TGFB2,SLC1A1,LIN7A,GPLD1,CDH6,FGF12,PDE1A,PLCL1,HPCAL4,MUC5B,FOXO3,TNFSF11,SLC12A5,FOXA2,CITED1,GNAI1,TMOD2,CDKN2D,FOXA1,SYT4,CHL1,VAV3,RERG,CD36,MRAP2,GPR45,SCN2A,SCN7A,CFC1,HCRTR2,SULF1,PCDH10,SSTR1,ADAMTS18,ATP1B1,CNTN4,SLIT2,CORIN,CHRNA6,ATP6V0D2,PLPPR1,LRRC4C,PTPRO,GRI…
1	TRUE	0.00475	5077	236	101	0.428	0.02	TF:M01388_1	tf	21	Factor: Dlx-5; motif: NNRGYAATTRNYKNNN; match class: 1	1	PDK4,DCN,IBSP,RAB27B,CP,HDAC9,SNAP91,TLE2,SLC12A1,RBFOX1,BRINP1,PTPRC,KCNK2,TRPM3,RGS1,IL5RA,SLC17A6,ANGPT2,TMC5,TLE6,SLC1A1,ELMOD1,LIN7A,GPLD1,CDH6,SERPINI2,PDE1A,DNAJC6,TMEM156,SLC12A5,FOXA1,DDC,CHL1,RERG,CD36,MRAP2,SCN2A,SCN7A,HCRTR2,KIAA0319,SULF1,PCDH10,TTC6,SSTR1,MDGA2,CDH18,MLIP,CHRNA6,ATP6V0D2,HABP2,CDH22,TRIM36,GRIA4,PTPRR,LURAP1L,NCAM2,ELMO1,CACNA1D,DYNC1I1,BRINP3,TRAT1,EDIL3,TXLNB,SAMD…
1	TRUE	0.00499	219	137	13	0.095	0.059	REAC:R-HSA-112315	rea	30	Transmission across Chemical Synapses	2	CAMK2B,RIMS1,SLC1A1,LIN7A,GNAI1,CHRNA6,GRIA4,TSPAN7,CACNA2D3,GRIK2,GRIK1,CACNA1E,GABRQ
1	TRUE	0.00524	5087	236	101	0.428	0.02	TF:M03546_1	tf	31	Factor: Dlx-5; motif: AATTAN; match class: 1	1	PDK4,DCN,ACPP,IBSP,RAB27B,CP,HDAC9,COL23A1,SNAP91,SLC12A1,RBFOX1,PTPRC,KCNK2,TRPM3,RGS1,IL5RA,SLC17A6,ANGPT2,R3HDML,TMC5,DNAJC12,ELMOD1,PHACTR1,KHDRBS2,GPLD1,CDH6,SERPINI2,AADAC,PDE1A,DNAJC6,PRG4,SLITRK3,TMEM156,COL21A1,FOXA1,SYT4,RNF128,CHL1,VAV3,RERG,CD36,MRAP2,SCN2A,CFC1,HCRTR2,KIAA0319,SULF1,PCDH10,LUM,TTC6,MDGA2,CORIN,CDH18,MLIP,CHRNA6,HABP2,LRRC4C,TRIM36,GRIA4,GRM1,LURAP1L,ELMO1,SLC24A2,DYN…
1	TRUE	0.00524	5087	236	101	0.428	0.02	TF:M01654_1	tf	37	Factor: DRI1; motif: AATTAA; match class: 1	1	PDK4,DCN,ACPP,IBSP,RAB27B,CP,HDAC9,COL23A1,SNAP91,SLC12A1,RBFOX1,PTPRC,KCNK2,TRPM3,RGS1,IL5RA,SLC17A6,ANGPT2,R3HDML,TMC5,DNAJC12,ELMOD1,PHACTR1,KHDRBS2,GPLD1,CDH6,SERPINI2,AADAC,PDE1A,DNAJC6,PRG4,SLITRK3,TMEM156,COL21A1,FOXA1,SYT4,RNF128,CHL1,VAV3,RERG,CD36,MRAP2,SCN2A,CFC1,HCRTR2,KIAA0319,SULF1,PCDH10,LUM,TTC6,MDGA2,CORIN,CDH18,MLIP,CHRNA6,HABP2,LRRC4C,TRIM36,GRIA4,GRM1,LURAP1L,ELMO1,SLC24A2,DYN…
1	TRUE	0.00583	2033	236	52	0.22	0.026	TF:M02026_1	tf	45	Factor: MEF-2D; motif: WAAATAR; match class: 1	1	PDK4,ASB4,ACPP,CP,HDAC9,RBFOX1,CHGB,CD200,TGFB2,TMC5,DNAJC12,KHDRBS2,SERPINI2,TMEM156,SYT4,ATP8A2,CHL1,RERG,CD36,SCN2A,HCRTR2,KIAA0319,SULF1,PCDH10,MDGA2,MLIP,ATP6V0D2,PLPPR1,CNTNAP4,BMP6,LURAP1L,SLC24A2,HIST1H2BD,TRAT1,GRIK2,C8ORF34,ALDH1A1,PGM2L1,RHOH,FSTL5,GRIK1,NEGR1,OTOL1,GPRIN3,MYT1L,SPTSSB,DCHS2,FAM19A2,LRRTM3,C22ORF42,C21ORF62,SMIM31
1	TRUE	0.00717	667	227	25	0.11	0.037	GO:0005509	MF	36	calcium ion binding	1	SYT13,RPH3A,CDH6,HPCAL4,SULF1,PCDH10,SLIT2,CDH18,HABP2,CDH22,SLC24A2,EDIL3,NELL1,LRP1B,NPNT,FSTL5,MCTP1,PCDH9,SLIT1,SPOCK3,DCHS2,S100A6,CACNA1E,PCDHA1,PCDHA12
1	TRUE	0.0073	134	137	10	0.073	0.075	REAC:R-HSA-5576891	rea	18	Cardiac conduction	2	CAMK2B,KCNK2,FGF12,SCN2A,SCN7A,ATP1B1,CORIN,CACNA1D,CACNA2D3,KCND2
1	TRUE	0.00837	497	236	21	0.089	0.042	TF:M01307_1	tf	20	Factor: Oct3; motif: NATGCAANNN; match class: 1	1	HECW1,IBSP,CP,RIMS1,RGS1,TMC5,SERPINI2,FGF12,FOXO3,OLFM3,TMEM156,CHL1,RERG,SCN7A,PCDH10,CORIN,FAM81B,ELMO1,FAM198B,ALDH1A1,LPL
1	TRUE	0.0087	1519	227	42	0.185	0.028	GO:0051240	BP	41	positive regulation of multicellular organismal process	1	ARX,ASB4,HDAC9,PTGER3,CAMK2B,SEMA3C,BRINP1,RIMS1,PTPRC,ANGPT2,TGFB2,SLC1A1,GPLD1,FOXO3,TNFSF11,SLITRK3,FOXA2,FOXA1,SYT4,ATP8A2,CD36,SULF1,LUM,SLIT2,NKX6-2,BMP6,BRINP3,SERPINI1,NELL1,GALR1,NPNT,CXCL8,PRKCE,OTP,C1QTNF4,NEGR1,LPL,GATA2,NCMAP,MAPT,LRRK2,LRRTM3
1	TRUE	0.00931	42	137	6	0.044	0.143	REAC:R-HSA-5576892	rea	18	Phase 0 - rapid depolarisation	3	CAMK2B,FGF12,SCN2A,SCN7A,CACNA1D,CACNA2D3
1	TRUE	0.00963	254	87	12	0.138	0.047	KEGG:04080	keg	39	Neuroactive ligand-receptor interaction	1	PTGER3,HCRTR2,SSTR1,CHRNA6,GRIA4,GRM1,GRIK2,GALR1,GRM5,GRIK1,CHRM2,GABRQ
1	TRUE	0.01	1474	227	41	0.181	0.028	GO:0005887	CC	3	integral component of plasma membrane	4	SYT13,PTGER3,EPHA6,PTPRC,KCNK2,CD200,TMC5,SLC1A1,OLFM3,TNFSF11,SLC12A5,CD36,SCN2A,SCN7A,HCRTR2,PCDH10,ATP1B1,CHRNA6,PLPPR1,PTPRO,GRIA4,GRM1,ANKH,SLC24A2,TSPAN7,TRAT1,GRIK2,KCNC2,GALR1,NPNT,GRM5,ALCAM,GRIK1,CNTNAP2,CHRM2,KCND2,NCMAP,KCNMB2,PCDHA1,PCDHA12,GABRQ
1	TRUE	0.0104	33	227	6	0.026	0.182	GO:0019228	BP	19	neuronal action potential	1	FGF12,SCN2A,SCN7A,GRIK2,KCND2,KCNMB2
1	TRUE	0.0104	86	137	8	0.058	0.093	REAC:R-HSA-163125	rea	7	Post-translational modification: synthesis of GPI-anchored proteins	1	MDGA1,GPLD1,MDGA2,CNTN4,CD109,NEGR1,NTM,OPCML
1	TRUE	0.0112	148	227	11	0.048	0.074	GO:0031225	CC	3	anchored component of membrane	3	RAB27B,MDGA1,CFC1,MDGA2,CNTN4,CD109,GFRA2,NEGR1,LPL,NTM,OPCML
1	TRUE	0.012	551	236	22	0.093	0.04	TF:M01137_1	tf	42	Factor: FOXO3A; motif: TRTAAACAANWN; match class: 1	1	PDK4,DCN,ACPP,IBSP,CP,RGS1,IL5RA,DNAJC12,SERPINI2,TMEM35A,CD36,GPR45,SCN2A,ERMN,FAM81B,SLC24A2,CACNA1D,C8ORF34,FSTL5,NEGR1,MYT1L,TXNIP
1	TRUE	0.0127	5778	227	109	0.48	0.019	GO:0007154	BP	25	cell communication	1	HECW1,PDK4,ASB4,DCN,ACPP,SYT13,PTGER3,CAMK2B,TLE2,SEMA3C,RIMS1,EPHA6,PTPRC,KCNK2,TRPM3,PPP1R13B,RPH3A,CHGB,RGS1,IL5RA,ANGPT2,TGFB2,SLC1A1,LIN7A,GPLD1,CDH6,FGF12,PDE1A,PLCL1,HPCAL4,MUC5B,FOXO3,TNFSF11,SLC12A5,FOXA2,CITED1,GNAI1,TMOD2,CDKN2D,FOXA1,SYT4,CHL1,VAV3,RERG,CD36,MRAP2,GPR45,SCN2A,SCN7A,CFC1,HCRTR2,SULF1,PCDH10,SSTR1,ADAMTS18,ATP1B1,CNTN4,SLIT2,CHRNA6,ATP6V0D2,PLPPR1,LRRC4C,PTPRO,GRIA4,GRM…
1	TRUE	0.0131	2858	236	65	0.275	0.023	TF:M04069	tf	44	Factor: POU1F1; motif: AWTATGCWAATKAG	1	DCN,ACPP,IBSP,RAB27B,CP,HDAC9,NEXMIF,PTGER3,COL23A1,SLC12A1,RBFOX1,PTPRC,RGS1,TMC5,LIN7A,PHACTR1,GPLD1,SERPINI2,PDE1A,HPCAL4,OLFM3,TMEM156,COL21A1,TMEM35A,TMOD2,CHL1,ERMN,SCN7A,HCRTR2,LUM,ATP1B1,CORIN,CDH18,HABP2,CNTNAP4,FAM81B,NCAM2,CACNA1D,HIST1H2BD,DYNC1I1,TRAT1,FAM198B,SAMD3,TMEM200A,C8ORF34,ALDH1A1,RHOH,GFRA2,FSTL5,GRM5,NEGR1,SLC2A14,LPL,KCTD4,GPR137C,OTOL1,PRR32,GPRIN3,MYT1L,MAPT,DPYD,HMX2,…
1	TRUE	0.0131	2858	236	65	0.275	0.023	TF:M04069_0	tf	44	Factor: POU1F1; motif: AWTATGCWAATKAG; match class: 0	2	DCN,ACPP,IBSP,RAB27B,CP,HDAC9,NEXMIF,PTGER3,COL23A1,SLC12A1,RBFOX1,PTPRC,RGS1,TMC5,LIN7A,PHACTR1,GPLD1,SERPINI2,PDE1A,HPCAL4,OLFM3,TMEM156,COL21A1,TMEM35A,TMOD2,CHL1,ERMN,SCN7A,HCRTR2,LUM,ATP1B1,CORIN,CDH18,HABP2,CNTNAP4,FAM81B,NCAM2,CACNA1D,HIST1H2BD,DYNC1I1,TRAT1,FAM198B,SAMD3,TMEM200A,C8ORF34,ALDH1A1,RHOH,GFRA2,FSTL5,GRM5,NEGR1,SLC2A14,LPL,KCTD4,GPR137C,OTOL1,PRR32,GPRIN3,MYT1L,MAPT,DPYD,HMX2,…
1	TRUE	0.0139	356	227	17	0.075	0.048	GO:0098793	CC	13	presynapse	3	SYT13,RAB27B,RIMS1,KCNK2,RPH3A,SLC17A6,LIN7A,DDC,SYT4,GRM1,CNTNAP4,GRIK2,KCNC2,GRM5,MCTP1,CHRM2,LRRK2
1	TRUE	0.0142	6024	236	113	0.479	0.019	TF:M00423	tf	4	Factor: FOXJ2; motif: AYMATAATATTTKN	1	PDK4,ASB4,DCN,ACPP,IBSP,RAB27B,CP,HDAC9,NEXMIF,COL23A1,SNAP91,TLE2,REEP1,RBFOX1,RIMS1,PTPRC,KCNK2,CHGB,RGS1,IL5RA,CD200,TGFB2,DNAJC12,PHACTR1,KHDRBS2,GPLD1,SERPINI2,FGF12,PDE1A,PRG4,OLFM3,CCDC170,TNFSF11,SLITRK3,TMEM156,TMEM74B,TMEM35A,GNAI1,CDKN2D,FOXA1,SYT4,RNF128,CHL1,CD36,GPR45,ERMN,SCN7A,CFC1,HCRTR2,KIAA0319,SULF1,LUM,MDGA2,ATP1B1,CDH18,MLIP,CHRNA6,ATP6V0D2,FAM135B,PTPRO,CNTNAP4,LURAP1L,CNTN…
1	TRUE	0.0142	6024	236	113	0.479	0.019	TF:M00423_0	tf	4	Factor: FOXJ2; motif: AYMATAATATTTKN; match class: 0	2	PDK4,ASB4,DCN,ACPP,IBSP,RAB27B,CP,HDAC9,NEXMIF,COL23A1,SNAP91,TLE2,REEP1,RBFOX1,RIMS1,PTPRC,KCNK2,CHGB,RGS1,IL5RA,CD200,TGFB2,DNAJC12,PHACTR1,KHDRBS2,GPLD1,SERPINI2,FGF12,PDE1A,PRG4,OLFM3,CCDC170,TNFSF11,SLITRK3,TMEM156,TMEM74B,TMEM35A,GNAI1,CDKN2D,FOXA1,SYT4,RNF128,CHL1,CD36,GPR45,ERMN,SCN7A,CFC1,HCRTR2,KIAA0319,SULF1,LUM,MDGA2,ATP1B1,CDH18,MLIP,CHRNA6,ATP6V0D2,FAM135B,PTPRO,CNTNAP4,LURAP1L,CNTN…
1	TRUE	0.0144	1550	227	42	0.185	0.027	GO:0031226	CC	3	intrinsic component of plasma membrane	3	SYT13,PTGER3,EPHA6,PTPRC,KCNK2,CD200,TMC5,SLC1A1,MDGA1,OLFM3,TNFSF11,SLC12A5,CD36,SCN2A,SCN7A,HCRTR2,PCDH10,ATP1B1,CHRNA6,PLPPR1,PTPRO,GRIA4,GRM1,ANKH,SLC24A2,TSPAN7,TRAT1,GRIK2,KCNC2,GALR1,NPNT,GRM5,ALCAM,GRIK1,CNTNAP2,CHRM2,KCND2,NCMAP,KCNMB2,PCDHA1,PCDHA12,GABRQ
1	TRUE	0.0149	320	227	16	0.07	0.05	GO:0050804	BP	25	modulation of chemical synaptic transmission	2	CAMK2B,RIMS1,PLCL1,GNAI1,SYT4,CNTN4,GRM1,CNTNAP4,SLC24A2,GRIK2,GRM5,PRKCE,GRIK1,MCTP1,MAPT,LRRK2
1	TRUE	0.0154	2811	236	64	0.271	0.023	TF:M04635	tf	40	Factor: TEF-5; motif: AAAAATAT	1	ASB4,ACPP,CP,PTPRC,KCNK2,CHGB,ANGPT2,DNAJC12,LIN7A,MDGA1,GPLD1,AADAC,PDE1A,TNFSF11,TMEM35A,FOXA1,SYT4,CD36,SCN7A,CFC1,HCRTR2,KIAA0319,SULF1,LUM,COL8A1,CDH18,MLIP,CHRNA6,LRRC4C,FAM81B,LURAP1L,SLC24A2,CD109,CACNA1D,TRAT1,GRIK2,ANKRD55,C8ORF34,KCNC2,NPNT,FSTL5,SOSTDC1,KSR2,GALNTL6,LPL,MCTP1,MAB21L1,OTOL1,PRR32,C11ORF87,MYT1L,DPYD,LRRK2,PAX5,KCNMB2,CACNA1E,FAM19A2,F5,LRRTM3,TBC1D8,PCDHA1,C21ORF62,SMI…
1	TRUE	0.0154	2811	236	64	0.271	0.023	TF:M04635_0	tf	40	Factor: TEF-5; motif: AAAAATAT; match class: 0	2	ASB4,ACPP,CP,PTPRC,KCNK2,CHGB,ANGPT2,DNAJC12,LIN7A,MDGA1,GPLD1,AADAC,PDE1A,TNFSF11,TMEM35A,FOXA1,SYT4,CD36,SCN7A,CFC1,HCRTR2,KIAA0319,SULF1,LUM,COL8A1,CDH18,MLIP,CHRNA6,LRRC4C,FAM81B,LURAP1L,SLC24A2,CD109,CACNA1D,TRAT1,GRIK2,ANKRD55,C8ORF34,KCNC2,NPNT,FSTL5,SOSTDC1,KSR2,GALNTL6,LPL,MCTP1,MAB21L1,OTOL1,PRR32,C11ORF87,MYT1L,DPYD,LRRK2,PAX5,KCNMB2,CACNA1E,FAM19A2,F5,LRRTM3,TBC1D8,PCDHA1,C21ORF62,SMI…
1	TRUE	0.0155	321	227	16	0.07	0.05	GO:0099177	BP	25	regulation of trans-synaptic signaling	1	CAMK2B,RIMS1,PLCL1,GNAI1,SYT4,CNTN4,GRM1,CNTNAP4,SLC24A2,GRIK2,GRM5,PRKCE,GRIK1,MCTP1,MAPT,LRRK2
1	TRUE	0.0166	7336	236	131	0.555	0.018	TF:M01292_1	tf	47	Factor: HOXA13; motif: ATAAMA; match class: 1	1	HECW1,PDK4,ASB4,DCN,ACPP,SYT13,IBSP,RAB27B,CP,HDAC9,PTGER3,SNAP91,TLE2,REEP1,SEMA3C,RBFOX1,BRINP1,RIMS1,PTPRC,KCNK2,TRPM3,MAPRE3,RPH3A,CHGB,RGS1,IL5RA,SLC17A6,ANGPT2,TGFB2,DNAJC12,LIN7A,PHACTR1,KHDRBS2,GPLD1,SERPINI2,AADAC,PDE1A,PRG4,OLFM3,CCDC170,SLITRK3,TMEM156,TMEM74B,GNAI1,SYT4,ATP8A2,RNF128,CHL1,CD36,SCN2A,ERMN,SCN7A,CFC1,HCRTR2,KIAA0319,SULF1,PCDH10,LUM,TTC6,COL8A1,CORIN,CDH18,CHRNA6,HABP2,…
1	TRUE	0.0179	402	227	18	0.079	0.045	GO:0042391	BP	6	regulation of membrane potential	1	DCN,RIMS1,KCNK2,FGF12,SCN2A,SCN7A,ATP1B1,CHRNA6,GRIA4,CACNA1D,GRIK2,GRM5,GRIK1,KCND2,MAPT,LRRK2,KCNMB2,CACNA1E
1	TRUE	0.0186	9638	236	161	0.682	0.017	TF:M01884	tf	10	Factor: IRF-7; motif: AAGWGAA	1	HECW1,PDK4,ARX,ASB4,DCN,ACPP,IBSP,RAB27B,CP,NEXMIF,PTGER3,CAMK2B,TLE2,SLC12A1,SEMA3C,RIMS1,EPHA6,PTPRC,MAPRE3,RGS1,ANGPT2,CD200,TGFB2,WFDC1,TMC5,SLC1A1,LIN7A,MDGA1,KHDRBS2,GPLD1,CDH6,SERPINI2,FGF12,PDE1A,DNAJC6,PRG4,FOXO3,TNFSF11,SLITRK3,TMEM156,SLC12A5,TOX2,COL21A1,FOXA2,TMEM35A,GNAI1,TMOD2,CDKN2D,FOXA1,DDC,SYT4,RNF128,CHL1,VAV3,RERG,CD36,MRAP2,GPR45,SCN2A,ERMN,SCN7A,CFC1,HCRTR2,KIAA0319,SULF1,P…
1	TRUE	0.0186	9638	236	161	0.682	0.017	TF:M01884_0	tf	10	Factor: IRF-7; motif: AAGWGAA; match class: 0	2	HECW1,PDK4,ARX,ASB4,DCN,ACPP,IBSP,RAB27B,CP,NEXMIF,PTGER3,CAMK2B,TLE2,SLC12A1,SEMA3C,RIMS1,EPHA6,PTPRC,MAPRE3,RGS1,ANGPT2,CD200,TGFB2,WFDC1,TMC5,SLC1A1,LIN7A,MDGA1,KHDRBS2,GPLD1,CDH6,SERPINI2,FGF12,PDE1A,DNAJC6,PRG4,FOXO3,TNFSF11,SLITRK3,TMEM156,SLC12A5,TOX2,COL21A1,FOXA2,TMEM35A,GNAI1,TMOD2,CDKN2D,FOXA1,DDC,SYT4,RNF128,CHL1,VAV3,RERG,CD36,MRAP2,GPR45,SCN2A,ERMN,SCN7A,CFC1,HCRTR2,KIAA0319,SULF1,P…
1	TRUE	0.0189	1042	227	32	0.141	0.031	GO:0048666	BP	41	neuron development	4	ARX,CAMK2B,CTNNA2,SEMA3C,RIMS1,TGFB2,OLFM3,SLITRK3,SLC12A5,SYT4,ATP8A2,CHL1,KIAA0319,CNTN4,SLIT2,LRRC4C,PTPRO,NCAM2,SERPINI1,GFRA2,ALCAM,NEGR1,CNTNAP2,GATA2,NTM,OPCML,MYT1L,MAPT,SLIT1,LRRK2,S100A6,DOK6
1	TRUE	0.0189	2544	227	59	0.26	0.023	GO:0044459	CC	3	plasma membrane part	2	SYT13,RAB27B,PTGER3,CTNNA2,SLC12A1,RIMS1,EPHA6,PTPRC,KCNK2,RGS1,CD200,TMC5,SLC1A1,LIN7A,MDGA1,OLFM3,TNFSF11,SLC12A5,GNAI1,CD36,SCN2A,SCN7A,HCRTR2,PCDH10,ATP1B1,CHRNA6,ATP6V0D2,PLPPR1,LRRC4C,PTPRO,GRIA4,GRM1,CNTNAP4,ANKH,SLC24A2,TSPAN7,CACNA1D,TRAT1,GRIK2,KCNC2,GALR1,RHOH,NPNT,GRM5,ALCAM,GRIK1,CNTNAP2,CHRM2,KCND2,NCMAP,MAPT,LRRK2,KCNMB2,S100A6,CACNA1E,LRRTM3,PCDHA1,PCDHA12,GABRQ
1	TRUE	0.0193	1504	236	41	0.174	0.027	TF:M04715_1	tf	9	Factor: Oct-2; motif: ATTTGCA; match class: 1	3	IBSP,RAB27B,CP,HDAC9,PTGER3,COL23A1,RBFOX1,RGS1,PHACTR1,CDH6,SERPINI2,FGF12,OLFM3,CCDC170,SLITRK3,TMEM156,DDC,GRIA4,CNTNAP4,FAM81B,NCAM2,CNTNAP5,TSPAN7,GRIK2,C8ORF34,ALDH1A1,CXCL8,OTP,LPL,GPHB5,KCTD4,MAB21L1,OTOL1,GPRIN3,HMX2,LRRK2,KCNMB2,FAM19A2,PNMA5,PCDHA1,AC010616.1
1	TRUE	0.0214	532	227	21	0.093	0.039	GO:0044297	CC	13	cell body	1	BRINP1,KCNK2,TGFB2,PDE1A,SLC12A5,DDC,SYT4,ERMN,GRIA4,CYGB,BRINP3,SERPINI1,GRIK2,KCNC2,ENDOG,ALCAM,CNTNAP2,CHRM2,KCND2,MAPT,LRRK2
1	TRUE	0.0261	5675	236	107	0.453	0.019	TF:M02097_1	tf	27	Factor: LHX3; motif: ATTAAW; match class: 1	1	PDK4,ASB4,DCN,ACPP,IBSP,RAB27B,CP,HDAC9,SNAP91,SLC12A1,RBFOX1,PTPRC,KCNK2,RPH3A,RGS1,IL5RA,SLC17A6,ANGPT2,TMC5,DNAJC12,ELMOD1,LIN7A,PHACTR1,KHDRBS2,CDH6,SERPINI2,FGF12,AADAC,PDE1A,PRG4,SLITRK3,TMEM156,TMEM35A,FOXA1,SYT4,RERG,CD36,SCN2A,ERMN,CFC1,HCRTR2,KIAA0319,SULF1,LUM,COL8A1,CORIN,CDH18,MLIP,CHRNA6,ATP6V0D2,PLPPR1,HABP2,LRRC4C,GRIA4,CNTNAP4,FAM81B,LURAP1L,ANKH,ELMO1,SLC24A2,TSPAN7,CACNA1D,DYNC…
1	TRUE	0.0282	4000	236	82	0.347	0.021	TF:M01362	tf	5	Factor: CART1; motif: NGNNYTAATTARTNNNN	1	PDK4,ACPP,RAB27B,HDAC9,SNAP91,TLE2,RBFOX1,BRINP1,PTPRC,KCNK2,TRPM3,RGS1,ANGPT2,TMC5,TLE6,SLC1A1,ELMOD1,PHACTR1,GPLD1,SERPINI2,DNAJC6,SLC12A5,TMOD2,DDC,CHL1,RERG,CD36,MRAP2,SCN2A,SCN7A,HCRTR2,KIAA0319,PCDH10,TTC6,MDGA2,CDH18,CHRNA6,HABP2,CDH22,TRIM36,GRIA4,PTPRR,LURAP1L,ANKH,ELMO1,CACNA1D,DYNC1I1,BRINP3,TRAT1,EDIL3,TXLNB,SAMD3,TMEM200A,ANKRD55,ZNF704,ENDOG,GFRA2,GRM5,CXCL8,GRIK1,SOSTDC1,OTP,CNTNAP…
1	TRUE	0.0282	4000	236	82	0.347	0.021	TF:M01362_0	tf	5	Factor: CART1; motif: NGNNYTAATTARTNNNN; match class: 0	2	PDK4,ACPP,RAB27B,HDAC9,SNAP91,TLE2,RBFOX1,BRINP1,PTPRC,KCNK2,TRPM3,RGS1,ANGPT2,TMC5,TLE6,SLC1A1,ELMOD1,PHACTR1,GPLD1,SERPINI2,DNAJC6,SLC12A5,TMOD2,DDC,CHL1,RERG,CD36,MRAP2,SCN2A,SCN7A,HCRTR2,KIAA0319,PCDH10,TTC6,MDGA2,CDH18,CHRNA6,HABP2,CDH22,TRIM36,GRIA4,PTPRR,LURAP1L,ANKH,ELMO1,CACNA1D,DYNC1I1,BRINP3,TRAT1,EDIL3,TXLNB,SAMD3,TMEM200A,ANKRD55,ZNF704,ENDOG,GFRA2,GRM5,CXCL8,GRIK1,SOSTDC1,OTP,CNTNAP…
1	TRUE	0.0317	5010	236	97	0.411	0.019	TF:M04327	tf	33	Factor: GSX1; motif: NNYMATTANN	1	PDK4,DCN,ACPP,IBSP,RAB27B,HDAC9,SNAP91,TLE2,SLC12A1,SEMA3C,RBFOX1,BRINP1,PTPRC,KCNK2,TRPM3,RGS1,IL5RA,SLC17A6,ANGPT2,TMC5,TLE6,SLC1A1,ELMOD1,LIN7A,PHACTR1,GPLD1,SERPINI2,PDE1A,DNAJC6,TMEM156,SLC12A5,TMOD2,FOXA1,DDC,CHL1,RERG,CD36,MRAP2,SCN2A,SCN7A,HCRTR2,KIAA0319,PCDH10,TTC6,MDGA2,CDH18,CHRNA6,ATP6V0D2,HABP2,CDH22,TRIM36,GRIA4,PTPRR,LURAP1L,ANKH,NCAM2,ELMO1,CACNA1D,DYNC1I1,BRINP3,TRAT1,EDIL3,TXLN…
1	TRUE	0.0317	5010	236	97	0.411	0.019	TF:M04327_0	tf	33	Factor: GSX1; motif: NNYMATTANN; match class: 0	2	PDK4,DCN,ACPP,IBSP,RAB27B,HDAC9,SNAP91,TLE2,SLC12A1,SEMA3C,RBFOX1,BRINP1,PTPRC,KCNK2,TRPM3,RGS1,IL5RA,SLC17A6,ANGPT2,TMC5,TLE6,SLC1A1,ELMOD1,LIN7A,PHACTR1,GPLD1,SERPINI2,PDE1A,DNAJC6,TMEM156,SLC12A5,TMOD2,FOXA1,DDC,CHL1,RERG,CD36,MRAP2,SCN2A,SCN7A,HCRTR2,KIAA0319,PCDH10,TTC6,MDGA2,CDH18,CHRNA6,ATP6V0D2,HABP2,CDH22,TRIM36,GRIA4,PTPRR,LURAP1L,ANKH,NCAM2,ELMO1,CACNA1D,DYNC1I1,BRINP3,TRAT1,EDIL3,TXLN…
1	TRUE	0.0329	303	227	15	0.066	0.05	GO:0005261	MF	16	cation channel activity	1	KCNK2,TRPM3,SCN2A,SCN7A,CHRNA6,GRIA4,SLC24A2,CACNA1D,CACNA2D3,GRIK2,KCNC2,GRIK1,KCND2,KCNMB2,CACNA1E
1	TRUE	0.0334	459	236	19	0.081	0.041	TF:M00294_1	tf	14	Factor: HFH8; motif: NNNTGTTTATNTR; match class: 1	1	ACPP,CP,IL5RA,CD200,DNAJC12,SERPINI2,PDE1A,OLFM3,ERMN,LUM,CDH18,SAMD3,TMEM200A,OTOL1,GPRIN3,MYT1L,DPYD,PAX5,SOWAHA
1	TRUE	0.0369	306	227	15	0.066	0.049	GO:1902495	CC	12	transmembrane transporter complex	1	KCNK2,OLFM3,SCN2A,SCN7A,ATP1B1,CHRNA6,GRIA4,CACNA1D,GRIK2,KCNC2,CNTNAP2,KCND2,KCNMB2,CACNA1E,GABRQ
1	TRUE	0.0372	195	137	11	0.08	0.056	REAC:R-HSA-397014	rea	18	Muscle contraction	1	CAMK2B,KCNK2,FGF12,TMOD2,SCN2A,SCN7A,ATP1B1,CORIN,CACNA1D,CACNA2D3,KCND2
1	TRUE	0.0389	510	227	20	0.088	0.039	GO:0044057	BP	41	regulation of system process	2	ACPP,PTGER3,CAMK2B,RIMS1,TGFB2,SLC1A1,FGF12,ATP1B1,CORIN,MLIP,PTPRO,GRM1,BMP6,CACNA1D,GALR1,NPNT,CHRM2,NCMAP,LRRK2,KCNMB2
1	TRUE	0.0413	2592	236	59	0.25	0.023	TF:M00342	tf	43	Factor: Oct-1; motif: TATGCAAATN	1	PDK4,IBSP,RAB27B,CP,HDAC9,PTGER3,COL23A1,RIMS1,PTPRC,RGS1,TMC5,DNAJC12,PHACTR1,SERPINI2,FGF12,HPCAL4,FOXO3,OLFM3,SLITRK3,TMEM156,GNAI1,TMOD2,SYT4,CHL1,RERG,SCN7A,KIAA0319,COL8A1,CORIN,HABP2,GRIA4,GRM1,FAM81B,LURAP1L,ELMO1,TSPAN7,SAMD3,TMEM200A,ALDH1A1,RHOH,FSTL5,GRM5,SOSTDC1,NEGR1,LPL,MCTP1,KCTD4,MB21D2,MAB21L1,OTOL1,PRR32,GPRIN3,MYT1L,HMX2,AC099489.1,KCNMB2,FAM19A2,PCDHA1,C21ORF62
1	TRUE	0.0413	2592	236	59	0.25	0.023	TF:M00342_0	tf	43	Factor: Oct-1; motif: TATGCAAATN; match class: 0	2	PDK4,IBSP,RAB27B,CP,HDAC9,PTGER3,COL23A1,RIMS1,PTPRC,RGS1,TMC5,DNAJC12,PHACTR1,SERPINI2,FGF12,HPCAL4,FOXO3,OLFM3,SLITRK3,TMEM156,GNAI1,TMOD2,SYT4,CHL1,RERG,SCN7A,KIAA0319,COL8A1,CORIN,HABP2,GRIA4,GRM1,FAM81B,LURAP1L,ELMO1,TSPAN7,SAMD3,TMEM200A,ALDH1A1,RHOH,FSTL5,GRM5,SOSTDC1,NEGR1,LPL,MCTP1,KCTD4,MB21D2,MAB21L1,OTOL1,PRR32,GPRIN3,MYT1L,HMX2,AC099489.1,KCNMB2,FAM19A2,PCDHA1,C21ORF62
1	TRUE	0.0414	309	227	15	0.066	0.049	GO:0097060	CC	13	synaptic membrane	1	RIMS1,LIN7A,CHRNA6,LRRC4C,GRIA4,GRM1,CNTNAP4,GRIK2,KCNC2,GRM5,GRIK1,CHRM2,KCND2,LRRTM3,GABRQ
1	TRUE	0.0418	5591	236	105	0.445	0.019	TF:M04715	tf	9	Factor: Oct-2; motif: ATTTGCA	1	HECW1,PDK4,ARX,IBSP,RAB27B,CP,HDAC9,PTGER3,COL23A1,CAMK2B,CTNNA2,REEP1,RBFOX1,RIMS1,KCNK2,TRPM3,RPH3A,CHGB,RGS1,IL5RA,TMC5,LIN7A,PHACTR1,GPLD1,CDH6,SERPINI2,FGF12,AADAC,PDE1A,DNAJC6,PRG4,HPCAL4,MUC5B,FOXO3,OLFM3,CCDC170,TNFSF11,SLITRK3,TMEM156,FOXA2,TMEM35A,GNAI1,TMOD2,DDC,SYT4,CHL1,RERG,SCN7A,CFC1,HCRTR2,KIAA0319,TTC6,SLIT2,CORIN,CDH18,ATP6V0D2,HABP2,CDH22,PTPRO,GRIA4,CNTNAP4,PTPRR,FAM81B,NCAM2,…
1	TRUE	0.0418	5591	236	105	0.445	0.019	TF:M04715_0	tf	9	Factor: Oct-2; motif: ATTTGCA; match class: 0	2	HECW1,PDK4,ARX,IBSP,RAB27B,CP,HDAC9,PTGER3,COL23A1,CAMK2B,CTNNA2,REEP1,RBFOX1,RIMS1,KCNK2,TRPM3,RPH3A,CHGB,RGS1,IL5RA,TMC5,LIN7A,PHACTR1,GPLD1,CDH6,SERPINI2,FGF12,AADAC,PDE1A,DNAJC6,PRG4,HPCAL4,MUC5B,FOXO3,OLFM3,CCDC170,TNFSF11,SLITRK3,TMEM156,FOXA2,TMEM35A,GNAI1,TMOD2,DDC,SYT4,CHL1,RERG,SCN7A,CFC1,HCRTR2,KIAA0319,TTC6,SLIT2,CORIN,CDH18,ATP6V0D2,HABP2,CDH22,PTPRO,GRIA4,CNTNAP4,PTPRR,FAM81B,NCAM2,…
1	TRUE	0.0423	5385	236	102	0.432	0.019	TF:M04328	tf	24	Factor: GSX2; motif: NNYMATTANN	1	PDK4,ARX,DCN,ACPP,IBSP,RAB27B,HDAC9,SNAP91,TLE2,SLC12A1,SEMA3C,RBFOX1,BRINP1,PTPRC,KCNK2,TRPM3,RGS1,IL5RA,SLC17A6,ANGPT2,TMC5,TLE6,SLC1A1,ELMOD1,LIN7A,PHACTR1,MDGA1,GPLD1,SERPINI2,PDE1A,DNAJC6,TMEM156,SLC12A5,TMOD2,FOXA1,DDC,CHL1,VAV3,RERG,CD36,MRAP2,SCN2A,SCN7A,CFC1,HCRTR2,KIAA0319,PCDH10,TTC6,MDGA2,CORIN,CDH18,MLIP,CHRNA6,HABP2,CDH22,TRIM36,GRIA4,PTPRR,LURAP1L,ANKH,NCAM2,ELMO1,CACNA1D,DYNC1I1,B…
1	TRUE	0.0423	5385	236	102	0.432	0.019	TF:M04328_0	tf	24	Factor: GSX2; motif: NNYMATTANN; match class: 0	2	PDK4,ARX,DCN,ACPP,IBSP,RAB27B,HDAC9,SNAP91,TLE2,SLC12A1,SEMA3C,RBFOX1,BRINP1,PTPRC,KCNK2,TRPM3,RGS1,IL5RA,SLC17A6,ANGPT2,TMC5,TLE6,SLC1A1,ELMOD1,LIN7A,PHACTR1,MDGA1,GPLD1,SERPINI2,PDE1A,DNAJC6,TMEM156,SLC12A5,TMOD2,FOXA1,DDC,CHL1,VAV3,RERG,CD36,MRAP2,SCN2A,SCN7A,CFC1,HCRTR2,KIAA0319,PCDH10,TTC6,MDGA2,CORIN,CDH18,MLIP,CHRNA6,HABP2,CDH22,TRIM36,GRIA4,PTPRR,LURAP1L,ANKH,NCAM2,ELMO1,CACNA1D,DYNC1I1,B…
1	TRUE	0.0429	740	227	25	0.11	0.034	GO:0036477	CC	13	somatodendritic compartment	2	BRINP1,KCNK2,TGFB2,PDE1A,SLC12A5,DDC,SYT4,CHL1,ERMN,PTPRO,GRIA4,GRM1,CNTNAP4,CYGB,BRINP3,SERPINI1,GRIK2,KCNC2,ENDOG,ALCAM,CNTNAP2,CHRM2,KCND2,MAPT,LRRK2
1	TRUE	0.044	2964	236	65	0.275	0.022	TF:M00464	tf	28	Factor: POU3F2; motif: TTATGYTAAT	1	PDK4,ASB4,DCN,IBSP,CP,HDAC9,SLC12A1,RBFOX1,BRINP1,PTPRC,KCNK2,IL5RA,DNAJC12,LIN7A,KHDRBS2,GPLD1,SERPINI2,PDE1A,PRG4,HPCAL4,TMEM156,COL21A1,TMEM35A,ATP8A2,CHL1,RERG,MRAP2,ERMN,SCN7A,CFC1,HCRTR2,LUM,CDH18,MLIP,PTPRO,CNTNAP4,LURAP1L,ELMO1,CACNA1D,HIST1H2BD,TRAT1,FAM198B,GRIK2,ZNF704,ALDH1A1,RHOH,GFRA2,LRP1B,FSTL5,CXCL8,GALNTL6,LPL,GPHB5,MB21D2,GPR137C,OTOL1,PRR32,MYT1L,DPYD,SPOCK3,FAM19A2,SOWAHA,PCD…
1	TRUE	0.044	2964	236	65	0.275	0.022	TF:M00464_0	tf	28	Factor: POU3F2; motif: TTATGYTAAT; match class: 0	2	PDK4,ASB4,DCN,IBSP,CP,HDAC9,SLC12A1,RBFOX1,BRINP1,PTPRC,KCNK2,IL5RA,DNAJC12,LIN7A,KHDRBS2,GPLD1,SERPINI2,PDE1A,PRG4,HPCAL4,TMEM156,COL21A1,TMEM35A,ATP8A2,CHL1,RERG,MRAP2,ERMN,SCN7A,CFC1,HCRTR2,LUM,CDH18,MLIP,PTPRO,CNTNAP4,LURAP1L,ELMO1,CACNA1D,HIST1H2BD,TRAT1,FAM198B,GRIK2,ZNF704,ALDH1A1,RHOH,GFRA2,LRP1B,FSTL5,CXCL8,GALNTL6,LPL,GPHB5,MB21D2,GPR137C,OTOL1,PRR32,MYT1L,DPYD,SPOCK3,FAM19A2,SOWAHA,PCD…
1	TRUE	0.0459	1185	236	34	0.144	0.029	TF:M00941	tf	26	Factor: MEF-2; motif: RGCTATWTTTAR	1	ASB4,IBSP,CP,HDAC9,WFDC1,PHACTR1,FGF12,AADAC,PRG4,TMEM156,SLC12A5,FOXA1,SYT4,ATP8A2,RERG,ERMN,HCRTR2,LUM,TTC6,SSTR1,COL8A1,CDH18,ANKH,BRINP3,TRAT1,GRM5,LPL,OTOL1,GPRIN3,MYT1L,LRRK2,DCHS2,F5,TBC1D8
1	TRUE	0.0459	1185	236	34	0.144	0.029	TF:M00941_0	tf	26	Factor: MEF-2; motif: RGCTATWTTTAR; match class: 0	2	ASB4,IBSP,CP,HDAC9,WFDC1,PHACTR1,FGF12,AADAC,PRG4,TMEM156,SLC12A5,FOXA1,SYT4,ATP8A2,RERG,ERMN,HCRTR2,LUM,TTC6,SSTR1,COL8A1,CDH18,ANKH,BRINP3,TRAT1,GRM5,LPL,OTOL1,GPRIN3,MYT1L,LRRK2,DCHS2,F5,TBC1D8
1	TRUE	0.0481	313	227	15	0.066	0.048	GO:1990351	CC	12	transporter complex	1	KCNK2,OLFM3,SCN2A,SCN7A,ATP1B1,CHRNA6,GRIA4,CACNA1D,GRIK2,KCNC2,CNTNAP2,KCND2,KCNMB2,CACNA1E,GABRQ
1	TRUE	0.0492	4587	236	90	0.381	0.02	TF:M03842	tf	29	Factor: POU3F1; motif: RNYBCATTTGCATTWCAA	1	ARX,IBSP,RAB27B,CP,HDAC9,NEXMIF,PTGER3,SLC12A1,RBFOX1,RIMS1,PTPRC,IL5RA,TMC5,TLE6,DNAJC12,ELMOD1,PHACTR1,CDH6,SERPINI2,FGF12,PDE1A,DNAJC6,MUC5B,FOXO3,OLFM3,TMEM156,FOXA2,TMEM35A,GNAI1,TMOD2,DDC,SYT4,CHL1,VAV3,RERG,CD36,GPR45,SCN2A,SCN7A,HCRTR2,KIAA0319,LUM,CORIN,MLIP,NKX6-2,GRIA4,PTPRR,FAM81B,NCAM2,ELMO1,HIST1H2BD,TRAT1,FAM198B,GRIK2,TXLNB,ANKRD55,C8ORF34,PGM2L1,RHOH,FSTL5,GRM5,KRT4,SOSTDC1,OTP,N…
1	TRUE	0.0492	4587	236	90	0.381	0.02	TF:M03842_0	tf	29	Factor: POU3F1; motif: RNYBCATTTGCATTWCAA; match class: 0	2	ARX,IBSP,RAB27B,CP,HDAC9,NEXMIF,PTGER3,SLC12A1,RBFOX1,RIMS1,PTPRC,IL5RA,TMC5,TLE6,DNAJC12,ELMOD1,PHACTR1,CDH6,SERPINI2,FGF12,PDE1A,DNAJC6,MUC5B,FOXO3,OLFM3,TMEM156,FOXA2,TMEM35A,GNAI1,TMOD2,DDC,SYT4,CHL1,VAV3,RERG,CD36,GPR45,SCN2A,SCN7A,HCRTR2,KIAA0319,LUM,CORIN,MLIP,NKX6-2,GRIA4,PTPRR,FAM81B,NCAM2,ELMO1,HIST1H2BD,TRAT1,FAM198B,GRIK2,TXLNB,ANKRD55,C8ORF34,PGM2L1,RHOH,FSTL5,GRM5,KRT4,SOSTDC1,OTP,N…

## Sheet: mRNAseq SURF1 vs CTL 8w DNs
id	CTL	SURF1	baseMean	log2FoldChange	lfcSE	stat	pvalue	padj	symbol	description	sig
ENSG00000164530.13	1362.32	9.65114	685.986	-7.14341	0.617919	-11.5604	6.53762e-31	1.11859e-26	PI16	peptidase inhibitor 16	TRUE
ENSG00000198105.13	294.672	4375.42	2335.05	3.89207	0.384909	10.1117	4.90433e-24	4.19566e-20	ZNF248	zinc finger protein 248	TRUE
ENSG00000126803.9	61.1723	21911.6	10986.4	8.48397	0.934231	9.08124	1.07349e-19	4.59186e-16	HSPA2	heat shock protein family A (Hsp70) member 2	TRUE
ENSG00000143333.6	285.254	4681.53	2483.39	4.03642	0.443542	9.10042	8.99802e-20	4.59186e-16	RGS16	regulator of G protein signaling 16	TRUE
ENSG00000152977.9	322.289	7564.69	3943.49	4.55315	0.52122	8.73555	2.42472e-18	8.29741e-15	ZIC1	Zic family member 1	TRUE
ENSG00000198467.13	583.016	8597.78	4590.4	3.88227	0.451648	8.59579	8.2696e-18	2.35822e-14	TPM2	tropomyosin 2	TRUE
ENSG00000168743.12	3786.47	164.096	1975.28	-4.52801	0.550535	-8.22475	1.956e-16	4.78103e-13	NPNT	nephronectin	TRUE
ENSG00000121207.11	7364.62	632.57	3998.59	-3.5413	0.439209	-8.06289	7.45114e-16	1.59361e-12	LRAT	lecithin retinol acyltransferase (phosphatidylcholine--retinol O-acyltransferase)	TRUE
ENSG00000226686.7	6.0881	298.014	152.051	5.61233	0.706224	7.94695	1.91153e-15	3.63404e-12	LINC01535	long intergenic non-protein coding RNA 1535	TRUE
ENSG00000262655.3	162955	3755.86	83355.6	-5.43919	0.694737	-7.82913	4.91248e-15	8.40526e-12	SPON1	spondin 1	TRUE
ENSG00000138829.11	696.245	6390.71	3543.48	3.19833	0.409504	7.81024	5.70772e-15	8.87811e-12	FBN2	fibrillin 2	TRUE
ENSG00000266524.2	154.834	2068.13	1111.48	3.73894	0.521251	7.17302	7.33591e-13	1.04598e-09	GDF10	growth differentiation factor 10	TRUE
ENSG00000196542.8	313.482	20.8152	167.148	-3.91214	0.548648	-7.1305	1.00003e-12	1.31619e-09	SPTSSB	serine palmitoyltransferase small subunit B	TRUE
ENSG00000139329.4	40320.4	2215.98	21268.2	-4.1855	0.593519	-7.05201	1.76353e-12	2.15528e-09	LUM	lumican	TRUE
ENSG00000175445.14	8015.83	638.851	4327.34	-3.64943	0.519763	-7.02132	2.19775e-12	2.5069e-09	LPL	lipoprotein lipase	TRUE
ENSG00000129514.5	33334	79.6091	16706.8	-8.70981	1.25834	-6.92169	4.46282e-12	4.77243e-09	FOXA1	forkhead box A1	TRUE
ENSG00000011465.16	114462	199.235	57330.4	-9.16598	1.39207	-6.58443	4.56639e-11	4.59594e-08	DCN	decorin	TRUE
ENSG00000144152.12	3524.82	369.849	1947.33	-3.25241	0.494677	-6.57482	4.87127e-11	4.63041e-08	FBLN7	fibulin 7	TRUE
ENSG00000135750.14	272.802	1735.04	1003.92	2.66909	0.407875	6.54388	5.99423e-11	5.27589e-08	KCNK1	potassium two pore domain channel subfamily K member 1	TRUE
ENSG00000197410.12	366.04	17.007	191.524	-4.42561	0.676737	-6.53963	6.16702e-11	5.27589e-08	DCHS2	dachsous cadherin-related 2	TRUE
ENSG00000174600.13	3.27034	248.998	126.134	6.24757	0.958276	6.51959	7.04998e-11	5.74406e-08	CMKLR1	chemerin chemokine-like receptor 1	TRUE
ENSG00000174963.17	51.5383	1161.63	606.585	4.49621	0.697872	6.44274	1.17336e-10	9.12552e-08	ZIC4	Zic family member 4	TRUE
ENSG00000178860.8	3.30444	148.211	75.7575	5.49249	0.853933	6.43198	1.25949e-10	9.3695e-08	MSC	musculin	TRUE
ENSG00000125798.14	4804.48	0.547757	2402.51	-13.1265	2.05031	-6.40221	1.53147e-10	1.09181e-07	FOXA2	forkhead box A2	TRUE
ENSG00000156925.11	62.3595	2175.53	1118.94	5.12359	0.803999	6.37263	1.85809e-10	1.22603e-07	ZIC3	Zic family member 3	TRUE
ENSG00000243710.7	765.397	100.19	432.793	-2.93301	0.460281	-6.37222	1.86306e-10	1.22603e-07	CFAP57	cilia and flagella associated protein 57	TRUE
ENSG00000169840.4	27.443	370.369	198.906	3.75673	0.591678	6.34928	2.16319e-10	1.37082e-07	GSX1	GS homeobox 1	TRUE
ENSG00000165169.10	240.266	2975.18	1607.72	3.62987	0.577552	6.28492	3.28015e-10	2.0044e-07	DYNLT3	dynein light chain Tctex-type 3	TRUE
ENSG00000149451.17	32.9855	530.264	281.625	4.00484	0.638677	6.27053	3.59822e-10	2.12295e-07	ADAM33	ADAM metallopeptidase domain 33	TRUE
ENSG00000047457.13	91410.7	4927.31	48169	-4.2135	0.678403	-6.21091	5.26798e-10	2.91643e-07	CP	ceruloplasmin	TRUE
ENSG00000166006.12	435.868	24.7017	230.285	-4.14231	0.666993	-6.21043	5.284e-10	2.91643e-07	KCNC2	potassium voltage-gated channel subfamily C member 2	TRUE
ENSG00000160180.15	3942.07	14.4507	1978.26	-8.09181	1.3481	-6.0024	1.94427e-09	1.03958e-06	TFF3	trefoil factor 3	TRUE
ENSG00000275216.1	18.7169	226.881	122.799	3.59883	0.605129	5.94722	2.72742e-09	1.41413e-06	AL161431.1		TRUE
ENSG00000198734.10	3389	25.484	1707.24	-7.05631	1.20093	-5.87572	4.21004e-09	2.11864e-06	F5	coagulation factor V	TRUE
ENSG00000184216.13	274.154	1824.97	1049.56	2.73466	0.47501	5.75705	8.55942e-09	4.18433e-06	IRAK1	interleukin 1 receptor associated kinase 1	TRUE
ENSG00000248771.5	1543.42	0.547757	771.984	-11.4888	1.99846	-5.74882	8.98672e-09	4.27119e-06	SMIM31	small integral membrane protein 31	TRUE
ENSG00000174473.15	880.766	124.474	502.62	-2.82338	0.505286	-5.58769	2.30113e-08	1.06412e-05	GALNTL6	polypeptide N-acetylgalactosaminyltransferase like 6	TRUE
ENSG00000165164.13	1129.44	200.587	665.015	-2.49361	0.446852	-5.5804	2.39963e-08	1.08046e-05	CFAP47	cilia and flagella associated protein 47	TRUE
ENSG00000065320.8	265692	11821.4	138757	-4.49028	0.805861	-5.57202	2.51799e-08	1.10469e-05	NTN1	netrin 1	TRUE
ENSG00000154330.12	868.484	60.4367	464.46	-3.8461	0.693038	-5.54962	2.86287e-08	1.22459e-05	PGM5	phosphoglucomutase 5	TRUE
ENSG00000079215.13	114507	24765.5	69636.3	-2.20904	0.400152	-5.5205	3.38043e-08	1.41071e-05	SLC1A3	solute carrier family 1 member 3	TRUE
ENSG00000120262.9	1523.12	340.687	931.903	-2.16049	0.392795	-5.5003	3.7914e-08	1.54093e-05	CCDC170	coiled-coil domain containing 170	TRUE
ENSG00000166573.5	2085.03	53.6034	1069.32	-5.28111	0.960801	-5.49657	3.87258e-08	1.54093e-05	GALR1	galanin receptor 1	TRUE
ENSG00000187017.15	171.555	1800.21	985.881	3.39083	0.619207	5.47609	4.34833e-08	1.69091e-05	ESPN	espin	TRUE
ENSG00000091181.19	214.537	12.1814	113.359	-4.13513	0.763305	-5.4174	6.04711e-08	2.28988e-05	IL5RA	interleukin 5 receptor subunit alpha	TRUE
ENSG00000112293.14	1320.17	217.568	768.871	-2.6015	0.480496	-5.4142	6.15631e-08	2.28988e-05	GPLD1	glycosylphosphatidylinositol specific phospholipase D1	TRUE
ENSG00000198883.11	649.947	40.3786	345.163	-4.00798	0.74099	-5.40895	6.33954e-08	2.30786e-05	PNMA5	paraneoplastic Ma antigen family member 5	TRUE
ENSG00000100427.15	54643.5	8132.62	31388.1	-2.74826	0.508635	-5.40319	6.54645e-08	2.33074e-05	MLC1	megalencephalic leukoencephalopathy with subcortical cysts 1	TRUE
ENSG00000128564.6	37966.1	239610	138788	2.65791	0.492231	5.39971	6.67483e-08	2.33074e-05	VGF	VGF nerve growth factor inducible	TRUE
ENSG00000004848.7	7847.56	127.552	3987.56	-5.94303	1.10493	-5.37863	7.50532e-08	2.56832e-05	ARX	aristaless related homeobox	TRUE
ENSG00000050767.15	10350.9	1120.14	5735.5	-3.20798	0.596893	-5.37447	7.68104e-08	2.57691e-05	COL23A1	collagen type XXIII alpha 1 chain	TRUE
ENSG00000080644.15	14714.6	1487.62	8101.1	-3.30622	0.617909	-5.35066	8.76363e-08	2.88357e-05	CHRNA3	cholinergic receptor nicotinic alpha 3 subunit	TRUE
ENSG00000134121.9	125464	1504.65	63484.2	-6.38165	1.19682	-5.33217	9.70452e-08	3.13291e-05	CHL1	cell adhesion molecule L1 like	TRUE
ENSG00000258175.1	330.067	1.04339	165.555	-8.28398	1.55484	-5.32787	9.93722e-08	3.14863e-05	LINC02300	long intergenic non-protein coding RNA 2300	TRUE
ENSG00000185477.4	14795	1607.31	8201.14	-3.20239	0.603179	-5.30918	1.10117e-07	3.42565e-05	GPRIN3	GPRIN family member 3	TRUE
ENSG00000148908.14	95.8907	1302.35	699.119	3.7632	0.709558	5.30358	1.13552e-07	3.46941e-05	RGS10	regulator of G protein signaling 10	TRUE
ENSG00000168481.8	2183.8	211.15	1197.47	-3.37074	0.643213	-5.24047	1.60165e-07	4.72488e-05	LGI3	leucine rich repeat LGI family member 3	TRUE
ENSG00000237515.8	1036	8480.52	4758.26	3.03324	0.578534	5.24298	1.58003e-07	4.72488e-05	SHISA9	shisa family member 9	TRUE
ENSG00000161544.9	2319.2	371.594	1345.39	-2.64204	0.504903	-5.23278	1.66983e-07	4.8425e-05	CYGB	cytoglobin	TRUE
ENSG00000198216.10	1874	446.823	1160.41	-2.06843	0.397148	-5.2082	1.90677e-07	5.43749e-05	CACNA1E	calcium voltage-gated channel subunit alpha1 E	TRUE
ENSG00000140297.12	147.153	6.44278	76.798	-4.51561	0.868035	-5.20211	1.97038e-07	5.52676e-05	GCNT3	glucosaminyl (N-acetyl) transferase 3, mucin type	TRUE
ENSG00000000971.15	10086.8	18.3631	5052.57	-9.10197	1.75854	-5.17586	2.26862e-07	6.17555e-05	CFH	complement factor H	TRUE
ENSG00000143768.12	28.032	1054.52	541.278	5.23465	1.01144	5.17543	2.27387e-07	6.17555e-05	LEFTY2	left-right determination factor 2	TRUE
ENSG00000188906.14	8608.8	220.956	4414.88	-5.28421	1.02632	-5.14872	2.62275e-07	7.01176e-05	LRRK2	leucine rich repeat kinase 2	TRUE
ENSG00000163536.12	3237.26	545.366	1891.32	-2.56962	0.499784	-5.14146	2.72606e-07	7.17582e-05	SERPINI1	serpin family I member 1	TRUE
ENSG00000185352.8	6397.11	1015.02	3706.06	-2.6559	0.518133	-5.1259	2.96117e-07	7.6766e-05	HS6ST3	heparan sulfate 6-O-sulfotransferase 3	TRUE
ENSG00000146038.11	922.086	163.496	542.791	-2.49581	0.489199	-5.10183	3.36384e-07	8.47137e-05	DCDC2	doublecortin domain containing 2	TRUE
ENSG00000260834.1	0	598.385	299.193	24.4111	4.78493	5.10167	3.36676e-07	8.47137e-05	AC009055.2		TRUE
ENSG00000131914.10	13.0814	6624.13	3318.61	8.9838	1.77151	5.07126	3.95194e-07	9.79967e-05	LIN28A	lin-28 homolog A	TRUE
ENSG00000186103.3	0	527.435	263.717	24.2308	4.78496	5.06395	4.10657e-07	0.000100376	ARGFX	arginine-fifty homeobox	TRUE
ENSG00000136541.14	1689.94	45.0734	867.507	-5.22876	1.04397	-5.00851	5.48537e-07	0.00013219	ERMN	ermin	TRUE
ENSG00000120094.6	0.486679	1422.93	711.706	11.5509	2.32299	4.97245	6.61135e-07	0.000157111	HOXB1	homeobox B1	TRUE
ENSG00000074803.17	2758.41	24.9362	1391.67	-6.79035	1.3769	-4.93162	8.15511e-07	0.000191142	SLC12A1	solute carrier family 12 member 1	TRUE
ENSG00000236673.5	0	314.583	157.291	23.5115	4.78511	4.91349	8.94714e-07	0.000206872	AL117378.1		TRUE
ENSG00000162344.3	0	199.418	99.7089	10.1738	2.07831	4.89524	9.81858e-07	0.000222967	FGF19	fibroblast growth factor 19	TRUE
ENSG00000170577.7	0	293.193	146.597	23.4162	4.78513	4.89354	9.90383e-07	0.000222967	SIX2	SIX homeobox 2	TRUE
ENSG00000198680.4	249.234	1227.91	738.573	2.30082	0.47053	4.88984	1.00917e-06	0.000224246	TUSC1	tumor suppressor candidate 1	TRUE
ENSG00000134533.6	3950.71	80.2346	2015.47	-5.62194	1.15612	-4.86276	1.15762e-06	0.000249679	RERG	RAS like estrogen regulated growth inhibitor	TRUE
ENSG00000139865.16	1220.85	7.32981	614.088	-7.37615	1.51891	-4.8562	1.19659e-06	0.000249679	TTC6	tetratricopeptide repeat domain 6	TRUE
ENSG00000156535.13	23824.1	1271.13	12547.6	-4.22827	0.870435	-4.85765	1.18787e-06	0.000249679	CD109	CD109 molecule	TRUE
ENSG00000171195.10	180.558	0	90.279	-23.2602	4.78531	-4.86076	1.16938e-06	0.000249679	MUC7	mucin 7, secreted	TRUE
ENSG00000172137.18	286.311	47.734	167.023	-2.58533	0.531429	-4.86486	1.14539e-06	0.000249679	CALB2	calbindin 2	TRUE
ENSG00000074706.13	1270.55	128.751	699.653	-3.30307	0.681057	-4.84993	1.23508e-06	0.000254605	IPCEF1	interaction protein for cytohesin exchange factors 1	TRUE
ENSG00000254277.1	0	278.064	139.032	23.0962	4.78515	4.82663	1.38861e-06	0.000282847	AC009446.1		TRUE
ENSG00000185860.13	307.798	0.521696	154.16	-9.17348	1.90197	-4.82314	1.41315e-06	0.00028446	CCDC190	coiled-coil domain containing 190	TRUE
ENSG00000125144.13	1.87851	243.397	122.638	7.01849	1.45604	4.82024	1.43383e-06	0.000285266	MT1G	metallothionein 1G	TRUE
ENSG00000135218.17	7482.1	287.761	3884.93	-4.70049	0.976461	-4.8138	1.48086e-06	0.000291236	CD36	CD36 molecule	TRUE
ENSG00000102466.15	29664	866.958	15265.5	-5.09661	1.06241	-4.79721	1.60894e-06	0.000307353	FGF14	fibroblast growth factor 14	TRUE
ENSG00000204531.17	0	209.722	104.861	22.9514	4.78529	4.79624	1.6167e-06	0.000307353	POU5F1	POU class 5 homeobox 1	TRUE
ENSG00000265107.2	6.054	1441.15	723.602	7.89392	1.64573	4.7966	1.61384e-06	0.000307353	GJA5	gap junction protein alpha 5	TRUE
ENSG00000198885.9	4.20959	91.9725	48.0911	4.44742	0.929913	4.78262	1.73027e-06	0.00032533	ITPRIPL1	inositol 1,4,5-trisphosphate receptor interacting protein-like 1	TRUE
ENSG00000183662.10	180.966	5.94715	93.4564	-4.93271	1.03249	-4.77749	1.77497e-06	0.000330105	FAM19A1	family with sequence similarity 19 member A1, C-C motif chemokine like	TRUE
ENSG00000215182.8	350.096	0.521696	175.309	-9.35964	1.96191	-4.77068	1.83606e-06	0.000337796	MUC5AC	mucin 5AC, oligomeric mucus/gel-forming	TRUE
ENSG00000161638.10	391.854	7313.2	3852.53	4.22231	0.886509	4.76286	1.90872e-06	0.000347427	ITGA5	integrin subunit alpha 5	TRUE
ENSG00000254339.5	0	182.072	91.036	22.7512	4.78537	4.75432	1.99118e-06	0.000358622	AC064802.1		TRUE
ENSG00000102755.11	0	179.463	89.7317	22.7345	4.78538	4.75082	2.02588e-06	0.000361072	FLT1	fms related tyrosine kinase 1	TRUE
ENSG00000095596.11	2.81776	903.291	453.054	8.32488	1.7646	4.71771	2.38516e-06	0.000420722	CYP26A1	cytochrome P450 family 26 subfamily A member 1	TRUE
ENSG00000187569.2	0	157.552	78.7761	22.5501	4.78547	4.71219	2.45066e-06	0.000427865	DPPA3	developmental pluripotency associated 3	TRUE
ENSG00000122679.8	99.1674	6.41672	52.7921	-3.94994	0.839976	-4.70244	2.57067e-06	0.000444284	RAMP3	receptor activity modifying protein 3	TRUE
ENSG00000078295.16	30188.9	6756.71	18472.8	-2.15961	0.459556	-4.69935	2.60995e-06	0.000446562	ADCY2	adenylate cyclase 2	TRUE
ENSG00000135374.9	328.099	0	164.05	-10.7041	2.29717	-4.65967	3.16713e-06	0.000536531	ELF5	E74 like ETS transcription factor 5	TRUE
ENSG00000124253.10	570.143	82.9734	326.558	-2.78141	0.599673	-4.63821	3.5144e-06	0.000589524	PCK1	phosphoenolpyruvate carboxykinase 1	TRUE
ENSG00000180543.4	4.38011	374.278	189.329	6.42789	1.3905	4.62271	3.78763e-06	0.000629188	TSPYL5	TSPY like 5	TRUE
ENSG00000171388.11	216.649	1201.88	709.266	2.47234	0.538176	4.59392	4.35001e-06	0.00071566	APLN	apelin	TRUE
ENSG00000108375.12	18.4689	168.999	93.7341	3.19644	0.696659	4.58824	4.4699e-06	0.00072838	RNF43	ring finger protein 43	TRUE
ENSG00000215217.6	2375.25	453.681	1414.47	-2.38848	0.521213	-4.58255	4.59348e-06	0.000741456	C5orf49	chromosome 5 open reading frame 49	TRUE
ENSG00000137441.7	1.35773	274.61	137.984	7.63883	1.67205	4.56854	4.91134e-06	0.000785356	FGFBP2	fibroblast growth factor binding protein 2	TRUE
ENSG00000151790.8	269.434	2.16497	135.8	-6.96587	1.52546	-4.56641	4.96154e-06	0.000786037	TDO2	tryptophan 2,3-dioxygenase	TRUE
ENSG00000134853.11	32.2259	747.408	389.817	4.53392	0.993399	4.56404	5.01775e-06	0.000787648	PDGFRA	platelet derived growth factor receptor alpha	TRUE
ENSG00000087086.14	93303.5	288197	190750	1.62705	0.357405	4.5524	5.30366e-06	0.000824961	FTL	ferritin light chain	TRUE
ENSG00000110660.14	190.901	1116.52	653.709	2.54795	0.5618	4.53534	5.75118e-06	0.000886511	SLC35F2	solute carrier family 35 member F2	TRUE
ENSG00000133101.9	2671.03	256.801	1463.92	-3.37852	0.746357	-4.52668	5.99168e-06	0.000915337	CCNA1	cyclin A1	TRUE
ENSG00000130707.17	1429.77	6128	3778.88	2.09971	0.464843	4.51702	6.27153e-06	0.000949609	ASS1	argininosuccinate synthase 1	TRUE
ENSG00000122861.15	156.936	1073.26	615.097	2.77311	0.61503	4.5089	6.51655e-06	0.000978054	PLAU	plasminogen activator, urokinase	TRUE
ENSG00000130055.13	18046.4	2960.6	10503.5	-2.60775	0.580277	-4.49398	6.99053e-06	0.00104007	GDPD2	glycerophosphodiester phosphodiesterase domain containing 2	TRUE
ENSG00000167600.13	20.6203	2545.09	1282.86	6.94874	1.55003	4.48298	7.36077e-06	0.00108571	CYP2S1	cytochrome P450 family 2 subfamily S member 1	TRUE
ENSG00000167711.13	370.902	3.23442	187.068	-6.84444	1.53057	-4.47184	7.75512e-06	0.00112449	SERPINF2	serpin family F member 2	TRUE
ENSG00000184697.6	37.7066	2042.05	1039.88	5.75929	1.28788	4.47193	7.75175e-06	0.00112449	CLDN6	claudin 6	TRUE
ENSG00000146147.14	2582.47	91.8687	1337.17	-4.81298	1.07763	-4.46627	7.95952e-06	0.00114443	MLIP	muscular LMNA interacting protein	TRUE
ENSG00000136014.11	85.2086	1782.99	934.1	4.38694	0.982734	4.46402	8.04362e-06	0.00114689	USP44	ubiquitin specific peptidase 44	TRUE
ENSG00000263731.1	90.0818	601.792	345.937	2.7409	0.61528	4.45473	8.39987e-06	0.00118778	AC145207.5		TRUE
ENSG00000175832.12	707.382	3343.24	2025.31	2.24054	0.504573	4.44046	8.97679e-06	0.00125896	ETV4	ETS variant 4	TRUE
ENSG00000188404.8	283.866	10.903	147.385	-4.70707	1.06438	-4.42237	9.76248e-06	0.00135802	SELL	selectin L	TRUE
ENSG00000120549.17	396.885	2121.54	1259.21	2.41804	0.547019	4.4204	9.85189e-06	0.0013594	KIAA1217	KIAA1217	TRUE
ENSG00000137261.13	1727.45	228.94	978.195	-2.91583	0.661206	-4.40986	1.03436e-05	0.00141583	KIAA0319	KIAA0319	TRUE
ENSG00000143369.14	269.175	975.213	622.194	1.85698	0.42191	4.40138	1.07566e-05	0.00146068	ECM1	extracellular matrix protein 1	TRUE
ENSG00000069812.11	48.1841	463.261	255.723	3.26509	0.745523	4.37959	1.18902e-05	0.00158939	HES2	hes family bHLH transcription factor 2	TRUE
ENSG00000100065.14	378.693	1398.71	888.702	1.88484	0.430318	4.3801	1.18623e-05	0.00158939	CARD10	caspase recruitment domain family member 10	TRUE
ENSG00000151287.16	221.63	770.242	495.936	1.79728	0.410842	4.37462	1.21647e-05	0.00161347	TEX30	testis expressed 30	TRUE
ENSG00000181378.13	1253.26	292.665	772.963	-2.09834	0.480565	-4.36641	1.26306e-05	0.00166238	CFAP65	cilia and flagella associated protein 65	TRUE
ENSG00000197487.8	8.41919	1056.9	532.661	6.97162	1.5992	4.35943	1.304e-05	0.00170316	GALP	galanin like peptide	TRUE
ENSG00000169891.17	1804.22	470.063	1137.14	-1.94051	0.445421	-4.35659	1.32107e-05	0.00171238	REPS2	RALBP1 associated Eps domain containing 2	TRUE
ENSG00000105976.14	551.236	3401.7	1976.47	2.62532	0.60314	4.35275	1.34438e-05	0.00171659	MET	MET proto-oncogene, receptor tyrosine kinase	TRUE
ENSG00000152822.13	1220.46	154.574	687.519	-2.98133	0.684833	-4.35337	1.34063e-05	0.00171659	GRM1	glutamate metabotropic receptor 1	TRUE
ENSG00000139800.8	41.6683	1459.13	750.398	5.1305	1.17948	4.34979	1.36268e-05	0.00172708	ZIC5	Zic family member 5	TRUE
ENSG00000103534.16	2870.92	56.4209	1463.67	-5.66866	1.30446	-4.34559	1.38902e-05	0.00174751	TMC5	transmembrane channel like 5	TRUE
ENSG00000108821.13	7265.4	21725.8	14495.6	1.5803	0.364647	4.33379	1.46566e-05	0.00183047	COL1A1	collagen type I alpha 1 chain	TRUE
ENSG00000028137.18	13.0814	286.357	149.719	4.45168	1.02892	4.32658	1.51445e-05	0.0018777	TNFRSF1B	TNF receptor superfamily member 1B	TRUE
ENSG00000240563.1	4.66217	1421.7	713.181	8.25145	1.90995	4.32024	1.55857e-05	0.0019185	L1TD1	LINE1 type transposase domain containing 1	TRUE
ENSG00000102003.10	17145.3	5068.52	11106.9	-1.75817	0.407577	-4.3137	1.60545e-05	0.00196209	SYP	synaptophysin	TRUE
ENSG00000124749.16	668.062	17.0591	342.56	-5.29096	1.23017	-4.30099	1.70035e-05	0.00206333	COL21A1	collagen type XXI alpha 1 chain	TRUE
ENSG00000142627.12	1441.82	6303.29	3872.56	2.12823	0.495471	4.29537	1.74401e-05	0.00208993	EPHA2	EPH receptor A2	TRUE
ENSG00000184845.3	3461.78	110.807	1786.3	-4.96508	1.15601	-4.29503	1.7467e-05	0.00208993	DRD1	dopamine receptor D1	TRUE
ENSG00000147596.3	1.91261	224.772	113.342	6.88614	1.60478	4.29101	1.77861e-05	0.00211334	PRDM14	PR/SET domain 14	TRUE
ENSG00000152192.7	20.6387	575.227	297.933	4.79825	1.11989	4.28458	1.83088e-05	0.00216044	POU4F1	POU class 4 homeobox 1	TRUE
ENSG00000110195.12	7.61635	107.833	57.7246	3.82975	0.897972	4.26488	2.00006e-05	0.00232796	FOLR1	folate receptor 1	TRUE
ENSG00000181019.12	3389.89	15834.9	9612.37	2.2238	0.521302	4.26586	1.99137e-05	0.00232796	NQO1	NAD(P)H quinone dehydrogenase 1	TRUE
ENSG00000197261.11	14.8235	133.708	74.2656	3.16924	0.745479	4.25128	2.12555e-05	0.0024573	C6orf141	chromosome 6 open reading frame 141	TRUE
ENSG00000205279.8	4737.49	162.843	2450.16	-4.8627	1.14436	-4.24929	2.1445e-05	0.00246258	CTXN3	cortexin 3	TRUE
ENSG00000108798.8	0	216.608	108.304	10.293	2.42422	4.24591	2.17704e-05	0.00247103	ABI3	ABI family member 3	TRUE
ENSG00000267909.2	1217.45	305.289	761.368	-1.99584	0.470104	-4.24553	2.18074e-05	0.00247103	CCDC177	coiled-coil domain containing 177	TRUE
ENSG00000116985.11	132.931	522.156	327.543	1.9737	0.46511	4.24351	2.20047e-05	0.00247367	BMP8B	bone morphogenetic protein 8b	TRUE
ENSG00000137573.13	139763	1481.62	70622.4	-6.55961	1.54622	-4.24234	2.21199e-05	0.00247367	SULF1	sulfatase 1	TRUE
ENSG00000125430.8	1095.52	7960.39	4527.95	2.86124	0.675354	4.23665	2.26875e-05	0.00252067	HS3ST3B1	heparan sulfate-glucosamine 3-sulfotransferase 3B1	TRUE
ENSG00000083067.22	1801.68	191.299	996.49	-3.23582	0.764639	-4.23183	2.31795e-05	0.00255872	TRPM3	transient receptor potential cation channel subfamily M member 3	TRUE
ENSG00000198759.11	401.201	94.3725	247.787	-2.08842	0.496585	-4.20557	2.60426e-05	0.00285634	EGFL6	EGF like domain multiple 6	TRUE
ENSG00000121871.3	1515.83	171.373	843.599	-3.14502	0.749974	-4.19351	2.74673e-05	0.00298479	SLITRK3	SLIT and NTRK like family member 3	TRUE
ENSG00000164484.11	6840.74	911.928	3876.34	-2.90717	0.693385	-4.19272	2.75627e-05	0.00298479	TMEM200A	transmembrane protein 200A	TRUE
ENSG00000166959.7	438.78	0.521696	219.651	-9.68715	2.3123	-4.18941	2.79684e-05	0.00300968	MS4A8	membrane spanning 4-domains A8	TRUE
ENSG00000065609.14	14110.8	3416.6	8763.7	-2.04619	0.489618	-4.17916	2.92588e-05	0.00312886	SNAP91	synaptosome associated protein 91	TRUE
ENSG00000173868.11	4.17549	474.508	239.342	6.82587	1.63653	4.17093	3.03357e-05	0.00322387	PHOSPHO1	phosphoethanolamine/phosphocholine phosphatase	TRUE
ENSG00000103241.6	11.3734	110.571	60.972	3.28465	0.791797	4.14836	3.34873e-05	0.00351514	FOXF1	forkhead box F1	TRUE
ENSG00000107485.15	2750.55	509.268	1629.91	-2.4333	0.586371	-4.14976	3.32829e-05	0.00351514	GATA3	GATA binding protein 3	TRUE
ENSG00000183145.8	881.282	36.7528	459.018	-4.58336	1.10532	-4.14664	3.37386e-05	0.00351992	RIPPLY3	ripply transcriptional repressor 3	TRUE
ENSG00000106366.8	1034.71	7324.12	4179.41	2.8234	0.684347	4.12569	3.69632e-05	0.00383297	SERPINE1	serpin family E member 1	TRUE
ENSG00000154654.14	5231.94	599.444	2915.69	-3.12563	0.758277	-4.12201	3.75578e-05	0.00387117	NCAM2	neural cell adhesion molecule 2	TRUE
ENSG00000163286.8	1.42593	447.146	224.286	8.29828	2.01412	4.12004	3.78799e-05	0.00388099	ALPPL2	alkaline phosphatase, placental like 2	TRUE
ENSG00000256618.2	5980.13	41.3699	3010.75	-7.17521	1.7439	-4.11447	3.88065e-05	0.00395226	MTRNR2L1	MT-RNR2-like 1	TRUE
ENSG00000138435.15	28.3233	197.613	112.968	2.80042	0.68469	4.09006	4.31255e-05	0.00436614	CHRNA1	cholinergic receptor nicotinic alpha 1 subunit	TRUE
ENSG00000106302.9	0.486679	383.003	191.745	9.65693	2.36354	4.0858	4.39253e-05	0.0043951	HYAL4	hyaluronoglucosaminidase 4	TRUE
ENSG00000188883.4	0.939255	342.285	171.612	8.51023	2.08281	4.08594	4.38993e-05	0.0043951	KLRG2	killer cell lectin like receptor G2	TRUE
ENSG00000158270.11	10588.3	508.041	5548.17	-4.38138	1.0754	-4.07419	4.61739e-05	0.00456667	COLEC12	collectin subfamily member 12	TRUE
ENSG00000184454.6	1027.64	6.80811	517.223	-7.23489	1.77532	-4.07527	4.59616e-05	0.00456667	NCMAP	non-compact myelin associated protein	TRUE
ENSG00000117115.12	63.0942	1248.69	655.89	4.30599	1.058	4.06993	4.70265e-05	0.00462427	PADI2	peptidyl arginine deiminase 2	TRUE
ENSG00000125820.5	1729.55	39.3343	884.442	-5.4594	1.34195	-4.06825	4.73674e-05	0.00463118	NKX2-2	NK2 homeobox 2	TRUE
ENSG00000072858.10	948.141	91.972	520.057	-3.36637	0.82869	-4.06228	4.85955e-05	0.00469756	SIDT1	SID1 transmembrane family member 1	TRUE
ENSG00000282936.1	436.983	121.396	279.19	-1.84785	0.454739	-4.06354	4.83348e-05	0.00469756	AC004706.4		TRUE
ENSG00000148357.16	31.0977	423.08	227.089	3.76637	0.929977	4.04996	5.12257e-05	0.00489428	HMCN2	hemicentin 2	TRUE
ENSG00000164946.19	2694.65	303.987	1499.32	-3.14795	0.777509	-4.04876	5.14887e-05	0.00489428	FREM1	FRAS1 related extracellular matrix 1	TRUE
ENSG00000206199.10	1336.79	84.1205	710.454	-3.99071	0.985162	-4.05081	5.10397e-05	0.00489428	ANKUB1	ankyrin repeat and ubiquitin domain containing 1	TRUE
ENSG00000198417.6	153.055	762.395	457.725	2.31681	0.573488	4.03986	5.34836e-05	0.00505583	MT1F	metallothionein 1F	TRUE
ENSG00000135926.14	298.324	1376.89	837.608	2.20662	0.54802	4.02654	5.66031e-05	0.00531493	TMBIM1	transmembrane BAX inhibitor motif containing 1	TRUE
ENSG00000168505.6	656.861	2090.73	1373.8	1.67024	0.414912	4.02554	5.68459e-05	0.00531493	GBX2	gastrulation brain homeobox 2	TRUE
ENSG00000146674.14	1427.95	16120.5	8774.22	3.49685	0.86946	4.02187	5.77391e-05	0.00536911	IGFBP3	insulin like growth factor binding protein 3	TRUE
ENSG00000019505.7	18910.2	2791.4	10850.8	-2.76011	0.686688	-4.01946	5.83321e-05	0.00539493	SYT13	synaptotagmin 13	TRUE
ENSG00000124302.12	897.259	3935.26	2416.26	2.13296	0.531888	4.01017	6.06763e-05	0.00552219	CHST8	carbohydrate sulfotransferase 8	TRUE
ENSG00000149294.16	110004	29268.7	69636.4	-1.91012	0.476233	-4.0109	6.04869e-05	0.00552219	NCAM1	neural cell adhesion molecule 1	TRUE
ENSG00000167460.14	22834.2	68465.4	45649.8	1.58418	0.395033	4.01025	6.06557e-05	0.00552219	TPM4	tropomyosin 4	TRUE
ENSG00000124664.10	1207.52	21.7544	614.638	-5.79404	1.44942	-3.99749	6.40171e-05	0.00577998	SPDEF	SAM pointed domain containing ETS transcription factor	TRUE
ENSG00000164125.15	22700.9	908.975	11804.9	-4.64237	1.1615	-3.99687	6.41844e-05	0.00577998	FAM198B	family with sequence similarity 198 member B	TRUE
ENSG00000143320.8	923.255	22316.6	11619.9	4.59523	1.15025	3.995	6.46953e-05	0.00579548	CRABP2	cellular retinoic acid binding protein 2	TRUE
ENSG00000197444.9	4020.1	957.896	2489	-2.06925	0.52093	-3.97222	7.12045e-05	0.00634536	OGDHL	oxoglutarate dehydrogenase like	TRUE
ENSG00000254934.5	0.486679	461.727	231.107	9.92457	2.50114	3.96801	7.24743e-05	0.00642506	LINC00678	long intergenic non-protein coding RNA 678	TRUE
ENSG00000135363.11	294.644	1259.52	777.083	2.09584	0.52922	3.96024	7.48757e-05	0.00660372	LMO2	LIM domain only 2	TRUE
ENSG00000043355.11	131.27	4552.13	2341.7	5.11621	1.29472	3.95161	7.76281e-05	0.006801	ZIC2	Zic family member 2	TRUE
ENSG00000124191.17	9045.57	1154.27	5099.92	-2.97016	0.751797	-3.95075	7.79075e-05	0.006801	TOX2	TOX high mobility group box family member 2	TRUE
ENSG00000121858.10	232.096	5.37333	118.735	-5.43407	1.37609	-3.94893	7.85001e-05	0.00681536	TNFSF10	TNF superfamily member 10	TRUE
ENSG00000188064.9	1706.92	12970.5	7338.72	2.92573	0.741102	3.94781	7.88686e-05	0.00681536	WNT7B	Wnt family member 7B	TRUE
ENSG00000205927.4	5.08064	178.804	91.9425	5.13245	1.30143	3.94371	8.02306e-05	0.00686373	OLIG2	oligodendrocyte transcription factor 2	TRUE
ENSG00000254245.2	31.7798	4036.6	2034.19	6.98961	1.77191	3.94468	7.99073e-05	0.00686373	PCDHGA3	protocadherin gamma subfamily A, 3	TRUE
ENSG00000008196.12	23.7975	755.101	389.449	4.98747	1.26512	3.94228	8.07102e-05	0.0068704	TFAP2B	transcription factor AP-2 beta	TRUE
ENSG00000080224.17	261.295	54.1247	157.71	-2.27203	0.576807	-3.93897	8.18311e-05	0.00689719	EPHA6	EPH receptor A6	TRUE
ENSG00000170608.2	11.5531	117.51	64.5316	3.34209	0.848339	3.93957	8.16287e-05	0.00689719	FOXA3	forkhead box A3	TRUE
ENSG00000110169.10	3135.09	75.7227	1605.41	-5.37155	1.36535	-3.93418	8.348e-05	0.00692826	HPX	hemopexin	TRUE
ENSG00000151650.7	5.21706	649.642	327.43	6.9621	1.76974	3.93397	8.35558e-05	0.00692826	VENTX	VENT homeobox	TRUE
ENSG00000164185.5	493.86	79.4783	286.669	-2.63572	0.670119	-3.93321	8.38194e-05	0.00692826	ZNF474	zinc finger protein 474	TRUE
ENSG00000164440.14	2097.07	151.443	1124.26	-3.79184	0.963988	-3.9335	8.37194e-05	0.00692826	TXLNB	taxilin beta	TRUE
ENSG00000126947.12	966.702	4194.16	2580.43	2.11731	0.538974	3.9284	8.55114e-05	0.00701136	ARMCX1	armadillo repeat containing, X-linked 1	TRUE
ENSG00000263745.6	0.905151	58.8725	29.8888	5.99109	1.52521	3.92803	8.56443e-05	0.00701136	AP005230.1		TRUE
ENSG00000169715.14	37.9112	210.396	124.153	2.47428	0.630516	3.92421	8.70164e-05	0.00708976	MT1E	metallothionein 1E	TRUE
ENSG00000272636.3	551.006	86.1822	318.594	-2.67691	0.683901	-3.91417	9.07157e-05	0.00735614	DOC2B	double C2 domain beta	TRUE
ENSG00000215915.9	23.3791	137.907	80.643	2.55937	0.654728	3.90906	9.26577e-05	0.00747213	ATAD3C	ATPase family, AAA domain containing 3C	TRUE
ENSG00000259974.2	123.899	0	61.9493	-9.29898	2.38009	-3.90698	9.34562e-05	0.00747213	LINC00261	long intergenic non-protein coding RNA 261	TRUE
ENSG00000268916.6	0	141.243	70.6216	9.67589	2.4762	3.90756	9.32346e-05	0.00747213	CSAG3	CSAG family member 3	TRUE
ENSG00000135903.18	1753.93	18429.8	10091.9	3.3934	0.869092	3.90454	9.44061e-05	0.00751297	PAX3	paired box 3	TRUE
ENSG00000182447.4	183.668	0.547757	92.108	-8.41635	2.15704	-3.90181	9.54779e-05	0.00756308	OTOL1	otolin 1	TRUE
ENSG00000114771.13	92.6147	0	46.3074	-8.87904	2.27837	-3.8971	9.73534e-05	0.00767612	AADAC	arylacetamide deacetylase	TRUE
ENSG00000153179.12	308.11	2154.17	1231.14	2.8056	0.721566	3.88821	0.000100985	0.0079259	RASSF3	Ras association domain family member 3	TRUE
ENSG00000129990.14	4163.48	1317.44	2740.46	-1.66009	0.427902	-3.8796	0.000104627	0.00813711	SYT5	synaptotagmin 5	TRUE
ENSG00000188523.8	1425.78	216.888	821.333	-2.71707	0.700234	-3.88022	0.00010436	0.00813711	CFAP77	cilia and flagella associated protein 77	TRUE
ENSG00000153714.5	784.893	196.441	490.667	-1.99821	0.51568	-3.87491	0.000106665	0.00825809	LURAP1L	leucine rich adaptor protein 1 like	TRUE
ENSG00000125726.10	13.7045	1601.79	807.747	6.86938	1.77424	3.87172	0.000108068	0.00832906	CD70	CD70 molecule	TRUE
ENSG00000181965.5	12.8085	1490.8	751.804	6.86112	1.77719	3.86066	0.00011308	0.0086762	NEUROG1	neurogenin 1	TRUE
ENSG00000152910.18	985.59	37.7445	511.667	-4.7056	1.22108	-3.85365	0.00011637	0.00888881	CNTNAP4	contactin associated protein like 4	TRUE
ENSG00000133454.15	101.769	2.11285	51.9407	-5.58271	1.45153	-3.84608	0.000120022	0.00912702	MYO18B	myosin XVIIIB	TRUE
ENSG00000261478.1	161.332	661.128	411.23	2.03446	0.530224	3.83698	0.000124558	0.00943006	AC013391.3		TRUE
ENSG00000178522.14	110.082	16.0939	63.0879	-2.7756	0.724489	-3.83111	0.000127566	0.00958363	AMBN	ameloblastin	TRUE
ENSG00000251664.3	485.424	136.264	310.844	-1.8332	0.478539	-3.83084	0.000127707	0.00958363	PCDHA12	protocadherin alpha 12	TRUE
ENSG00000116824.4	146.013	0.521696	73.2674	-8.09869	2.11471	-3.8297	0.000128302	0.0095862	CD2	CD2 molecule	TRUE
ENSG00000144619.14	8895.08	128.911	4512	-6.10829	1.59734	-3.82403	0.000131288	0.009725	CNTN4	contactin 4	TRUE
ENSG00000145945.5	3.85933	145.474	74.6667	5.24613	1.37189	3.82401	0.000131296	0.009725	FAM50B	family with sequence similarity 50 member B	TRUE
ENSG00000005981.12	566.531	46.8209	306.676	-3.59731	0.94158	-3.82051	0.000133178	0.00978638	ASB4	ankyrin repeat and SOCS box containing 4	TRUE
ENSG00000176153.11	5.11475	255.005	130.06	5.63783	1.47574	3.82034	0.000133269	0.00978638	GPX2	glutathione peroxidase 2	TRUE
ENSG00000106571.12	3283.95	12600.8	7942.35	1.93997	0.509689	3.80619	0.000141125	0.0102514	GLI3	GLI family zinc finger 3	TRUE
ENSG00000138615.5	129.763	23.4237	76.5933	-2.46875	0.648698	-3.80571	0.000141399	0.0102514	CILP	cartilage intermediate layer protein	TRUE
ENSG00000167641.10	49.8764	1104.35	577.111	4.46772	1.17332	3.80774	0.000140241	0.0102514	PPP1R14A	protein phosphatase 1 regulatory inhibitor subunit 14A	TRUE
ENSG00000225127.2	86.2317	9.15551	47.6936	-3.2385	0.851538	-3.80312	0.000142888	0.0103157	LINC00237	long intergenic non-protein coding RNA 237	TRUE
ENSG00000197614.10	23.6086	562.967	293.288	4.57772	1.20662	3.79383	0.000148339	0.0106642	MFAP5	microfibril associated protein 5	TRUE
ENSG00000123243.14	6239.77	1634.18	3936.98	-1.9329	0.510571	-3.78576	0.000153241	0.0109705	ITIH5	inter-alpha-trypsin inhibitor heavy chain family member 5	TRUE
ENSG00000101335.9	438.409	1508.84	973.623	1.78313	0.471715	3.78009	0.00015677	0.0110706	MYL9	myosin light chain 9	TRUE
ENSG00000155749.12	119.952	17.7633	68.8575	-2.75775	0.729601	-3.77981	0.000156951	0.0110706	ALS2CR12	amyotrophic lateral sclerosis 2 chromosome region 12	TRUE
ENSG00000164483.16	277.638	20.1367	148.887	-3.78808	1.00231	-3.77937	0.000157228	0.0110706	SAMD3	sterile alpha motif domain containing 3	TRUE
ENSG00000187122.16	82950.9	12957.6	47954.3	-2.67845	0.708584	-3.78	0.00015683	0.0110706	SLIT1	slit guidance ligand 1	TRUE
ENSG00000184226.14	12759.4	3578.56	8169	-1.83414	0.486453	-3.77043	0.000162964	0.0113809	PCDH9	protocadherin 9	TRUE
ENSG00000206190.11	25.0778	172.94	99.0087	2.78776	0.739301	3.77081	0.00016272	0.0113809	ATP10A	ATPase phospholipid transporting 10A (putative)	TRUE
ENSG00000248329.5	15.1645	1461.48	738.322	6.59121	1.74901	3.76854	0.000164208	0.0114211	APELA	apelin receptor early endogenous ligand	TRUE
ENSG00000143153.12	37926	12771.4	25348.7	-1.57027	0.416875	-3.76676	0.000165381	0.0114406	ATP1B1	ATPase Na+/K+ transporting subunit beta 1	TRUE
ENSG00000163395.16	14.7211	352.627	183.674	4.57963	1.21602	3.76609	0.000165826	0.0114406	IGFN1	immunoglobulin-like and fibronectin type III domain containing 1	TRUE
ENSG00000155761.13	316.966	89.9644	203.465	-1.81727	0.483005	-3.76242	0.000168275	0.011563	SPAG17	sperm associated antigen 17	TRUE
ENSG00000239922.1	0.452575	56.0816	28.2671	6.90704	1.83726	3.75941	0.000170311	0.0116561	AC092958.1		TRUE
ENSG00000184058.13	136.623	1458.07	797.347	3.41635	0.909131	3.75782	0.000171399	0.0116838	TBX1	T-box 1	TRUE
ENSG00000164512.17	570.383	46.7423	308.563	-3.61027	0.963044	-3.74881	0.000177676	0.0120636	ANKRD55	ankyrin repeat domain 55	TRUE
ENSG00000065717.14	3282.95	276.126	1779.54	-3.57165	0.953218	-3.74694	0.000179005	0.0121058	TLE2	transducin like enhancer of split 2	TRUE
ENSG00000005102.12	0.939255	40.1175	20.5284	5.41777	1.44826	3.74088	0.000183377	0.0123055	MEOX1	mesenchyme homeobox 1	TRUE
ENSG00000111052.7	9649.92	3467.6	6558.76	-1.4766	0.394721	-3.74085	0.000183395	0.0123055	LIN7A	lin-7 homolog A, crumbs cell polarity complex component	TRUE
ENSG00000142552.7	250.44	1040.32	645.382	2.05457	0.549971	3.73578	0.000187131	0.012507	RCN3	reticulocalbin 3	TRUE
ENSG00000166387.11	80.9123	287.344	184.128	1.8287	0.491359	3.72173	0.000197866	0.0131731	PPFIBP2	PPFIA binding protein 2	TRUE
ENSG00000049130.14	27792.1	8308.06	18050.1	-1.74208	0.468945	-3.7149	0.000203283	0.0134292	KITLG	KIT ligand	TRUE
ENSG00000179954.15	743.845	4115.46	2429.65	2.46806	0.664266	3.71548	0.00020282	0.0134292	SSC5D	scavenger receptor cysteine rich family member with 5 domains	TRUE
ENSG00000069482.6	92.8683	398.75	245.809	2.10129	0.565794	3.71388	0.000204107	0.0134318	GAL	galanin and GMAP prepropeptide	TRUE
ENSG00000129667.12	212.681	639.533	426.107	1.58854	0.428184	3.70995	0.000207297	0.013435	RHBDF2	rhomboid 5 homolog 2	TRUE
ENSG00000162670.10	611.012	37.5877	324.3	-4.0223	1.08376	-3.71144	0.000206085	0.013435	BRINP3	BMP/retinoic acid inducible neural specific 3	TRUE
ENSG00000198780.11	7462.96	2896.5	5179.73	-1.36545	0.368007	-3.71039	0.000206936	0.013435	FAM169A	family with sequence similarity 169 member A	TRUE
ENSG00000250722.5	166.648	29.0316	97.8399	-2.52219	0.67978	-3.7103	0.000207013	0.013435	SELENOP	selenoprotein P	TRUE
ENSG00000166292.11	77.6263	572.882	325.254	2.88298	0.777904	3.70608	0.000210489	0.0135905	TMEM100	transmembrane protein 100	TRUE
ENSG00000163497.2	1002.92	193.726	598.324	-2.37231	0.640741	-3.70244	0.000213532	0.0137351	FEV	FEV, ETS transcription factor	TRUE
ENSG00000204025.7	238.438	25.4058	131.922	-3.23193	0.873567	-3.69969	0.000215859	0.0138328	TRPC5OS	TRPC5 opposite strand	TRUE
ENSG00000172548.14	21.637	163.573	92.6049	2.91859	0.789158	3.69837	0.000216991	0.0138468	NIPAL4	NIPA like domain containing 4	TRUE
ENSG00000269113.3	4770.05	149.438	2459.74	-4.99626	1.35124	-3.69754	0.000217697	0.0138468	TRABD2B	TraB domain containing 2B	TRUE
ENSG00000086205.16	0	85.6624	42.8312	8.95481	2.42938	3.68605	0.000227761	0.0142066	FOLH1	folate hydrolase 1	TRUE
ENSG00000167434.9	0	97.1137	48.5568	9.13579	2.4783	3.68631	0.000227531	0.0142066	CA4	carbonic anhydrase 4	TRUE
ENSG00000170689.9	94.1265	10371.9	5233	6.78357	1.84016	3.68641	0.00022744	0.0142066	HOXB9	homeobox B9	TRUE
ENSG00000183853.17	3899.6	13653.9	8776.75	1.8079	0.490198	3.6881	0.000225934	0.0142066	KIRREL1	kirre like nephrin family adhesion molecule 1	TRUE
ENSG00000184232.8	887.66	3655.6	2271.63	2.04198	0.554072	3.68541	0.000228336	0.0142066	OAF	out at first homolog	TRUE
ENSG00000277738.1	0.939255	225.92	113.43	7.91085	2.144	3.68977	0.000224458	0.0142066	AC126175.1		TRUE
ENSG00000148123.14	478.214	118.735	298.474	-2.01049	0.545713	-3.68415	0.000229469	0.0142254	PLPPR1	phospholipid phosphatase related 1	TRUE
ENSG00000163682.15	728.768	5793.2	3260.99	2.99081	0.813572	3.67614	0.000236787	0.0146261	RPL9	ribosomal protein L9	TRUE
ENSG00000163995.19	2430.62	764.35	1597.49	-1.66893	0.454697	-3.67043	0.000242142	0.0148736	ABLIM2	actin binding LIM protein family member 2	TRUE
ENSG00000250303.3	1295.38	482.037	888.708	-1.42609	0.388579	-3.67002	0.000242533	0.0148736	AP002884.3		TRUE
ENSG00000169181.12	760.663	78.5397	419.601	-3.27586	0.894167	-3.66359	0.000248706	0.0151977	GSG1L	GSG1 like	TRUE
ENSG00000170959.14	1084.5	303.099	693.798	-1.83919	0.502874	-3.65736	0.000254831	0.0155166	DCDC1	doublecortin domain containing 1	TRUE
ENSG00000154342.5	15.3101	104.259	59.7844	2.76437	0.756426	3.65452	0.000257665	0.0155782	WNT3A	Wnt family member 3A	TRUE
ENSG00000280707.2	58.6089	296.394	177.501	2.33902	0.639947	3.65503	0.000257156	0.0155782	AL353747.4		TRUE
ENSG00000149948.13	670.916	4007.42	2339.17	2.57852	0.705848	3.65308	0.000259118	0.0156109	HMGA2	high mobility group AT-hook 2	TRUE
ENSG00000124145.6	712.47	3099.2	1905.84	2.12096	0.580948	3.65086	0.00026136	0.0156908	SDC4	syndecan 4	TRUE
ENSG00000273319.1	2482.19	68.3394	1275.27	-5.18324	1.42315	-3.64208	0.000270445	0.0161794	AC058791.1		TRUE
ENSG00000205856.3	311.813	58.9763	185.395	-2.40313	0.66038	-3.63901	0.000273692	0.0163166	C22orf42	chromosome 22 open reading frame 42	TRUE
ENSG00000132437.17	1737.64	68.1328	902.888	-4.67226	1.28439	-3.63772	0.000275057	0.0163411	DDC	dopa decarboxylase	TRUE
ENSG00000175592.8	320.385	1100.34	710.36	1.78031	0.489585	3.63636	0.000276519	0.0163711	FOSL1	FOS like 1, AP-1 transcription factor subunit	TRUE
ENSG00000171794.3	6.47247	587.012	296.742	6.50108	1.78826	3.63541	0.000277534	0.0163745	UTF1	undifferentiated embryonic cell transcription factor 1	TRUE
ENSG00000066056.13	11.237	263.299	137.268	4.55029	1.25212	3.63407	0.000278981	0.0163995	TIE1	tyrosine kinase with immunoglobulin like and EGF like domains 1	TRUE
ENSG00000130711.3	196.382	2124.78	1160.58	3.4356	0.9456	3.63325	0.000279875	0.0163995	PRDM12	PR/SET domain 12	TRUE
ENSG00000225285.1	6.47247	69.6708	38.0717	3.42186	0.942363	3.63115	0.000282156	0.0164768	LINC01770	long intergenic non-protein coding RNA 1770	TRUE
ENSG00000008226.19	967.886	171.297	569.591	-2.49787	0.688817	-3.62632	0.00028749	0.0167311	DLEC1	deleted in lung and esophageal cancer 1	TRUE
ENSG00000186377.7	66.4143	6.99054	36.7024	-3.25118	0.898735	-3.61751	0.000297454	0.0172523	CYP4X1	cytochrome P450 family 4 subfamily X member 1	TRUE
ENSG00000064692.18	27412.8	4929.49	16171.1	-2.47532	0.684627	-3.61558	0.000299676	0.0173225	SNCAIP	synuclein alpha interacting protein	TRUE
ENSG00000144771.7	277.683	11.8682	144.776	-4.54956	1.25882	-3.61414	0.000301347	0.0173604	LRTM1	leucine rich repeats and transmembrane domains 1	TRUE
ENSG00000168959.14	734.149	31.3529	382.751	-4.55019	1.25935	-3.61312	0.000302529	0.01737	GRM5	glutamate metabotropic receptor 5	TRUE
ENSG00000196562.14	123697	18077.1	70887.3	-2.77457	0.768846	-3.60875	0.000307681	0.0176068	SULF2	sulfatase 2	TRUE
ENSG00000198028.3	13.7727	246.526	130.149	4.16388	1.15438	3.60703	0.000309719	0.0176643	ZNF560	zinc finger protein 560	TRUE
ENSG00000197308.9	138.501	16.5114	77.5062	-3.06802	0.852339	-3.59953	0.000318798	0.0181217	GATA3-AS1	GATA3 antisense RNA 1	TRUE
ENSG00000108515.17	233.909	1078.1	656.003	2.20459	0.612711	3.59809	0.000320562	0.0181616	ENO3	enolase 3	TRUE
ENSG00000169174.10	7.12967	604.75	305.94	6.40797	1.78211	3.59573	0.000323488	0.0182669	PCSK9	proprotein convertase subtilisin/kexin type 9	TRUE
ENSG00000069011.15	3.30444	169.264	86.2843	5.68089	1.5814	3.59231	0.000327758	0.0184449	PITX1	paired like homeodomain 1	TRUE
ENSG00000100604.12	1464.59	188.302	826.448	-2.95941	0.824398	-3.58978	0.000330952	0.0184449	CHGA	chromogranin A	TRUE
ENSG00000109819.8	14367.7	3165.79	8766.76	-2.18218	0.60783	-3.59012	0.000330529	0.0184449	PPARGC1A	PPARG coactivator 1 alpha	TRUE
ENSG00000116774.11	99.1305	3931.13	2015.13	5.3098	1.47856	3.59121	0.000329149	0.0184449	OLFML3	olfactomedin like 3	TRUE
ENSG00000099994.10	62.2544	1375.06	718.656	4.46558	1.24475	3.58753	0.000333829	0.0185448	SUSD2	sushi domain containing 2	TRUE
ENSG00000187193.8	119.158	507.785	313.472	2.09122	0.583517	3.58383	0.000338598	0.0187489	MT1X	metallothionein 1X	TRUE
ENSG00000235884.3	14.3276	155.017	84.6724	3.43892	0.960038	3.58206	0.00034089	0.0188149	LINC00941	long intergenic non-protein coding RNA 941	TRUE
ENSG00000069020.18	8696.85	3277.56	5987.2	-1.40789	0.393539	-3.57751	0.000346889	0.0189773	MAST4	microtubule associated serine/threonine kinase family member 4	TRUE
ENSG00000129910.7	11.3052	87.5914	49.4483	2.95564	0.826369	3.57666	0.000348015	0.0189773	CDH15	cadherin 15	TRUE
ENSG00000173848.18	1692.45	5429.03	3560.74	1.68152	0.470167	3.57644	0.000348307	0.0189773	NET1	neuroepithelial cell transforming 1	TRUE
ENSG00000188643.10	839.632	7012.99	3926.31	3.0622	0.855678	3.57869	0.000345325	0.0189773	S100A16	S100 calcium binding protein A16	TRUE
ENSG00000198075.9	2127.61	671.979	1399.79	-1.66286	0.465053	-3.57564	0.000349378	0.0189773	SULT1C4	sulfotransferase family 1C member 4	TRUE
ENSG00000106785.14	245.261	1140.35	692.804	2.21745	0.621792	3.56622	0.00036217	0.0196099	TRIM14	tripartite motif containing 14	TRUE
ENSG00000150045.11	0	29.8405	14.9202	7.43335	2.08679	3.56209	0.000367908	0.0198206	KLRF1	killer cell lectin like receptor F1	TRUE
ENSG00000248491.5	10.9208	123.51	67.2155	3.50287	0.983466	3.56176	0.000368378	0.0198206	AC093772.1		TRUE
ENSG00000145244.11	3113.76	50.9163	1582.34	-5.93441	1.66665	-3.56068	0.000369896	0.0198399	CORIN	corin, serine peptidase	TRUE
ENSG00000050555.17	8.87177	97.6865	53.2791	3.45998	0.973114	3.55558	0.000377147	0.0201028	LAMC3	laminin subunit gamma 3	TRUE
ENSG00000170049.9	151.04	466.907	308.974	1.62842	0.457944	3.55594	0.000376637	0.0201028	KCNAB3	potassium voltage-gated channel subfamily A regulatory beta subunit 3	TRUE
ENSG00000058404.19	3319.44	761.734	2040.59	-2.12368	0.597899	-3.55191	0.000382449	0.020322	CAMK2B	calcium/calmodulin dependent protein kinase II beta	TRUE
ENSG00000135318.11	357.444	2357.18	1357.31	2.72131	0.766967	3.54815	0.000387951	0.0205506	NT5E	5'-nucleotidase ecto	TRUE
ENSG00000116016.13	290.122	1357.85	823.984	2.22695	0.629338	3.53857	0.000402308	0.0212053	EPAS1	endothelial PAS domain protein 1	TRUE
ENSG00000213468.5	6.78863	581.195	293.992	6.4154	1.81316	3.53825	0.000402789	0.0212053	FIRRE	firre intergenic repeating RNA element	TRUE
ENSG00000128536.15	28376.8	1546.56	14961.7	-4.19756	1.18734	-3.53525	0.000407385	0.0213161	CDHR3	cadherin related family member 3	TRUE
ENSG00000185664.14	88.4974	4247.96	2168.23	5.58477	1.57965	3.53544	0.000407097	0.0213161	PMEL	premelanosome protein	TRUE
ENSG00000166596.14	598.81	72.6958	335.753	-3.04308	0.861734	-3.53134	0.00041346	0.021568	CFAP52	cilia and flagella associated protein 52	TRUE
ENSG00000029559.6	74.2914	0	37.1457	-8.56097	2.43004	-3.52297	0.000426734	0.0221927	IBSP	integrin binding sialoprotein	TRUE
ENSG00000088808.16	2658.03	756.754	1707.39	-1.81254	0.515495	-3.51612	0.000437907	0.0226381	PPP1R13B	protein phosphatase 1 regulatory subunit 13B	TRUE
ENSG00000147571.4	315.766	43.8211	179.793	-2.85061	0.810732	-3.5161	0.000437943	0.0226381	CRH	corticotropin releasing hormone	TRUE
ENSG00000183273.6	1246.66	123.641	685.152	-3.33343	0.948794	-3.51333	0.000442527	0.0228061	CCDC60	coiled-coil domain containing 60	TRUE
ENSG00000004838.13	1237.45	313.009	775.23	-1.98334	0.5651	-3.50972	0.000448579	0.0230486	ZMYND10	zinc finger MYND-type containing 10	TRUE
ENSG00000145526.11	978.527	147.036	562.781	-2.7348	0.781602	-3.49897	0.000467065	0.0239266	CDH18	cadherin 18	TRUE
ENSG00000069535.13	32653.1	4406.77	18530	-2.88943	0.827297	-3.49261	0.00047832	0.0243964	MAOB	monoamine oxidase B	TRUE
ENSG00000155849.15	13644.7	2678.88	8161.81	-2.34864	0.67254	-3.49218	0.000479087	0.0243964	ELMO1	engulfment and cell motility 1	TRUE
ENSG00000155530.2	584.737	179.252	381.994	-1.70543	0.489292	-3.48549	0.000491228	0.0249404	LRGUK	leucine rich repeats and guanylate kinase domain containing	TRUE
ENSG00000136698.8	1621.13	39.2054	830.168	-5.369	1.54247	-3.48079	0.000499946	0.0251591	CFC1	cripto, FRL-1, cryptic family 1	TRUE
ENSG00000141338.13	19254.2	3804.76	11529.5	-2.3393	0.671998	-3.4811	0.00049935	0.0251591	ABCA8	ATP binding cassette subfamily A member 8	TRUE
ENSG00000162552.14	8902.59	1016.16	4959.38	-3.13111	0.899303	-3.48171	0.000498219	0.0251591	WNT4	Wnt family member 4	TRUE
ENSG00000206557.5	216.964	7594.12	3905.54	5.12927	1.47419	3.47938	0.000502566	0.0252167	TRIM71	tripartite motif containing 71	TRUE
ENSG00000188175.9	140.929	19.9282	80.4285	-2.82347	0.812183	-3.4764	0.0005082	0.0254249	HEPACAM2	HEPACAM family member 2	TRUE
ENSG00000123684.12	22461.4	3810.5	13135.9	-2.5594	0.737694	-3.46946	0.000521513	0.0260148	LPGAT1	lysophosphatidylglycerol acyltransferase 1	TRUE
ENSG00000096060.14	212.122	2190.3	1201.21	3.36801	0.972245	3.46416	0.000531888	0.0264552	FKBP5	FK506 binding protein 5	TRUE
ENSG00000214285.2	1.91261	40.561	21.2368	4.42006	1.27692	3.4615	0.000537172	0.0266406	NPS	neuropeptide S	TRUE
ENSG00000166501.12	1158.15	6036.02	3597.09	2.38171	0.691515	3.44419	0.00057278	0.0283245	PRKCB	protein kinase C beta	TRUE
ENSG00000196839.12	327.477	1205.49	766.484	1.88015	0.54607	3.44305	0.000575194	0.0283618	ADA	adenosine deaminase	TRUE
ENSG00000111404.6	95.0012	17.1634	56.0823	-2.46962	0.71807	-3.43925	0.000583321	0.0286384	RERGL	RERG like	TRUE
ENSG00000115896.15	5381.9	905.591	3143.75	-2.57118	0.747788	-3.43838	0.000585208	0.0286384	PLCL1	phospholipase C like 1 (inactive)	TRUE
ENSG00000164287.12	0.939255	85.6885	43.3139	6.51261	1.89489	3.43692	0.00058836	0.0286384	CDC20B	cell division cycle 20B	TRUE
ENSG00000183114.7	98.7582	331.219	214.988	1.74624	0.508059	3.43708	0.000588014	0.0286384	FAM43B	family with sequence similarity 43 member B	TRUE
ENSG00000222041.10	87.5894	338.598	213.094	1.95097	0.567711	3.43655	0.00058917	0.0286384	CYTOR	cytoskeleton regulator RNA	TRUE
ENSG00000101384.11	9795.06	30587.5	20191.3	1.64281	0.478416	3.43386	0.000595059	0.0287612	JAG1	jagged 1	TRUE
ENSG00000249790.2	0	77.7848	38.8924	8.81562	2.56721	3.43393	0.000594907	0.0287612	AC092490.1		TRUE
ENSG00000157613.10	722.986	2577.62	1650.3	1.83416	0.534357	3.43246	0.000598132	0.0288283	CREB3L1	cAMP responsive element binding protein 3 like 1	TRUE
ENSG00000138061.11	790.507	8154.48	4472.49	3.36678	0.981196	3.4313	0.000600685	0.0288644	CYP1B1	cytochrome P450 family 1 subfamily B member 1	TRUE
ENSG00000197249.13	123.396	6.91236	65.1543	-4.15605	1.21147	-3.4306	0.000602255	0.0288644	SERPINA1	serpin family A member 1	TRUE
ENSG00000173673.7	6.64299	703.272	354.958	6.72735	1.96246	3.42802	0.000608008	0.0290587	HES3	hes family bHLH transcription factor 3	TRUE
ENSG00000168032.8	691.879	66.905	379.392	-3.37113	0.983821	-3.42657	0.00061126	0.0291328	ENTPD3	ectonucleoside triphosphate diphosphohydrolase 3	TRUE
ENSG00000131668.13	2.88597	118.79	60.8379	5.37228	1.56823	3.42569	0.000613236	0.0291457	BARX1	BARX homeobox 1	TRUE
ENSG00000183876.8	22.5854	157.627	90.106	2.79985	0.818948	3.41884	0.00062888	0.0298065	ARSI	arylsulfatase family member I	TRUE
ENSG00000178187.7	36.3922	269.506	152.949	2.88829	0.845441	3.41632	0.000634747	0.0299264	ZNF454	zinc finger protein 454	TRUE
ENSG00000214548.14	5.11475	94.0351	49.5749	4.19808	1.22886	3.41625	0.000634908	0.0299264	MEG3	maternally expressed 3 (non-protein coding)	TRUE
ENSG00000182674.5	580.531	180.529	380.53	-1.68496	0.493485	-3.4144	0.000639221	0.0300469	KCNB2	potassium voltage-gated channel subfamily B member 2	TRUE
ENSG00000179104.8	19840	5049.6	12444.8	-1.97417	0.578786	-3.41087	0.000647549	0.030355	TMTC2	transmembrane and tetratricopeptide repeat containing 2	TRUE
ENSG00000131620.17	13.3293	120.744	67.0369	3.17483	0.931955	3.40664	0.000657688	0.0304136	ANO1	anoctamin 1	TRUE
ENSG00000146477.5	55.4345	1431.84	743.637	4.6905	1.3758	3.40928	0.000651338	0.0304136	SLC22A3	solute carrier family 22 member 3	TRUE
ENSG00000164188.8	325.767	56.5251	191.146	-2.52565	0.741351	-3.40681	0.000657259	0.0304136	RANBP3L	RAN binding protein 3 like	TRUE
ENSG00000214944.9	4911.35	380.145	2645.75	-3.69163	1.08341	-3.40741	0.000655825	0.0304136	ARHGEF28	Rho guanine nucleotide exchange factor 28	TRUE
ENSG00000260027.4	48.2025	3090.5	1569.35	6.00216	1.76182	3.40679	0.000657306	0.0304136	HOXB7	homeobox B7	TRUE
ENSG00000156218.12	9.39255	64.6107	37.0016	2.78278	0.817283	3.40491	0.000661851	0.0305236	ADAMTSL3	ADAMTS like 3	TRUE
ENSG00000180694.13	4790.41	15287.7	10039.1	1.67413	0.491792	3.40413	0.000663741	0.0305285	TMEM64	transmembrane protein 64	TRUE
ENSG00000283567.1	0.452575	158.622	79.5371	8.41127	2.47504	3.39843	0.000677738	0.0310887	AC008735.6		TRUE
ENSG00000261156.6	0	93.4097	46.7048	9.07964	2.67254	3.39738	0.000680345	0.0311249	LINC01989	long intergenic non-protein coding RNA 1989	TRUE
ENSG00000163285.7	54.5386	0.521696	27.5301	-6.67807	1.96861	-3.39227	0.000693157	0.0316265	GABRG1	gamma-aminobutyric acid type A receptor gamma1 subunit	TRUE
ENSG00000007174.17	2576.58	181.285	1378.93	-3.82914	1.12917	-3.39111	0.000696107	0.0316766	DNAH9	dynein axonemal heavy chain 9	TRUE
ENSG00000111145.7	1012.42	5732.55	3372.48	2.5014	0.738048	3.3892	0.000700963	0.0318129	ELK3	ELK3, ETS transcription factor	TRUE
ENSG00000134595.8	588.959	7029.05	3809	3.57709	1.05633	3.38635	0.000708292	0.0320605	SOX3	SRY-box 3	TRUE
ENSG00000184221.12	5.49911	210.496	107.997	5.25365	1.55216	3.38473	0.000712494	0.0321656	OLIG1	oligodendrocyte transcription factor 1	TRUE
ENSG00000198205.6	12.6537	439.78	226.217	5.12257	1.51401	3.38346	0.000715796	0.0322296	ZXDA	zinc finger, X-linked, duplicated A	TRUE
ENSG00000117480.15	531.069	171.791	351.43	-1.6285	0.481577	-3.38159	0.000720664	0.0323637	FAAH	fatty acid amide hydrolase	TRUE
ENSG00000234710.1	2.92008	80.6525	41.7863	4.80285	1.42066	3.38073	0.000722946	0.0323812	AC060834.2		TRUE
ENSG00000174807.3	263.968	1587.42	925.696	2.58854	0.766318	3.37789	0.00073043	0.032631	CD248	CD248 molecule	TRUE
ENSG00000163576.17	374.93	110.754	242.842	-1.75959	0.52137	-3.37493	0.000738341	0.0328985	EFHB	EF-hand domain family member B	TRUE
ENSG00000113209.8	2586.69	445.306	1516	-2.53835	0.752369	-3.37381	0.000741354	0.0329469	PCDHB5	protocadherin beta 5	TRUE
[truncated: 26,950 more rows]

## Sheet: GO 8w DNs
query.number	significant	p.value	term.size	query.size	overlap.size	precision	recall	term.id	domain	subgraph.number	term.name	relative.depth	intersection
[truncated: 101 more rows]

[truncated: 2 more sheets: GO_up in SURF1 vs CTL 8w DNs, GO_down in SURF1 vs CTL 8w DNs]
