# Supplementary material for: Defective metabolic programming impairs early neuronal morphogenesis in neural cultures and an organoid model of Leigh syndrome
Source: Nat Commun. 2021 Mar 26;12:1929. doi: 10.1038/s41467-021-22117-z (PMC7997884; doi:10.1038/s41467-021-22117-z)
Supplement: Supplementary file 14 — Supplementary Data 11 [file 41467_2021_22117_MOESM14_ESM.xlsx]

## Sheet: S2 vs. S2_Corr1 90D organoids
id	S2_Corr1	S2	baseMean	log2FoldChange	lfcSE	stat	pvalue	padj	symbol	description
ENSG00000084453.16	1.62972	627.284	314.457	7.35298	0.55985	13.1338	2.10725e-39	1.10553e-36	SLCO1A2	solute carrier organic anion transporter family member 1A2
ENSG00000129824.15	2.25268	799.951	401.102	7.32673	0.512066	14.3082	1.94564e-46	1.39193e-43	RPS4Y1	ribosomal protein S4, Y-linked 1
ENSG00000204531.17	0.450535	417.51	208.98	7.29206	0.642224	11.3544	7.05369e-30	1.60896e-27	POU5F1	POU class 5 homeobox 1
ENSG00000226674.8	0.450535	396.695	198.573	7.24084	0.641709	11.2837	1.57992e-29	3.50231e-27	TEX41	testis expressed 41 (non-protein coding)
ENSG00000111704.10	0	310.732	155.366	7.1607	0.707357	10.1232	4.36035e-24	6.23887e-22	NANOG	Nanog homeobox
ENSG00000189229.10	0	276.315	138.157	7.09674	0.70304	10.0944	5.85091e-24	8.14933e-22	AC069277.1
ENSG00000134817.10	1.62972	496.413	249.021	6.9935	0.578026	12.0989	1.07007e-33	3.82771e-31	APLNR	apelin receptor
ENSG00000260834.1	0	273.749	136.875	6.9872	0.714636	9.77729	1.4094e-22	1.68049e-20	AC009055.2
ENSG00000166415.14	1.35161	417.351	209.351	6.81205	0.576017	11.8261	2.86044e-32	8.82754e-30	WDR72	WD repeat domain 72
ENSG00000106302.9	0	222.353	111.177	6.80879	0.714804	9.52539	1.64418e-21	1.7485e-19	HYAL4	hyaluronoglucosaminidase 4
ENSG00000121570.12	4.61105	787.049	395.83	6.73976	0.464646	14.5051	1.12422e-47	1.04083e-44	DPPA4	developmental pluripotency associated 4
ENSG00000240563.1	2.35837	406.43	204.394	6.53262	0.556728	11.7339	8.53824e-32	2.5843e-29	L1TD1	LINE1 type transposase domain containing 1
ENSG00000248588.1	2.08026	412.27	207.175	6.48849	0.57871	11.212	3.56118e-29	7.28163e-27	AC008517.1
ENSG00000254277.1	0.72865	232.065	116.397	6.43371	0.676705	9.5074	1.95485e-21	2.06492e-19	AC009446.1
ENSG00000162367.11	0.72865	219.128	109.928	6.4072	0.672124	9.53275	1.53166e-21	1.65115e-19	TAL1	TAL bHLH transcription factor 1, erythroid differentiation factor
ENSG00000164112.12	0	162.117	81.0585	6.39699	0.731853	8.74081	2.31445e-18	1.75977e-16	TMEM155	transmembrane protein 155
ENSG00000251129.1	0.72865	198.598	99.6636	6.29987	0.673369	9.35575	8.30061e-21	8.11449e-19	LINC02506	long intergenic non-protein coding RNA 2506
ENSG00000104760.16	0	133.393	66.6963	6.12887	0.744519	8.23198	1.84138e-16	1.16391e-14	FGL1	fibrinogen like 1
ENSG00000267284.1	0.450535	168.873	84.6616	6.098	0.684919	8.90325	5.42357e-19	4.37751e-17	AC022031.2
ENSG00000236673.5	0	126.633	63.3165	6.00393	0.754008	7.96269	1.68342e-15	9.56511e-14	AL117378.1
ENSG00000179546.4	5.06158	408.846	206.954	5.74298	0.466494	12.3109	7.91037e-35	2.96432e-32	HTR1D	5-hydroxytryptamine receptor 1D
ENSG00000258649.1	0	98.5345	49.2672	5.72139	0.763784	7.49085	6.84279e-14	3.05962e-12	AL392023.1
ENSG00000134207.15	9.26106	586.444	297.852	5.68355	0.439504	12.9317	2.98082e-38	1.42167e-35	SYT6	synaptotagmin 6
ENSG00000267327.1	0	94.6445	47.3223	5.66621	0.766461	7.39269	1.43886e-13	6.2215e-12	AC009271.1
ENSG00000246876.6	0.72865	120.716	60.7222	5.61165	0.703479	7.977	1.49939e-15	8.58139e-14	LINC02466	long intergenic non-protein coding RNA 2466
ENSG00000120094.6	1.35161	170.473	85.9124	5.58005	0.622211	8.9681	3.01686e-19	2.5123e-17	HOXB1	homeobox B1
ENSG00000178343.4	1.17919	143.684	72.4316	5.56709	0.657353	8.46896	2.47593e-17	1.68696e-15	SHISA3	shisa family member 3
ENSG00000250421.5	0	87.8161	43.9081	5.5617	0.771791	7.20622	5.7525e-13	2.26914e-11	AC106798.1
ENSG00000245662.3	0	88.3866	44.1933	5.55959	0.772652	7.19547	6.22475e-13	2.44317e-11	LINC02211	long intergenic non-protein coding RNA 2211
ENSG00000254934.5	0	88.1703	44.0851	5.5119	0.777712	7.08733	1.36726e-12	5.16051e-11	LINC00678	long intergenic non-protein coding RNA 678
ENSG00000249152.1	0	82.8963	41.4481	5.48665	0.775376	7.07611	1.48254e-12	5.58223e-11	LNCPRESS2	lncRNA p53 regulated and ESC associated 2
ENSG00000124092.12	0.450535	108.61	54.5301	5.48325	0.714909	7.66986	1.7219e-14	8.36452e-13	CTCFL	CCCTC-binding factor like
ENSG00000250049.5	0.450535	107.873	54.1616	5.46869	0.716091	7.63687	2.22563e-14	1.07123e-12	AC114316.2
ENSG00000250682.5	0	83.1854	41.5927	5.46008	0.778494	7.01365	2.32178e-12	8.55797e-11	LINC00491	long intergenic non-protein coding RNA 491
ENSG00000242950.6	0	81.0088	40.5044	5.43058	0.779711	6.96486	3.28722e-12	1.17853e-10	ERVW-1	endogenous retrovirus group W member 1, envelope
ENSG00000136997.17	34.2241	1638.3	836.26	5.42667	0.277352	19.566	3.01194e-85	4.7405e-81	MYC	MYC proto-oncogene, bHLH transcription factor
ENSG00000248329.5	4.43863	286.836	145.637	5.41873	0.517873	10.4634	1.27164e-25	2.10677e-23	APELA	apelin receptor early endogenous ligand
ENSG00000254245.2	2.18595	155.48	78.833	5.3722	0.625194	8.59285	8.48371e-18	6.06932e-16	PCDHGA3	protocadherin gamma subfamily A, 3
ENSG00000075388.3	0	74.3239	37.162	5.31765	0.785125	6.77299	1.26148e-11	4.11918e-10	FGF4	fibroblast growth factor 4
ENSG00000251026.1	0	72.7484	36.3742	5.29438	0.785949	6.73628	1.62489e-11	5.2086e-10	LINC02163	long intergenic non-protein coding RNA 2163
ENSG00000089327.14	4.99486	268.238	136.616	5.29221	0.518292	10.2109	1.77269e-24	2.6321e-22	FXYD5	FXYD domain containing ion transport regulator 5
ENSG00000183230.16	17.4097	747.012	382.211	5.23699	0.35666	14.6834	8.23276e-49	8.09847e-46	CTNNA3	catenin alpha 3
ENSG00000249395.2	1.80214	151.515	76.6588	5.20306	0.609345	8.53877	1.35652e-17	9.40542e-16	CASC9	cancer susceptibility 9 (non-protein coding)
ENSG00000116774.11	27.4661	1134.57	581.017	5.19227	0.338572	15.3358	4.40714e-53	5.78033e-50	OLFML3	olfactomedin like 3
ENSG00000258815.1	0	64.8231	32.4115	5.14305	0.793271	6.48335	8.97085e-11	2.59544e-09	AC131532.1
ENSG00000205359.9	0	63.9636	31.9818	5.1242	0.794275	6.45142	1.10805e-10	3.17083e-09	SLCO6A1	solute carrier organic anion transporter family member 6A1
ENSG00000248874.5	0.450535	82.4426	41.4466	5.10346	0.734197	6.95108	3.62498e-12	1.28789e-10	C5orf17	chromosome 5 open reading frame 17
ENSG00000235493.1	0.72865	84.0181	42.3734	5.09175	0.730271	6.97241	3.1155e-12	1.13245e-10	LINC01967	long intergenic non-protein coding RNA 1967
ENSG00000197721.16	0	63.7702	31.8851	5.07249	0.799623	6.3436	2.24451e-10	6.08027e-09	CR1L	complement C3b/C4b receptor 1 like
ENSG00000104327.7	44.2528	1686.04	865.145	5.06706	0.351319	14.423	3.71004e-47	3.24402e-44	CALB1	calbindin 1
ENSG00000257869.1	0	57.8032	28.9016	4.98147	0.801901	6.21208	5.22894e-10	1.3603e-08	AL139023.1
ENSG00000255983.1	0	57.183	28.5915	4.96299	0.80303	6.18033	6.39681e-10	1.6424e-08	AC007848.1
ENSG00000260763.1	0	58.7087	29.3544	4.95718	0.805636	6.15312	7.59722e-10	1.9193e-08	AC106799.3
ENSG00000186417.13	3.43186	180.833	92.1327	4.95198	0.548312	9.03131	1.69628e-19	1.45096e-17	GLDN	gliomedin
ENSG00000248740.5	0.901071	90.4904	45.6958	4.92563	0.696729	7.06966	1.55315e-12	5.82024e-11	LINC02428	long intergenic non-protein coding RNA 2428
ENSG00000251152.1	0.450535	70.2177	35.3341	4.86765	0.748474	6.50344	7.85033e-11	2.28808e-09	AC025539.1
ENSG00000170381.12	10.2956	402.048	206.172	4.86738	0.416909	11.6749	1.71197e-31	5.08392e-29	SEMA3E	semaphorin 3E
ENSG00000257185.1	0.450535	68.7379	34.5942	4.84449	0.748966	6.46825	9.91472e-11	2.85279e-09	LINC02293	long intergenic non-protein coding RNA 2293
ENSG00000197487.8	0	51.7157	25.8578	4.81396	0.811353	5.93325	2.96994e-09	6.76468e-08	GALP	galanin like peptide
ENSG00000187398.11	17.9937	609.898	313.946	4.80495	0.361137	13.3051	2.16332e-40	1.21602e-37	LUZP2	leucine zipper protein 2
ENSG00000232790.2	0	50.7126	25.3563	4.79159	0.81231	5.89873	3.66319e-09	8.18963e-08	LINC01162	long intergenic non-protein coding RNA 1162
ENSG00000148942.14	5.89593	211.252	108.574	4.76983	0.495738	9.62166	6.47751e-22	7.12934e-20	SLC5A12	solute carrier family 5 member 12
ENSG00000225087.1	0	49.7573	24.8787	4.76614	0.813619	5.85794	4.68636e-09	1.03303e-07	AL583808.1
ENSG00000249894.1	0	49.0662	24.5331	4.70678	0.818602	5.74978	8.93603e-09	1.85058e-07	AC024581.1
ENSG00000263551.5	0.450535	61.0748	30.7627	4.67396	0.759046	6.15768	7.38197e-10	1.87698e-08	AP005328.1
ENSG00000101695.8	3.53756	139.168	71.3528	4.65323	0.586652	7.93185	2.15914e-15	1.19657e-13	RNF125	ring finger protein 125
ENSG00000188883.4	0.450535	60.1425	30.2965	4.65165	0.760519	6.11642	9.57039e-10	2.36465e-08	KLRG2	killer cell lectin like receptor G2
ENSG00000164756.12	0	45.8176	22.9088	4.64713	0.820134	5.66631	1.45905e-08	2.94033e-07	SLC30A8	solute carrier family 30 member 8
ENSG00000180934.6	0.72865	61.5036	31.1161	4.64126	0.755059	6.14688	7.90214e-10	1.9836e-08	OR56A1	olfactory receptor family 56 subfamily A member 1
ENSG00000181355.20	0.450535	59.3787	29.9146	4.63549	0.76123	6.08947	1.13286e-09	2.76436e-08	OFCC1	orofacial cleft 1 candidate 1
ENSG00000187258.13	0	46.1507	23.0753	4.62864	0.822511	5.62745	1.8289e-08	3.6483e-07	NPSR1	neuropeptide S receptor 1
ENSG00000248491.5	0.450535	59.9741	30.2123	4.60919	0.767219	6.00766	1.88221e-09	4.4215e-08	AC093772.1
ENSG00000256146.1	1.35161	85.1418	43.2467	4.5893	0.677646	6.77242	1.2665e-11	4.12677e-10	AC006206.1
ENSG00000132297.11	0	48.0593	24.0296	4.58255	0.829495	5.5245	3.30425e-08	6.29607e-07	HHLA1	HERV-H LTR-associating 1
ENSG00000253248.5	0	44.0258	22.0129	4.55977	0.826272	5.51848	3.41935e-08	6.49966e-07	AC079098.1
ENSG00000231532.5	0	44.9562	22.4781	4.54006	0.829487	5.47334	4.4164e-08	8.18724e-07	LINC01249	long intergenic non-protein coding RNA 1249
ENSG00000231772.5	0.450535	54.6752	27.5629	4.5164	0.768468	5.87715	4.17383e-09	9.27852e-08	Z93403.1
ENSG00000198844.10	0	43.0227	21.5113	4.50572	0.830081	5.42805	5.69721e-08	1.03543e-06	ARHGEF15	Rho guanine nucleotide exchange factor 15
ENSG00000259485.1	1.17919	67.3768	34.278	4.47949	0.716367	6.25307	4.02463e-10	1.05573e-08	LINC02253	long intergenic non-protein coding RNA 2253
ENSG00000247516.6	0.450535	54.1488	27.2997	4.47225	0.774388	5.77521	7.6857e-09	1.61356e-07	MIR4458HG	MIR4458 host gene
ENSG00000261310.1	0	40.6853	20.3426	4.45221	0.831675	5.35331	8.6361e-08	1.51363e-06	AC009081.1
ENSG00000253910.2	3.25944	115.727	59.4933	4.44488	0.589451	7.54071	4.6742e-14	2.14482e-12	PCDHGB2	protocadherin gamma subfamily B, 2
ENSG00000155629.14	7.97618	220.464	114.22	4.4364	0.477008	9.30047	1.39833e-20	1.31786e-18	PIK3AP1	phosphoinositide-3-kinase adaptor protein 1
ENSG00000274652.1	0.450535	51.6908	26.0707	4.4353	0.773444	5.73448	9.78109e-09	2.00972e-07	AL157817.1
ENSG00000151650.7	0	40.3484	20.1742	4.38795	0.837376	5.24013	1.60467e-07	2.70986e-06	VENTX	VENT homeobox
ENSG00000267172.1	0	38.3919	19.196	4.38534	0.834661	5.25403	1.48803e-07	2.52917e-06	AC022031.1
ENSG00000250920.1	0	40.8729	20.4364	4.33186	0.843154	5.13768	2.78147e-07	4.48082e-06	AC105460.1
ENSG00000179046.8	0.72865	49.5888	25.1587	4.30012	0.777375	5.5316	3.17329e-08	6.07596e-07	TRIML2	tripartite motif family like 2
ENSG00000113100.9	0.450535	47.5616	24.0061	4.29901	0.783315	5.48822	4.06004e-08	7.59821e-07	CDH9	cadherin 9
ENSG00000142405.21	0	36.1713	18.0856	4.29261	0.839922	5.11073	3.20912e-07	5.11218e-06	NLRP12	NLR family pyrin domain containing 12
ENSG00000256417.1	2.25268	90.7757	46.5142	4.27863	0.639971	6.68566	2.29894e-11	7.15079e-10	AC006206.2
ENSG00000226792.7	0	35.932	17.966	4.25719	0.842836	5.05103	4.3944e-07	6.83434e-06	C13orf42	chromosome 13 open reading frame 42
ENSG00000147596.3	0.450535	45.9363	23.1934	4.2558	0.785517	5.41783	6.03258e-08	1.08511e-06	PRDM14	PR/SET domain 14
ENSG00000258743.5	1.35161	67.1873	34.2694	4.24298	0.70138	6.04947	1.45319e-09	3.48655e-08	LINC02301	long intergenic non-protein coding RNA 2301
ENSG00000134539.16	7.41995	181.743	94.5814	4.20859	0.478902	8.78801	1.52227e-18	1.16873e-16	KLRD1	killer cell lectin like receptor D1
ENSG00000135253.13	1.17919	55.774	28.4766	4.20689	0.732806	5.7408	9.4231e-09	1.94123e-07	KCP	kielin/chordin-like protein
ENSG00000254339.5	0	35.3347	17.6674	4.20248	0.846858	4.96244	6.96134e-07	1.04097e-05	AC064802.1
ENSG00000042062.11	2.35837	76.7838	39.5711	4.18438	0.65807	6.35856	2.03654e-10	5.57146e-09	RIPOR3	RIPOR family member 3
ENSG00000232006.8	1.17919	55.2017	28.1904	4.18292	0.735522	5.68701	1.29283e-08	2.63573e-07	AC005537.1
ENSG00000081985.10	0.450535	44.9562	22.7033	4.16803	0.796451	5.23325	1.66556e-07	2.80667e-06	IL12RB2	interleukin 12 receptor subunit beta 2
ENSG00000227838.1	0	33.8071	16.9035	4.16609	0.84774	4.91435	8.9076e-07	1.30173e-05	AL121885.2
ENSG00000134538.2	0	32.8289	16.4144	4.15313	0.8473	4.90161	9.50539e-07	1.37758e-05	SLCO1B1	solute carrier organic anion transporter family member 1B1
ENSG00000274840.4	0.450535	42.4273	21.4389	4.14912	0.791279	5.24356	1.57508e-07	2.66274e-06	AC132807.2
ENSG00000237713.1	0	34.0215	17.0107	4.13633	0.850691	4.86232	1.16018e-06	1.64951e-05	AC011287.2
ENSG00000248663.6	0	32.3043	16.1522	4.12759	0.848675	4.86357	1.15286e-06	1.64058e-05	LINC00992	long intergenic non-protein coding RNA 992
ENSG00000249803.5	0	31.9464	15.9732	4.10559	0.850031	4.82993	1.36583e-06	1.91593e-05	AC112178.1
ENSG00000259306.2	0.72865	42.4273	21.578	4.09122	0.788017	5.19179	2.0828e-07	3.44703e-06	AC020891.2
ENSG00000173673.7	0.450535	40.8518	20.6512	4.09103	0.795209	5.1446	2.68095e-07	4.32331e-06	HES3	hes family bHLH transcription factor 3
ENSG00000250284.1	0	31.2055	15.6028	4.08084	0.85105	4.79506	1.62625e-06	2.2413e-05	AC109439.2
ENSG00000251138.6	0	31.0619	15.531	4.06682	0.852065	4.7729	1.81589e-06	2.48525e-05	AC090502.1
ENSG00000262209.2	2.53079	78.2406	40.3857	4.05889	0.643404	6.30847	2.81811e-10	7.49226e-09	PCDHGB3	protocadherin gamma subfamily B, 3
ENSG00000196277.15	5.51212	134.539	70.0257	4.05678	0.533205	7.60829	2.77752e-14	1.32071e-12	GRM7	glutamate metabotropic receptor 7
ENSG00000253394.5	0.450535	40.0153	20.2329	4.05676	0.797911	5.08422	3.69138e-07	5.80405e-06	LINC00534	long intergenic non-protein coding RNA 534
ENSG00000172123.12	3.25944	88.2928	45.7761	4.05653	0.612393	6.62407	3.49447e-11	1.05363e-09	SLFN12	schlafen family member 12
ENSG00000088305.18	55.4383	1018.51	536.973	4.04366	0.302914	13.3492	1.19743e-40	7.24859e-38	DNMT3B	DNA methyltransferase 3 beta
ENSG00000279668.2	3.25944	89.3399	46.2997	4.02107	0.632406	6.35838	2.03899e-10	5.57146e-09	AC024610.2
ENSG00000188001.9	4.82243	106.986	55.9043	4.01785	0.604262	6.64919	2.94701e-11	8.97156e-10	TPRG1	tumor protein p63 regulated 1
ENSG00000262576.2	5.44539	117.04	61.2428	4.00565	0.554245	7.22722	4.92978e-13	1.97933e-11	PCDHGA4	protocadherin gamma subfamily A, 4
ENSG00000164626.8	0.901071	46.9394	23.9202	3.98115	0.756943	5.2595	1.44446e-07	2.4631e-06	KCNK5	potassium two pore domain channel subfamily K member 5
ENSG00000168004.9	5.16728	115.507	60.3371	3.96581	0.576796	6.87558	6.17399e-12	2.13097e-10	HRASLS5	HRAS like suppressor family member 5
ENSG00000235152.1	0	29.5573	14.7786	3.96387	0.858446	4.6175	3.88396e-06	4.95779e-05	AL353052.1
ENSG00000253731.2	7.97618	155.934	81.955	3.95933	0.488043	8.11267	4.95192e-16	2.96343e-14	PCDHGA6	protocadherin gamma subfamily A, 6
ENSG00000267413.1	0	28.7705	14.3852	3.95901	0.857497	4.61694	3.89443e-06	4.96311e-05	LINC01901	long intergenic non-protein coding RNA 1901
ENSG00000229131.1	0	29.0098	14.5049	3.95239	0.858408	4.60433	4.138e-06	5.23958e-05	AC016710.1
ENSG00000242781.1	0.901071	46.2483	23.5747	3.94751	0.760834	5.1884	2.12107e-07	3.50299e-06	LINC02050	long intergenic non-protein coding RNA 2050
ENSG00000163116.9	2.35837	64.0822	33.2203	3.92064	0.67513	5.80725	6.3509e-09	1.36181e-07	STPG2	sperm tail PG-rich repeat containing 2
ENSG00000163565.18	96.1647	1533.2	814.681	3.91225	0.272415	14.3614	9.04167e-47	7.17519e-44	IFI16	interferon gamma inducible protein 16
ENSG00000249631.5	0	27.6238	13.8119	3.88861	0.861505	4.51375	6.36927e-06	7.69898e-05	AC005699.1
ENSG00000197406.7	2.53079	69.8138	36.1723	3.88693	0.657218	5.91421	3.33468e-09	7.51926e-08	DIO3	iodothyronine deiodinase 3
ENSG00000234710.1	0.450535	34.8351	17.6428	3.85728	0.81027	4.76049	1.93127e-06	2.6249e-05	AC060834.2
ENSG00000136826.14	17.4097	282.333	149.871	3.85541	0.388773	9.91687	3.5162e-23	4.61179e-21	KLF4	Kruppel like factor 4
ENSG00000259240.1	0	27.3386	13.6693	3.85513	0.863664	4.46369	8.05582e-06	9.46199e-05	MIR4713HG	MIR4713 host gene
ENSG00000248131.5	0	26.5977	13.2989	3.84178	0.863574	4.4487	8.63932e-06	0.000100498	LINC01194	long intergenic non-protein coding RNA 1194
ENSG00000263745.6	1.17919	43.0476	22.1134	3.82156	0.759102	5.03432	4.79551e-07	7.40692e-06	AP005230.1
ENSG00000061492.11	0	26.2397	13.1199	3.81883	0.864812	4.41579	1.00643e-05	0.000115117	WNT8A	Wnt family member 8A
ENSG00000131914.10	53.4135	2587.59	1320.5	3.79165	0.834206	4.54521	5.48794e-06	6.75859e-05	LIN28A	lin-28 homolog A
ENSG00000131969.14	0.72865	34.4044	17.5665	3.76206	0.809818	4.64557	3.39141e-06	4.38238e-05	ABHD12B	abhydrolase domain containing 12B
ENSG00000258609.2	0	25.6654	12.8327	3.73469	0.870525	4.29016	1.78548e-05	0.00019182	LINC-ROR	long intergenic non-protein coding RNA, regulator of reprogramming
ENSG00000111218.11	12.9988	226.222	119.611	3.73139	0.463881	8.04385	8.70576e-16	5.17056e-14	PRMT8	protein arginine methyltransferase 8
ENSG00000267506.5	2.08026	55.127	28.6036	3.68005	0.711174	5.17462	2.28379e-07	3.74032e-06	AC021683.2
ENSG00000186103.3	0	28.4814	14.2407	3.67782	0.878336	4.18726	2.82337e-05	0.000291582	ARGFX	arginine-fifty homeobox
ENSG00000196604.12	22.3266	336.509	179.418	3.66648	0.386759	9.48001	2.54257e-21	2.61553e-19	POTEF	POTE ankyrin domain family member F
ENSG00000148200.16	107.678	1411.6	759.641	3.65786	0.239298	15.2858	9.50677e-53	1.15098e-49	NR6A1	nuclear receptor subfamily 6 group A member 1
ENSG00000253485.2	3.8824	80.176	42.0292	3.64317	0.616907	5.90554	3.51495e-09	7.91443e-08	PCDHGA5	protocadherin gamma subfamily A, 5
ENSG00000177468.6	11.447	166.413	88.9299	3.63941	0.489768	7.43089	1.07866e-13	4.72896e-12	OLIG3	oligodendrocyte transcription factor 3
ENSG00000136014.11	38.279	528.867	283.573	3.63934	0.319664	11.3849	4.97268e-30	1.16814e-27	USP44	ubiquitin specific peptidase 44
ENSG00000267057.5	0	23.1117	11.5559	3.63014	0.874174	4.15266	3.28638e-05	0.000332632	LINC01905	long intergenic non-protein coding RNA 1905
ENSG00000176571.11	0	23.2783	11.6391	3.61848	0.875343	4.13379	3.56831e-05	0.00035749	CNBD1	cyclic nucleotide binding domain containing 1
ENSG00000183389.5	0.450535	29.0098	14.7302	3.57293	0.829778	4.30589	1.66317e-05	0.00018028	OR56A4	olfactory receptor family 56 subfamily A member 4
ENSG00000230561.4	0.72865	30.1545	15.4416	3.56287	0.822365	4.33247	1.47447e-05	0.000161832	CCDC192	coiled-coil domain containing 192
ENSG00000256969.1	0	22.1565	11.0782	3.56224	0.877552	4.05929	4.92219e-05	0.000471805	AC007207.2
ENSG00000160973.7	0.72865	29.8923	15.3105	3.56042	0.821693	4.33303	1.47069e-05	0.000161642	FOXH1	forkhead box H1
ENSG00000259445.1	1.17919	35.9569	18.568	3.55993	0.776591	4.58405	4.56055e-06	5.70576e-05	AC025219.1
ENSG00000268628.2	2.35837	56.3905	29.3744	3.53579	0.742949	4.75912	1.94437e-06	2.64042e-05	AL121761.2
ENSG00000259129.5	21.4255	290.929	156.177	3.52084	0.39214	8.97852	2.74436e-19	2.30981e-17	LINC00648	long intergenic non-protein coding RNA 648
ENSG00000237764.2	0	21.6798	10.8399	3.51151	0.880277	3.98909	6.63268e-05	0.000616973	AC010099.4
ENSG00000131849.11	2.63648	50.9021	26.7693	3.49546	0.710017	4.92307	8.51972e-07	1.25298e-05	ZNF132	zinc finger protein 132
ENSG00000139679.15	1.4573	38.9873	20.2223	3.48568	0.790725	4.40821	1.04227e-05	0.000118528	LPAR6	lysophosphatidic acid receptor 6
ENSG00000188897.8	31.3095	392.964	212.137	3.47826	0.352773	9.85978	6.21836e-23	7.8928e-21	AC099489.1
ENSG00000187546.13	0.901071	32.6145	16.7578	3.44771	0.795206	4.33561	1.45354e-05	0.000160317	AGMO	alkylglycerol monooxygenase
ENSG00000119614.2	0.450535	26.3355	13.393	3.43909	0.8377	4.1054	4.03614e-05	0.000397278	VSX2	visual system homeobox 2
ENSG00000226091.7	5.16728	77.9056	41.5365	3.43732	0.593795	5.78874	7.09154e-09	1.49803e-07	LINC00937	long intergenic non-protein coding RNA 937
ENSG00000259447.1	2.08026	44.8145	23.4474	3.42945	0.717641	4.77879	1.76354e-06	2.41779e-05	AC013652.2
ENSG00000207955.5	1.80214	43.574	22.6881	3.38472	0.738081	4.58584	4.52163e-06	5.67059e-05	MIR219A2	microRNA 219a-2
ENSG00000258123.1	0	19.3635	9.68173	3.35932	0.886735	3.78841	0.000151612	0.00128153	LINC02444	long intergenic non-protein coding RNA 2444
ENSG00000248973.1	0	19.4113	9.70566	3.35909	0.886816	3.78781	0.000151982	0.00128397	AC106799.2
ENSG00000259450.1	0.72865	26.144	13.4363	3.35854	0.834324	4.02546	5.68633e-05	0.00053752	AC113146.2
ENSG00000085276.17	61.9796	655.153	358.566	3.32802	0.317318	10.488	9.81129e-26	1.64276e-23	MECOM	MDS1 and EVI1 complex locus
ENSG00000101311.15	8.81052	106.104	57.4571	3.31001	0.539765	6.13232	8.66073e-10	2.15342e-08	FERMT1	fermitin family member 1
ENSG00000275591.4	4.54432	62.8169	33.6806	3.29181	0.646841	5.08905	3.59854e-07	5.66887e-06	XKR5	XK related 5
ENSG00000104814.12	0.901071	29.3907	15.1459	3.29103	0.807402	4.07608	4.58019e-05	0.000441442	MAP4K1	mitogen-activated protein kinase kinase kinase kinase 1
ENSG00000106536.19	20.0072	222.547	121.277	3.28536	0.390529	8.41259	4.01063e-17	2.67472e-15	POU6F2	POU class 6 homeobox 2
ENSG00000185304.14	0.450535	23.5654	12.008	3.28458	0.846909	3.87832	0.00010518	0.000924823	RGPD2	RANBP2-like and GRIP domain containing 2
ENSG00000118557.15	9.7116	113.436	61.5736	3.27815	0.518948	6.31692	2.66827e-10	7.13003e-09	PMFBP1	polyamine modulated factor 1 binding protein 1
ENSG00000137809.16	5.3397	73.4184	39.3791	3.27376	0.592139	5.5287	3.22611e-08	6.1621e-07	ITGA11	integrin subunit alpha 11
ENSG00000260322.1	0	18.3125	9.15625	3.27325	0.890454	3.67594	0.000236979	0.00189234	AC098657.2
ENSG00000262198.1	1.17919	29.4386	15.3089	3.26287	0.797981	4.0889	4.33418e-05	0.000421865	AL157931.1
ENSG00000141449.14	244.764	2442.64	1343.7	3.25849	0.22697	14.3565	9.70438e-47	7.2732e-44	GREB1L	growth regulation by estrogen in breast cancer 1 like
ENSG00000251363.2	8.21533	108.349	58.2823	3.24457	0.546658	5.93527	2.93357e-09	6.69153e-08	LINC02315	long intergenic non-protein coding RNA 2315
ENSG00000253537.2	8.42672	100.208	54.3172	3.24227	0.524023	6.18726	6.12172e-10	1.57692e-08	PCDHGA7	protocadherin gamma subfamily A, 7
ENSG00000250103.2	1.4573	30.8475	16.1524	3.21313	0.800451	4.01415	5.96598e-05	0.00055892	PANCR	PITX2 adjacent non-coding RNA
ENSG00000215808.2	1.17919	28.3168	14.748	3.20743	0.801626	4.00115	6.30342e-05	0.000588781	LINC01139	long intergenic non-protein coding RNA 1139
ENSG00000185404.16	14.1502	148.269	81.2095	3.1983	0.454348	7.03931	1.9319e-12	7.1544e-11	SP140L	SP140 nuclear body protein like
ENSG00000197261.11	4.71674	61.0021	32.8594	3.19207	0.629118	5.07388	3.89789e-07	6.11654e-06	C6orf141	chromosome 6 open reading frame 141
ENSG00000227293.1	0	17.43	8.71499	3.16417	0.895303	3.53419	0.000409034	0.00306124	AC118345.1
ENSG00000163975.11	10.2289	113.65	61.9394	3.16034	0.497929	6.34696	2.19614e-10	5.97263e-09	MELTF	melanotransferrin
ENSG00000259345.5	6.62458	76.4259	41.5252	3.15881	0.5813	5.43404	5.50919e-08	1.00242e-06	AC013652.1
ENSG00000128052.8	15.4629	172.328	93.8955	3.15841	0.492592	6.41181	1.43799e-10	4.02e-09	KDR	kinase insert domain receptor
ENSG00000253583.1	0	16.9993	8.49963	3.15714	0.895154	3.52692	0.000420421	0.00313751	AC018953.1
ENSG00000123119.11	21.6759	221.796	121.736	3.1534	0.455827	6.91797	4.58157e-12	1.606e-10	NECAB1	N-terminal EF-hand calcium binding protein 1
ENSG00000283052.1	0.450535	22.2771	11.3638	3.15232	0.858151	3.67339	0.000239352	0.00190839	LINC02456	long intergenic non-protein coding RNA 2456
ENSG00000171126.7	6.6913	82.8465	44.7689	3.14328	0.583369	5.38815	7.11875e-08	1.2589e-06	KCNG3	potassium voltage-gated channel modifier subfamily G member 3
ENSG00000113356.11	34.8861	333.182	184.034	3.14278	0.342072	9.18747	4.02187e-20	3.65897e-18	POLR3G	RNA polymerase III subunit G
ENSG00000157110.15	76.6748	703.946	390.31	3.13346	0.275378	11.3788	5.3347e-30	1.23475e-27	RBPMS	RNA binding protein with multiple splicing
ENSG00000278570.4	0.450535	20.9868	10.7187	3.11472	0.857427	3.63264	0.000280537	0.0021978	NR2E3	nuclear receptor subfamily 2 group E member 3
ENSG00000127928.12	0.450535	20.939	10.6947	3.11077	0.857731	3.62674	0.00028702	0.00224189	GNGT1	G protein subunit gamma transducin 1
ENSG00000206557.5	156.992	2580.69	1368.84	3.10634	0.762207	4.07546	4.59231e-05	0.00044234	TRIM71	tripartite motif containing 71
ENSG00000133710.15	17.0259	169.229	93.1273	3.10552	0.430748	7.20959	5.61216e-13	2.21934e-11	SPINK5	serine peptidase inhibitor, Kazal type 5
ENSG00000008197.4	0	16.8078	8.40391	3.09877	0.897957	3.45091	0.000558701	0.00399337	TFAP2D	transcription factor AP-2 delta
ENSG00000162782.15	0.72865	22.0378	11.3832	3.0889	0.851644	3.62698	0.000286755	0.00224093	TDRD5	tudor domain containing 5
ENSG00000166450.12	1228.68	10785.7	6007.17	3.07995	0.232827	13.2285	6.0086e-40	3.26101e-37	PRTG	protogenin
ENSG00000254221.2	6.58561	82.634	44.6098	3.07892	0.599643	5.13459	2.82756e-07	4.54576e-06	PCDHGB1	protocadherin gamma subfamily B, 1
ENSG00000164265.8	0	16.1397	8.06986	3.07779	0.898119	3.42693	0.000610438	0.00430452	SCGB3A2	secretoglobin family 3A member 2
ENSG00000145423.4	61.4009	567.967	314.684	3.06604	0.337203	9.09258	9.67129e-20	8.50371e-18	SFRP2	secreted frizzled related protein 2
ENSG00000249853.7	3.43186	47.9176	25.6747	3.0236	0.688756	4.38994	1.13382e-05	0.000127831	HS3ST5	heparan sulfate-glucosamine 3-sulfotransferase 5
ENSG00000163923.9	10.468	118.156	64.3122	3.01196	0.580762	5.18622	2.14603e-07	3.53679e-06	RPL39L	ribosomal protein L39 like
ENSG00000134363.11	27.3604	240.404	133.882	3.00412	0.366613	8.19425	2.52154e-16	1.56246e-14	FST	follistatin
ENSG00000221818.8	14.8789	135.282	75.0804	2.99635	0.467478	6.40962	1.45884e-10	4.07104e-09	EBF2	early B-cell factor 2
ENSG00000132622.10	0.450535	20.1024	10.2765	2.98824	0.868911	3.43906	0.000583742	0.00413479	HSPA12B	heat shock protein family A (Hsp70) member 12B
ENSG00000107562.16	24.7239	218.483	121.603	2.97899	0.396377	7.51556	5.6668e-14	2.54102e-12	CXCL12	C-X-C motif chemokine ligand 12
ENSG00000164362.18	0	15.0179	7.50896	2.97772	0.901435	3.30331	0.000955511	0.00630822	TERT	telomerase reverse transcriptase
ENSG00000261156.6	0	15.0179	7.50896	2.97772	0.901435	3.30331	0.000955511	0.00630822	LINC01989	long intergenic non-protein coding RNA 1989
ENSG00000257261.5	2.35837	33.9507	18.1545	2.97454	0.749089	3.97088	7.16077e-05	0.000659557	AC008014.1
ENSG00000138161.13	3.81567	45.339	24.5773	2.96942	0.697924	4.25464	2.09386e-05	0.00022237	CUZD1	CUB and zona pellucida like domains 1
ENSG00000248605.5	0	15.2572	7.62861	2.96459	0.902272	3.28569	0.00101731	0.00664378	AC022140.1
ENSG00000005102.12	0.450535	19.0533	9.75194	2.95959	0.867434	3.41188	0.000645154	0.00450692	MEOX1	mesenchyme homeobox 1
ENSG00000073849.14	170.548	1382.64	776.594	2.95896	0.263103	11.2464	2.41263e-29	5.2017e-27	ST6GAL1	ST6 beta-galactoside alpha-2,6-sialyltransferase 1
ENSG00000231217.1	1.4573	26.3106	13.8839	2.95388	0.820668	3.59936	0.000319006	0.00245999	AC097347.1
ENSG00000126583.10	18.0326	162.182	90.1074	2.95219	0.465141	6.34688	2.19719e-10	5.97263e-09	PRKCG	protein kinase C gamma
ENSG00000187147.17	116.506	947.171	531.838	2.95105	0.255117	11.5674	6.02611e-31	1.52976e-28	RNF220	ring finger protein 220
ENSG00000250829.2	1.35161	27.9339	14.6428	2.94226	0.80469	3.6564	0.000255785	0.00202383	AC108865.1
ENSG00000215374.5	0	14.7078	7.3539	2.93538	0.902908	3.25103	0.00114988	0.00738995	FAM66B	family with sequence similarity 66 member B
ENSG00000251226.1	0.450535	18.6954	9.57295	2.92018	0.870348	3.35518	0.000793121	0.00536736	AP001999.1
ENSG00000180318.3	2.70321	40.2546	21.4789	2.91697	0.734531	3.9712	7.15103e-05	0.000659345	ALX1	ALX homeobox 1
ENSG00000184058.13	3.25944	40.3503	21.8049	2.9161	0.699763	4.16728	3.0826e-05	0.000313823	TBX1	T-box 1
ENSG00000232046.6	2.35837	32.1608	17.2596	2.90682	0.751809	3.86643	0.000110441	0.000964608	LINC01798	long intergenic non-protein coding RNA 1798
ENSG00000169174.10	6.17404	61.0251	33.5995	2.89513	0.62704	4.61713	3.89088e-06	4.96261e-05	PCSK9	proprotein convertase subtilisin/kexin type 9
ENSG00000187037.8	0	14.1584	7.0792	2.88932	0.904208	3.19542	0.00139629	0.00869314	GPR141	G protein-coupled receptor 141
ENSG00000220908.2	0	14.9471	7.47355	2.88882	0.905019	3.192	0.00141292	0.00877239	LINC02531	long intergenic non-protein coding RNA 2531
ENSG00000259203.1	0.450535	17.9545	9.20252	2.88727	0.870918	3.3152	0.000915765	0.00608153	AC016044.1
ENSG00000144339.11	15.6353	140.91	78.2727	2.85612	0.502882	5.6795	1.35086e-08	2.74692e-07	TMEFF2	transmembrane protein with EGF like and two follistatin like domains 2
ENSG00000164867.10	1.35161	26.525	13.9383	2.84841	0.815195	3.49415	0.000475579	0.00348957	NOS3	nitric oxide synthase 3
ENSG00000229243.1	0	13.7526	6.87628	2.84488	0.9055	3.14178	0.00167926	0.0101186	LINC01981	long intergenic non-protein coding RNA 1981
ENSG00000266378.1	4.82243	49.6616	27.242	2.84247	0.696423	4.08152	4.47414e-05	0.000433345	AC005224.3
ENSG00000156466.9	0	13.6568	6.82842	2.83429	0.905808	3.12902	0.00175388	0.0105	GDF6	growth differentiation factor 6
ENSG00000244122.2	0	13.6568	6.82842	2.83429	0.905808	3.12902	0.00175388	0.0105	UGT1A7	UDP glucuronosyltransferase family 1 member A7
ENSG00000149451.17	2.35837	30.8705	16.6144	2.82642	0.763194	3.70342	0.000212715	0.00172396	ADAM33	ADAM metallopeptidase domain 33
ENSG00000217236.1	6.13508	65.1332	35.6341	2.82281	0.630658	4.47597	7.60652e-06	9.01498e-05	SP9	Sp9 transcription factor
ENSG00000164532.10	0.72865	18.3125	9.52057	2.818	0.867409	3.24876	0.0011591	0.00744314	TBX20	T-box 20
ENSG00000163689.19	19.3175	149.726	84.5215	2.80556	0.432513	6.48664	8.77714e-11	2.54877e-09	C3orf67	chromosome 3 open reading frame 67
ENSG00000249100.1	0.72865	18.0502	9.38944	2.79904	0.868281	3.22366	0.00126563	0.00799989	AC008885.2
ENSG00000100987.14	2.35837	30.1067	16.2325	2.79846	0.763639	3.66463	0.000247696	0.00196802	VSX1	visual system homeobox 1
ENSG00000104313.17	80.8241	599.821	340.323	2.79708	0.298863	9.35908	8.04374e-21	7.91253e-19	EYA1	EYA transcriptional coactivator and phosphatase 1
ENSG00000130038.9	5.3397	52.646	28.9929	2.7952	0.631451	4.42663	9.57187e-06	0.000110287	CRACR2A	calcium release activated channel regulator 2A
ENSG00000120093.11	65.2278	474.343	269.785	2.79108	0.285084	9.79037	1.23843e-22	1.49936e-20	HOXB3	homeobox B3
ENSG00000185904.11	0	13.251	6.6255	2.79031	0.906972	3.07651	0.00209439	0.0121547	LINC00839	long intergenic non-protein coding RNA 839
ENSG00000268658.5	1.62972	25.7631	13.6964	2.78961	0.804868	3.46592	0.000528414	0.00380792	LINC00664	long intergenic non-protein coding RNA 664
ENSG00000226453.1	0	13.4903	6.74515	2.78951	0.907204	3.07485	0.00210609	0.0122136	LINC02542	long intergenic non-protein coding RNA 2542
ENSG00000225096.2	3.08702	34.5958	18.8414	2.78932	0.732077	3.81014	0.000138888	0.0011848	AL445250.1
ENSG00000198010.12	1.90783	26.3584	14.1331	2.78831	0.794645	3.50888	0.000449999	0.00333089	DLGAP2	DLG associated protein 2
ENSG00000219445.2	0	13.2031	6.60157	2.78193	0.907218	3.06644	0.00216622	0.0125208	AC019155.2
ENSG00000280623.1	5.68454	59.4036	32.5441	2.77837	0.64454	4.31063	1.62791e-05	0.000176579	PCAT14	prostate cancer associated transcript 14 (non-protein coding)
ENSG00000258498.8	9.95075	85.3562	47.6535	2.764	0.53211	5.19441	2.05369e-07	3.40242e-06	DIO3OS	DIO3 opposite strand/antisense RNA (head to head)
ENSG00000143184.4	0	13.1074	6.55371	2.75627	0.907986	3.03559	0.00240065	0.0136502	XCL1	X-C motif chemokine ligand 1
ENSG00000163219.11	2.70321	36.0047	19.354	2.7545	0.750073	3.67231	0.000240367	0.00191551	ARHGAP25	Rho GTPase activating protein 25
ENSG00000130711.3	2.80891	33.6903	18.2496	2.75112	0.75127	3.66196	0.000250291	0.00198555	PRDM12	PR/SET domain 12
ENSG00000101115.12	79.5168	1045.94	562.726	2.75081	0.793212	3.46793	0.000524477	0.00378311	SALL4	spalt like transcription factor 4
ENSG00000173157.16	20.6024	151.565	86.0838	2.73557	0.448298	6.10213	1.04667e-09	2.56598e-08	ADAMTS20	ADAM metallopeptidase with thrombospondin type 1 motif 20
ENSG00000282381.1	3.08702	33.2347	18.1609	2.72819	0.737928	3.6971	0.000218076	0.00176428	AC104073.4
ENSG00000119547.5	306.882	2091.45	1199.17	2.7032	0.259198	10.4291	1.82668e-25	2.96393e-23	ONECUT2	one cut homeobox 2
ENSG00000071991.8	0.450535	15.7817	8.11614	2.70048	0.881294	3.06422	0.00218237	0.0126049	CDH19	cadherin 19
ENSG00000168671.9	2.08026	27.1701	14.6252	2.69826	0.779095	3.46333	0.00053354	0.00383968	UGT3A2	UDP glycosyltransferase family 3 member A2
ENSG00000167600.13	9.15537	74.9671	42.0612	2.6975	0.578442	4.66339	3.11041e-06	4.06601e-05	CYP2S1	cytochrome P450 family 2 subfamily S member 1
ENSG00000057657.15	4.16051	41.4721	22.8163	2.69115	0.681508	3.94882	7.85387e-05	0.000713695	PRDM1	PR/SET domain 1
ENSG00000106003.12	39.8809	274.64	157.26	2.69083	0.347615	7.74082	9.87763e-15	4.91975e-13	LFNG	LFNG O-fucosylpeptide 3-beta-N-acetylglucosaminyltransferase
ENSG00000269994.1	4.95589	52.6939	28.8249	2.68026	0.693884	3.8627	0.000112142	0.000978384	AL513318.2
ENSG00000197594.11	32.7001	227.103	129.901	2.67326	0.370197	7.22119	5.15343e-13	2.05862e-11	ENPP1	ectonucleotide pyrophosphatase/phosphodiesterase 1
ENSG00000168079.16	2.80891	31.4907	17.1498	2.66273	0.757977	3.51294	0.000443181	0.0032864	SCARA5	scavenger receptor class A member 5
ENSG00000182742.5	12.8264	102.953	57.8896	2.65996	0.526173	5.05529	4.2973e-07	6.7032e-06	HOXB4	homeobox B4
ENSG00000253426.5	5.61781	48.7772	27.1975	2.65102	0.644168	4.11542	3.86479e-05	0.000382565	AC022784.3
ENSG00000250945.1	0	12.0813	6.04067	2.64843	0.910224	2.90965	0.00361834	0.0192013	AC096773.1
ENSG00000254349.5	5.55108	49.0165	27.2838	2.64742	0.701899	3.77179	0.000162079	0.00135545	MIR2052HG	MIR2052 host gene
ENSG00000264015.1	0	12.1292	6.0646	2.64681	0.910297	2.90763	0.00364179	0.0193056	AC124254.1
ENSG00000275216.1	12.3758	101.873	57.1244	2.64277	0.576318	4.58561	4.5267e-06	5.67244e-05	AL161431.1
ENSG00000186265.9	0.450535	16.2106	8.33055	2.63743	0.889181	2.96614	0.00301566	0.0164689	BTLA	B and T lymphocyte associated
ENSG00000257183.1	0	12.2	6.10002	2.63377	0.910694	2.89205	0.00382739	0.0201537	AC090502.3
ENSG00000257474.5	0	12.2	6.10002	2.63377	0.910694	2.89205	0.00382739	0.0201537	AC027288.1
ENSG00000167157.10	1.17919	19.1242	10.1517	2.63239	0.84301	3.12261	0.00179253	0.0106866	PRRX2	paired related homeobox 2
ENSG00000185666.14	51.7283	353.569	202.649	2.62869	0.366214	7.178	7.07365e-13	2.76258e-11	SYN3	synapsin III
ENSG00000106511.5	2.9146	33.0662	17.9904	2.62333	0.801066	3.2748	0.00105739	0.00686842	MEOX2	mesenchyme homeobox 2
ENSG00000169291.9	2.08026	25.809	13.9446	2.61762	0.787539	3.32379	0.000888021	0.00591476	SHE	Src homology 2 domain containing E
ENSG00000261673.1	0	11.5798	5.7899	2.59142	0.911235	2.84385	0.00445719	0.0227691	AC009075.1
ENSG00000164900.4	0	11.7234	5.86168	2.59134	0.911317	2.84351	0.00446195	0.0227787	GBX1	gastrulation brain homeobox 1
ENSG00000213185.6	0.450535	14.5642	7.50738	2.588	0.886954	2.91785	0.00352455	0.0187789	FAM24B	family with sequence similarity 24 member B
ENSG00000086288.11	0	11.5319	5.76597	2.58477	0.911351	2.83619	0.00456553	0.0232171	NME8	NME/NM23 family member 8
ENSG00000232023.2	0	11.5319	5.76597	2.58477	0.911351	2.83619	0.00456553	0.0232171	LINC01807	long intergenic non-protein coding RNA 1807
ENSG00000171540.7	0.450535	14.8035	7.62703	2.58438	0.888213	2.90964	0.00361846	0.0192013	OTP	orthopedia homeobox
ENSG00000229921.6	0.450535	14.8035	7.62703	2.58438	0.888213	2.90964	0.00361846	0.0192013	KIF25-AS1	KIF25 antisense RNA 1
ENSG00000184697.6	10.1621	74.5613	42.3617	2.57768	0.580012	4.44419	8.82254e-06	0.000102327	CLDN6	claudin 6
ENSG00000167634.12	0	11.4841	5.74204	2.57472	0.911536	2.82459	0.00473407	0.0238736	NLRP7	NLR family pyrin domain containing 7
ENSG00000242366.3	0	11.4841	5.74204	2.57472	0.911536	2.82459	0.00473407	0.0238736	UGT1A8	UDP glucuronosyltransferase family 1 member A8
ENSG00000128274.15	10.507	77.0212	43.7641	2.57467	0.550146	4.67997	2.86923e-06	3.77898e-05	A4GALT	alpha 1,4-galactosyltransferase (P blood group)
ENSG00000121351.7	0	11.8191	5.90954	2.57341	0.911733	2.82254	0.00476443	0.0239653	IAPP	islet amyloid polypeptide
ENSG00000276180.1	17.0259	121.462	69.2441	2.57233	0.518686	4.95932	7.07406e-07	1.05534e-05	HIST1H4I	histone cluster 1 H4 family member i
ENSG00000077616.10	62.2742	394.718	228.496	2.5685	0.309031	8.31148	9.45142e-17	6.12164e-15	NAALAD2	N-acetylated alpha-linked acidic dipeptidase 2
ENSG00000270460.1	0	11.4362	5.71811	2.56114	0.911782	2.80894	0.00497048	0.0248272	AC106900.2
ENSG00000226383.6	39.5361	246.208	142.872	2.55632	0.354521	7.21063	5.56939e-13	2.21355e-11	LINC01876	long intergenic non-protein coding RNA 1876
ENSG00000248864.1	0.901071	18.0732	9.48714	2.55248	0.863472	2.95607	0.0031159	0.0169516	AC114316.1
ENSG00000267339.5	0	11.174	5.58698	2.53839	0.912053	2.78316	0.00538322	0.026585	LINC00906	long intergenic non-protein coding RNA 906
ENSG00000269416.5	22.0874	144.019	83.0532	2.53158	0.421641	6.00412	1.92371e-09	4.51225e-08	LINC01224	long intergenic non-protein coding RNA 1224
ENSG00000134115.12	1.90783	22.0608	11.9843	2.52644	0.815383	3.09847	0.00194522	0.0114195	CNTN6	contactin 6
ENSG00000174807.3	5.16728	42.0196	23.5934	2.50288	0.687131	3.6425	0.00027	0.00212689	CD248	CD248 molecule
ENSG00000250337.5	137.764	1055.8	596.784	2.50166	0.645395	3.87617	0.000106113	0.000931461	LINC01021	long intergenic non-protein coding RNA 1021
ENSG00000244342.5	3.81567	34.5939	19.2048	2.49026	0.759867	3.27723	0.00104832	0.0068208	LINC00698	long intergenic non-protein coding RNA 698
ENSG00000102934.9	0.72865	14.7078	7.71823	2.48906	0.885313	2.8115	0.00493112	0.0246766	PLLP	plasmolipin
ENSG00000164048.13	225.28	1304.3	764.791	2.4817	0.272673	9.10137	8.91983e-20	7.93159e-18	ZNF589	zinc finger protein 589
ENSG00000170577.7	2.08026	23.3261	12.7032	2.48108	0.797491	3.11111	0.00186385	0.0110283	SIX2	SIX homeobox 2
ENSG00000226238.1	0	10.7203	5.36013	2.47919	0.912786	2.71607	0.00660625	0.0313558	AC132807.1
ENSG00000121454.5	14.1113	94.5029	54.3071	2.4644	0.516678	4.76971	1.84487e-06	2.52271e-05	LHX4	LIM homeobox 4
ENSG00000185697.16	38.7685	229.425	134.097	2.46107	0.35389	6.95433	3.54237e-12	1.26139e-10	MYBL1	MYB proto-oncogene like 1
ENSG00000136732.14	33.1394	214.547	123.843	2.46018	0.466168	5.27746	1.30988e-07	2.24823e-06	GYPC	glycophorin C (Gerbich blood group)
ENSG00000268912.1	2.63648	25.1409	13.8887	2.45738	0.790383	3.1091	0.00187658	0.0110786	AC012313.5
ENSG00000165731.18	9.95075	69.6912	39.821	2.45506	0.576421	4.25915	2.05203e-05	0.000218517	RET	ret proto-oncogene
ENSG00000170160.17	3.08702	27.1222	15.1046	2.42505	0.766218	3.16497	0.001551	0.00949851	CCDC144A	coiled-coil domain containing 144A
ENSG00000272328.1	0	10.3623	5.18114	2.42462	0.913297	2.6548	0.00793563	0.0364137	AC007128.2
ENSG00000129538.13	0.450535	14.0856	7.26809	2.42261	0.899044	2.69465	0.00704631	0.0330853	RNASE1	ribonuclease A family member 1, pancreatic
ENSG00000213468.5	120.488	668.063	394.276	2.41791	0.304752	7.93402	2.12159e-15	1.17992e-13	FIRRE	firre intergenic repeating RNA element
ENSG00000177519.3	12.3091	79.1959	45.7525	2.4178	0.521929	4.63242	3.61408e-06	4.63672e-05	RPRM	reprimo, TP53 dependent G2 arrest mediator homolog
ENSG00000084734.8	0	10.2666	5.13328	2.41687	0.913346	2.64617	0.0081409	0.0371724	GCKR	glucokinase regulator
ENSG00000110446.10	4.54432	34.9059	19.7251	2.41602	0.722593	3.34354	0.000827166	0.00556595	SLC15A3	solute carrier family 15 member 3
ENSG00000174607.10	25.7697	148.65	87.2097	2.41289	0.431341	5.59394	2.21976e-08	4.37805e-07	UGT8	UDP glycosyltransferase 8
ENSG00000242515.5	0	10.2187	5.10935	2.40721	0.913419	2.63539	0.00840414	0.038152	UGT1A10	UDP glucuronosyltransferase family 1 member A10
ENSG00000157399.14	4.54432	35.0246	19.7845	2.39771	0.731438	3.27807	0.00104519	0.00680607	ARSE	arylsulfatase E (chondrodysplasia punctata 1)
ENSG00000259336.1	3.15375	31.1098	17.1318	2.39483	0.770018	3.1101	0.00187027	0.0110579	AC021231.1
ENSG00000138792.9	12.2424	75.4725	43.8575	2.39446	0.535488	4.47154	7.76567e-06	9.15188e-05	ENPEP	glutamyl aminopeptidase
ENSG00000154146.12	0	10.5537	5.27686	2.39135	0.91359	2.61753	0.00885699	0.0396699	NRGN	neurogranin
ENSG00000026297.15	38.635	216.834	127.735	2.38796	0.394013	6.06062	1.35597e-09	3.29347e-08	RNASET2	ribonuclease T2
ENSG00000225877.1	2.08026	23.2534	12.6668	2.38226	0.823951	2.89126	0.003837	0.020184	PSG8-AS1	PSG8 antisense RNA 1
ENSG00000275379.1	41.5496	231.221	136.385	2.36854	0.406595	5.8253	5.70118e-09	1.23257e-07	HIST1H3I	histone cluster 1 H3 family member i
ENSG00000074370.17	6.797	46.1507	26.4738	2.36482	0.640347	3.69303	0.000221599	0.00178688	ATP2A3	ATPase sarcoplasmic/endoplasmic reticulum Ca2+ transporting 3
ENSG00000234828.8	0.450535	12.3915	6.421	2.36177	0.897398	2.6318	0.00849341	0.0385015	IQCM	IQ motif containing M
ENSG00000127084.17	9.04967	59.1892	34.1194	2.36113	0.585521	4.03253	5.51788e-05	0.000522853	FGD3	FYVE, RhoGEF and PH domain containing 3
ENSG00000278499.2	0	9.86072	4.93036	2.35926	0.913656	2.58222	0.00981662	0.043132	AC018554.3	Putative UPF0607 protein ENSP00000381418
ENSG00000144847.12	66.2068	356.219	211.213	2.35656	0.343552	6.8594	6.91484e-12	2.36593e-10	IGSF11	immunoglobulin superfamily member 11
ENSG00000105889.14	6.90269	45.5305	26.2166	2.35329	0.656165	3.58644	0.000335227	0.00257121	STEAP1B	STEAP family member 1B
ENSG00000135549.14	34.8081	199.695	117.252	2.35097	0.408257	5.75855	8.4841e-09	1.76163e-07	PKIB	cAMP-dependent protein kinase inhibitor beta
ENSG00000187720.14	132.892	697.213	415.052	2.34854	0.266066	8.8269	1.07614e-18	8.3848e-17	THSD4	thrombospondin type 1 domain containing 4
ENSG00000221946.7	4.88916	35.8133	20.3512	2.34818	0.687797	3.41407	0.000640012	0.00448231	FXYD7	FXYD domain containing ion transport regulator 7
ENSG00000229404.5	0.72865	13.2031	6.9659	2.34155	0.892169	2.62456	0.00867608	0.0391271	LINC00858	long intergenic non-protein coding RNA 858
ENSG00000146285.13	1.35161	18.0502	9.70092	2.33216	0.850053	2.74355	0.00607786	0.0293882	SCML4	sex comb on midleg like 4 (Drosophila)
ENSG00000203995.9	16.8534	96.7905	56.822	2.33132	0.486499	4.79203	1.65099e-06	2.2734e-05	ZYG11A	zyg-11 family member A, cell cycle regulator
ENSG00000242828.1	0.901071	15.2094	8.05522	2.32725	0.875779	2.65735	0.00787579	0.0362038	AC068756.1
ENSG00000226702.1	3.70998	29.4156	16.5628	2.31966	0.736	3.15172	0.00162313	0.00986352	MIR217HG	MIR217 host gene
ENSG00000185306.12	1.17919	15.2802	8.22969	2.31666	0.864028	2.68123	0.00733519	0.0342171	C12orf56	chromosome 12 open reading frame 56
ENSG00000279949.1	0.450535	11.9856	6.21808	2.3164	0.899232	2.57598	0.00999572	0.0438225	AC022784.8
ENSG00000012779.10	3.8824	32.088	17.9852	2.31598	0.741937	3.12154	0.00179909	0.0107217	ALOX5	arachidonate 5-lipoxygenase
ENSG00000259692.5	6.00162	40.781	23.3913	2.30926	0.708648	3.25868	0.00111933	0.00721715	AC104041.1
ENSG00000099994.10	8.49345	57.4663	32.9799	2.30311	0.642405	3.58514	0.000336899	0.00258278	SUSD2	sushi domain containing 2
ENSG00000165140.9	1.4573	17.9296	9.69346	2.30145	0.871162	2.64182	0.00824623	0.0376086	FBP1	fructose-bisphosphatase 1
ENSG00000253712.1	0	9.50274	4.75137	2.30102	0.913755	2.5182	0.0117955	0.0500943	AC022274.1
ENSG00000272462.2	3.70998	28.8892	16.2996	2.29864	0.737393	3.11725	0.00182544	0.0108295	U91328.2
ENSG00000168071.21	1.62972	17.5965	9.61313	2.29549	0.836252	2.74498	0.00605144	0.0292967	CCDC88B	coiled-coil domain containing 88B
ENSG00000066248.14	27.3994	145.759	86.5792	2.29514	0.436043	5.26355	1.41298e-07	2.41202e-06	NGEF	neuronal guanine nucleotide exchange factor
ENSG00000104833.11	145.112	757.38	451.246	2.29361	0.338961	6.76661	1.31834e-11	4.26943e-10	TUBB4A	tubulin beta 4A class IVa
ENSG00000259610.1	3.08702	24.5685	13.8278	2.29217	0.775105	2.95724	0.00310411	0.0169014	AC023034.2
ENSG00000278588.1	44.1194	233.154	138.637	2.292	0.42526	5.38964	7.06003e-08	1.24992e-06	HIST1H2BI	histone cluster 1 H2B family member i
ENSG00000249413.2	0.901071	14.7078	7.80444	2.29085	0.877223	2.61148	0.00901511	0.0402636	AC116049.2
ENSG00000254180.1	0.901071	14.7078	7.80444	2.29085	0.877223	2.61148	0.00901511	0.0402636	AB015752.1
ENSG00000144395.17	52.0955	267.769	159.932	2.2868	0.37516	6.09554	1.09067e-09	2.66968e-08	CCDC150	coiled-coil domain containing 150
ENSG00000198286.9	0.450535	12.4623	6.45642	2.28155	0.903384	2.52556	0.0115515	0.0493244	CARD11	caspase recruitment domain family member 11
ENSG00000231977.1	0	9.64632	4.82316	2.28046	0.913715	2.49581	0.0125668	0.0528566	AL096828.1
ENSG00000234446.2	0	9.64632	4.82316	2.28046	0.913715	2.49581	0.0125668	0.0528566	AC068489.1
ENSG00000113327.16	38.4626	196.569	117.516	2.27212	0.382346	5.94257	2.80592e-09	6.41896e-08	GABRG2	gamma-aminobutyric acid type A receptor gamma2 subunit
ENSG00000175077.5	0	9.31131	4.65565	2.26651	0.913699	2.48059	0.0131166	0.0546434	RTP1	receptor transporter protein 1
ENSG00000261008.6	37.695	193.181	115.438	2.26209	0.367411	6.15684	7.42127e-10	1.88393e-08	LINC01572	long intergenic non-protein coding RNA 1572
ENSG00000274290.2	39.1523	203.549	121.351	2.25499	0.412766	5.46311	4.67866e-08	8.61257e-07	HIST1H2BE	histone cluster 1 H2B family member e
ENSG00000164708.5	2.53079	22.4666	12.4987	2.25374	0.794536	2.83655	0.00456042	0.0232093	PGAM2	phosphoglycerate mutase 2
ENSG00000105991.7	3.08702	23.8277	13.4574	2.24926	0.779206	2.88661	0.00389418	0.0203691	HOXA1	homeobox A1
ENSG00000179674.3	0.72865	12.3436	6.53613	2.24595	0.896392	2.50555	0.0122262	0.0516447	ARL14	ADP ribosylation factor like GTPase 14
ENSG00000170542.5	41.6051	219.126	130.365	2.24583	0.407995	5.50456	3.70096e-08	6.97597e-07	SERPINB9	serpin family B member 9
ENSG00000099998.17	0.72865	12.6059	6.66726	2.24433	0.897589	2.50039	0.0124056	0.0523043	GGT5	gamma-glutamyltransferase 5
ENSG00000167165.18	0	9.0969	4.54845	2.23539	0.913584	2.44683	0.0144119	0.0588874	UGT1A6	UDP glucuronosyltransferase family 1 member A6
ENSG00000135355.4	0	9.04904	4.52452	2.2353	0.913591	2.44671	0.0144166	0.0588874	GJA10	gap junction protein alpha 10
ENSG00000236212.1	0	9.04904	4.52452	2.2353	0.913591	2.44671	0.0144166	0.0588874	AC009262.1
ENSG00000125657.4	22.2876	131.909	77.0983	2.23391	0.572747	3.90035	9.60547e-05	0.000856062	TNFSF9	TNF superfamily member 9
ENSG00000254377.5	74.5444	374.545	224.545	2.22896	0.331299	6.72793	1.72093e-11	5.47187e-10	MIR124-2HG	MIR124-2 host gene
ENSG00000214776.11	16.7867	87.9118	52.3493	2.21981	0.507653	4.37268	1.22728e-05	0.000136994	AC092821.1
ENSG00000283217.1	1.62972	16.6413	9.1355	2.21838	0.842229	2.63395	0.00843991	0.0382922	AC068205.1
ENSG00000123560.13	179.458	883.048	531.253	2.21628	0.318002	6.96939	3.1831e-12	1.14642e-10	PLP1	proteolipid protein 1
ENSG00000250486.3	5.89593	36.5063	21.2011	2.2142	0.675809	3.27637	0.00105151	0.00683306	FAM218A	family with sequence similarity 218 member A
ENSG00000115255.10	8.70483	49.6616	29.1832	2.21167	0.604973	3.65582	0.000256366	0.00202659	REEP6	receptor accessory protein 6
ENSG00000228437.5	0	8.90547	4.45273	2.2081	0.913422	2.41739	0.0156322	0.0628283	LINC02474	long intergenic non-protein coding RNA 2474
ENSG00000249359.2	0	8.90547	4.45273	2.2081	0.913422	2.41739	0.0156322	0.0628283	AC093274.1
ENSG00000267260.1	6.34646	38.4398	22.3931	2.20216	0.661025	3.33143	0.000864023	0.00578183	AC020928.1
ENSG00000221870.2	13.3826	76.4469	44.9148	2.19831	0.574281	3.82794	0.00012922	0.00111258	TMEM257	transmembrane protein 257
ENSG00000171596.6	0.450535	11.2926	5.87159	2.18871	0.905348	2.41754	0.0156259	0.0628283	NMUR1	neuromedin U receptor 1
ENSG00000196155.12	11.0632	60.0966	35.5799	2.1885	0.572447	3.82306	0.000131806	0.00113237	PLEKHG4	pleckstrin homology and RhoGEF domain containing G4
ENSG00000213988.10	69.1214	327.644	198.382	2.18637	0.337197	6.48397	8.93371e-11	2.58946e-09	ZNF90	zinc finger protein 90
ENSG00000148357.16	1.90783	17.3343	9.62105	2.18189	0.841315	2.59343	0.0095024	0.0419754	HMCN2	hemicentin 2
ENSG00000154237.12	3.08702	23.4448	13.2659	2.17722	0.797303	2.73073	0.00631951	0.0302043	LRRK1	leucine rich repeat kinase 1
ENSG00000111087.9	4.82243	32.3981	18.6103	2.17356	0.766013	2.8375	0.00454682	0.0231518	GLI1	GLI family zinc finger 1
ENSG00000123453.17	10.507	57.4204	33.9637	2.17062	0.573677	3.78369	0.00015452	0.00130262	SARDH	sarcosine dehydrogenase
ENSG00000137841.11	0.450535	10.7681	5.60932	2.16871	0.904703	2.39716	0.0165229	0.0655543	PLCB2	phospholipase C beta 2
ENSG00000181274.6	32.1439	159.031	95.5875	2.16172	0.431251	5.01267	5.36794e-07	8.2345e-06	FRAT2	FRAT2, WNT signaling pathway regulator
ENSG00000137309.19	286.903	1341.73	814.315	2.16094	0.284537	7.59458	3.08795e-14	1.45078e-12	HMGA1	high mobility group AT-hook 1
ENSG00000164411.11	3.43186	25.9296	14.6807	2.15948	0.765891	2.81957	0.00480888	0.0241734	GJB7	gap junction protein beta 7
ENSG00000163530.4	0	8.54749	4.27374	2.15877	0.913012	2.36445	0.0180569	0.0704681	DPPA2	developmental pluripotency associated 2
ENSG00000172554.11	7.41995	43.6678	25.5439	2.15621	0.640993	3.36386	0.000768597	0.00523093	SNTG2	syntrophin gamma 2
ENSG00000196208.13	164.056	1316.59	740.325	2.15289	0.817891	2.63225	0.00848213	0.0384616	GREB1	growth regulation by estrogen in breast cancer 1
ENSG00000241978.9	2.35837	18.9098	10.6341	2.1498	0.814259	2.64019	0.00828602	0.0377354	AKAP2	A-kinase anchoring protein 2
ENSG00000103175.10	0	9.11987	4.55994	2.14899	0.912621	2.35475	0.0185352	0.0719321	WFDC1	WAP four-disulfide core domain 1
ENSG00000261121.1	2.35837	18.8619	10.6101	2.14742	0.814312	2.6371	0.00836188	0.0380149	LINC02473	long intergenic non-protein coding RNA 2473
ENSG00000198554.11	195.116	887.961	541.538	2.14092	0.241287	8.87293	7.12455e-19	5.60666e-17	WDHD1	WD repeat and HMG-box DNA binding protein 1
ENSG00000241163.7	2.98133	23.2304	13.1059	2.13849	0.788157	2.71327	0.00666218	0.0316022	LINC00877	long intergenic non-protein coding RNA 877
ENSG00000158125.9	17.9659	87.9597	52.9628	2.13234	0.504157	4.22952	2.34195e-05	0.000246061	XDH	xanthine dehydrogenase
ENSG00000185664.14	41.3382	190.742	116.04	2.1263	0.368583	5.76884	7.98185e-09	1.66527e-07	PMEL	premelanosome protein
ENSG00000254535.3	24.8686	117.278	71.0731	2.11997	0.461806	4.59061	4.4195e-06	5.55136e-05	PABPC4L	poly(A) binding protein cytoplasmic 4 like
ENSG00000050344.8	121.895	553.232	337.564	2.11922	0.317185	6.68133	2.36777e-11	7.35036e-10	NFE2L3	nuclear factor, erythroid 2 like 3
ENSG00000129691.15	179.625	803.477	491.551	2.11595	0.259783	8.14507	3.79067e-16	2.29467e-14	ASH2L	ASH2 like histone lysine methyltransferase complex subunit
ENSG00000235661.3	8.70483	46.4627	27.5838	2.11502	0.614761	3.4404	0.000580862	0.0041181	MIR670HG	MIR670 host gene
ENSG00000185920.15	293.65	1337.05	815.35	2.10978	0.317194	6.65138	2.90359e-11	8.8565e-10	PTCH1	patched 1
ENSG00000180336.17	8.04291	46.0799	27.0614	2.10491	0.636368	3.30769	0.000940703	0.00622874	MEIOC	meiosis specific with coiled-coil domain
ENSG00000275714.1	15.5018	77.6472	46.5745	2.10481	0.543727	3.87107	0.000108357	0.000948901	HIST1H3A	histone cluster 1 H3 family member a
ENSG00000143494.15	216.625	958.023	587.324	2.09809	0.293264	7.15427	8.41218e-13	3.25306e-11	VASH2	vasohibin 2
ENSG00000102290.22	107.428	475.797	291.613	2.09781	0.267341	7.84694	4.26325e-15	2.24413e-13	PCDH11X	protocadherin 11 X-linked
ENSG00000181965.5	9.2221	51.239	30.2305	2.09708	0.620751	3.37829	0.000729394	0.00501307	NEUROG1	neurogenin 1
ENSG00000188848.15	70.6454	313.558	192.102	2.09666	0.326271	6.42613	1.30892e-10	3.69194e-09	BEND4	BEN domain containing 4
ENSG00000257454.1	0	8.14165	4.07083	2.09259	0.912148	2.29413	0.0217828	0.0814539	AC025575.1
ENSG00000009694.13	125.589	561.159	343.374	2.08928	0.35405	5.90109	3.61108e-09	8.09612e-08	TENM1	teneurin transmembrane protein 1
ENSG00000081479.12	310.743	1348.62	829.683	2.08915	0.212327	9.83927	7.62651e-23	9.52648e-21	LRP2	LDL receptor related protein 2
ENSG00000261786.1	3.25944	22.5145	12.8869	2.08645	0.775523	2.69038	0.00713717	0.0334222	AC006058.1
ENSG00000239482.6	0.72865	11.0304	5.87951	2.08617	0.902762	2.31088	0.0208395	0.078536	AC112487.1
ENSG00000152580.8	12.9043	64.178	38.5411	2.08515	0.598141	3.48606	0.000490192	0.00357781	IGSF10	immunoglobulin superfamily member 10
ENSG00000237119.1	0	8.09379	4.0469	2.08252	0.911974	2.28353	0.022399	0.0835002	LINC01056	long intergenic non-protein coding RNA 1056
ENSG00000173281.4	152.61	671.727	412.169	2.08044	0.290896	7.15183	8.56262e-13	3.30311e-11	PPP1R3B	protein phosphatase 1 regulatory subunit 3B
ENSG00000143842.14	119.181	521.133	320.157	2.07743	0.267315	7.77146	7.75865e-15	3.93914e-13	SOX13	SRY-box 13
ENSG00000261934.2	9.32779	48.7312	29.0295	2.07534	0.601955	3.44767	0.000565436	0.00403235	PCDHGA9	protocadherin gamma subfamily A, 9
ENSG00000180592.16	132.007	574.96	353.484	2.06732	0.270366	7.6464	2.06687e-14	9.97867e-13	SKIDA1	SKI/DACH domain containing 1
ENSG00000249736.1	0	8.04593	4.02297	2.06729	0.911678	2.26756	0.0233559	0.08623	LINC02242	long intergenic non-protein coding RNA 2242
ENSG00000100033.16	9.43348	47.7281	28.5808	2.06338	0.608474	3.39107	0.000696205	0.00481017	PRODH	proline dehydrogenase 1
ENSG00000183654.8	0.901071	12.3436	6.62234	2.0587	0.890099	2.31288	0.020729	0.0782195	MARCH11	membrane associated ring-CH-type finger 11
ENSG00000151702.16	4.71674	27.6717	16.1942	2.0543	0.728749	2.81894	0.00481832	0.0242077	FLI1	Fli-1 proto-oncogene, ETS transcription factor
ENSG00000186297.11	26.8042	122.337	74.5707	2.05025	0.434516	4.71846	2.3764e-06	3.16967e-05	GABRA5	gamma-aminobutyric acid type A receptor alpha5 subunit
ENSG00000226476.3	100.07	436.089	268.079	2.04915	0.378165	5.41867	6.00441e-08	1.08251e-06	LINC01748	long intergenic non-protein coding RNA 1748
ENSG00000266893.1	1.17919	12.535	6.85711	2.04868	0.879963	2.32815	0.0199043	0.0757613	AC005394.1
ENSG00000235532.1	0	7.99808	3.99904	2.04622	0.911218	2.24559	0.0247305	0.090121	LINC00402	long intergenic non-protein coding RNA 402
ENSG00000146476.10	78.5714	339.652	209.112	2.03478	0.316447	6.43009	1.27526e-10	3.60346e-09	ARMT1	acidic residue methyltransferase 1
ENSG00000130208.9	0.901071	12.8681	6.8846	2.03373	0.896449	2.26865	0.0232898	0.0860061	APOC1	apolipoprotein C1
ENSG00000267313.7	53.7584	467.296	260.527	2.03051	0.864046	2.35001	0.0187731	0.0725257	KC6	keratoconus gene 6
ENSG00000146530.11	10.1232	52.5025	31.3128	2.02805	0.603882	3.35835	0.000784093	0.00531246	VWDE	von Willebrand factor D and EGF domains
ENSG00000139209.15	1.62972	14.4685	8.04912	2.02764	0.856391	2.36766	0.0179011	0.0700076	SLC38A4	solute carrier family 38 member 4
ENSG00000164659.14	125.705	552.727	339.216	2.02746	0.369683	5.48432	4.15055e-08	7.73083e-07	KIAA1324L	KIAA1324 like
ENSG00000126561.16	6.34646	34.2148	20.2807	2.02673	0.68263	2.96901	0.00298765	0.0163458	STAT5A	signal transducer and activator of transcription 5A
ENSG00000203650.8	2.18595	18.0253	10.1056	2.02637	0.863198	2.34751	0.0188993	0.0728881	LINC01285	long intergenic non-protein coding RNA 1285
ENSG00000101680.14	322.88	1341	831.938	2.02487	0.218591	9.26325	1.98296e-20	1.83587e-18	LAMA1	laminin subunit alpha 1
ENSG00000267683.1	0	7.73581	3.86791	2.0229	0.910843	2.22091	0.0263572	0.0947332	AC008991.2
ENSG00000122254.6	0.450535	9.71715	5.08384	2.02273	0.909259	2.22459	0.0261091	0.094089	HS3ST2	heparan sulfate-glucosamine 3-sulfotransferase 2
ENSG00000253767.2	19.3175	87.2437	53.2806	2.02272	0.494246	4.09254	4.26666e-05	0.000415808	PCDHGA8	protocadherin gamma subfamily A, 8
ENSG00000265984.1	0	7.95022	3.97511	2.01858	0.910532	2.21693	0.026628	0.0954883	AC022809.1
ENSG00000171956.6	12.9988	67.1624	40.0806	2.01637	0.599634	3.36266	0.000771949	0.00524599	FOXB1	forkhead box B1
ENSG00000205143.2	0	7.68795	3.84398	2.01488	0.910662	2.21255	0.0269288	0.0961881	ARID3C	AT-rich interaction domain 3C
ENSG00000239513.5	0	7.87939	3.93969	2.01426	0.910505	2.21225	0.0269497	0.0962254	LINC01210	long intergenic non-protein coding RNA 1210
ENSG00000280987.4	4.26621	24.8787	14.5724	2.01206	0.751971	2.67572	0.00745694	0.0347028	MATR3	matrin 3
ENSG00000169896.16	1.35161	14.993	8.17232	2.01178	0.880172	2.28566	0.022274	0.0831128	ITGAM	integrin subunit alpha M
ENSG00000225548.5	2.70321	21.2969	12.0001	2.0104	0.821396	2.44754	0.0143836	0.0588293	LINC01980	long intergenic non-protein coding RNA 1980
ENSG00000178773.14	3.53756	22.0129	12.7752	2.00438	0.779057	2.57282	0.0100872	0.0441522	CPNE7	copine 7
ENSG00000182968.4	102.606	427.208	264.907	2.00418	0.276708	7.24296	4.39012e-13	1.78543e-11	SOX1	SRY-box 1
ENSG00000081853.14	2.63648	18.5269	10.5817	2.00135	0.83176	2.40616	0.0161213	0.064334	PCDHGA2	protocadherin gamma subfamily A, 2
ENSG00000267537.1	0.450535	9.59846	5.0245	1.99548	0.910019	2.19279	0.0283228	0.100219	AC079466.2
ENSG00000205181.5	1.90783	14.9701	8.43895	1.99406	0.853381	2.33666	0.019457	0.0746204	LINC00654	long intergenic non-protein coding RNA 654
ENSG00000066056.13	5.96265	33.7363	19.8495	1.99204	0.697761	2.8549	0.00430505	0.0221212	TIE1	tyrosine kinase with immunoglobulin like and EGF like domains 1
ENSG00000100285.9	16.4696	75.8535	46.1615	1.99087	0.509491	3.90756	9.32321e-05	0.000832793	NEFH	neurofilament heavy
ENSG00000163623.9	47.6847	198.551	123.118	1.98992	0.356188	5.58673	2.31389e-08	4.52964e-07	NKX6-1	NK6 homeobox 1
ENSG00000169764.15	282.187	1151.76	716.973	1.98405	0.281082	7.0586	1.68192e-12	6.27291e-11	UGP2	UDP-glucose pyrophosphorylase 2
ENSG00000197472.14	33.946	146.073	90.0095	1.98388	0.398417	4.97942	6.3776e-07	9.57796e-06	ZNF695	zinc finger protein 695
ENSG00000173868.11	0	7.59224	3.79612	1.98245	0.909791	2.17901	0.0293308	0.103113	PHOSPHO1	phosphoethanolamine/phosphocholine phosphatase
ENSG00000187772.7	167.639	691.826	429.732	1.98037	0.287155	6.8965	5.33005e-12	1.86008e-10	LIN28B	lin-28 homolog B
ENSG00000275713.2	105.253	430.753	268.003	1.98012	0.312232	6.34183	2.27047e-10	6.12948e-09	HIST1H2BH	histone cluster 1 H2B family member h
ENSG00000162551.13	33.59	153.759	93.6745	1.97899	0.495645	3.99276	6.53091e-05	0.000608225	ALPL	alkaline phosphatase, liver/bone/kidney
ENSG00000250241.5	11.3413	53.1935	32.2674	1.97864	0.603845	3.27673	0.00105018	0.00683007	AC105383.1
ENSG00000250658.1	14.2559	64.0822	39.1691	1.97681	0.567112	3.48575	0.000490765	0.00357781	AC097652.1
ENSG00000271156.1	1.17919	12.3206	6.74991	1.97591	0.887572	2.2262	0.0260007	0.0937728	AC090578.1
ENSG00000242512.8	0.72865	10.1708	5.44975	1.97538	0.906435	2.17928	0.029311	0.10309	LINC01206	long intergenic non-protein coding RNA 1206
ENSG00000139292.12	6.34646	32.9973	19.6719	1.97079	0.690635	2.85359	0.00432278	0.0221978	LGR5	leucine rich repeat containing G protein-coupled receptor 5
ENSG00000241644.2	3.36513	21.4654	12.4153	1.95884	0.817648	2.3957	0.0165886	0.0657229	INMT	indolethylamine N-methyltransferase
ENSG00000205213.13	540.127	2140.09	1340.11	1.9538	0.21972	8.89222	5.9901e-19	4.7857e-17	LGR4	leucine rich repeat containing G protein-coupled receptor 4
ENSG00000151651.15	2.80891	18.3125	10.5607	1.95073	0.807434	2.41595	0.015694	0.0630444	ADAM8	ADAM metallopeptidase domain 8
ENSG00000248783.1	0	7.37783	3.68892	1.94948	0.908949	2.14477	0.0319716	0.110259	AC106771.1
ENSG00000236268.5	0	7.28212	3.64106	1.94365	0.908835	2.13861	0.0324671	0.111572	LINC01361	long intergenic non-protein coding RNA 1361
ENSG00000136099.13	40.6373	168.467	104.552	1.94035	0.380666	5.09726	3.44606e-07	5.44007e-06	PCDH8	protocadherin 8
ENSG00000166676.14	18.0326	77.4768	47.7547	1.94003	0.494655	3.92199	8.78219e-05	0.000788044	TVP23A	trans-golgi network vesicle protein 23 homolog A
ENSG00000166851.14	51.9786	211.901	131.94	1.93987	0.354344	5.47454	4.38646e-08	8.14132e-07	PLK1	polo like kinase 1
ENSG00000181751.9	95.5695	378.191	236.881	1.93532	0.28196	6.8638	6.70546e-12	2.29929e-10	C5orf30	chromosome 5 open reading frame 30
ENSG00000188691.5	0	7.23426	3.61713	1.93235	0.908478	2.12702	0.0334183	0.11397	OR56A5	olfactory receptor family 56 subfamily A member 5
ENSG00000186675.6	0	8.21248	4.10624	1.92855	0.907286	2.12562	0.0335347	0.114293	MAGEE2	MAGE family member E2
ENSG00000198189.10	49.3144	195.972	122.643	1.92483	0.35486	5.4242	5.82156e-08	1.05559e-06	HSD17B11	hydroxysteroid 17-beta dehydrogenase 11
ENSG00000276903.1	17.0648	75.4515	46.2581	1.92442	0.582073	3.30614	0.000945899	0.00625788	HIST1H2AL	histone cluster 1 H2A family member l
ENSG00000258733.5	0	7.49652	3.74826	1.92292	0.907816	2.11819	0.0341593	0.115955	LINC02328	long intergenic non-protein coding RNA 2328
ENSG00000182583.12	2.35837	16.0919	9.22512	1.92226	0.834595	2.30322	0.0212664	0.0798835	VCX	variable charge, X-linked
ENSG00000155093.17	58.1415	239.215	148.678	1.92047	0.383703	5.0051	5.58324e-07	8.51498e-06	PTPRN2	protein tyrosine phosphatase, receptor type N2
ENSG00000158220.13	7.52565	36.0756	21.8006	1.92012	0.662527	2.89817	0.00375347	0.0198175	ESYT3	extended synaptotagmin 3
ENSG00000117525.13	102.483	404.561	253.522	1.91503	0.354486	5.40229	6.5795e-08	1.17409e-06	F3	coagulation factor III, tissue factor
ENSG00000164651.16	68.6485	277.032	172.84	1.91185	0.353254	5.41211	6.22853e-08	1.1178e-06	SP8	Sp8 transcription factor
ENSG00000143320.8	243.529	1157.52	700.526	1.90245	0.656701	2.89697	0.0037678	0.0198731	CRABP2	cellular retinoic acid binding protein 2
ENSG00000168505.6	17.3317	79.506	48.4189	1.89717	0.577056	3.28767	0.00101022	0.00660565	GBX2	gastrulation brain homeobox 2
ENSG00000136111.12	54.376	211.804	133.09	1.897	0.342177	5.54391	2.95791e-08	5.67739e-07	TBC1D4	TBC1 domain family member 4
ENSG00000164932.12	9.43348	42.3316	25.8825	1.89646	0.623064	3.04377	0.00233637	0.0133523	CTHRC1	collagen triple helix repeat containing 1
ENSG00000177192.13	13.6997	58.3278	36.0137	1.89518	0.564108	3.35961	0.000780525	0.00529056	PUS1	pseudouridylate synthase 1
ENSG00000198221.8	14.3226	61.383	37.8528	1.89503	0.555325	3.41248	0.000643758	0.00450106	AFDN-AS1	AFDN antisense RNA 1 (head to head)
ENSG00000115718.17	1.4573	13.0117	7.2345	1.89497	0.890869	2.12711	0.0334112	0.11397	PROC	protein C, inactivator of coagulation factors Va and VIIIa
ENSG00000107485.15	3.81567	21.2261	12.5209	1.8847	0.789911	2.38597	0.0170343	0.0672275	GATA3	GATA binding protein 3
ENSG00000245857.2	2.63648	17.0242	9.83032	1.88105	0.841	2.23668	0.025307	0.0920088	GS1-24F4.2	uncharacterized LOC100652791
ENSG00000225077.2	0	7.44866	3.72433	1.87889	0.906061	2.07369	0.0381084	0.125794	LINC00337	long intergenic non-protein coding RNA 337
ENSG00000271401.1	1.90783	13.7047	7.80627	1.8761	0.861536	2.17762	0.0294344	0.103339	AC010680.5
ENSG00000253379.5	4.71674	24.2814	14.4991	1.87494	0.745072	2.51645	0.0118544	0.0503038	AC099805.1
ENSG00000224884.1	0	6.92414	3.46207	1.8716	0.90645	2.06476	0.0389457	0.128048	AC034187.1
ENSG00000163009.8	8.32102	39.3242	23.8226	1.87121	0.647818	2.88848	0.00387104	0.0202817	C2orf48	chromosome 2 open reading frame 48
ENSG00000176454.13	54.2313	210.772	132.502	1.87017	0.358815	5.21208	1.8673e-07	3.11659e-06	LPCAT4	lysophosphatidylcholine acyltransferase 4
ENSG00000108950.11	3.53756	19.8172	11.6774	1.86949	0.787773	2.37313	0.017638	0.0692031	FAM20A	FAM20A, golgi associated secretory pathway pseudokinase
ENSG00000177508.11	32.0382	127.975	80.0066	1.86865	0.416381	4.48783	7.19514e-06	8.58562e-05	IRX3	iroquois homeobox 3
ENSG00000167641.10	0	6.87628	3.43814	1.86849	0.90637	2.06151	0.0392548	0.128767	PPP1R14A	protein phosphatase 1 regulatory inhibitor subunit 14A
ENSG00000183313.4	0	6.87628	3.43814	1.86849	0.90637	2.06151	0.0392548	0.128767	OR52L1	olfactory receptor family 52 subfamily L member 1
ENSG00000162931.11	7.63134	34.9538	21.2926	1.86412	0.688784	2.70639	0.00680188	0.0321679	TRIM17	tripartite motif containing 17
ENSG00000157766.15	0	6.82842	3.41421	1.85948	0.906027	2.05234	0.0401364	0.130924	ACAN	aggrecan
ENSG00000204352.2	0	6.82842	3.41421	1.85948	0.906027	2.05234	0.0401364	0.130924	C9orf129	chromosome 9 open reading frame 129
ENSG00000126218.11	0	7.09068	3.54534	1.8594	0.905647	2.05312	0.0400607	0.130801	F10	coagulation factor X
ENSG00000138778.11	229.457	849.839	539.648	1.858	0.229489	8.09627	5.66713e-16	3.37859e-14	CENPE	centromere protein E
ENSG00000162769.12	186.79	691.862	439.326	1.85369	0.276581	6.70217	2.0535e-11	6.46402e-10	FLVCR1	feline leukemia virus subgroup C cellular receptor 1
ENSG00000111913.17	102.867	381.892	242.38	1.85073	0.315922	5.85819	4.67939e-09	1.03294e-07	RIPOR2	RHO family interacting cell polarization regulator 2
ENSG00000170545.16	3.98809	22.1316	13.0598	1.85026	0.787775	2.34872	0.018838	0.072705	SMAGP	small cell adhesion glycoprotein
ENSG00000125430.8	86.4809	324.881	205.681	1.84943	0.300959	6.14512	7.99013e-10	1.99931e-08	HS3ST3B1	heparan sulfate-glucosamine 3-sulfotransferase 3B1
ENSG00000258053.1	0	6.78056	3.39028	1.84443	0.905396	2.03715	0.0416346	0.134794	AC025575.2
ENSG00000180596.7	144.406	536.867	340.636	1.83575	0.328451	5.5891	2.28244e-08	4.47921e-07	HIST1H2BC	histone cluster 1 H2B family member c
ENSG00000092421.16	736.674	2694.72	1715.7	1.83533	0.261691	7.01332	2.32725e-12	8.55807e-11	SEMA6A	semaphorin 6A
ENSG00000137460.8	34.0127	133.869	83.941	1.83524	0.431496	4.25321	2.10729e-05	0.000223645	FHDC1	FH2 domain containing 1
ENSG00000100767.15	10.3346	44.3149	27.3247	1.82811	0.620519	2.9461	0.00321813	0.0174175	PAPLN	papilin, proteoglycan like sulfated glycoprotein
ENSG00000065621.14	26.2202	99.9913	63.1057	1.82491	0.464103	3.93212	8.42016e-05	0.00075895	GSTO2	glutathione S-transferase omega 2
ENSG00000267243.6	0.72865	9.14476	4.93671	1.82444	0.910469	2.00385	0.045086	0.143182	AC005381.1
ENSG00000157927.16	12.4815	53.3869	32.9342	1.82439	0.57897	3.15109	0.0016266	0.009876	RADIL	Rap associating with DIL domain
ENSG00000188158.14	190.383	687.668	439.025	1.82312	0.241518	7.5486	4.39968e-14	2.02475e-12	NHS	NHS actin remodeling regulator
ENSG00000259846.1	0.901071	10.2666	5.58382	1.82054	0.901142	2.02025	0.043357	0.138998	AC092131.1
ENSG00000261308.2	58.1692	228.299	143.234	1.81848	0.446474	4.07299	4.6414e-05	0.000446522	FIGNL2	fidgetin like 2
ENSG00000225783.6	864.253	3127.49	1995.87	1.81432	0.266609	6.80518	1.00926e-11	3.35122e-10	MIAT	myocardial infarction associated transcript (non-protein coding)
ENSG00000273983.1	65.0554	243.306	154.181	1.80437	0.405633	4.44828	8.65591e-06	0.000100617	HIST1H3G	histone cluster 1 H3 family member g
ENSG00000166426.7	431.569	2138.2	1284.88	1.80333	0.753002	2.39485	0.016627	0.0658346	CRABP1	cellular retinoic acid binding protein 1
ENSG00000248528.1	0.450535	8.09379	4.27216	1.80102	0.913048	1.97254	0.0485484	0.15074	LINC02058	long intergenic non-protein coding RNA 2058
ENSG00000155760.2	238.117	866.455	552.286	1.79986	0.304122	5.91822	3.25445e-09	7.34888e-08	FZD7	frizzled class receptor 7
ENSG00000134317.17	31.3875	116.275	73.831	1.7992	0.436689	4.12008	3.78733e-05	0.000376319	GRHL1	grainyhead like transcription factor 1
ENSG00000253252.2	0	6.68484	3.34242	1.7927	0.902924	1.98544	0.0470951	0.147626	AC022784.2
ENSG00000258081.3	0	6.68484	3.34242	1.7927	0.902924	1.98544	0.0470951	0.147626	AL110292.1
ENSG00000147804.9	1.62972	12.1292	6.87946	1.7908	0.872882	2.05159	0.0402096	0.131081	SLC39A4	solute carrier family 39 member 4
ENSG00000229876.1	0	6.47044	3.23522	1.78903	0.903108	1.98097	0.0475951	0.14869	CASC20	cancer susceptibility 20 (non-protein coding)
ENSG00000258819.1	0	6.5183	3.25915	1.78891	0.903034	1.981	0.0475914	0.14869	LINC02289	long intergenic non-protein coding RNA 2289
ENSG00000074527.11	36.3044	135.374	85.8391	1.78878	0.405623	4.40995	1.03393e-05	0.000117835	NTN4	netrin 4
ENSG00000241119.1	0.450535	8.04593	4.24823	1.78813	0.913226	1.95803	0.0502261	0.154577	UGT1A9	UDP glucuronosyltransferase family 1 member A9
ENSG00000116785.13	0	6.42258	3.21129	1.78259	0.902829	1.97445	0.0483309	0.150243	CFHR3	complement factor H related 3
ENSG00000162039.14	0	6.42258	3.21129	1.78259	0.902829	1.97445	0.0483309	0.150243	MEIOB	meiosis specific with OB domains
ENSG00000260364.1	0	6.42258	3.21129	1.78259	0.902829	1.97445	0.0483309	0.150243	AC009055.1
ENSG00000274286.1	0	6.42258	3.21129	1.78259	0.902829	1.97445	0.0483309	0.150243	ADRA2B	adrenoceptor alpha 2B
ENSG00000267767.2	4.09378	21.0347	12.5642	1.7825	0.805237	2.21364	0.0268536	0.0960375	LINC01801	long intergenic non-protein coding RNA 1801
ENSG00000122966.15	207.926	730.773	469.349	1.78206	0.240635	7.40564	1.30521e-13	5.67476e-12	CIT	citron rho-interacting serine/threonine kinase
ENSG00000109906.13	61.679	227.991	144.835	1.78115	0.371126	4.79931	1.5921e-06	2.19808e-05	ZBTB16	zinc finger and BTB domain containing 16
ENSG00000169085.11	33.1394	131.078	82.1088	1.77894	0.506407	3.51286	0.000443318	0.0032864	C8orf46	chromosome 8 open reading frame 46
ENSG00000135362.13	57.3573	204.853	131.105	1.77392	0.342272	5.18278	2.18603e-07	3.59519e-06	PRR5L	proline rich 5 like
ENSG00000267547.1	0	6.37472	3.18736	1.76985	0.902194	1.96172	0.0497957	0.153643	AC060766.4
ENSG00000137869.14	0	7.16343	3.58171	1.7665	0.900822	1.96098	0.0498812	0.153787	CYP19A1	cytochrome P450 family 19 subfamily A member 1
ENSG00000272455.1	8.53241	35.6219	22.0771	1.7658	0.668374	2.64193	0.00824339	0.0376066	AL391244.3
ENSG00000112984.11	76.3577	270.564	173.461	1.76573	0.316246	5.5834	2.35858e-08	4.60405e-07	KIF20A	kinesin family member 20A
ENSG00000100918.12	46.8114	169.64	108.226	1.76482	0.376638	4.68571	2.78989e-06	3.68064e-05	REC8	REC8 meiotic recombination protein
ENSG00000225489.6	2.35837	14.6351	8.49672	1.76404	0.852962	2.06813	0.0386279	0.127163	AL354707.1
ENSG00000102780.16	215.568	745.73	480.649	1.76224	0.252887	6.9685	3.20338e-12	1.1511e-10	DGKH	diacylglycerol kinase eta
ENSG00000157368.10	3.70998	20.0545	11.8823	1.7606	0.801816	2.19576	0.028109	0.0995965	IL34	interleukin 34
ENSG00000198246.7	9.95075	41.6635	25.8071	1.75753	0.621595	2.82745	0.0046921	0.0237075	SLC29A3	solute carrier family 29 member 3
ENSG00000178718.6	8.42672	35.2888	21.8578	1.75752	0.649431	2.70624	0.006805	0.032173	RPP25	ribonuclease P and MRP subunit p25
ENSG00000110660.14	38.8741	138.837	88.8555	1.75358	0.390385	4.49193	7.0582e-06	8.44784e-05	SLC35F2	solute carrier family 35 member F2
ENSG00000125878.6	0	6.63699	3.31849	1.7529	0.900747	1.94605	0.0516487	0.158028	TCF15	transcription factor 15
ENSG00000204936.9	0	6.63699	3.31849	1.7529	0.900747	1.94605	0.0516487	0.158028	CD177	CD177 molecule
ENSG00000147509.13	23.8229	88.0056	55.9142	1.75287	0.462329	3.7914	0.000149802	0.00126896	RGS20	regulator of G protein signaling 20
ENSG00000084207.15	321.239	1104.16	712.699	1.7528	0.218849	8.00919	1.15468e-15	6.75593e-14	GSTP1	glutathione S-transferase pi 1
ENSG00000108798.8	0	6.32686	3.16343	1.75016	0.901132	1.94218	0.0521157	0.159089	ABI3	ABI family member 3
ENSG00000180340.6	36.4656	142.468	89.467	1.74835	0.529265	3.30336	0.000955325	0.00630822	FZD2	frizzled class receptor 2
ENSG00000213983.11	40.0923	141.438	90.7654	1.74383	0.410218	4.25098	2.12838e-05	0.000225544	AP1G2	adaptor related protein complex 1 gamma 2 subunit
ENSG00000198435.3	24.062	90.6072	57.3346	1.74292	0.48187	3.617	0.000298041	0.00232221	NRARP	NOTCH regulated ankyrin repeat protein
ENSG00000274997.1	40.0923	144.622	92.3572	1.73981	0.459699	3.78468	0.000153906	0.00129883	HIST1H2AH	histone cluster 1 H2A family member h
ENSG00000125337.16	1.17919	9.81286	5.49602	1.73938	0.895725	1.94187	0.052153	0.159169	KIF25	kinesin family member 25
ENSG00000069493.14	68.4984	236.726	152.612	1.73686	0.361513	4.80442	1.55203e-06	2.14463e-05	CLEC2D	C-type lectin domain family 2 member D
ENSG00000256073.3	1.62972	11.8191	6.7244	1.73515	0.878963	1.97409	0.048372	0.150341	URB1-AS1	URB1 antisense RNA 1 (head to head)
ENSG00000125285.5	94.4293	323.543	208.986	1.73428	0.294558	5.88775	3.9148e-09	8.71499e-08	SOX21	SRY-box 21
ENSG00000197153.4	40.4761	144.645	92.5605	1.73316	0.461194	3.75798	0.000171288	0.00142284	HIST1H3J	histone cluster 1 H3 family member j
ENSG00000187010.19	0.72865	8.45177	4.59021	1.73169	0.912132	1.89851	0.0576296	0.171786	RHD	Rh blood group D antigen
ENSG00000160117.14	3.53756	17.8588	10.6982	1.7299	0.800875	2.16001	0.0307719	0.107079	ANKLE1	ankyrin repeat and LEM domain containing 1
ENSG00000021826.14	211.647	714.894	463.27	1.729	0.246842	7.00448	2.47911e-12	9.09528e-11	CPS1	carbamoyl-phosphate synthase 1
ENSG00000261732.1	5.27297	23.9234	14.5982	1.72755	0.767835	2.2499	0.0244552	0.0894286	AL031708.1
ENSG00000134690.10	50.6938	179.168	114.931	1.72548	0.381266	4.52566	6.02077e-06	7.3515e-05	CDCA8	cell division cycle associated 8
ENSG00000104714.13	86.136	296.055	191.096	1.72513	0.312653	5.51772	3.43416e-08	6.51994e-07	ERICH1	glutamate rich 1
ENSG00000140451.12	12.5205	48.2067	30.3636	1.72362	0.605402	2.84707	0.00441243	0.0225771	PIF1	PIF1 5'-to-3' DNA helicase
ENSG00000107593.16	0	6.27901	3.1395	1.72265	0.899532	1.91505	0.0554859	0.166897	PKD2L1	polycystin 2 like 1, transient receptor potential cation channel
ENSG00000230923.1	0	6.27901	3.1395	1.72265	0.899532	1.91505	0.0554859	0.166897	LINC00309	long intergenic non-protein coding RNA 309
ENSG00000135406.13	14.3226	55.0313	34.677	1.72248	0.59063	2.91633	0.00354171	0.0188576	PRPH	peripherin
ENSG00000077782.19	672.202	2237.37	1454.79	1.71534	0.200126	8.57129	1.02331e-17	7.19013e-16	FGFR1	fibroblast growth factor receptor 1
ENSG00000278828.1	36.6882	133.067	84.8776	1.7152	0.483221	3.54952	0.00038593	0.00291326	HIST1H3H	histone cluster 1 H3 family member h
ENSG00000118507.15	54.8932	189.856	122.374	1.71243	0.371081	4.61472	3.93631e-06	5.00837e-05	AKAP7	A-kinase anchoring protein 7
ENSG00000132330.16	39.8142	137.407	88.6105	1.7115	0.407982	4.19503	2.72832e-05	0.000282693	SCLY	selenocysteine lyase
ENSG00000145014.17	24.1677	87.529	55.8483	1.70939	0.466563	3.66378	0.000248519	0.00197348	TMEM44	transmembrane protein 44
ENSG00000161692.17	39.9476	138.647	89.2975	1.70857	0.387155	4.41313	1.01887e-05	0.000116288	DBF4B	DBF4 zinc finger B
ENSG00000167525.13	14.1502	52.3838	33.267	1.70615	0.567827	3.0047	0.00265845	0.0148321	PROCA1	protein interacting with cyclin A1
ENSG00000167434.9	12.971	49.5639	31.2675	1.70326	0.614463	2.77195	0.00557215	0.0273294	CA4	carbonic anhydrase 4
ENSG00000271151.1	1.4573	11.0304	6.24384	1.70286	0.898291	1.89567	0.0580036	0.172705	AC016737.1
ENSG00000145642.11	0	6.01674	3.00837	1.70131	0.898699	1.89308	0.0583472	0.173465	FAM159B	family with sequence similarity 159 member B
ENSG00000230415.1	0	6.11246	3.05623	1.701	0.898515	1.89313	0.0583409	0.173465	LINC01786	long intergenic non-protein coding RNA 1786
ENSG00000258631.2	9.15537	36.0526	22.604	1.70092	0.640626	2.65509	0.00792868	0.0363924	AC110023.1
ENSG00000093072.15	13.3159	50.0196	31.6677	1.69858	0.568208	2.98936	0.0027956	0.0154657	ADA2	adenosine deaminase 2
ENSG00000155906.16	77.0196	260.026	168.523	1.69805	0.335257	5.06491	4.08602e-07	6.38628e-06	RMND1	required for meiotic nuclear division 1 homolog
ENSG00000124920.13	31.6544	113.363	72.5086	1.69485	0.446047	3.7997	0.000144869	0.00123315	MYRF	myelin regulatory factor
ENSG00000044524.10	734.676	2423.55	1579.11	1.69327	0.221362	7.64935	2.02001e-14	9.78242e-13	EPHA3	EPH receptor A3
ENSG00000116017.10	87.304	297.849	192.576	1.69302	0.331654	5.10479	3.31164e-07	5.25953e-06	ARID3A	AT-rich interaction domain 3A
ENSG00000236924.1	9.2221	37.7946	23.5084	1.69185	0.651554	2.59664	0.00941399	0.0416449	AL162411.1
ENSG00000183048.11	1.17919	9.59846	5.38882	1.69132	0.898953	1.88143	0.0599135	0.176588	SLC25A10	solute carrier family 25 member 10
ENSG00000178445.9	233.322	791.836	512.579	1.69055	0.336271	5.02733	4.97361e-07	7.65197e-06	GLDC	glycine decarboxylase
ENSG00000283417.1	1.35161	11.6506	6.50111	1.6896	0.897345	1.88289	0.0597151	0.176234	AC024614.4
ENSG00000003989.17	58.086	194.873	126.48	1.68739	0.343599	4.91092	9.06499e-07	1.32105e-05	SLC7A2	solute carrier family 7 member 2
ENSG00000135917.13	7.35323	30.7059	19.0296	1.68723	0.721119	2.33974	0.019297	0.0741676	SLC19A3	solute carrier family 19 member 3
ENSG00000153395.9	61.4511	204.923	133.187	1.68146	0.345878	4.86143	1.16542e-06	1.65547e-05	LPCAT1	lysophosphatidylcholine acyltransferase 1
ENSG00000249242.7	18.0993	66.969	42.5342	1.68066	0.54959	3.05802	0.00222802	0.0128262	TMEM150C	transmembrane protein 150C
ENSG00000075702.16	44.8646	155.48	100.172	1.67766	0.401152	4.1821	2.88833e-05	0.000296926	WDR62	WD repeat domain 62
ENSG00000255408.3	6.62458	27.2907	16.9576	1.67752	0.715709	2.34385	0.0190858	0.0734991	PCDHA3	protocadherin alpha 3
ENSG00000256443.1	2.35837	13.4654	7.91189	1.67739	0.855472	1.96077	0.0499054	0.153831	AP003559.1
ENSG00000105996.6	28.6453	98.1057	63.3755	1.67691	0.442169	3.79246	0.000149163	0.0012656	HOXA2	homeobox A2
ENSG00000159217.9	1144	3703.92	2423.96	1.67495	0.193347	8.66292	4.59835e-18	3.41384e-16	IGF2BP1	insulin like growth factor 2 mRNA binding protein 1
ENSG00000205279.8	0	5.92103	2.96051	1.67385	0.897014	1.86602	0.0620386	0.181256	CTXN3	cortexin 3
ENSG00000232903.2	0	5.92103	2.96051	1.67385	0.897014	1.86602	0.0620386	0.181256	LINC01166	long intergenic non-protein coding RNA 1166
ENSG00000248927.1	0	5.92103	2.96051	1.67385	0.897014	1.86602	0.0620386	0.181256	AC114284.1
ENSG00000090932.10	17.265	64.9877	41.1264	1.66884	0.570617	2.92462	0.00344881	0.018444	DLL3	delta like canonical Notch ligand 3
ENSG00000148408.12	53.5416	178.136	115.839	1.66771	0.353125	4.72271	2.32721e-06	3.11462e-05	CACNA1B	calcium voltage-gated channel subunit alpha1 B
ENSG00000144824.20	134.177	435.348	284.762	1.66597	0.282558	5.89604	3.72318e-09	8.31193e-08	PHLDB2	pleckstrin homology like domain family B member 2
ENSG00000278192.1	1.4573	10.6724	6.06485	1.66558	0.899565	1.85154	0.064092	0.184752	AL118505.1
ENSG00000271576.1	5.51212	24.9495	15.2308	1.66524	0.746536	2.23062	0.0257065	0.0929724	AL359504.2
ENSG00000161618.9	6.24077	26.837	16.5389	1.66412	0.71791	2.31801	0.020449	0.0773486	ALDH16A1	aldehyde dehydrogenase 16 family member A1
ENSG00000176204.13	143.799	470.25	307.024	1.66343	0.281717	5.90461	3.53487e-09	7.94791e-08	LRRTM4	leucine rich repeat transmembrane neuronal 4
ENSG00000162576.16	40.0533	133.99	87.0216	1.66292	0.393369	4.22739	2.36423e-05	0.00024807	MXRA8	matrix remodeling associated 8
ENSG00000275481.1	23.3723	81.1523	52.2623	1.66163	0.480495	3.45816	0.000543884	0.00390876	AC025031.4
ENSG00000134516.15	0.901071	9.0969	4.99899	1.66141	0.907244	1.83127	0.0670596	0.190963	DOCK2	dedicator of cytokinesis 2
ENSG00000054598.6	27.5051	93.3543	60.4297	1.66079	0.485864	3.41822	0.000630324	0.00442492	FOXC1	forkhead box C1
ENSG00000197903.7	100.019	333.848	216.934	1.65853	0.397928	4.16791	3.07401e-05	0.000313557	HIST1H2BK	histone cluster 1 H2B family member k
ENSG00000204131.9	299.741	960.659	630.2	1.65528	0.247364	6.6917	2.20589e-11	6.8886e-10	NHSL2	NHS like 2
ENSG00000196189.12	22.0874	78.3574	50.2224	1.65384	0.518492	3.1897	0.00142419	0.00882146	SEMA4A	semaphorin 4A
ENSG00000176532.3	1.90783	11.5319	6.71988	1.65213	0.876255	1.88544	0.0593706	0.175528	PRR15	proline rich 15
ENSG00000167723.14	12.3481	44.7437	28.5459	1.65052	0.616649	2.6766	0.00743733	0.0346217	TRPV3	transient receptor potential cation channel subfamily V member 3
ENSG00000273449.1	6.17404	25.1409	15.6575	1.64988	0.732378	2.25277	0.0242736	0.0888885	AC093788.1
ENSG00000179403.11	18.3775	65.1083	41.7429	1.64893	0.520581	3.16748	0.00153764	0.00943136	VWA1	von Willebrand factor A domain containing 1
ENSG00000182325.10	1.62972	10.816	6.22285	1.64846	0.881471	1.87013	0.0614661	0.180018	FBXL6	F-box and leucine rich repeat protein 6
ENSG00000169126.15	30.0636	102.02	66.042	1.64846	0.434944	3.79004	0.00015062	0.00127452	ARMC4	armadillo repeat containing 4
ENSG00000162669.15	61.7959	201.298	131.547	1.64681	0.337051	4.88595	1.02929e-06	1.48352e-05	HFM1	HFM1, ATP dependent DNA helicase homolog
ENSG00000037280.15	6.13508	27.8152	16.9752	1.64677	0.74738	2.20339	0.0275675	0.0980531	FLT4	fms related tyrosine kinase 4
ENSG00000125046.14	6.34646	26.8619	16.6042	1.64525	0.743619	2.21249	0.0269332	0.0961881	SSUH2	ssu-2 homolog (C. elegans)
ENSG00000064270.12	1.62972	10.7203	6.17499	1.64375	0.881159	1.86544	0.0621193	0.181357	ATP2C2	ATPase secretory pathway Ca2+ transporting 2
ENSG00000087586.17	60.4721	198.338	129.405	1.63637	0.349424	4.68304	2.82648e-06	3.72579e-05	AURKA	aurora kinase A
ENSG00000128271.21	2.35837	12.7973	7.57784	1.63144	0.854952	1.90822	0.0563623	0.168905	ADORA2A	adenosine A2a receptor
ENSG00000283982.1	20.0461	67.9262	43.9862	1.63066	0.51475	3.16786	0.00153567	0.00942296	AL445623.2
ENSG00000184388.5	0.450535	7.13854	3.79454	1.63003	0.913617	1.78415	0.0743994	0.205362	PABPC1L2B	poly(A) binding protein cytoplasmic 1 like 2B
ENSG00000242282.6	1.4573	10.5288	5.99306	1.62995	0.902054	1.80693	0.0707738	0.198204	AC108488.1
ENSG00000118407.14	158.951	507.872	333.411	1.62789	0.337347	4.82557	1.39606e-06	1.95138e-05	FILIP1	filamin A interacting protein 1
ENSG00000157456.7	67.7196	219.467	143.593	1.62782	0.332352	4.89788	9.68779e-07	1.40015e-05	CCNB2	cyclin B2
ENSG00000248749.1	0.72865	7.87939	4.30402	1.62672	0.913437	1.78087	0.0749333	0.206546	AC104063.1
ENSG00000178409.13	65.8897	210.559	138.224	1.62528	0.335437	4.84524	1.26457e-06	1.78663e-05	BEND3	BEN domain containing 3
ENSG00000144476.5	35.7092	121.885	78.7973	1.62512	0.450785	3.6051	0.000312035	0.00241451	ACKR3	atypical chemokine receptor 3
ENSG00000072571.19	70.0614	224.363	147.212	1.62423	0.380212	4.2719	1.93815e-05	0.000206671	HMMR	hyaluronan mediated motility receptor
ENSG00000143799.12	604.509	1899.43	1251.97	1.62292	0.224413	7.23182	4.76575e-13	1.91837e-11	PARP1	poly(ADP-ribose) polymerase 1
ENSG00000132274.15	89.49	289.443	189.467	1.62176	0.329833	4.9169	8.79245e-07	1.2861e-05	TRIM22	tripartite motif containing 22
ENSG00000187955.11	87.7823	289.25	188.516	1.62141	0.384968	4.2118	2.53344e-05	0.000264065	COL14A1	collagen type XIV alpha 1 chain
ENSG00000024526.16	89.0618	281.045	185.053	1.61665	0.329484	4.90663	9.26562e-07	1.34407e-05	DEPDC1	DEP domain containing 1
ENSG00000091127.13	82.5707	260.675	171.623	1.61632	0.313371	5.15786	2.49792e-07	4.0489e-06	PUS7	pseudouridylate synthase 7 (putative)
ENSG00000267732.1	0	5.65876	2.82938	1.61497	0.893285	1.8079	0.0706224	0.197894	AC006305.3
ENSG00000118193.11	116.383	365.136	240.76	1.61462	0.287726	5.61166	2.00396e-08	3.9874e-07	KIF14	kinesin family member 14
ENSG00000135898.9	0	5.82531	2.91265	1.61372	0.89274	1.80761	0.0706679	0.197943	GPR55	G protein-coupled receptor 55
ENSG00000047648.21	10.0564	36.8164	23.4364	1.61342	0.628661	2.56644	0.010275	0.0448219	ARHGAP6	Rho GTPase activating protein 6
ENSG00000186185.13	45.7768	147.627	96.7022	1.61286	0.399104	4.04121	5.31767e-05	0.000505403	KIF18B	kinesin family member 18B
ENSG00000066735.14	49.0363	156.579	102.808	1.6107	0.372803	4.32051	1.5567e-05	0.000169909	KIF26A	kinesin family member 26A
ENSG00000275342.4	50.7215	168.015	109.368	1.60888	0.411268	3.912	9.15348e-05	0.000819958	PRAG1	PEAK1 related kinase activating pseudokinase 1
ENSG00000141556.20	293.133	908.04	600.587	1.6082	0.225832	7.12123	1.06965e-12	4.09617e-11	TBCD	tubulin folding cofactor D
ENSG00000180422.3	0	5.56305	2.78152	1.60775	0.892911	1.80057	0.0717709	0.200216	LINC00304	long intergenic non-protein coding RNA 304
ENSG00000260265.1	0	5.56305	2.78152	1.60775	0.892911	1.80057	0.0717709	0.200216	LINC02562	long intergenic non-protein coding RNA 2562
ENSG00000189007.15	56.9068	180.856	118.882	1.60635	0.35839	4.48213	7.39012e-06	8.77756e-05	ADAT2	adenosine deaminase, tRNA specific 2
ENSG00000241743.2	1.62972	10.5288	6.07927	1.60631	0.885483	1.81405	0.0696701	0.196059	XACT	X active specific transcript (non-protein coding)
ENSG00000272218.1	0.901071	9.11987	5.01047	1.60542	0.910861	1.76252	0.0779807	0.212821	AC108865.2
ENSG00000234409.6	0.450535	6.87628	3.66341	1.60524	0.913578	1.75709	0.0789025	0.21463	CCDC188	coiled-coil domain containing 188
ENSG00000196584.2	94.4683	293.433	193.95	1.5985	0.307404	5.2	1.99291e-07	3.31568e-06	XRCC2	X-ray repair cross complementing 2
ENSG00000258476.5	1.4573	10.1708	5.81407	1.59786	0.902689	1.77011	0.0767096	0.210526	LINC02207	long intergenic non-protein coding RNA 2207
ENSG00000096060.14	101.004	318.6	209.802	1.59599	0.308069	5.18061	2.21166e-07	3.62976e-06	FKBP5	FK506 binding protein 5
ENSG00000069482.6	0	5.51519	2.75759	1.59327	0.891845	1.78649	0.0740205	0.204473	GAL	galanin and GMAP prepropeptide
ENSG00000170092.14	0	5.51519	2.75759	1.59327	0.891845	1.78649	0.0740205	0.204473	SPDYE5	speedy/RINGO cell cycle regulator family member E5
ENSG00000106785.14	27.9556	90.1305	59.0431	1.59086	0.485137	3.2792	0.00104102	0.00678173	TRIM14	tripartite motif containing 14
ENSG00000064225.12	38.7407	122.458	80.5993	1.5875	0.428841	3.70183	0.00021405	0.00173388	ST3GAL6	ST3 beta-galactoside alpha-2,3-sialyltransferase 6
ENSG00000163584.17	78.5437	244.77	161.657	1.58558	0.32941	4.8134	1.48382e-06	2.05942e-05	RPL22L1	ribosomal protein L22 like 1
ENSG00000125531.6	0.450535	6.78056	3.61555	1.58457	0.913401	1.7348	0.0827763	0.222665	FNDC11	fibronectin type III domain containing 11
ENSG00000270933.1	0.450535	6.78056	3.61555	1.58457	0.913401	1.7348	0.0827763	0.222665	AC010719.1
ENSG00000132780.16	664.654	2021.82	1343.24	1.58455	0.203658	7.78045	7.22653e-15	3.70483e-13	NASP	nuclear autoantigenic sperm protein
ENSG00000168676.10	7.52565	28.1254	17.8255	1.58424	0.690925	2.29292	0.0218524	0.0816755	KCTD19	potassium channel tetramerization domain containing 19
ENSG00000164049.14	14.6008	50.1134	32.3571	1.58248	0.595079	2.65928	0.00783076	0.0360903	FBXW12	F-box and WD repeat domain containing 12
ENSG00000136982.5	32.7001	104.743	68.7214	1.58144	0.424133	3.72863	0.000192521	0.0015823	DSCC1	DNA replication and sister chromatid cohesion 1
ENSG00000100297.15	118.358	361.77	240.064	1.57545	0.287903	5.47215	4.44606e-08	8.23254e-07	MCM5	minichromosome maintenance complex component 5
ENSG00000197299.10	88.3887	272.831	180.61	1.57394	0.30561	5.15017	2.60257e-07	4.20553e-06	BLM	Bloom syndrome RecQ like helicase
ENSG00000223883.1	2.98133	14.9701	8.9757	1.57331	0.833087	1.88853	0.0589544	0.174667	LINC01707	long intergenic non-protein coding RNA 1707
ENSG00000100122.5	0	5.46733	2.73366	1.57088	0.890079	1.76487	0.0775853	0.212175	CRYBB1	crystallin beta B1
ENSG00000158825.5	0	5.46733	2.73366	1.57088	0.890079	1.76487	0.0775853	0.212175	CDA	cytidine deaminase
ENSG00000131368.7	159.657	486.912	323.285	1.5707	0.287338	5.46637	4.59339e-08	8.47542e-07	MRPS25	mitochondrial ribosomal protein S25
ENSG00000205325.1	1.35161	10.1708	5.76122	1.56988	0.899047	1.74616	0.0807824	0.218385	AC005863.1
ENSG00000110719.9	2.80891	13.6568	8.23287	1.56785	0.838953	1.86881	0.061649	0.180486	TCIRG1	T-cell immune regulator 1, ATPase H+ transporting V0 subunit a3
ENSG00000188511.12	0.450535	6.7327	3.59162	1.56657	0.913155	1.71555	0.0862436	0.230027	C22orf34	chromosome 22 open reading frame 34
ENSG00000128973.12	35.1642	110.283	72.7234	1.5655	0.416466	3.75901	0.000170589	0.00141983	CLN6	CLN6, transmembrane ER protein
ENSG00000104804.7	0.72865	7.32998	4.02931	1.56492	0.913672	1.71278	0.0867533	0.230751	TULP2	tubby like protein 2
ENSG00000262663.1	9.6059	34.0942	21.8501	1.5645	0.644738	2.42656	0.0152427	0.06153	AC087222.1
ENSG00000108439.10	16.0581	53.0289	34.5435	1.56333	0.564375	2.77003	0.00560515	0.0274656	PNPO	pyridoxamine 5'-phosphate oxidase
ENSG00000179361.17	93.4391	291.07	192.255	1.56308	0.339061	4.61002	4.02622e-06	5.11038e-05	ARID3B	AT-rich interaction domain 3B
ENSG00000104332.11	628.6	1877.25	1252.93	1.55982	0.200977	7.76118	8.41404e-15	4.2445e-13	SFRP1	secreted frizzled related protein 1
ENSG00000179088.14	0.72865	7.28212	4.00538	1.5597	0.913686	1.70704	0.0878151	0.232602	C12orf42	chromosome 12 open reading frame 42
ENSG00000273059.1	0.72865	7.28212	4.00538	1.5597	0.913686	1.70704	0.0878151	0.232602	AC239803.2
ENSG00000152270.8	71.3629	219.781	145.572	1.55892	0.339568	4.59091	4.41324e-06	5.55136e-05	PDE3B	phosphodiesterase 3B
ENSG00000113532.12	91.6759	283.304	187.49	1.55752	0.341782	4.55706	5.18738e-06	6.40849e-05	ST8SIA4	ST8 alpha-N-acetyl-neuraminide alpha-2,8-sialyltransferase 4
ENSG00000115919.14	5.7235	22.1565	13.94	1.55392	0.761262	2.04124	0.0412271	0.133706	KYNU	kynureninase
ENSG00000131591.17	9.2221	34.2148	21.7185	1.55354	0.666678	2.33027	0.019792	0.0754434	C1orf159	chromosome 1 open reading frame 159
ENSG00000169744.12	158.65	475.198	316.924	1.55274	0.257294	6.03487	1.59088e-09	3.79376e-08	LDB2	LIM domain binding 2
ENSG00000130822.15	10.4013	37.318	23.8596	1.55235	0.634668	2.44592	0.0144485	0.058959	PNCK	pregnancy up-regulated nonubiquitous CaM kinase
ENSG00000258592.1	1.17919	8.45177	4.81548	1.54923	0.904151	1.71347	0.0866262	0.230578	AL391152.1
ENSG00000126787.12	176.711	529.043	352.877	1.54892	0.251725	6.15323	7.59222e-10	1.9193e-08	DLGAP5	DLG associated protein 5
ENSG00000108830.9	183.68	551.044	367.362	1.54853	0.267523	5.78841	7.10566e-09	1.49803e-07	RND2	Rho family GTPase 2
ENSG00000160781.15	7.52565	27.5281	17.5269	1.54848	0.699575	2.21346	0.0268657	0.0960375	PAQR6	progestin and adipoQ receptor family member 6
ENSG00000128641.18	302.244	909.085	605.664	1.54731	0.26657	5.80452	6.45506e-09	1.37851e-07	MYO1B	myosin IB
ENSG00000134884.13	325.583	969.722	647.652	1.54607	0.244702	6.31819	2.64637e-10	7.08353e-09	ARGLU1	arginine and glutamate rich 1
ENSG00000172936.12	19.9405	63.9157	41.9281	1.54566	0.510672	3.02672	0.00247224	0.0139665	MYD88	myeloid differentiation primary response 88
ENSG00000097046.12	132.085	394.569	263.327	1.54348	0.272353	5.66718	1.45168e-08	2.92923e-07	CDC7	cell division cycle 7
ENSG00000203814.6	166.104	504.512	335.308	1.54313	0.373254	4.13426	3.56101e-05	0.000356986	HIST2H2BF	histone cluster 2 H2B family member f
ENSG00000100479.12	42.6898	130.41	86.5499	1.54188	0.391341	3.94	8.14808e-05	0.00073618	POLE2	DNA polymerase epsilon 2, accessory subunit
ENSG00000260122.1	0.901071	8.23737	4.56922	1.54098	0.910557	1.69235	0.0905799	0.23799	AC068987.2
ENSG00000253853.1	0	5.41947	2.70974	1.53847	0.887336	1.7338	0.0829527	0.223026	AC246817.1
ENSG00000174137.12	1.35161	9.86072	5.60616	1.5375	0.899983	1.70837	0.0875679	0.232143	FAM53A	family with sequence similarity 53 member A
ENSG00000269947.1	2.35837	11.8899	7.12414	1.53575	0.862551	1.78047	0.0749986	0.206689	AC135178.5
ENSG00000110148.9	0.72865	7.1864	3.95752	1.53527	0.913753	1.68018	0.0929221	0.242136	CCKBR	cholecystokinin B receptor
ENSG00000146205.13	2.80891	13.2989	8.05388	1.53437	0.841387	1.82362	0.0682101	0.193086	ANO7	anoctamin 7
ENSG00000189139.5	0.450535	6.47044	3.46049	1.53296	0.912904	1.67921	0.0931115	0.242429	FSCB	fibrous sheath CABYR binding protein
ENSG00000229352.1	0.450535	6.47044	3.46049	1.53296	0.912904	1.67921	0.0931115	0.242429	AC007563.1
ENSG00000137135.17	24.7629	77.2873	51.0251	1.5317	0.494338	3.09848	0.00194515	0.0114195	ARHGEF39	Rho guanine nucleotide exchange factor 39
ENSG00000163362.10	12.3758	44.1713	28.2736	1.52935	0.636876	2.40133	0.0163357	0.0649754	INAVA	innate immunity activator
ENSG00000149503.12	94.6017	280.901	187.752	1.52899	0.302995	5.04623	4.50603e-07	7.00103e-06	INCENP	inner centromere protein
ENSG00000134146.11	75.7737	225.078	150.426	1.52757	0.324134	4.71276	2.44381e-06	3.25132e-05	DPH6	diphthamine biosynthesis 6
ENSG00000273297.1	0.450535	6.42258	3.43656	1.52707	0.912842	1.67287	0.0943522	0.244728	AC009275.1
ENSG00000160226.15	9.32779	33.093	21.2104	1.52684	0.665984	2.2926	0.021871	0.081706	C21orf2	chromosome 21 open reading frame 2
ENSG00000165490.12	34.4633	108.443	71.4532	1.52622	0.442749	3.44715	0.000566525	0.00403829	DDIAS	DNA damage induced apoptosis suppressor
ENSG00000218336.8	488.421	1426.12	957.272	1.52538	0.205846	7.41029	1.26023e-13	5.49439e-12	TENM3	teneurin transmembrane protein 3
ENSG00000131778.18	121.167	356.561	238.864	1.52499	0.279565	5.45486	4.90109e-08	9.00096e-07	CHD1L	chromodomain helicase DNA binding protein 1 like
ENSG00000131697.17	71.9581	213.664	142.811	1.52427	0.32755	4.65356	3.26255e-06	4.24726e-05	NPHP4	nephrocystin 4
ENSG00000185985.8	229.59	857.565	543.577	1.52407	0.726165	2.09879	0.0358357	0.120362	SLITRK2	SLIT and NTRK like family member 2
ENSG00000158234.12	11.3413	38.2024	24.7719	1.52403	0.638915	2.38535	0.0170631	0.0673071	FAIM	Fas apoptotic inhibitory molecule
ENSG00000142449.12	35.9595	110.403	73.1814	1.52395	0.420112	3.62748	0.000286203	0.00223773	FBN3	fibrillin 3
ENSG00000152208.12	102.417	303.55	202.983	1.52179	0.350958	4.33611	1.45027e-05	0.000160069	GRID2	glutamate ionotropic receptor delta type subunit 2
ENSG00000227021.1	0	5.15721	2.5786	1.51963	0.886346	1.71449	0.086439		AC007557.1
ENSG00000117114.19	665.227	1934.01	1299.62	1.51947	0.200866	7.56457	3.89147e-14	1.80141e-12	ADGRL2	adhesion G protein-coupled receptor L2
ENSG00000261038.1	0	5.25293	2.62646	1.51907	0.886066	1.7144	0.0864556		AL133457.1
ENSG00000267528.1	0	5.25293	2.62646	1.51907	0.886066	1.7144	0.0864556		AC008991.1
ENSG00000186493.11	4.99486	19.3635	12.1792	1.51616	0.779409	1.94527	0.0517428	0.158224	C5orf38	chromosome 5 open reading frame 38
ENSG00000235518.2	4.26621	17.3343	10.8002	1.51601	0.799844	1.89538	0.0580416	0.172753	AC011196.1
ENSG00000129195.15	42.4395	130.435	86.4372	1.5159	0.40768	3.71836	0.000200519	0.00163437	PIMREG	PICALM interacting mitotic regulator
ENSG00000127586.16	20.6969	68.8126	44.7547	1.51346	0.56409	2.68301	0.00729631	0.034066	CHTF18	chromosome transmission fidelity factor 18
ENSG00000178921.13	126.762	377.554	252.158	1.51239	0.318223	4.75262	2.00796e-06	2.71973e-05	PFAS	phosphoribosylformylglycinamidine synthase
ENSG00000051523.10	5.61781	21.2969	13.4574	1.51183	0.745936	2.02676	0.0426868	0.137505	CYBA	cytochrome b-245 alpha chain
ENSG00000153283.12	0	5.10935	2.55468	1.50808	0.885368	1.70333	0.0885059		CD96	CD96 molecule
ENSG00000166527.7	0	5.10935	2.55468	1.50808	0.885368	1.70333	0.0885059		CLEC4D	C-type lectin domain family 4 member D
ENSG00000277369.1	3.53756	15.1845	9.36102	1.50791	0.823716	1.83061	0.0671581	0.191146	AC010654.1
ENSG00000005961.17	8.81052	30.2503	19.5304	1.50717	0.694868	2.169	0.0300829	0.105147	ITGA2B	integrin subunit alpha 2b
ENSG00000257060.6	44.9425	134.015	89.4786	1.507	0.383266	3.932	8.42421e-05	0.00075895	AC091078.1
ENSG00000224184.5	3.08702	14.8495	8.96824	1.50616	0.863278	1.7447	0.0810379	0.21885	MIR3681HG	MIR3681 host gene
ENSG00000135747.11	6.17404	22.5623	14.3682	1.50446	0.746423	2.01556	0.0438462	0.140122	ZNF670-ZNF695	ZNF670-ZNF695 readthrough (NMD candidate)
ENSG00000188610.12	10.8518	37.7966	24.3242	1.50285	0.646212	2.32562	0.0200386	0.0761254	FAM72B	family with sequence similarity 72 member B
ENSG00000162636.15	191.006	550.763	370.884	1.50093	0.251081	5.97788	2.26061e-09	5.23231e-08	FAM102B	family with sequence similarity 102 member B
ENSG00000198931.10	17.0926	55.6783	36.3855	1.49876	0.554109	2.70481	0.00683429	0.0322824	APRT	adenine phosphoribosyltransferase
ENSG00000145390.11	185.321	534.617	359.969	1.49754	0.27221	5.50142	3.76738e-08	7.06732e-07	USP53	ubiquitin specific peptidase 53
ENSG00000028116.16	26.9099	81.7745	54.3422	1.49657	0.460741	3.24818	0.00116145	0.00745517	VRK2	vaccinia related kinase 2
ENSG00000131459.12	58.6811	171.593	115.137	1.4961	0.378083	3.95708	7.58723e-05	0.000692665	GFPT2	glutamine-fructose-6-phosphate transaminase 2
ENSG00000141401.11	57.0514	167.318	112.185	1.49573	0.389906	3.83613	0.000124991	0.00108149	IMPA2	inositol monophosphatase 2
ENSG00000083454.21	1.17919	8.04593	4.61256	1.4941	0.90589	1.64932	0.0990824	0.253653	P2RX5	purinergic receptor P2X 5
ENSG00000142102.15	29.335	89.652	59.4935	1.49363	0.458678	3.25638	0.00112841	0.0072668	PGGHG	protein-glucosylgalactosylhydroxylysine glucosidase
ENSG00000135346.8	0	7.71284	3.85642	1.49261	0.878751	1.69856	0.0894019	0.235655	CGA	glycoprotein hormones, alpha polypeptide
ENSG00000092853.13	117.685	342.738	230.211	1.4926	0.291074	5.12789	2.93003e-07	4.6961e-06	CLSPN	claspin
ENSG00000275126.1	58.481	175.542	117.012	1.48993	0.474533	3.13978	0.00169072	0.0101682	HIST1H4L	histone cluster 1 H4 family member l
ENSG00000258636.1	9.08864	30.8954	19.992	1.48928	0.705064	2.11226	0.0346642	0.117304	AL121821.1
ENSG00000232233.1	0.72865	7.09068	3.90967	1.48923	0.913578	1.63011	0.103078	0.260492	LINC02043	long intergenic non-protein coding RNA 2043
ENSG00000237208.1	0	5.06149	2.53075	1.48845	0.883578	1.68457	0.0920714		AL445072.1
ENSG00000129534.13	143.388	412.483	277.935	1.48758	0.272784	5.45332	4.94373e-08	9.06869e-07	MIS18BP1	MIS18 binding protein 1
ENSG00000212993.4	11.6862	38.2732	24.9797	1.48732	0.612799	2.42709	0.0152203	0.0614711	POU5F1B	POU class 5 homeobox 1B
ENSG00000168772.10	361.075	1042.12	701.598	1.48731	0.274369	5.42083	5.93225e-08	1.07319e-06	CXXC4	CXXC finger protein 4
ENSG00000101447.14	40.9154	122.915	81.9154	1.48452	0.420119	3.53356	0.000409998	0.003067	FAM83D	family with sequence similarity 83 member D
ENSG00000177721.4	3.25944	14.2063	8.73285	1.48159	0.827524	1.79039	0.073391	0.203256	ANXA2R	annexin A2 receptor
ENSG00000135519.6	3.43186	15.4238	9.42782	1.4811	0.826285	1.79248	0.0730564	0.202793	KCNH3	potassium voltage-gated channel subfamily H member 3
ENSG00000246465.1	4.88916	18.9098	11.8995	1.48063	0.769652	1.92377	0.0543832	0.164414	AC138904.1
ENSG00000266074.8	102.383	300.598	201.49	1.47998	0.34276	4.31783	1.57569e-05	0.000171624	BAHCC1	BAH domain and coiled-coil containing 1
ENSG00000074047.21	101.599	293.222	197.41	1.47924	0.303135	4.8798	1.06192e-06	1.52774e-05	GLI2	GLI family zinc finger 2
ENSG00000087116.14	15.7799	48.9686	32.3743	1.47513	0.568618	2.59424	0.00948004	0.0418884	ADAMTS2	ADAM metallopeptidase with thrombospondin type 1 motif 2
ENSG00000160949.16	26.9376	84.1636	55.5506	1.47347	0.505678	2.91386	0.0035699	0.0189884	TONSL	tonsoku like, DNA repair protein
ENSG00000278463.1	16.642	54.2962	35.4691	1.46996	0.599497	2.45199	0.0142069	0.0582752	HIST1H2AB	histone cluster 1 H2A family member b
ENSG00000167615.16	54.3648	160.54	107.452	1.46639	0.391292	3.74755	0.000178567	0.00147919	LENG8	leukocyte receptor cluster member 8
ENSG00000130158.13	118.007	348.416	233.212	1.46637	0.400498	3.66137	0.000250872	0.00198916	DOCK6	dedicator of cytokinesis 6
ENSG00000120798.16	176.561	496.302	336.431	1.46416	0.283519	5.16423	2.41436e-07	3.92632e-06	NR2C1	nuclear receptor subfamily 2 group C member 1
ENSG00000214595.11	55.2103	157.817	106.514	1.46205	0.370719	3.94383	8.01898e-05	0.000725766	EML6	echinoderm microtubule associated protein like 6
ENSG00000053524.12	39.8809	115.201	77.5408	1.45964	0.405839	3.59659	0.000322416	0.00248263	MCF2L2	MCF.2 cell line derived transforming sequence-like 2
ENSG00000173894.10	82.7709	236.613	159.692	1.45844	0.329669	4.42395	9.69104e-06	0.000111415	CBX2	chromobox 2
ENSG00000162976.12	19.9015	62.1469	41.0242	1.45818	0.545737	2.67195	0.00754129	0.0349815	PQLC3	PQ loop repeat containing 3
ENSG00000139219.17	71.1013	212.546	141.824	1.45773	0.443156	3.28943	0.00100389	0.00657797	COL2A1	collagen type II alpha 1 chain
ENSG00000184428.12	44.2026	132.818	88.5104	1.45642	0.454722	3.20289	0.00136058	0.00850106	TOP1MT	topoisomerase (DNA) I, mitochondrial
ENSG00000242516.1	2.18595	11.4362	6.81108	1.45621	0.893984	1.6289	0.103335	0.260978	LINC00960	long intergenic non-protein coding RNA 960
ENSG00000226887.7	3.8824	16.5934	10.2379	1.45367	0.816692	1.77994	0.0750852	0.206819	ERVMER34-1	endogenous retrovirus group MER34 member 1, envelope
ENSG00000230323.5	0.72865	6.7327	3.73068	1.45234	0.913465	1.58993	0.111851	0.275972	LINC00159	long intergenic non-protein coding RNA 159
ENSG00000111432.4	32.2496	93.9516	63.1006	1.44859	0.434789	3.33172	0.000863124	0.00577827	FZD10	frizzled class receptor 10
ENSG00000006634.7	101.015	283.264	192.139	1.44827	0.295054	4.90849	9.17813e-07	1.33622e-05	DBF4	DBF4 zinc finger
ENSG00000184260.5	128.453	360.964	244.709	1.44787	0.323598	4.47429	7.66669e-06	9.06631e-05	HIST2H2AC	histone cluster 2 H2A family member c
ENSG00000042493.15	4.71674	17.5965	11.1566	1.44754	0.783775	1.84688	0.0647652	0.186317	CAPG	capping actin protein, gelsolin like
ENSG00000066279.17	464.972	1288.9	876.938	1.44515	0.260441	5.54883	2.87582e-08	5.54688e-07	ASPM	abnormal spindle microtubule assembly
ENSG00000136122.15	44.6366	126.901	85.7688	1.44503	0.418644	3.4517	0.00055706	0.00398758	BORA	bora, aurora kinase A activator
ENSG00000128567.16	678.625	1900.64	1289.63	1.44464	0.287187	5.03032	4.89654e-07	7.54815e-06	PODXL	podocalyxin like
ENSG00000184357.4	307.767	870.385	589.076	1.44399	0.357059	4.04412	5.25199e-05	0.000500067	HIST1H1B	histone cluster 1 H1 family member b
ENSG00000225882.1	3.25944	13.8004	8.52993	1.44387	0.831045	1.73742	0.0823137	0.221645	LINC01456	long intergenic non-protein coding RNA 1456
ENSG00000218823.1	12.2424	38.1297	25.186	1.44269	0.614167	2.34902	0.0188227	0.0726637	PAPOLB	poly(A) polymerase beta
ENSG00000115163.14	28.751	83.1586	55.9548	1.44265	0.470824	3.06409	0.00218333	0.0126058	CENPA	centromere protein A
ENSG00000101236.16	256.278	714.71	485.494	1.44232	0.26679	5.40621	6.43731e-08	1.15002e-06	RNF24	ring finger protein 24
ENSG00000186871.6	41.6051	122.316	81.9607	1.44192	0.426025	3.38459	0.00071285	0.00491009	ERCC6L	ERCC excision repair 6 like, spindle assembly checkpoint helicase
ENSG00000149054.15	13.594	42.0215	27.8077	1.4418	0.588878	2.44838	0.01435	0.0587246	ZNF215	zinc finger protein 215
ENSG00000135596.17	110.504	311.913	211.209	1.44155	0.306522	4.70293	2.56457e-06	3.40335e-05	MICAL1	microtubule associated monooxygenase, calponin and LIM domain containing 1
ENSG00000167123.18	58.1137	167.039	112.576	1.44153	0.381011	3.78343	0.000154685	0.00130331	CERCAM	cerebral endothelial cell adhesion molecule
ENSG00000197291.8	12.4815	40.3254	26.4035	1.44034	0.619181	2.3262	0.0200078	0.0760452	RAMP2-AS1	RAMP2 antisense RNA 1
ENSG00000114200.9	75.5623	211.8	143.681	1.43898	0.330412	4.35509	1.33011e-05	0.000147843	BCHE	butyrylcholinesterase
ENSG00000188313.12	61.3566	172.671	117.014	1.43897	0.403345	3.56759	0.000360283	0.00274069	PLSCR1	phospholipid scramblase 1
ENSG00000023697.12	62.2465	175.223	118.735	1.43896	0.350841	4.10146	4.10549e-05	0.000402845	DERA	deoxyribose-phosphate aldolase
ENSG00000183186.7	5.06158	19.4113	12.2365	1.43695	0.774707	1.85484	0.0636194	0.183801	C2CD4C	C2 calcium dependent domain containing 4C
ENSG00000148773.13	951.312	2605.42	1778.37	1.43175	0.218333	6.55763	5.46694e-11	1.61737e-09	MKI67	marker of proliferation Ki-67
ENSG00000184661.13	73.204	206.987	140.096	1.42956	0.384031	3.7225	0.00019726	0.00161198	CDCA2	cell division cycle associated 2
ENSG00000198298.12	16.1915	50.0674	33.1295	1.42656	0.566299	2.51909	0.0117658	0.049995	ZNF485	zinc finger protein 485
ENSG00000276547.1	14.6675	45.0538	29.8606	1.42655	0.57507	2.48066	0.013114	0.0546434	PCDHGB5	protocadherin gamma subfamily B, 5
ENSG00000175600.15	30.8312	88.4574	59.6443	1.42635	0.474463	3.00624	0.00264502	0.0147833	SUGCT	succinyl-CoA:glutarate-CoA transferase
ENSG00000112118.18	220.88	603.011	411.945	1.42549	0.265398	5.37114	7.82393e-08	1.37588e-06	MCM3	minichromosome maintenance complex component 3
ENSG00000062822.12	25.586	77.048	51.317	1.42536	0.507051	2.81108	0.00493757	0.0246937	POLD1	DNA polymerase delta 1, catalytic subunit
ENSG00000183570.16	18.5499	56.1799	37.3649	1.42448	0.537455	2.65042	0.00803914	0.0368194	PCBP3	poly(rC) binding protein 3
ENSG00000139343.10	97.6775	272.157	184.917	1.42348	0.317407	4.48472	7.30088e-06	8.67889e-05	SNRPF	small nuclear ribonucleoprotein polypeptide F
ENSG00000277224.2	82.6097	227.683	155.146	1.42156	0.342234	4.15376	3.27054e-05	0.000331242	HIST1H2BF	histone cluster 1 H2B family member f
ENSG00000177511.5	43.6187	124.751	84.1849	1.42047	0.404447	3.51212	0.000444552	0.00329262	ST8SIA3	ST8 alpha-N-acetyl-neuraminide alpha-2,8-sialyltransferase 3
ENSG00000175643.8	23.5058	70.9815	47.2436	1.41925	0.525517	2.70066	0.00692013	0.0326096	RMI2	RecQ mediated genome instability 2
ENSG00000117724.12	1023.62	2774.12	1898.87	1.418	0.21258	6.67041	2.55094e-11	7.84166e-10	CENPF	centromere protein F
ENSG00000228933.7	0	4.70351	2.35176	1.41786	0.877248	1.61626	0.106037		AC107419.1
ENSG00000230525.5	0	4.70351	2.35176	1.41786	0.877248	1.61626	0.106037		LINC01799	long intergenic non-protein coding RNA 1799
ENSG00000088320.3	0	4.96577	2.48289	1.41549	0.876113	1.61565	0.106171		REM1	RRAD and GEM like GTPase 1
ENSG00000272646.1	0	4.84709	2.42354	1.41519	0.876552	1.6145	0.106419		AC079766.1
ENSG00000099889.13	60.8169	171.359	116.088	1.41414	0.373982	3.78131	0.000156005	0.00131373	ARVCF	armadillo repeat gene deleted in velocardiofacial syndrome
ENSG00000183765.20	56.7621	158.727	107.744	1.41102	0.364001	3.87641	0.000106008	0.00093106	CHEK2	checkpoint kinase 2
ENSG00000273723.1	2.80891	12.2	7.50447	1.4108	0.855732	1.64865	0.0992203	0.253756	AL139089.1
ENSG00000119969.14	672.981	1809.49	1241.23	1.40939	0.213848	6.59062	4.37999e-11	1.3081e-09	HELLS	helicase, lymphoid specific
ENSG00000245750.7	5.16728	18.3604	11.7638	1.40905	0.770443	1.82888	0.067418	0.191605	DRAIC	downregulated RNA in cancer, inhibitor of cell invasion and migration
ENSG00000169679.14	162.611	439.462	301.036	1.40803	0.270633	5.20275	1.96366e-07	3.27048e-06	BUB1	BUB1 mitotic checkpoint serine/threonine kinase
ENSG00000132793.11	18.1383	52.8604	35.4994	1.40752	0.548838	2.56454	0.0103313	0.0450053	LPIN3	lipin 3
ENSG00000186047.9	1.90783	9.45488	5.68136	1.40745	0.890309	1.58086	0.113911	0.279476	DLEU7	deleted in lymphocytic leukemia, 7
ENSG00000075213.10	183.241	493.987	338.614	1.40617	0.256344	5.4855	4.1231e-08	7.69372e-07	SEMA3A	semaphorin 3A
ENSG00000136546.13	5.79023	21.0117	13.401	1.40603	0.765824	1.83597	0.0663621	0.189556	SCN7A	sodium voltage-gated channel alpha subunit 7
ENSG00000214548.14	5.16728	18.5269	11.8471	1.40467	0.779796	1.80133	0.0716508	0.200055	MEG3	maternally expressed 3 (non-protein coding)
ENSG00000103449.11	376.004	1016.51	696.259	1.40411	0.240611	5.83559	5.36021e-09	1.16848e-07	SALL1	spalt like transcription factor 1
ENSG00000128918.14	7.35323	24.1378	15.7455	1.40355	0.729378	1.92432	0.0543147	0.164301	ALDH1A2	aldehyde dehydrogenase 1 family member A2
ENSG00000249378.5	3.81567	14.6121	9.21388	1.40354	0.828451	1.69418	0.0902314	0.237252	LINC01060	long intergenic non-protein coding RNA 1060
ENSG00000168875.2	0.901071	7.47355	4.18731	1.40262	0.913299	1.53577	0.124594	0.297165	SOX14	SRY-box 14
ENSG00000224865.7	0.72865	6.37472	3.55169	1.4026	0.913116	1.53606	0.124524	0.297132	AC009518.1
ENSG00000245017.2	0	4.65565	2.32783	1.4013	0.875502	1.60056	0.109474		LINC02453	long intergenic non-protein coding RNA 2453
ENSG00000248440.1	0	4.65565	2.32783	1.4013	0.875502	1.60056	0.109474		AC091917.1
ENSG00000260574.1	0	4.65565	2.32783	1.4013	0.875502	1.60056	0.109474		AL360157.1
ENSG00000166349.9	15.5408	46.39	30.9654	1.39838	0.635451	2.20061	0.0277637	0.0985948	RAG1	recombination activating 1
ENSG00000025423.11	7.45892	25.5697	16.5143	1.39767	0.778947	1.79431	0.0727637	0.202087	HSD17B6	hydroxysteroid 17-beta dehydrogenase 6
ENSG00000242715.7	38.1455	107.151	72.6482	1.39716	0.450281	3.10286	0.00191658	0.0112893	CCDC169	coiled-coil domain containing 169
ENSG00000186854.10	11.3413	34.6685	23.0049	1.3962	0.647601	2.15596	0.0310866	0.107888	TRABD2A	TraB domain containing 2A
ENSG00000063127.15	65.5337	180.858	123.196	1.39565	0.352297	3.96157	7.44572e-05	0.000681883	SLC6A16	solute carrier family 6 member 16
ENSG00000116830.11	208.082	554.873	381.477	1.39277	0.264014	5.27535	1.32501e-07	2.27171e-06	TTF2	transcription termination factor 2
ENSG00000197813.5	15.5018	45.4118	30.4568	1.39175	0.570985	2.43745	0.0147912	0.0600269	AC011450.1
ENSG00000146918.19	235.325	626.285	430.805	1.39028	0.238611	5.82658	5.65741e-09	1.22479e-07	NCAPG2	non-SMC condensin II complex subunit G2
ENSG00000158623.14	150.529	403.786	277.158	1.39007	0.265961	5.22657	1.72681e-07	2.90056e-06	COPG2	coatomer protein complex subunit gamma 2
ENSG00000054690.13	116.634	311.649	214.141	1.38794	0.314017	4.41996	9.87212e-06	0.000113331	PLEKHH1	pleckstrin homology, MyTH4 and FERM domain containing H1
ENSG00000153044.9	78.2933	214.12	146.207	1.38759	0.337432	4.11221	3.91891e-05	0.000387436	CENPH	centromere protein H
ENSG00000238042.5	0.72865	6.32686	3.52776	1.38623	0.912829	1.51861	0.12886	0.30384	LINC02257	long intergenic non-protein coding RNA 2257
ENSG00000051341.13	158.439	422.962	290.7	1.38617	0.262081	5.2891	1.22918e-07	2.12593e-06	POLQ	DNA polymerase theta
ENSG00000196550.10	9.95075	31.6114	20.781	1.38569	0.657729	2.10678	0.035137	0.118445	FAM72A	family with sequence similarity 72 member A
ENSG00000183763.8	22.8161	65.5161	44.1661	1.38491	0.50265	2.75521	0.00586541	0.0285453	TRAIP	TRAF interacting protein
ENSG00000241343.9	23.5837	66.3258	44.9548	1.38451	0.513048	2.69859	0.00696342	0.032778	RPL36A	ribosomal protein L36a
ENSG00000086205.16	17.1593	53.0519	35.1056	1.38366	0.60232	2.29722	0.021606	0.0808889	FOLH1	folate hydrolase 1
ENSG00000169856.8	43.118	181.289	112.204	1.3835	0.85623	1.6158	0.106137	0.265749	ONECUT1	one cut homeobox 1
ENSG00000164385.8	5.61781	19.2677	12.4428	1.38253	0.757143	1.82598	0.0678531	0.192422	LINC01600	long intergenic non-protein coding RNA 1600
ENSG00000171793.13	202.469	539.212	370.84	1.38098	0.251231	5.49683	3.86669e-08	7.24497e-07	CTPS1	CTP synthase 1
ENSG00000103089.8	2.70321	13.1074	7.90532	1.37822	0.875037	1.57505	0.115245	0.281872	FA2H	fatty acid 2-hydroxylase
ENSG00000142856.16	82.3593	220.42	151.39	1.37785	0.319441	4.3133	1.60834e-05	0.000174697	ITGB3BP	integrin subunit beta 3 binding protein
ENSG00000122483.17	118.953	315.233	217.093	1.37752	0.298321	4.61757	3.88257e-06	4.95779e-05	CCDC18	coiled-coil domain containing 18
ENSG00000235885.7	2.35837	10.5288	6.4436	1.37644	0.875437	1.57228	0.115885	0.283041	LINC01828	long intergenic non-protein coding RNA 1828
ENSG00000119139.17	105.148	280.796	192.972	1.37564	0.333273	4.12768	3.66435e-05	0.000365715	TJP2	tight junction protein 2
ENSG00000155380.11	65.7451	177.635	121.69	1.37509	0.34608	3.97333	7.08761e-05	0.00065388	SLC16A1	solute carrier family 16 member 1
ENSG00000273802.2	188.631	499.108	343.869	1.37424	0.295804	4.64578	3.38786e-06	4.38139e-05	HIST1H2BG	histone cluster 1 H2B family member g
ENSG00000091536.16	7.24753	23.4218	15.3347	1.36935	0.715063	1.91501	0.055491	0.166897	MYO15A	myosin XVA
ENSG00000079819.18	439.552	1149.46	794.508	1.36783	0.22746	6.01351	1.81546e-09	4.27747e-08	EPB41L2	erythrocyte membrane protein band 4.1 like 2
ENSG00000138363.14	188.319	496.759	342.539	1.36428	0.259617	5.25498	1.48042e-07	2.52168e-06	ATIC	5-aminoimidazole-4-carboxamide ribonucleotide formyltransferase/IMP cyclohydrolase
ENSG00000280670.2	12.07	35.6219	23.8459	1.36404	0.642217	2.12395	0.0336739	0.114693	CCDC163	coiled-coil domain containing 163
ENSG00000180694.13	289.495	764.605	527.05	1.36399	0.277133	4.92178	8.57598e-07	1.25807e-05	TMEM64	transmembrane protein 64
ENSG00000160298.17	45.432	122.605	84.0186	1.36366	0.423484	3.22009	0.0012815	0.00807752	C21orf58	chromosome 21 open reading frame 58
ENSG00000164611.12	84.7065	227.631	156.169	1.36338	0.333702	4.08561	4.3961e-05	0.0004271	PTTG1	pituitary tumor-transforming 1
ENSG00000123737.12	107.773	285.076	196.425	1.36225	0.293407	4.64288	3.43593e-06	4.4327e-05	EXOSC9	exosome component 9
ENSG00000164161.9	19.0783	54.2923	36.6853	1.36204	0.599432	2.27221	0.0230736	0.0854684	HHIP	hedgehog interacting protein
ENSG00000003147.17	33.3898	92.8049	63.0973	1.3615	0.447666	3.04134	0.00235531	0.0134401	ICA1	islet cell autoantigen 1
ENSG00000141577.13	29.1626	81.0605	55.1115	1.36082	0.475527	2.86172	0.00421354	0.021729	CEP131	centrosomal protein 131
ENSG00000197238.4	2.08026	10.1	6.09013	1.35954	0.885616	1.53514	0.12475	0.297374	HIST1H4J	histone cluster 1 H4 family member j
ENSG00000167747.14	42.2948	118.974	80.6343	1.35945	0.464432	2.92712	0.00342116	0.0183149	C19orf48	chromosome 19 open reading frame 48
ENSG00000160352.15	214.155	561.083	387.619	1.35877	0.248502	5.46784	4.55554e-08	8.41545e-07	ZNF714	zinc finger protein 714
ENSG00000072657.8	6.96942	23.0888	15.0291	1.35834	0.732943	1.85327	0.0638436	0.184204	TRHDE	thyrotropin releasing hormone degrading enzyme
ENSG00000196689.11	31.1761	84.8298	58.0029	1.35676	0.452323	2.99954	0.00270387	0.0150375	TRPV1	transient receptor potential cation channel subfamily V member 1
ENSG00000124608.4	85.4741	227.199	156.336	1.35634	0.330504	4.10384	4.06342e-05	0.000399463	AARS2	alanyl-tRNA synthetase 2, mitochondrial
ENSG00000227640.2	21.4645	60.2153	40.8399	1.35449	0.511868	2.64616	0.00814113	0.0371724	SOX21-AS1	SOX21 antisense RNA 1 (head to head)
ENSG00000013810.18	111.828	296.402	204.115	1.35408	0.325441	4.16074	3.17216e-05	0.0003219	TACC3	transforming acidic coiled-coil containing protein 3
ENSG00000135476.11	68.2758	182.775	125.525	1.35058	0.37651	3.58711	0.000334366	0.00256586	ESPL1	extra spindle pole bodies like 1, separase
ENSG00000115816.14	205.756	538.44	372.098	1.34991	0.272091	4.96126	7.00388e-07	1.04586e-05	CEBPZ	CCAAT/enhancer binding protein zeta
ENSG00000186897.4	6.24077	20.9868	13.6138	1.34975	0.744596	1.81273	0.069873	0.196381	C1QL4	complement C1q like 4
ENSG00000174669.11	34.0907	91.4916	62.7912	1.34948	0.441829	3.05429	0.00225592	0.0129678	SLC29A2	solute carrier family 29 member 2
ENSG00000181291.7	5.06158	18.3374	11.6995	1.34748	0.791757	1.70188	0.0887771	0.234401	TMEM132E	transmembrane protein 132E
ENSG00000170006.11	6.96942	23.039	15.0042	1.3465	0.744515	1.80856	0.0705192	0.197667	TMEM154	transmembrane protein 154
ENSG00000112877.7	27.5996	76.6173	52.1084	1.34595	0.476806	2.82284	0.00476002	0.0239507	CEP72	centrosomal protein 72
ENSG00000261754.2	10.3346	30.704	20.5193	1.34441	0.653683	2.05668	0.0397174	0.129907	AC008555.1
ENSG00000013573.16	107.984	281.234	194.609	1.34403	0.29334	4.58181	4.6096e-06	5.75798e-05	DDX11	DEAD/H-box helicase 11
ENSG00000158373.8	165.342	430.108	297.725	1.344	0.288304	4.66175	3.13531e-06	4.09515e-05	HIST1H2BD	histone cluster 1 H2B family member d
ENSG00000104213.12	1.90783	8.95333	5.43058	1.34326	0.893724	1.503	0.13284	0.310664	PDGFRL	platelet derived growth factor receptor like
ENSG00000154920.14	33.4955	91.0379	62.2667	1.34122	0.441026	3.04113	0.00235693	0.0134405	EME1	essential meiotic structure-specific endonuclease 1
ENSG00000198468.7	8.59914	26.7643	17.6817	1.34112	0.688774	1.9471	0.0515222	0.157703	FLVCR1-AS1	FLVCR1 antisense RNA 1 (head to head)
ENSG00000134602.15	136.368	357.779	247.074	1.3407	0.301699	4.44383	8.83709e-06	0.00010242	STK26	serine/threonine kinase 26
ENSG00000197329.11	207.492	539.964	373.728	1.34059	0.283899	4.72207	2.33461e-06	3.12187e-05	PELI1	pellino E3 ubiquitin protein ligase 1
ENSG00000203896.9	0.901071	6.87628	3.88867	1.34041	0.913508	1.46732	0.14229	0.32641	LIME1	Lck interacting transmembrane adaptor 1
ENSG00000271009.3	2.08026	9.71715	5.8987	1.33799	0.884086	1.51341	0.130174	0.306046	AC116667.1
ENSG00000165949.12	3.70998	14.5891	9.14955	1.33774	0.841384	1.58993	0.11185	0.275972	IFI27	interferon alpha inducible protein 27
ENSG00000167766.18	288.377	743.475	515.926	1.33758	0.267005	5.00957	5.45516e-07	8.35202e-06	ZNF83	zinc finger protein 83
ENSG00000186838.13	2.18595	10.458	6.32197	1.33726	0.900083	1.48571	0.137356	0.318339	SELENOV	selenoprotein V
ENSG00000141542.10	24.9353	67.4247	46.18	1.33598	0.495579	2.69579	0.00702218	0.0330015	RAB40B	RAB40B, member RAS oncogene family
ENSG00000124635.8	72.1027	188.791	130.447	1.3354	0.386552	3.45466	0.000550994	0.00395353	HIST1H2BJ	histone cluster 1 H2B family member j
ENSG00000178999.12	58.8034	158.085	108.444	1.33527	0.403781	3.30691	0.000943316	0.00624342	AURKB	aurora kinase B
ENSG00000260761.1	0	4.55994	2.27997	1.33506	0.867719	1.53859	0.123904		AC106754.1
ENSG00000100038.19	61.7959	161.399	111.598	1.33437	0.354381	3.76537	0.000166303	0.00138783	TOP3B	topoisomerase (DNA) III beta
ENSG00000227533.5	27.8499	75.2064	51.5282	1.33286	0.509118	2.61798	0.00884524	0.0396399	SLC2A1-AS1	SLC2A1 antisense RNA 1
ENSG00000166845.13	161.487	415.959	288.723	1.33209	0.271114	4.9134	8.951e-07	1.30686e-05	C18orf54	chromosome 18 open reading frame 54
ENSG00000076382.16	133.943	348.875	241.409	1.33203	0.299066	4.45397	8.42982e-06	9.83521e-05	SPAG5	sperm associated antigen 5
ENSG00000111846.16	132.085	341.988	237.036	1.33133	0.315593	4.2185	2.45929e-05	0.000257017	GCNT2	glucosaminyl (N-acetyl) transferase 2, I-branching enzyme (I blood group)
ENSG00000275236.1	8.70483	26.2397	17.4723	1.33104	0.688461	1.93336	0.0531923	0.161686	AC009120.6
ENSG00000160211.15	56.1392	148.028	102.083	1.32995	0.376715	3.53039	0.000414943	0.00310104	G6PD	glucose-6-phosphate dehydrogenase
ENSG00000198873.11	56.523	148.719	102.621	1.32966	0.386744	3.4381	0.00058582	0.00414437	GRK5	G protein-coupled receptor kinase 5
ENSG00000136492.8	163.445	418.285	290.865	1.32938	0.280788	4.73447	2.19625e-06	2.94938e-05	BRIP1	BRCA1 interacting protein C-terminal helicase 1
ENSG00000180573.9	93.6227	246.815	170.219	1.32725	0.385402	3.44381	0.000573583	0.00407752	HIST1H2AC	histone cluster 1 H2A family member c
ENSG00000226007.2	0	4.34553	2.17277	1.32643	0.867443	1.52912	0.126234		BX005266.2
ENSG00000035499.12	73.165	191.202	132.183	1.32424	0.355244	3.72769	0.000193241	0.00158655	DEPDC1B	DEP domain containing 1B
ENSG00000165568.17	7.63134	23.4218	15.5266	1.32349	0.739098	1.79069	0.0733435	0.203254	AKR1E2	aldo-keto reductase family 1 member E2
ENSG00000265933.5	0	4.29767	2.14884	1.32216	0.867038	1.52492	0.12728		LINC00668	long intergenic non-protein coding RNA 668
ENSG00000283486.2	0	4.29767	2.14884	1.32216	0.867038	1.52492	0.12728		FAM95C	family with sequence similarity 95 member C
ENSG00000267723.1	0.901071	6.78056	3.84082	1.3216	0.913655	1.4465	0.148036	0.335388	AC011509.2
ENSG00000267696.6	3.8824	15.3989	9.64064	1.32148	0.844025	1.56569	0.117421	0.285816	ERVK-28	endogenous retrovirus group K member 28
ENSG00000261150.2	86.6309	233.334	159.982	1.32031	0.444062	2.97326	0.00294658	0.0161702	EPPK1	epiplakin 1
ENSG00000004487.15	848.539	2147.54	1498.04	1.32004	0.209697	6.295	3.07406e-10	8.11788e-09	KDM1A	lysine demethylase 1A
ENSG00000187193.8	1.17919	6.87628	4.02773	1.31999	0.910467	1.4498	0.147116	0.333783	MT1X	metallothionein 1X
ENSG00000145386.9	166.259	427.642	296.951	1.31945	0.284794	4.63299	3.60422e-06	4.63075e-05	CCNA2	cyclin A2
ENSG00000160957.12	20.0739	56.6814	38.3777	1.31859	0.546851	2.41124	0.0158982	0.0636373	RECQL4	RecQ like helicase 4
ENSG00000152661.7	511.872	1296.98	904.424	1.31752	0.244051	5.39854	6.71862e-08	1.1962e-06	GJA1	gap junction protein alpha 1
ENSG00000226124.6	2.35837	9.95644	6.1574	1.31665	0.877324	1.50075	0.133419	0.311751	FTCDNL1	formiminotransferase cyclodeaminase N-terminal like
ENSG00000173207.12	47.4231	129.884	88.6533	1.31534	0.48356	2.72011	0.00652597	0.0310251	CKS1B	CDC28 protein kinase regulatory subunit 1B
ENSG00000281091.2	2.35837	9.90858	6.13347	1.31506	0.876831	1.49979	0.133668	0.311866	AL606763.1
ENSG00000260423.1	1.4573	8.04593	4.75162	1.31506	0.911169	1.44326	0.148946	0.336627	LINC02367	long intergenic non-protein coding RNA 2367
ENSG00000253230.8	104.007	264.159	184.083	1.313	0.323586	4.05765	4.95698e-05	0.000474562	LINC00599	long intergenic non-protein coding RNA 599
ENSG00000165821.11	479.127	1211.88	845.506	1.31247	0.232812	5.63747	1.72569e-08	3.45117e-07	SALL2	spalt like transcription factor 2
ENSG00000143578.15	12.4148	35.5281	23.9714	1.31224	0.626475	2.09464	0.0362027	0.121155	CREB3L4	cAMP responsive element binding protein 3 like 4
ENSG00000122779.17	528.881	1327.75	928.317	1.3121	0.211788	6.19533	5.81637e-10	1.50814e-08	TRIM24	tripartite motif containing 24
ENSG00000176208.8	170.336	430.219	300.278	1.31094	0.258556	5.07024	3.97309e-07	6.22833e-06	ATAD5	ATPase family, AAA domain containing 5
ENSG00000126522.16	6.96942	22.0378	14.5036	1.31029	0.729295	1.79665	0.072391	0.201479	ASL	argininosuccinate lyase
ENSG00000143771.11	158.411	400.13	279.27	1.31015	0.275547	4.75474	1.98698e-06	2.69363e-05	CNIH4	cornichon family AMPA receptor auxiliary protein 4
ENSG00000197822.10	20.8415	56.4651	38.6533	1.3101	0.529171	2.47577	0.0132949	0.0551689	OCLN	occludin
ENSG00000100504.16	110.688	282.636	196.662	1.31003	0.315625	4.1506	3.31612e-05	0.000334781	PYGL	glycogen phosphorylase L
ENSG00000106304.15	0	4.24982	2.12491	1.30896	0.865441	1.51248	0.130412		SPAM1	sperm adhesion molecule 1
ENSG00000258417.3	0	4.24982	2.12491	1.30896	0.865441	1.51248	0.130412		AC100868.1
ENSG00000182173.12	17.6488	49.1122	33.3805	1.30842	0.554816	2.35831	0.0183586	0.0714152	TSEN54	tRNA splicing endonuclease subunit 54
ENSG00000267041.5	107.773	274.406	191.089	1.30758	0.296695	4.40715	1.04738e-05	0.000118937	ZNF850	zinc finger protein 850
ENSG00000204514.9	253.274	637.045	445.16	1.30715	0.275666	4.74181	2.11817e-06	2.85672e-05	ZNF814	zinc finger protein 814
ENSG00000188674.10	7.59238	24.1627	15.8775	1.30508	0.723476	1.8039	0.0712471	0.199282	C2orf80	chromosome 2 open reading frame 80
ENSG00000152578.12	57.2516	147.099	102.175	1.30476	0.3622	3.60233	0.00031538	0.0024368	GRIA4	glutamate ionotropic receptor AMPA type subunit 4
ENSG00000135740.16	17.5821	47.9655	32.7738	1.30265	0.561293	2.32081	0.0202974	0.0769042	SLC9A5	solute carrier family 9 member A5
ENSG00000158874.11	3.81567	18.6016	11.2086	1.30125	0.902631	1.44162	0.149409	0.337338	APOA2	apolipoprotein A2
ENSG00000105619.13	3.43186	13.3467	8.38929	1.30116	0.842038	1.54525	0.122286	0.293437	TFPT	TCF3 fusion partner
ENSG00000162063.12	69.7331	178.833	124.283	1.29994	0.354598	3.66595	0.00024642	0.00195978	CCNF	cyclin F
ENSG00000184497.12	3.08702	11.5798	7.33341	1.29973	0.856139	1.51813	0.128983	0.304038	TMEM255B	transmembrane protein 255B
ENSG00000133026.12	1611.55	4086.29	2848.92	1.29893	0.316614	4.10255	4.08627e-05	0.000401209	MYH10	myosin heavy chain 10
ENSG00000140548.9	48.1518	129.885	89.0186	1.29858	0.476376	2.72595	0.00641159	0.0305864	ZNF710	zinc finger protein 710
ENSG00000007062.11	260.833	654.161	457.497	1.2979	0.25772	5.03609	4.75132e-07	7.3531e-06	PROM1	prominin 1
ENSG00000130700.6	2.35837	9.765	6.06169	1.29707	0.878521	1.47642	0.139831	0.322367	GATA5	GATA binding protein 5
ENSG00000102967.11	26.9099	70.8877	48.8988	1.29672	0.476546	2.72109	0.0065067	0.0309673	DHODH	dihydroorotate dehydrogenase (quinone)
ENSG00000184895.7	1.80214	9.40702	5.60458	1.2949	0.900185	1.43848	0.150298	0.338902	SRY	sex determining region Y
ENSG00000263513.5	1.35161	8.04593	4.69877	1.29476	0.90939	1.42376	0.154515	0.345638	FAM72C	family with sequence similarity 72 member C
ENSG00000057935.13	344.489	857.035	600.762	1.29433	0.235217	5.50268	3.74053e-08	7.03372e-07	MTA3	metastasis associated 1 family member 3
ENSG00000160200.17	9.50021	28.2211	18.8606	1.29285	0.673587	1.91935	0.0549397	0.165619	CBS	cystathionine-beta-synthase
ENSG00000196154.11	6.86373	22.681	14.7724	1.29086	0.764108	1.68937	0.0911487	0.23907	S100A4	S100 calcium binding protein A4
ENSG00000143995.19	374.558	929.921	652.24	1.29046	0.261431	4.93614	7.9682e-07	1.17537e-05	MEIS1	Meis homeobox 1
ENSG00000185130.5	51.0498	131.059	91.0544	1.28911	0.431711	2.98605	0.00282605	0.0156038	HIST1H2BL	histone cluster 1 H2B family member l
ENSG00000261236.7	25.2412	67.9032	46.5722	1.28859	0.500843	2.57284	0.0100868	0.0441522	BOP1	block of proliferation 1
ENSG00000149948.13	476.229	1176.01	826.12	1.28701	0.213902	6.01682	1.77874e-09	4.2012e-08	HMGA2	high mobility group AT-hook 2
ENSG00000114270.17	39.5361	100.732	70.1341	1.28659	0.426399	3.01733	0.00255009	0.0143291	COL7A1	collagen type VII alpha 1 chain
ENSG00000116711.9	28.128	72.7254	50.4267	1.28615	0.494402	2.60142	0.00928394	0.0411721	PLA2G4A	phospholipase A2 group IVA
ENSG00000134253.9	40.3982	103.812	72.1052	1.28599	0.411377	3.12606	0.00177168	0.0105864	TRIM45	tripartite motif containing 45
ENSG00000196747.4	100.058	254.384	177.221	1.28549	0.405149	3.17287	0.00150939	0.00927616	HIST1H2AI	histone cluster 1 H2A family member i
ENSG00000281357.2	8.70483	25.3323	17.0186	1.28546	0.692331	1.85671	0.063352	0.18329	ARRDC3-AS1	ARRDC3 antisense RNA 1
ENSG00000085840.12	50.6938	130.004	90.349	1.28317	0.386232	3.32229	0.000892822	0.0059417	ORC1	origin recognition complex subunit 1
ENSG00000170561.12	78.2544	200.08	139.167	1.283	0.358607	3.57772	0.000346602	0.00264686	IRX2	iroquois homeobox 2
ENSG00000280789.1	4.71674	15.4716	10.0942	1.28269	0.799012	1.60534	0.108419	0.269958	PAGR1	PAXIP1 associated glutamate rich protein 1
ENSG00000118785.13	34.8359	97.4337	66.1348	1.28141	0.58734	2.18173	0.0291297	0.10252	SPP1	secreted phosphoprotein 1
ENSG00000137474.19	13.555	39.1328	26.3439	1.27987	0.630256	2.03072	0.0422833	0.136456	MYO7A	myosin VIIA
ENSG00000162889.10	209.889	520.629	365.259	1.27876	0.262867	4.86466	1.14651e-06	1.63303e-05	MAPKAPK2	mitogen-activated protein kinase-activated protein kinase 2
ENSG00000064655.18	14.1113	39.8736	26.9924	1.27805	0.613952	2.08168	0.0373721	0.124014	EYA2	EYA transcriptional coactivator and phosphatase 2
ENSG00000274191.1	1.4573	7.83153	4.64441	1.27758	0.911955	1.40092	0.161237	0.35592	AC026333.4
ENSG00000169418.9	0.450535	5.10935	2.77994	1.27753	0.905972	1.41012	0.158504	0.351912	NPR1	natriuretic peptide receptor 1
ENSG00000186288.5	0.450535	5.10935	2.77994	1.27753	0.905972	1.41012	0.158504	0.351912	PABPC1L2A	poly(A) binding protein cytoplasmic 1 like 2A
ENSG00000112312.9	59.3596	151.611	105.485	1.27602	0.377791	3.37757	0.000731283	0.00502386	GMNN	geminin, DNA replication inhibitor
ENSG00000234444.9	15.7687	272.065	143.917	1.27457	0.882293	1.44461	0.148568	0.336103	ZNF736	zinc finger protein 736
ENSG00000183850.13	75.935	191.864	133.899	1.27426	0.3499	3.64179	0.000270747	0.00213064	ZNF730	zinc finger protein 730
ENSG00000144554.10	203.109	506.743	354.926	1.27355	0.29468	4.32182	1.54748e-05	0.00016902	FANCD2	Fanconi anemia complementation group D2
ENSG00000104043.14	8.2543	24.3522	16.3033	1.273	0.7251	1.75562	0.079153	0.215187	ATP8B4	ATPase phospholipid transporting 8B4 (putative)
ENSG00000133119.12	107.667	267.936	187.801	1.27286	0.300028	4.24249	2.21056e-05	0.000233503	RFC3	replication factor C subunit 3
ENSG00000091527.15	832.598	2039.58	1436.09	1.27201	0.222663	5.71273	1.11179e-08	2.28142e-07	CDV3	CDV3 homolog
ENSG00000198498.9	74.4611	184.586	129.523	1.27138	0.359679	3.53475	0.000408159	0.00305614	TMA16	translation machinery associated 16 homolog
ENSG00000170638.9	13.0378	36.4833	24.7605	1.2711	0.624939	2.03397	0.041955	0.135647	TRABD	TraB domain containing
ENSG00000274641.1	88.1997	220.261	154.23	1.26897	0.396028	3.20424	0.00135422	0.00846803	HIST1H2BO	histone cluster 1 H2B family member o
ENSG00000271788.1	0	4.51208	2.25604	1.26864	0.858872	1.4771	0.139648		AC008875.1
ENSG00000163535.17	97.6108	242.626	170.119	1.26827	0.308821	4.10682	4.01146e-05	0.000395591	SGO2	shugoshin 2
ENSG00000108684.14	3.25944	11.9378	7.59861	1.26803	0.845358	1.49999	0.133617	0.311866	ASIC2	acid sensing ion channel subunit 2
ENSG00000169660.15	19.1451	50.1861	34.6656	1.2679	0.563213	2.25119	0.0243734	0.0891709	HEXDC	hexosaminidase D
ENSG00000173917.10	102.728	259.03	180.879	1.26326	0.360063	3.50844	0.000450744	0.0033322	HOXB2	homeobox B2
ENSG00000159263.15	11.7919	32.4001	22.096	1.26319	0.645214	1.95779	0.0502549	0.154636	SIM2	single-minded family bHLH transcription factor 2
ENSG00000096395.10	0.72865	5.61091	3.16978	1.26243	0.910606	1.38636	0.165637	0.361376	MLN	motilin
ENSG00000129422.14	154.862	379.886	267.374	1.26208	0.27037	4.66799	3.04167e-06	3.98941e-05	MTUS1	microtubule associated scaffold protein 1
ENSG00000170430.9	13.2492	35.9339	24.5915	1.26208	0.634107	1.99033	0.0465547	0.146545	MGMT	O-6-methylguanine-DNA methyltransferase
ENSG00000253476.1	2.63648	10.2187	6.42759	1.26139	0.880194	1.43309	0.151833	0.341338	AC091185.1
ENSG00000277075.2	217.554	534.405	375.979	1.2611	0.320093	3.93979	8.15542e-05	0.000736368	HIST1H2AE	histone cluster 1 H2A family member e
ENSG00000215018.9	11.7919	32.2086	22.0002	1.26001	0.641594	1.96388	0.0495445	0.153018	COL28A1	collagen type XXVIII alpha 1 chain
ENSG00000182481.8	567.815	1393	980.406	1.25962	0.276255	4.55963	5.12434e-06	6.34056e-05	KPNA2	karyopherin subunit alpha 2
ENSG00000162415.6	62.0351	154.642	108.338	1.25944	0.362632	3.47305	0.000514577	0.00372707	ZSWIM5	zinc finger SWIM-type containing 5
ENSG00000258998.1	4.26621	14.0627	9.16444	1.259	0.820141	1.53511	0.124758	0.297374	LINC02302	long intergenic non-protein coding RNA 2302
ENSG00000028137.18	7.24753	21.7755	14.5115	1.25887	0.734894	1.713	0.0867121	0.2307	TNFRSF1B	TNF receptor superfamily member 1B
ENSG00000184678.10	238.479	581.985	410.232	1.25882	0.271562	4.63547	3.56135e-06	4.57942e-05	HIST2H2BE	histone cluster 2 H2B family member e
ENSG00000187260.15	29.9579	77.3811	53.6695	1.25746	0.467596	2.6892	0.00716238	0.0335103	WDR86	WD repeat domain 86
ENSG00000099960.12	0.901071	6.37472	3.6379	1.25646	0.913741	1.37507	0.16911	0.366362	SLC7A4	solute carrier family 7 member 4
ENSG00000169682.17	0.72865	5.56305	3.14585	1.25595	0.910468	1.37946	0.167754	0.364729	SPNS1	sphingolipid transporter 1 (putative)
ENSG00000121236.20	3.08702	11.3654	7.2262	1.25517	0.863908	1.4529	0.146252	0.332735	TRIM6	tripartite motif containing 6
ENSG00000186364.11	4.43863	14.66	9.54929	1.25503	0.806547	1.55605	0.119696	0.288896	NUDT17	nudix hydrolase 17
ENSG00000169203.16	4.43863	14.6121	9.52536	1.2529	0.806082	1.55431	0.120111	0.289676	NPIPB12	nuclear pore complex interacting protein family, member B12
ENSG00000176834.13	73.5211	180.045	126.783	1.25218	0.353138	3.54586	0.000391335	0.0029484	VSIG10	V-set and immunoglobulin domain containing 10
ENSG00000171823.6	19.0004	50.6647	34.8326	1.251	0.549877	2.27505	0.0229032	0.0849373	FBXL14	F-box and leucine rich repeat protein 14
ENSG00000177853.14	499.535	1200.21	849.874	1.2491	0.209697	5.95668	2.5742e-09	5.89744e-08	ZNF518A	zinc finger protein 518A
ENSG00000164109.13	151.82	375.95	263.885	1.24686	0.342391	3.64164	0.000270907	0.00213084	MAD2L1	mitotic arrest deficient 2 like 1
ENSG00000284681.1	7.07511	20.8681	13.9716	1.24605	0.744129	1.67451	0.0940311	0.244137	AC007240.1
ENSG00000176728.7	75.6125	184.798	130.205	1.24569	0.397768	3.13169	0.00173804	0.0104166	TTTY14	testis-specific transcript, Y-linked 14 (non-protein coding)
ENSG00000140543.14	73.1372	178.234	125.686	1.2446	0.340204	3.65839	0.000253809	0.00201042	DET1	de-etiolated homolog 1 (Arabidopsis)
ENSG00000102098.17	103.535	254.348	178.941	1.24385	0.320401	3.88216	0.000103533	0.000912377	SCML2	sex comb on midleg like 2 (Drosophila)
ENSG00000197177.15	8.42672	24.1378	16.2823	1.24364	0.705074	1.76384	0.0777586	0.212466	ADGRA1	adhesion G protein-coupled receptor A1
ENSG00000007402.11	86.2583	216.381	151.319	1.2433	0.401717	3.09498	0.00196828	0.0115291	CACNA2D2	calcium voltage-gated channel auxiliary subunit alpha2delta 2
ENSG00000162174.12	76.3577	186.825	131.592	1.24273	0.341704	3.63685	0.000275989	0.00216756	ASRGL1	asparaginase like 1
ENSG00000103995.13	138.949	335.837	237.393	1.24206	0.274765	4.52046	6.17048e-06	7.49361e-05	CEP152	centrosomal protein 152
ENSG00000183665.5	26.248	67.5204	46.8842	1.242	0.490074	2.53431	0.0112667	0.0482917	TRMT12	tRNA methyltransferase 12 homolog
ENSG00000276043.4	77.815	190.007	133.911	1.23925	0.343268	3.61017	0.000306	0.00237599	UHRF1	ubiquitin like with PHD and ring finger domains 1
ENSG00000157303.10	1.35161	7.6401	4.49585	1.23905	0.91072	1.36051	0.173667	0.372036	SUSD3	sushi domain containing 3
ENSG00000170779.10	47.1172	119.452	83.2848	1.23901	0.433428	2.85863	0.00425468	0.0218981	CDCA4	cell division cycle associated 4
ENSG00000226763.4	2.35837	9.31131	5.83484	1.23879	0.882661	1.40347	0.160477	0.354739	SRRM5	serine/arginine repetitive matrix 5
ENSG00000247595.4	10.8908	29.653	20.2719	1.23815	0.673782	1.83761	0.0661204	0.189144	SPTY2D1-AS1	SPTY2D1 antisense RNA 1
ENSG00000177932.6	119.999	288.323	204.161	1.23772	0.320312	3.86411	0.000111494	0.000973266	ZNF354C	zinc finger protein 354C
ENSG00000274922.1	1.17919	6.37472	3.77695	1.23635	0.912182	1.35538	0.175297	0.374099	AL139384.1
ENSG00000033170.16	239.102	571.654	405.378	1.23618	0.24406	5.06508	4.08231e-07	6.38628e-06	FUT8	fucosyltransferase 8
ENSG00000163507.13	134.761	324.789	229.775	1.23597	0.304762	4.05552	5.00237e-05	0.000478326	KIAA1524	KIAA1524
ENSG00000134057.14	143.321	344.411	243.866	1.23534	0.276285	4.47124	7.77656e-06	9.15447e-05	CCNB1	cyclin B1
ENSG00000141994.15	5.61781	17.4778	11.5478	1.23503	0.782531	1.57825	0.114508	0.280592	DUS3L	dihydrouridine synthase 3 like
ENSG00000239713.8	1.90783	8.14165	5.02474	1.23445	0.898732	1.37355	0.169581	0.366928	APOBEC3G	apolipoprotein B mRNA editing enzyme catalytic subunit 3G
ENSG00000121057.12	112.74	270.608	191.674	1.23441	0.295932	4.17126	3.02917e-05	0.000309585	AKAP1	A-kinase anchoring protein 1
ENSG00000198860.11	143.004	344.214	243.609	1.23376	0.280471	4.39887	1.08814e-05	0.000123235	TSEN15	tRNA splicing endonuclease subunit 15
ENSG00000160323.18	3.60428	14.1105	8.85741	1.2332	0.863498	1.42814	0.153251	0.343593	ADAMTS13	ADAM metallopeptidase with thrombospondin type 1 motif 13
ENSG00000160867.14	8.98295	24.9973	16.9901	1.23186	0.704705	1.74805	0.0804557	0.217651	FGFR4	fibroblast growth factor receptor 4
ENSG00000183077.15	36.3711	91.8745	64.1228	1.23137	0.447505	2.75163	0.00592996	0.0288149	AFMID	arylformamidase
ENSG00000106263.17	332.63	791.09	561.86	1.22986	0.239885	5.12688	2.94589e-07	4.71671e-06	EIF3B	eukaryotic translation initiation factor 3 subunit B
ENSG00000283692.1	1.62972	7.59224	4.61098	1.22874	0.903321	1.36025	0.17375	0.372039	Z96074.1
ENSG00000120647.9	74.2497	178.423	126.337	1.22866	0.345324	3.55801	0.000373682	0.00282759	CCDC77	coiled-coil domain containing 77
ENSG00000125726.10	12.1645	143.896	78.0305	1.22866	0.891294	1.37852	0.168044	0.365083	CD70	CD70 molecule
ENSG00000124479.8	5.89593	17.5965	11.7462	1.2286	0.76899	1.59768	0.110114	0.273142	NDP	NDP, norrin cystine knot growth factor
ENSG00000121281.12	32.7279	83.9951	58.3615	1.22802	0.485566	2.52904	0.0114374	0.0488979	ADCY7	adenylate cyclase 7
ENSG00000196335.12	1.90783	8.09379	5.00081	1.22695	0.899236	1.36444	0.172429	0.370559	STK31	serine/threonine kinase 31
ENSG00000145287.10	3.70998	12.7494	8.22971	1.22613	0.834064	1.47007	0.141542	0.325074	PLAC8	placenta specific 8
ENSG00000065328.16	107.484	261.607	184.545	1.22585	0.330295	3.7114	0.00020612	0.00167568	MCM10	minichromosome maintenance 10 replication initiation factor
ENSG00000272398.5	675.377	1612.51	1143.94	1.22434	0.267231	4.5816	4.61422e-06	5.75918e-05	CD24	CD24 molecule
ENSG00000121988.17	116.517	278.082	197.299	1.22431	0.290114	4.22008	2.44214e-05	0.000255564	ZRANB3	zinc finger RANBP2-type containing 3
ENSG00000167670.15	139.066	330.804	234.935	1.22262	0.299649	4.08016	4.50047e-05	0.000434959	CHAF1A	chromatin assembly factor 1 subunit A
ENSG00000176476.8	17.6488	46.2483	31.9486	1.22186	0.568364	2.14978	0.0315725	0.109213	SGF29	SAGA complex associated factor 29
ENSG00000167306.19	96.2037	229.49	162.847	1.22061	0.339263	3.59783	0.000320886	0.00247206	MYO5B	myosin VB
ENSG00000048545.13	3.25944	11.4841	7.37176	1.22052	0.849592	1.4366	0.150833	0.33985	GUCA1A	guanylate cyclase activator 1A
ENSG00000182223.7	0	3.89184	1.94592	1.22035	0.854124	1.42877	0.15307		ZAR1	zygote arrest 1
ENSG00000254319.5	0	3.89184	1.94592	1.22035	0.854124	1.42877	0.15307		AC246817.2
ENSG00000143768.12	0	3.93969	1.96985	1.21953	0.853823	1.42831	0.153202		LEFTY2	left-right determination factor 2
ENSG00000228075.4	0	3.93969	1.96985	1.21953	0.853823	1.42831	0.153202		BOD1L2	biorientation of chromosomes in cell division 1 like 2
ENSG00000278932.3	0	3.93969	1.96985	1.21953	0.853823	1.42831	0.153202		CR381653.1
ENSG00000143476.17	221.258	526.703	373.981	1.2192	0.259445	4.69925	2.61113e-06	3.4564e-05	DTL	denticleless E3 ubiquitin protein ligase homolog
ENSG00000153902.13	6.6913	20.1273	13.4093	1.21843	0.747442	1.63014	0.103073	0.260492	LGI4	leucine rich repeat LGI family member 4
ENSG00000198805.11	59.3986	144.231	101.815	1.21705	0.37521	3.24366	0.00118006	0.00754996	PNP	purine nucleoside phosphorylase
ENSG00000080986.12	88.5611	212.567	150.564	1.2168	0.320664	3.79463	0.000147866	0.00125527	NDC80	NDC80, kinetochore complex component
ENSG00000250571.6	9.43348	25.6425	17.538	1.2149	0.687624	1.76681	0.0772599	0.211477	GLI4	GLI family zinc finger 4
ENSG00000277157.1	163.762	389.258	276.51	1.21485	0.32463	3.74226	0.000182372	0.00150595	HIST1H4D	histone cluster 1 H4 family member d
ENSG00000257612.1	1.4573	7.37783	4.41757	1.21454	0.912832	1.33052	0.183347	0.386015	MIR4307HG	MIR4307 host gene
ENSG00000188738.14	202.53	491.989	347.259	1.21404	0.371378	3.26902	0.00107919	0.00698986	FSIP2	fibrous sheath interacting protein 2
ENSG00000196199.13	165.553	391.722	278.637	1.21337	0.290914	4.1709	3.03397e-05	0.000309875	MPHOSPH8	M-phase phosphoprotein 8
ENSG00000186193.8	18.2718	47.8238	33.0478	1.21326	0.566767	2.14066	0.0323012	0.111134	SAPCD2	suppressor APC domain containing 2
ENSG00000198346.10	57.0402	138.477	97.7586	1.2126	0.386077	3.14083	0.0016847	0.0101437	ZNF813	zinc finger protein 813
ENSG00000100206.9	7.90945	22.4436	15.1765	1.21257	0.759627	1.59627	0.110429	0.273708	DMC1	DNA meiotic recombinase 1
ENSG00000141314.12	94.14	226.153	160.147	1.2124	0.325282	3.72724	0.000193586	0.00158856	RHBDL3	rhomboid like 3
ENSG00000196787.3	149.122	358.943	254.033	1.21176	0.382985	3.16399	0.00155622	0.00951792	HIST1H2AG	histone cluster 1 H2A family member g
ENSG00000106018.13	22.0597	56.1531	39.1064	1.21147	0.595812	2.0333	0.0420223	0.135809	VIPR2	vasoactive intestinal peptide receptor 2
ENSG00000183150.7	30.6866	76.4029	53.5447	1.21135	0.46467	2.6069	0.00913662	0.0406797	GPR19	G protein-coupled receptor 19
ENSG00000250874.1	0	3.84398	1.92199	1.21102	0.852847	1.41997	0.155616		AC010595.1
ENSG00000259223.2	0	3.84398	1.92199	1.21102	0.852847	1.41997	0.155616		AC009654.1
ENSG00000260725.1	0	3.84398	1.92199	1.21102	0.852847	1.41997	0.155616		AC005307.1
ENSG00000277831.1	0	3.84398	1.92199	1.21102	0.852847	1.41997	0.155616		AL138960.1
ENSG00000145220.13	34.1184	84.6632	59.3908	1.20942	0.452201	2.67453	0.00748344	0.0347758	LYAR	Ly1 antibody reactive
ENSG00000160229.11	26.6707	65.7075	46.1891	1.20882	0.51122	2.36458	0.0180505	0.0704606	ZNF66	zinc finger protein 66
ENSG00000228594.3	7.63134	21.3927	14.512	1.20765	0.748431	1.61358	0.106619	0.266812	FNDC10	fibronectin type III domain containing 10
ENSG00000110492.15	233.734	563.332	398.533	1.20752	0.360989	3.34503	0.000822728	0.00554083	MDK	midkine (neurite growth-promoting factor 2)
ENSG00000259865.1	15.0123	40.134	27.5731	1.2072	0.618363	1.95226	0.0509076	0.156223	AL390728.6
ENSG00000157800.17	183.48	431.666	307.573	1.2072	0.278602	4.33306	1.4705e-05	0.000161642	SLC37A3	solute carrier family 37 member 3
ENSG00000226508.1	3.98809	12.9887	8.48842	1.20687	0.828138	1.45733	0.145026	0.330835	LINC01918	long intergenic non-protein coding RNA 1918
ENSG00000197417.7	11.1299	30.2503	20.6901	1.2058	0.653485	1.84519	0.0650101	0.186782	SHPK	sedoheptulokinase
ENSG00000215784.5	2.98133	11.0782	7.02978	1.20541	0.863007	1.39675	0.162488	0.357729	FAM72D	family with sequence similarity 72 member D
ENSG00000011590.13	0	3.98755	1.99378	1.20485	0.851355	1.41522	0.157005		ZBTB32	zinc finger and BTB domain containing 32
ENSG00000175449.13	8.98295	24.3771	16.68	1.20484	0.701349	1.71789	0.0858168	0.229082	RFESD	Rieske Fe-S domain containing
ENSG00000136231.13	718.646	1673.28	1195.97	1.20461	0.198989	6.05367	1.41584e-09	3.41255e-08	IGF2BP3	insulin like growth factor 2 mRNA binding protein 3
ENSG00000082556.10	38.0398	92.8068	65.4233	1.20453	0.43445	2.77253	0.00556223	0.0272893	OPRK1	opioid receptor kappa 1
ENSG00000238230.1	1.90783	7.99808	4.95296	1.2028	0.901441	1.33431	0.182102	0.384155	LINC00391	long intergenic non-protein coding RNA 391
ENSG00000232229.5	1.17919	6.27901	3.7291	1.20278	0.913064	1.3173	0.187737	0.391623	LINC00865	long intergenic non-protein coding RNA 865
ENSG00000119227.7	6.24077	18.7183	12.4796	1.20269	0.760862	1.58069	0.113948	0.2795	PIGZ	phosphatidylinositol glycan anchor biosynthesis class Z
ENSG00000058453.16	57.0402	137.263	97.1518	1.20164	0.375994	3.19591	0.00139392	0.00868177	CROCC	ciliary rootlet coiled-coil, rootletin
ENSG00000130226.16	82.4373	196.085	139.261	1.20103	0.3934	3.05295	0.00226604	0.0130041	DPP6	dipeptidyl peptidase like 6
ENSG00000124215.16	0.901071	6.0646	3.48284	1.20011	0.91347	1.31379	0.188915	0.393148	CDH26	cadherin 26
ENSG00000277775.1	48.6802	119.933	84.3066	1.19987	0.453269	2.64714	0.00811746	0.0371289	HIST1H3F	histone cluster 1 H3 family member f
ENSG00000278259.4	34.5412	83.2313	58.8863	1.19899	0.448196	2.67514	0.00746974	0.0347521	MYO19	myosin XIX
ENSG00000003436.15	92.0821	216.122	154.102	1.19888	0.354335	3.38348	0.000715729	0.00492776	TFPI	tissue factor pathway inhibitor
ENSG00000136167.13	1.35161	8.57238	4.96199	1.19859	0.91366	1.31186	0.189569	0.393929	LCP1	lymphocyte cytosolic protein 1
ENSG00000245060.6	18.6556	47.2495	32.9526	1.19844	0.553377	2.16568	0.0303353	0.105817	LINC00847	long intergenic non-protein coding RNA 847
ENSG00000136270.13	57.0402	136.737	96.8885	1.19773	0.372607	3.21446	0.00130691	0.00821283	TBRG4	transforming growth factor beta regulator 4
ENSG00000076003.4	202.825	473.558	338.191	1.19766	0.257425	4.65243	3.2804e-06	4.26343e-05	MCM6	minichromosome maintenance complex component 6
ENSG00000106853.18	86.1472	201.893	144.02	1.19765	0.339616	3.52647	0.000421135	0.00314135	PTGR1	prostaglandin reductase 1
ENSG00000103710.10	0.901071	6.23115	3.56611	1.19681	0.912911	1.31098	0.189865	0.394267	RASL12	RAS like family 12
ENSG00000197471.11	1.80214	8.64321	5.22267	1.19545	0.90468	1.32141	0.186364	0.389689	SPN	sialophorin
ENSG00000074621.13	48.3466	114.485	81.4156	1.1944	0.413674	2.8873	0.00388562	0.0203378	SLC24A1	solute carrier family 24 member 1
ENSG00000166342.18	32.0382	78.8379	55.438	1.19439	0.461664	2.58714	0.00967755	0.042558	NETO1	neuropilin and tolloid like 1
ENSG00000100065.14	4.88916	15.2094	10.0493	1.19404	0.801292	1.49014	0.136187	0.316375	CARD10	caspase recruitment domain family member 10
ENSG00000167081.16	235.876	554.298	395.087	1.19302	0.285378	4.18049	2.90875e-05	0.000298831	PBX3	PBX homeobox 3
ENSG00000020256.19	62.8305	149.99	106.41	1.1919	0.369398	3.22659	0.00125273	0.0079348	ZFP64	ZFP64 zinc finger protein
ENSG00000174718.11	306.171	710.673	508.422	1.19188	0.258602	4.60893	4.04752e-06	5.13328e-05	KIAA1551	KIAA1551
ENSG00000197465.13	0	3.79612	1.89806	1.19182	0.849967	1.40219	0.160858		GYPE	glycophorin E (MNS blood group)
ENSG00000255871.2	0	3.79612	1.89806	1.19182	0.849967	1.40219	0.160858		AC007529.1
ENSG00000267726.1	0	3.79612	1.89806	1.19182	0.849967	1.40219	0.160858		LINC02565	long intergenic non-protein coding RNA 2565
ENSG00000272259.5	0	3.79612	1.89806	1.19182	0.849967	1.40219	0.160858		LINC01749	long intergenic non-protein coding RNA 1749
ENSG00000260645.1	14.6008	37.2452	25.923	1.19171	0.615987	1.93463	0.0530352	0.161353	AL359715.3
ENSG00000187688.14	2.35837	9.28834	5.82335	1.19138	0.891328	1.33664	0.181341	0.382899	TRPV2	transient receptor potential cation channel subfamily V member 2
ENSG00000115053.15	1541.34	3577.22	2559.28	1.19107	0.242138	4.91898	8.69976e-07	1.27373e-05	NCL	nucleolin
ENSG00000254206.5	5.16728	15.4716	10.3195	1.19075	0.790719	1.50591	0.132091	0.309476	NPIPB11	nuclear pore complex interacting protein family member B11
ENSG00000258561.1	1.62972	7.47355	4.55164	1.19063	0.905901	1.31431	0.188743	0.393008	AL359232.1
ENSG00000136098.16	61.173	143.994	102.584	1.1901	0.363977	3.26972	0.00107653	0.0069802	NEK3	NIMA related kinase 3
ENSG00000123975.4	76.4912	181.668	129.08	1.19008	0.353651	3.36513	0.000765072	0.00521502	CKS2	CDC28 protein kinase regulatory subunit 2
ENSG00000101901.11	214.934	497.163	356.049	1.18946	0.249495	4.76745	1.86573e-06	2.54681e-05	ALG13	ALG13, UDP-N-acetylglucosaminyltransferase subunit
ENSG00000105699.16	14.6008	37.0557	25.8282	1.1894	0.607133	1.95904	0.0501085	0.154306	LSR	lipolysis stimulated lipoprotein receptor
ENSG00000197134.11	0	4.10624	2.05312	1.18899	0.84821	1.40176	0.160986		ZNF257	zinc finger protein 257
ENSG00000183060.15	48.1352	113.767	80.951	1.1876	0.403439	2.9437	0.00324312	0.0175166	LYSMD4	LysM domain containing 4
ENSG00000189184.11	340.334	788.668	564.501	1.18744	0.236169	5.02794	4.95786e-07	7.6352e-06	PCDH18	protocadherin 18
ENSG00000225746.9	6.00162	17.7152	11.8584	1.18712	0.80828	1.4687	0.141915	0.325789	MEG8	maternally expressed 8, small nucleolar RNA host gene
ENSG00000126215.13	28.0501	69.383	48.7166	1.18701	0.487396	2.43541	0.0148748	0.0602921	XRCC3	X-ray repair cross complementing 3
ENSG00000169710.8	385.659	908.611	647.135	1.18546	0.340096	3.48567	0.000490909	0.00357781	FASN	fatty acid synthase
ENSG00000104059.4	3.25944	11.1261	7.19277	1.18429	0.85166	1.39056	0.164358	0.359831	FAM189A1	family with sequence similarity 189 member A1
ENSG00000125912.10	31.4542	75.8554	53.6548	1.1828	0.479478	2.46684	0.0136312	0.0563397	NCLN	nicalin
ENSG00000089280.18	902.766	2070.31	1486.54	1.18268	0.213104	5.54978	2.86026e-08	5.52363e-07	FUS	FUS RNA binding protein
ENSG00000196990.8	0.450535	4.65565	2.55309	1.1807	0.900976	1.31047	0.190038		FAM163B	family with sequence similarity 163 member B
ENSG00000119042.16	140.829	324.305	232.567	1.17906	0.278651	4.23133	2.32309e-05	0.000244733	SATB2	SATB homeobox 2
ENSG00000140400.16	105.665	244.347	175.006	1.17809	0.30728	3.83392	0.000126118	0.00109004	MAN2C1	mannosidase alpha class 2C member 1
ENSG00000070759.16	17.0648	42.569	29.8169	1.17456	0.616198	1.90614	0.0566324	0.169424	TESK2	testis-specific kinase 2
ENSG00000110057.7	8.1486	22.3958	15.2722	1.17344	0.712051	1.64798	0.0993577	0.253871	UNC93B1	unc-93 homolog B1 (C. elegans)
ENSG00000172878.13	36.9385	87.0982	62.0184	1.17343	0.473147	2.48005	0.0131364	0.0546969	METAP1D	methionyl aminopeptidase type 1D, mitochondrial
ENSG00000236204.5	12.5205	31.8028	22.1616	1.17299	0.642283	1.82628	0.0678083	0.192387	LINC01376	long intergenic non-protein coding RNA 1376
ENSG00000138658.15	230.147	526.606	378.376	1.17039	0.243918	4.7983	1.60019e-06	2.20731e-05	ZGRF1	zinc finger GRF-type containing 1
ENSG00000102384.13	78.4102	180.765	129.587	1.17019	0.339724	3.44455	0.000572019	0.00406824	CENPI	centromere protein I
ENSG00000156299.13	236.771	541.878	389.325	1.17015	0.253253	4.62047	3.82864e-06	4.89512e-05	TIAM1	T-cell lymphoma invasion and metastasis 1
ENSG00000182511.11	1.90783	7.68795	4.79789	1.17011	0.90155	1.29789	0.194326	0.40017	FES	FES proto-oncogene, tyrosine kinase
ENSG00000198719.8	26.6595	66.8753	46.7674	1.16941	0.537006	2.17764	0.0294327	0.103339	DLL1	delta like canonical Notch ligand 1
ENSG00000272070.1	5.51212	16.8806	11.1963	1.1691	0.790883	1.47822	0.139348	0.32149	AC005618.1
ENSG00000175161.13	147.404	339.535	243.469	1.16851	0.282389	4.13795	3.50418e-05	0.000351737	CADM2	cell adhesion molecule 2
ENSG00000204262.11	291.514	674.375	482.944	1.16812	0.300141	3.8919	9.94631e-05	0.000882938	COL5A2	collagen type V alpha 2 chain
ENSG00000088325.15	387.456	893.35	640.403	1.16808	0.288656	4.04662	5.19635e-05	0.000495068	TPX2	TPX2, microtubule nucleation factor
ENSG00000067177.14	96.5651	225.788	161.176	1.16772	0.3558	3.28195	0.00103093	0.00672713	PHKA1	phosphorylase kinase regulatory subunit alpha 1
ENSG00000109991.8	114.408	484.835	299.622	1.1677	0.904973	1.29031	0.196943	0.403921	P2RX3	purinergic receptor P2X 3
ENSG00000167925.15	12.2034	32.4709	22.3372	1.16758	0.651684	1.79163	0.0731923	0.203027	GHDC	GH3 domain containing
ENSG00000250371.1	3.81567	12.0813	7.94851	1.16708	0.847868	1.37648	0.168672	0.365806	AC007370.2
ENSG00000054277.13	28.0613	66.971	47.5161	1.16668	0.537282	2.17146	0.0298967	0.104687	OPN3	opsin 3
ENSG00000172687.13	120.482	281.545	201.013	1.16667	0.337716	3.4546	0.000551118	0.00395353	ZNF738	zinc finger protein 738
ENSG00000281731.2	0.72865	5.10935	2.919	1.16665	0.907586	1.28545	0.198635	0.406227	AC110079.2
ENSG00000080819.6	51.4614	120.094	85.7775	1.16613	0.390925	2.983	0.00285436	0.015741	CPOX	coproporphyrinogen oxidase
ENSG00000175322.11	169.207	385.163	277.185	1.16606	0.287333	4.05823	4.94458e-05	0.000473662	ZNF519	zinc finger protein 519
ENSG00000160072.19	46.2551	109.446	77.8506	1.16547	0.407071	2.86306	0.00419572	0.0216513	ATAD3B	ATPase family, AAA domain containing 3B
ENSG00000189046.10	28.6063	69.0729	48.8396	1.1654	0.478602	2.43501	0.0148915	0.0603287	ALKBH2	alkB homolog 2, alpha-ketoglutarate dependent dioxygenase
ENSG00000139547.7	5.89593	16.737	11.3165	1.16527	0.774936	1.5037	0.132658	0.310349	RDH16	retinol dehydrogenase 16 (all-trans)
ENSG00000185480.11	71.2016	163.597	117.399	1.16508	0.368705	3.15993	0.00157809	0.00964189	PARPBP	PARP1 binding protein
ENSG00000104738.16	313.068	717.788	515.428	1.16504	0.266361	4.3739	1.22045e-05	0.000136522	MCM4	minichromosome maintenance complex component 4
ENSG00000156970.12	238.518	541.865	390.191	1.16468	0.247535	4.7051	2.53747e-06	3.37023e-05	BUB1B	BUB1 mitotic checkpoint serine/threonine kinase B
ENSG00000233967.6	14.8121	37.1265	25.9693	1.16394	0.656083	1.77407	0.0760521	0.209044	AL359715.2
ENSG00000116691.10	18.0604	47.2266	32.6435	1.16374	0.618617	1.88119	0.0599464	0.176624	MIIP	migration and invasion inhibitory protein
ENSG00000111581.9	210.045	476.824	343.434	1.16287	0.249972	4.65202	3.28692e-06	4.26486e-05	NUP107	nucleoporin 107
ENSG00000268889.1	3.70998	12.1292	7.91959	1.16157	0.840133	1.3826	0.166786	0.363128	AC008750.7
ENSG00000142945.12	121.728	283.981	202.855	1.16062	0.349908	3.31694	0.000910107	0.00604651	KIF2C	kinesin family member 2C
ENSG00000173041.11	128.325	296.107	212.216	1.15992	0.308189	3.76368	0.000167428	0.00139574	ZNF680	zinc finger protein 680
ENSG00000205409.3	0	3.74826	1.87413	1.15987	0.844854	1.37286	0.169795		OR52E6	olfactory receptor family 52 subfamily E member 6
ENSG00000225689.1	0	3.74826	1.87413	1.15987	0.844854	1.37286	0.169795		AL442647.1
ENSG00000227895.5	0	3.74826	1.87413	1.15987	0.844854	1.37286	0.169795		ISX-AS1	ISX antisense RNA 1
ENSG00000149499.11	27.4939	67.306	47.3999	1.15951	0.504287	2.29931	0.0214872	0.08054	EML3	echinoderm microtubule associated protein like 3
ENSG00000156966.6	4.16051	13.2031	8.68183	1.15942	0.825209	1.405	0.160022	0.354083	B3GNT7	UDP-GlcNAc:betaGal beta-1,3-N-acetylglucosaminyltransferase 7
ENSG00000178075.19	38.7017	90.7259	64.7138	1.15939	0.446165	2.59857	0.00936124	0.0414332	GRAMD1C	GRAM domain containing 1C
ENSG00000198643.6	0.450535	4.6078	2.52917	1.15893	0.899059	1.28905	0.19738		FAM3D	family with sequence similarity 3 member D
ENSG00000233577.6	0.450535	4.6078	2.52917	1.15893	0.899059	1.28905	0.19738		AL022332.1
ENSG00000115652.14	162.572	368.497	265.534	1.15809	0.269423	4.29841	1.72028e-05	0.000185703	UXS1	UDP-glucuronate decarboxylase 1
ENSG00000147536.11	59.7157	137.717	98.7163	1.15722	0.369932	3.1282	0.00175883	0.0105215	GINS4	GINS complex subunit 4
ENSG00000254226.5	6.41319	18.9576	12.6854	1.15498	0.77175	1.49658	0.134503	0.31339	LINC01933	long intergenic non-protein coding RNA 1933
ENSG00000010610.9	1.35161	7.13854	4.24507	1.15421	0.912758	1.26453	0.206039	0.416497	CD4	CD4 molecule
ENSG00000204956.5	2.53079	9.40702	5.96891	1.15393	0.879758	1.31165	0.189639	0.394024	PCDHGA1	protocadherin gamma subfamily A, 1
ENSG00000081138.13	63.2532	145.43	104.342	1.15329	0.369945	3.11746	0.00182419	0.0108261	CDH7	cadherin 7
ENSG00000070814.17	157.821	364.133	260.977	1.15251	0.330966	3.48227	0.000497188	0.0036161	TCOF1	treacle ribosome biogenesis factor 1
ENSG00000160917.14	77.7093	178.186	127.948	1.15182	0.335044	3.43782	0.00058641	0.00414437	CPSF4	cleavage and polyadenylation specific factor 4
ENSG00000047932.13	147.326	337.365	242.345	1.15159	0.300003	3.8386	0.000123739	0.00107361	GOPC	golgi associated PDZ and coiled-coil motif containing
ENSG00000198521.11	203.91	459.152	331.531	1.15139	0.257978	4.46312	8.07737e-06	9.47316e-05	ZNF43	zinc finger protein 43
ENSG00000126602.10	200.255	452.634	326.445	1.15096	0.256386	4.48916	7.15054e-06	8.53887e-05	TRAP1	TNF receptor associated protein 1
ENSG00000101493.10	287.932	652.404	470.168	1.15063	0.25433	4.52415	6.06388e-06	7.3984e-05	ZNF516	zinc finger protein 516
ENSG00000278816.1	3.98809	12.3436	8.16585	1.15048	0.8319	1.38296	0.166677	0.36294	AL121890.5
ENSG00000249574.1	0.72865	5.06149	2.89507	1.15036	0.90668	1.26877	0.204525	0.414341	AC226118.1
ENSG00000163938.16	164.524	376.134	270.329	1.15036	0.303991	3.78419	0.000154209	0.00130069	GNL3	G protein nucleolar 3
ENSG00000117399.13	65.2833	154.337	109.81	1.14982	0.426333	2.69701	0.00699655	0.0329204	CDC20	cell division cycle 20
ENSG00000187372.11	48.6914	111.667	80.1791	1.14915	0.404649	2.83987	0.00451315	0.0230102	PCDHB13	protocadherin beta 13
ENSG00000258702.1	3.81567	11.8899	7.85279	1.14852	0.849867	1.35141	0.176563	0.376135	AL137786.1
ENSG00000091651.8	80.2401	183.582	131.911	1.14801	0.334036	3.43679	0.00058865	0.00415647	ORC6	origin recognition complex subunit 6
ENSG00000140937.13	355.457	796.038	575.748	1.14755	0.231901	4.94844	7.48094e-07	1.11078e-05	CDH11	cadherin 11
ENSG00000127191.17	32.0104	74.9958	53.5031	1.14692	0.485594	2.36189	0.0181822	0.0707991	TRAF2	TNF receptor associated factor 2
ENSG00000166012.16	335.306	750.456	542.881	1.14518	0.237594	4.8199	1.43632e-06	2.00232e-05	TAF1D	TATA-box binding protein associated factor, RNA polymerase I subunit D
ENSG00000215440.11	13.0767	32.423	22.7499	1.14482	0.656757	1.74314	0.0813094	0.21947	NPEPL1	aminopeptidase like 1
ENSG00000164087.7	26.1812	62.0301	44.1057	1.14417	0.495108	2.31095	0.0208355	0.078536	POC1A	POC1 centriolar protein A
ENSG00000175792.11	139.227	313.92	226.573	1.14399	0.277824	4.1177	3.82677e-05	0.000379041	RUVBL1	RuvB like AAA ATPase 1
ENSG00000164045.11	105.815	244.108	174.961	1.14227	0.356207	3.20677	0.00134235	0.00841055	CDC25A	cell division cycle 25A
ENSG00000006071.12	25.4915	59.7137	42.6026	1.14164	0.515743	2.21358	0.0268579	0.0960375	ABCC8	ATP binding cassette subfamily C member 8
ENSG00000011426.10	247.718	557.411	402.564	1.14094	0.259183	4.40205	1.07231e-05	0.000121593	ANLN	anillin actin binding protein
ENSG00000117461.14	227.827	510.925	369.376	1.1406	0.257805	4.42426	9.67754e-06	0.000111341	PIK3R3	phosphoinositide-3-kinase regulatory subunit 3
ENSG00000099899.14	22.538	54.4857	38.5118	1.13929	0.532224	2.14062	0.0323043	0.111134	TRMT2A	tRNA methyltransferase 2 homolog A
ENSG00000130305.16	18.2718	45.1725	31.7221	1.13839	0.573159	1.98617	0.0470147	0.147433	NSUN5	NOP2/Sun RNA methyltransferase family member 5
ENSG00000215817.5	3.53756	11.1261	7.33182	1.1371	0.849432	1.33866	0.180681	0.381915	ZC3H11B	zinc finger CCCH-type containing 11B pseudogene
ENSG00000162344.3	1.62972	7.09068	4.3602	1.13626	0.908035	1.25134	0.210809	0.423098	FGF19	fibroblast growth factor 19
ENSG00000143228.12	80.0287	182.773	131.401	1.13553	0.353972	3.20797	0.00133674	0.00837874	NUF2	NUF2, NDC80 kinetochore complex component
ENSG00000184368.15	6.51888	18.0502	12.2846	1.13477	0.755234	1.50254	0.132957	0.310891	MAP7D2	MAP7 domain containing 2
ENSG00000270170.1	21.2531	52.2861	36.7696	1.13435	0.572454	1.98155	0.0475297	0.148617	NCBP2-AS2	NCBP2 antisense RNA 2 (head to head)
ENSG00000105552.14	43.83	100.971	72.4007	1.13314	0.41136	2.75461	0.0058762	0.028589	BCAT2	branched chain amino acid transaminase 2
ENSG00000204172.12	34.9528	81.2251	58.0889	1.13213	0.446009	2.53835	0.0111377	0.047869	AGAP9	ArfGAP with GTPase domain, ankyrin repeat and PH domain 9
ENSG00000147251.15	227.215	504.11	365.663	1.13162	0.253428	4.46525	7.99737e-06	9.40034e-05	DOCK11	dedicator of cytokinesis 11
ENSG00000196923.13	70.662	162.236	116.449	1.13155	0.37073	3.05223	0.00227149	0.013024	PDLIM7	PDZ and LIM domain 7
ENSG00000266714.7	23.9953	57.2079	40.6016	1.13087	0.523819	2.15889	0.0308586	0.107262	MYO15B	myosin XVB
ENSG00000128000.15	4.16051	12.893	8.52677	1.13074	0.827102	1.36711	0.171591	0.36954	ZNF780B	zinc finger protein 780B
ENSG00000163463.11	7.14184	19.9358	13.5388	1.13041	0.750867	1.50548	0.132201	0.30963	KRTCAP2	keratinocyte associated protein 2
ENSG00000161010.14	6.62458	17.8588	12.2417	1.12933	0.764797	1.47664	0.139772	0.322277	MRNIP	MRN complex interacting protein
ENSG00000140983.13	46.3886	108.971	77.68	1.12873	0.45196	2.49742	0.0125101	0.0526744	RHOT2	ras homolog family member T2
ENSG00000167992.12	26.6595	64.8709	45.7652	1.12855	0.53739	2.10006	0.0357234	0.120062	VWCE	von Willebrand factor C and EGF domains
ENSG00000113119.12	19.8348	47.2974	33.5661	1.12542	0.546827	2.05808	0.039582	0.129599	TMCO6	transmembrane and coiled-coil domains 6
ENSG00000177084.16	264.671	584.438	424.555	1.12472	0.252769	4.4496	8.6032e-06	0.000100226	POLE	DNA polymerase epsilon, catalytic subunit
ENSG00000090889.11	139.572	311.297	225.435	1.1242	0.290673	3.86757	0.000109925	0.000961176	KIF4A	kinesin family member 4A
ENSG00000048162.20	20.0072	47.8947	33.9509	1.12393	0.544757	2.06317	0.0390967	0.128411	NOP16	NOP16 nucleolar protein
ENSG00000271757.1	5.61781	15.7339	10.6759	1.12378	0.783565	1.43419	0.151517	0.340823	AP002360.3
ENSG00000280071.3	5.3397	15.3281	10.3339	1.12213	0.791063	1.41851	0.156042	0.347966	FP565260.6
ENSG00000075218.18	54.5372	126.545	90.5411	1.12197	0.433461	2.58839	0.0096425	0.0424513	GTSE1	G2 and S-phase expressed 1
ENSG00000228784.7	2.53079	9.52571	6.02825	1.12143	0.89177	1.25753	0.208563	0.419927	LINC00954	long intergenic non-protein coding RNA 954
ENSG00000283213.1	1.62972	6.82842	4.22907	1.12094	0.906455	1.23662	0.216227	0.430512	AC130466.1
ENSG00000182175.13	308.751	690.503	499.627	1.12035	0.307591	3.64233	0.000270181	0.00212726	RGMA	repulsive guidance molecule family member a
ENSG00000127399.14	9.7116	24.425	17.0683	1.12027	0.699241	1.60212	0.109129	0.271342	LRRC61	leucine rich repeat containing 61
ENSG00000170608.2	1.35161	6.82842	4.09001	1.12025	0.912835	1.22722	0.21974	0.434976	FOXA3	forkhead box A3
ENSG00000113296.14	35.4033	81.5831	58.4932	1.11997	0.446054	2.51084	0.0120443	0.0509856	THBS4	thrombospondin 4
ENSG00000102362.15	36.3156	83.2524	59.784	1.1199	0.512593	2.18478	0.0289047	0.101843	SYTL4	synaptotagmin like 4
ENSG00000237248.4	7.80376	20.3417	14.0727	1.1197	0.739814	1.51349	0.130156	0.306046	LINC00987	long intergenic non-protein coding RNA 987
ENSG00000158769.17	99.6687	229.561	164.615	1.11765	0.426793	2.61872	0.00882599	0.0395761	F11R	F11 receptor
ENSG00000137274.12	59.1317	131.842	95.4868	1.11759	0.387948	2.88076	0.00396713	0.0206887	BPHL	biphenyl hydrolase like
ENSG00000133315.10	14.4283	34.5958	24.5121	1.11679	0.624648	1.78787	0.0737978	0.204059	MACROD1	MACRO domain containing 1
ENSG00000129968.15	20.4577	48.9227	34.6902	1.11582	0.552482	2.01965	0.04342	0.139098	ABHD17A	abhydrolase domain containing 17A
ENSG00000134323.11	65.6116	146.192	105.902	1.11494	0.357361	3.11993	0.00180892	0.010768	MYCN	MYCN proto-oncogene, bHLH transcription factor
ENSG00000068831.18	5.61781	15.9004	10.7591	1.11472	0.798926	1.39528	0.162932	0.358106	RASGRP2	RAS guanyl releasing protein 2
ENSG00000260219.2	4.26621	12.6308	8.44848	1.11405	0.836266	1.33217	0.182805	0.385163	AC106782.2
ENSG00000180096.11	2.08026	7.99808	5.03917	1.11389	0.896926	1.2419	0.214272	0.428082	SEPT1	septin 1
ENSG00000109805.9	204.321	448.775	326.548	1.1128	0.261333	4.25815	2.06123e-05	0.000219234	NCAPG	non-SMC condensin I complex subunit G
ENSG00000132635.16	51.0664	118.782	84.9244	1.11272	0.453404	2.45413	0.0141224	0.0580196	PCED1A	PC-esterase domain containing 1A
ENSG00000134815.18	39.3247	88.9609	64.1428	1.11262	0.427617	2.6019	0.00927085	0.0411489	DHX34	DExH-box helicase 34
ENSG00000196368.4	104.819	233.91	169.365	1.11211	0.318043	3.49672	0.000471021	0.00346259	NUDT11	nudix hydrolase 11
ENSG00000114767.6	18.4832	43.6448	31.064	1.112	0.55878	1.99006	0.0465844	0.14658	RRP9	ribosomal RNA processing 9, U3 small nucleolar RNA binding protein
ENSG00000168412.6	0	3.486	1.743	1.11151	0.837613	1.32699	0.184511		MTNR1A	melatonin receptor 1A
ENSG00000251161.3	0.450535	4.34553	2.39803	1.11121	0.89665	1.23929	0.215238		AC020661.1
ENSG00000132749.10	12.7597	31.9923	22.376	1.11093	0.655079	1.69587	0.0899104	0.236718	TESMIN	testis expressed metallothionein like protein
ENSG00000181035.13	25.2802	58.3756	41.8279	1.1107	0.504673	2.20082	0.0277484	0.098563	SLC25A42	solute carrier family 25 member 42
ENSG00000101049.14	14.1502	33.9507	24.0504	1.11025	0.627368	1.76969	0.0767794	0.210638	SGK2	SGK2, serine/threonine kinase 2
ENSG00000196890.4	21.915	52.7686	37.3418	1.1101	0.589728	1.88239	0.0597837	0.17638	HIST3H2BB	histone cluster 3 H2B family member b
ENSG00000166206.14	277.809	611.905	444.857	1.10955	0.265167	4.18436	2.85975e-05	0.000294565	GABRB3	gamma-aminobutyric acid type A receptor beta3 subunit
ENSG00000169607.12	109.258	243.128	176.193	1.10948	0.312815	3.54677	0.000389991	0.0029411	CKAP2L	cytoskeleton associated protein 2 like
ENSG00000114346.13	308.162	675.908	492.035	1.10905	0.245165	4.52369	6.07696e-06	7.40862e-05	ECT2	epithelial cell transforming 2
ENSG00000174842.16	69.4273	153.545	111.486	1.1078	0.353502	3.13378	0.00172573	0.0103708	GLMN	glomulin, FKBP associated protein
ENSG00000275632.1	7.80376	20.0794	13.9416	1.10773	0.736524	1.504	0.132582	0.310246	AL035461.2
ENSG00000175048.16	61.173	135.782	98.4773	1.10772	0.366815	3.01983	0.00252915	0.0142369	ZDHHC14	zinc finger DHHC-type containing 14
ENSG00000128626.11	0.450535	4.39339	2.42196	1.10752	0.895687	1.23651	0.216269		MRPS12	mitochondrial ribosomal protein S12
ENSG00000177614.10	55.544	126.516	91.0301	1.10718	0.409699	2.70243	0.0068835	0.0324758	PGBD5	piggyBac transposable element derived 5
ENSG00000133056.13	293.455	642.76	468.108	1.10702	0.240237	4.60804	4.06492e-06	5.15119e-05	PIK3C2B	phosphatidylinositol-4-phosphate 3-kinase catalytic subunit type 2 beta
ENSG00000168393.12	33.7346	78.6235	56.1791	1.10687	0.478211	2.31461	0.0206341	0.0779362	DTYMK	deoxythymidylate kinase
ENSG00000112706.11	0	3.43814	1.71907	1.10687	0.83697	1.32247	0.186013		IMPG1	interphotoreceptor matrix proteoglycan 1
ENSG00000178297.12	0	3.43814	1.71907	1.10687	0.83697	1.32247	0.186013		TMPRSS9	transmembrane protease, serine 9
ENSG00000187105.8	0	3.43814	1.71907	1.10687	0.83697	1.32247	0.186013		HEATR4	HEAT repeat containing 4
ENSG00000251637.6	0.450535	4.29767	2.3741	1.10686	0.896612	1.23449	0.21702		AP003716.1
ENSG00000059804.15	517.806	1136.97	827.39	1.10676	0.287635	3.84779	0.00011919	0.00103639	SLC2A3	solute carrier family 2 member 3
ENSG00000124772.11	30.1026	68.5694	49.336	1.10602	0.497262	2.22422	0.0261338	0.0941451	CPNE5	copine 5
ENSG00000183598.3	7.97618	21.0596	14.5179	1.1058	0.745867	1.48257	0.138189	0.319558	HIST2H3D	histone cluster 2 H3 family member d
ENSG00000100304.12	65.7451	146.814	106.279	1.10559	0.36207	3.05352	0.00226176	0.0129872	TTLL12	tubulin tyrosine ligase like 12
ENSG00000188234.13	36.7939	83.3481	60.071	1.10541	0.462287	2.39117	0.0167946	0.0664313	AGAP4	ArfGAP with GTPase domain, ankyrin repeat and PH domain 4
ENSG00000250366.2	63.47	148.937	106.203	1.10495	0.505889	2.18417	0.0289498	0.101956	TUNAR	TCL1 upstream neural differentiation-associated RNA
ENSG00000111602.11	210.078	464.867	337.472	1.10453	0.29996	3.68226	0.000231173	0.00185162	TIMELESS	timeless circadian clock
ENSG00000162493.16	251.655	553.914	402.785	1.10345	0.279448	3.94867	7.85866e-05	0.000713719	PDPN	podoplanin
ENSG00000013725.14	0	3.53386	1.76693	1.10272	0.835796	1.31937	0.187046		CD6	CD6 molecule
ENSG00000156876.9	78.1599	173.077	125.618	1.10233	0.3372	3.26907	0.001079	0.00698986	SASS6	SAS-6 centriolar assembly protein
ENSG00000196776.14	604.026	1310.39	957.207	1.10177	0.237481	4.63939	3.4944e-06	4.49701e-05	CD47	CD47 molecule
ENSG00000198945.7	98.0726	214.903	156.488	1.10135	0.327997	3.35781	0.000785635	0.00532062	L3MBTL3	L3MBTL3, histone methyl-lysine binding protein
ENSG00000116962.14	89.451	200.888	145.17	1.1008	0.373441	2.94772	0.0032013	0.0173503	NID1	nidogen 1
ENSG00000120992.17	318.602	694.012	506.307	1.1007	0.245333	4.48655	7.23858e-06	8.62437e-05	LYPLA1	lysophospholipase I
ENSG00000118181.10	848.088	1870.36	1359.22	1.10032	0.327416	3.36062	0.000777672	0.00527577	RPS25	ribosomal protein S25
ENSG00000197599.12	1.17919	5.70662	3.4429	1.09958	0.913726	1.2034	0.228821	0.447581	CCDC154	coiled-coil domain containing 154
ENSG00000159899.14	40.8209	90.7757	65.7983	1.09946	0.444545	2.47322	0.0133902	0.0554892	NPR2	natriuretic peptide receptor 2
ENSG00000212694.8	23.7561	54.4378	39.097	1.09868	0.527711	2.08197	0.0373448	0.123953	LINC01089	long intergenic non-protein coding RNA 1089
ENSG00000151849.14	154.501	335.144	244.822	1.09726	0.290248	3.78042	0.000156566	0.00131564	CENPJ	centromere protein J
ENSG00000160539.4	3.53756	10.7681	7.15283	1.09656	0.852871	1.28572	0.19854	0.406136	PLPP7	phospholipid phosphatase 7 (inactive)
ENSG00000123219.12	126.362	275.959	201.16	1.09597	0.29046	3.77321	0.000161159	0.00134919	CENPK	centromere protein K
ENSG00000167700.8	5.89593	15.8296	10.8628	1.09597	0.781461	1.40246	0.160778	0.355231	MFSD3	major facilitator superfamily domain containing 3
ENSG00000227542.1	0.450535	4.24982	2.35018	1.09543	0.89568	1.22302	0.221322		AC092614.1
ENSG00000003509.15	97.0268	212.16	154.593	1.09527	0.312635	3.50334	0.000459455	0.00339342	NDUFAF7	NADH:ubiquinone oxidoreductase complex assembly factor 7
ENSG00000122566.20	2506.66	5397.06	3951.86	1.09526	0.1819	6.0212	1.73131e-09	4.0976e-08	HNRNPA2B1	heterogeneous nuclear ribonucleoprotein A2/B1
ENSG00000085999.11	66.8853	149.08	107.983	1.09512	0.366598	2.98726	0.00281487	0.0155614	RAD54L	RAD54 like (S. cerevisiae)
ENSG00000006625.17	30.9647	70.5527	50.7587	1.09474	0.469343	2.3325	0.0196746	0.0751573	GGCT	gamma-glutamylcyclotransferase
ENSG00000103222.18	115.365	252.51	183.938	1.09375	0.29937	3.6535	0.000258688	0.00204392	ABCC1	ATP binding cassette subfamily C member 1
ENSG00000160953.15	166.944	361.357	264.15	1.09311	0.27621	3.95753	7.57295e-05	0.000691763	MUM1	melanoma associated antigen (mutated) 1
ENSG00000196497.16	0.72865	4.79923	2.76394	1.09308	0.904147	1.20896	0.226678	0.444681	IPO4	importin 4
ENSG00000062096.14	0.450535	4.44125	2.44589	1.09302	0.893278	1.22361	0.221101		ARSF	arylsulfatase F
ENSG00000196844.8	0.450535	4.44125	2.44589	1.09302	0.893278	1.22361	0.221101		PATE2	prostate and testis expressed 2
ENSG00000127364.3	56.4285	124.104	90.2663	1.09301	0.416631	2.62345	0.0087043	0.039198	TAS2R4	taste 2 receptor member 4
ENSG00000143033.17	385.521	830.066	607.793	1.09218	0.224699	4.86064	1.17006e-06	1.66056e-05	MTF2	metal response element binding transcription factor 2
ENSG00000224017.1	0	3.39028	1.69514	1.09171	0.83433	1.30849	0.190708		LINC01449	long intergenic non-protein coding RNA 1449
ENSG00000259757.1	0	3.39028	1.69514	1.09171	0.83433	1.30849	0.190708		AC091891.1
ENSG00000272810.1	0	3.39028	1.69514	1.09171	0.83433	1.30849	0.190708		U91328.4
ENSG00000077092.18	121.951	267.005	194.478	1.09101	0.302431	3.60747	0.000309193	0.0023996	RARB	retinoic acid receptor beta
ENSG00000179776.17	0.901071	5.80234	3.35171	1.09052	0.909912	1.19849	0.230725	0.449817	CDH5	cadherin 5
ENSG00000164024.11	173.001	374.991	273.996	1.09023	0.266626	4.089	4.3323e-05	0.000421865	METAP1	methionyl aminopeptidase 1
ENSG00000247134.6	31.2038	72.1033	51.6536	1.08903	0.500817	2.1745	0.0296675	0.104058	AC090204.1
ENSG00000132199.18	154.234	333.308	243.771	1.08761	0.324325	3.35345	0.000798107	0.00539116	ENOSF1	enolase superfamily member 1
ENSG00000095587.8	6.17404	16.2833	11.2287	1.08697	0.783641	1.38708	0.165418	0.361097	TLL2	tolloid like 2
ENSG00000127423.10	17.3707	41.4012	29.386	1.08638	0.584573	1.85841	0.0631105	0.182927	AUNIP	aurora kinase A and ninein interacting protein
ENSG00000136108.14	322.179	693.407	507.793	1.0857	0.234395	4.63192	3.62291e-06	4.64341e-05	CKAP2	cytoskeleton associated protein 2
ENSG00000145808.9	25.4526	57.9219	41.6872	1.08558	0.505421	2.14787	0.0317239	0.10964	ADAMTS19	ADAM metallopeptidase with thrombospondin type 1 motif 19
ENSG00000181163.13	1973.94	4255.41	3114.67	1.08541	0.251768	4.31116	1.62402e-05	0.000176278	NPM1	nucleophosmin
ENSG00000174371.16	107.072	234.749	170.91	1.08514	0.322578	3.36396	0.000768324	0.00523093	EXO1	exonuclease 1
ENSG00000184349.12	117.551	256.097	186.824	1.08354	0.319841	3.38775	0.000704697	0.00486124	EFNA5	ephrin A5
ENSG00000160256.12	12.3091	29.988	21.1486	1.08339	0.642363	1.68656	0.0916875	0.239829	FAM207A	family with sequence similarity 207 member A
ENSG00000104983.8	10.8908	26.2876	18.5892	1.08313	0.68263	1.58671	0.112579	0.277113	CCDC61	coiled-coil domain containing 61
ENSG00000169684.13	65.8118	145.43	105.621	1.083	0.374533	2.89162	0.00383266	0.0201679	CHRNA5	cholinergic receptor nicotinic alpha 5 subunit
ENSG00000161016.17	1077.7	2340.22	1708.96	1.08294	0.309404	3.50008	0.000465119	0.00342721	RPL8	ribosomal protein L8
ENSG00000077312.8	116.4	254.085	185.243	1.08264	0.311663	3.47376	0.000513223	0.00371914	SNRPA	small nuclear ribonucleoprotein polypeptide A
ENSG00000181544.13	80.1734	174.486	127.329	1.08237	0.335078	3.23019	0.00123709	0.00785419	FANCB	Fanconi anemia complementation group B
ENSG00000163808.16	117.579	256.643	187.111	1.08227	0.312312	3.46536	0.000529524	0.00381253	KIF15	kinesin family member 15
ENSG00000180902.17	16.5753	39.0141	27.7947	1.082	0.593022	1.82456	0.0680674	0.192821	D2HGDH	D-2-hydroxyglutarate dehydrogenase
ENSG00000126456.15	43.0347	95.0255	69.0301	1.08185	0.414981	2.60699	0.00913427	0.0406797	IRF3	interferon regulatory factor 3
ENSG00000274267.1	175.821	383.487	279.654	1.08143	0.358329	3.01797	0.00254476	0.0143094	HIST1H3B	histone cluster 1 H3 family member b
ENSG00000132382.14	58.8424	129.981	94.4118	1.08036	0.381671	2.8306	0.00464608	0.0235506	MYBBP1A	MYB binding protein 1a
ENSG00000106268.15	11.2356	27.2907	19.2632	1.07841	0.666032	1.61915	0.105414	0.264443	NUDT1	nudix hydrolase 1
ENSG00000183856.10	102.989	223.027	163.008	1.07728	0.318999	3.37707	0.000732635	0.00502616	IQGAP3	IQ motif containing GTPase activating protein 3
ENSG00000131477.10	6.24077	16.9514	11.5961	1.07697	0.775176	1.38933	0.164734	0.360236	RAMP2	receptor activity modifying protein 2
ENSG00000184220.11	74.0661	161.784	117.925	1.07651	0.350379	3.0724	0.00212345	0.0123007	CMSS1	cms1 ribosomal small subunit homolog (yeast)
ENSG00000158106.13	15.118	35.9339	25.526	1.076	0.610221	1.7633	0.0778499	0.212612	RHPN1	rhophilin Rho GTPase binding protein 1
ENSG00000168010.10	53.2635	116.678	84.971	1.07374	0.401816	2.67221	0.00753528	0.034964	ATG16L2	autophagy related 16 like 2
ENSG00000137831.14	218.883	467.482	343.182	1.07296	0.261436	4.10409	4.05916e-05	0.000399295	UACA	uveal autoantigen with coiled-coil domains and ankyrin repeats
ENSG00000255474.1	0.72865	4.65565	2.69215	1.0714	0.903241	1.18618	0.235552		AC005833.2
ENSG00000283930.1	5.51212	15.5673	10.5397	1.07139	0.799432	1.34018	0.180185	0.381226	AL117339.5
ENSG00000112742.9	143.098	309.218	226.158	1.07133	0.300139	3.56944	0.000357739	0.00272397	TTK	TTK protein kinase
ENSG00000134901.12	51.7673	114.293	83.0302	1.07068	0.4011	2.66937	0.0075994	0.03522	KDELC1	KDEL motif containing 1
ENSG00000125144.13	0	3.58171	1.79086	1.07024	0.829433	1.29033	0.196937		MT1G	metallothionein 1G
ENSG00000262877.4	14.7065	34.3106	24.5085	1.06999	0.645216	1.65835	0.0972477	0.250054	AC110285.2
ENSG00000104435.13	847.709	2134.74	1491.22	1.06958	0.726096	1.47306	0.140735	0.323426	STMN2	stathmin 2
ENSG00000198576.3	4.78347	14.5872	9.68534	1.06838	0.843515	1.26658	0.205305	0.415507	ARC	activity regulated cytoskeleton associated protein
ENSG00000101040.19	611.112	1294.53	952.823	1.06815	0.212157	5.0347	4.78601e-07	7.39951e-06	ZMYND8	zinc finger MYND-type containing 8
ENSG00000214870.8	7.24753	18.5996	12.9236	1.0681	0.746166	1.43145	0.1523	0.341996	AC004540.1
ENSG00000178033.5	11.5137	27.3615	19.4376	1.06798	0.658741	1.62124	0.104966	0.263865	FAM26E	family with sequence similarity 26 member E
ENSG00000236279.6	2.53079	8.80975	5.67027	1.06637	0.888743	1.19986	0.230194	0.449284	CLEC2L	C-type lectin domain family 2 member L
ENSG00000139146.13	104.741	228.418	166.58	1.06611	0.354171	3.01016	0.00261107	0.0146144	FAM60A	family with sequence similarity 60 member A
ENSG00000137807.13	148.755	318.792	233.773	1.06546	0.28544	3.73268	0.000189455	0.00155872	KIF23	kinesin family member 23
ENSG00000152672.7	0	3.34242	1.67121	1.0641	0.829205	1.28327	0.199397		CLEC4F	C-type lectin domain family 4 member F
ENSG00000205846.3	0	3.34242	1.67121	1.0641	0.829205	1.28327	0.199397		CLEC6A	C-type lectin domain containing 6A
ENSG00000186094.16	33.5067	73.4893	53.498	1.06342	0.514896	2.06531	0.0388938	0.127984	AGBL4	ATP/GTP binding protein like 4
ENSG00000136960.12	662.673	1404.45	1033.56	1.06336	0.235842	4.50878	6.52011e-06	7.82912e-05	ENPP2	ectonucleotide pyrophosphatase/phosphodiesterase 2
ENSG00000093009.9	45.5932	101.186	73.3895	1.06268	0.431132	2.46487	0.0137065	0.0565765	CDC45	cell division cycle 45
ENSG00000129810.14	82.5206	179.668	131.094	1.06221	0.361679	2.93689	0.00331517	0.0178445	SGO1	shugoshin 1
ENSG00000237649.7	51.0776	111.454	81.2659	1.062	0.404	2.62872	0.00857075	0.0387518	KIFC1	kinesin family member C1
ENSG00000105185.11	85.78	186.255	136.017	1.06179	0.350771	3.02703	0.00246972	0.0139623	PDCD5	programmed cell death 5
ENSG00000273004.1	3.36513	10.2187	6.79192	1.06147	0.87652	1.21101	0.225892	0.443749	AL078644.1
ENSG00000114656.10	53.1301	114.222	83.6762	1.06102	0.396641	2.67501	0.00747281	0.0347561	KIAA1257	KIAA1257
ENSG00000239857.6	12.5872	29.8444	21.2158	1.06083	0.639581	1.65864	0.0971893	0.249945	GET4	golgi to ER traffic protein 4
ENSG00000178922.16	15.5018	35.551	25.5264	1.06021	0.600775	1.76473	0.0776092	0.212175	HYI	hydroxypyruvate isomerase (putative)
ENSG00000100711.13	67.6529	145.832	106.742	1.05991	0.359866	2.94529	0.00322652	0.0174569	ZFYVE21	zinc finger FYVE-type containing 21
ENSG00000227124.8	119.932	254.489	187.211	1.05978	0.341649	3.10196	0.00192243	0.0113144	ZNF717	zinc finger protein 717
ENSG00000096063.15	483.51	1021.58	752.547	1.05858	0.234784	4.50874	6.52137e-06	7.82912e-05	SRPK1	SRSF protein kinase 1
ENSG00000036054.12	203.977	430.12	317.048	1.05746	0.257896	4.10033	4.12557e-05	0.000404563	TBC1D23	TBC1 domain family member 23
ENSG00000173473.10	1041.54	2186.84	1614.19	1.05721	0.194529	5.43474	5.48752e-08	9.99865e-07	SMARCC1	SWI/SNF related, matrix associated, actin dependent regulator of chromatin subfamily c member 1
ENSG00000175063.16	79.0108	173.747	126.379	1.0567	0.410718	2.57281	0.0100878	0.0441522	UBE2C	ubiquitin conjugating enzyme E2 C
ENSG00000116396.14	124.454	265.682	195.068	1.05668	0.330427	3.19792	0.00138424	0.00863824	KCNC4	potassium voltage-gated channel subfamily C member 4
ENSG00000130299.16	21.2921	47.7511	34.5216	1.05558	0.539242	1.95753	0.0502849	0.154671	GTPBP3	GTP binding protein 3 (mitochondrial)
ENSG00000012048.20	209.238	441.776	325.507	1.05554	0.252849	4.17461	2.98501e-05	0.000305746	BRCA1	BRCA1, DNA repair associated
ENSG00000259915.2	10.1232	25.3323	17.7278	1.05545	0.696854	1.51459	0.129876	0.305593	AC017071.1
ENSG00000243477.5	10.2289	24.8787	17.5538	1.05534	0.680108	1.55172	0.12073	0.290812	NAT6	N-acetyltransferase 6
ENSG00000188092.14	35.9595	78.7173	57.3384	1.05506	0.451559	2.33649	0.0194659	0.0746343	GPR89B	G protein-coupled receptor 89B
ENSG00000212916.4	13.4883	31.7549	22.6216	1.05455	0.626358	1.68363	0.0922535	0.24085	MAP10	microtubule associated protein 10
ENSG00000179988.13	16.2305	36.9351	26.5828	1.05417	0.601539	1.75246	0.0796952	0.216225	PSTK	phosphoseryl-tRNA kinase
ENSG00000068489.12	137.72	294.841	216.281	1.05382	0.312473	3.3725	0.000744899	0.0050996	PRR11	proline rich 11
ENSG00000129946.10	31.3095	69.8616	50.5856	1.05258	0.483846	2.17544	0.0295973	0.103841	SHC2	SHC adaptor protein 2
ENSG00000136943.10	45.2372	103.142	74.1897	1.05239	0.52955	1.98733	0.0468855	0.147174	CTSV	cathepsin V
ENSG00000198089.15	92.6384	196.118	144.378	1.05209	0.367284	2.86452	0.00417636	0.0216081	SFI1	SFI1 centrin binding protein
ENSG00000171056.7	2.53079	8.59535	5.56307	1.05204	0.886113	1.18726	0.235127	0.455042	SOX7	SRY-box 7
ENSG00000035681.7	120.861	254.42	187.641	1.05192	0.309307	3.40089	0.000671657	0.00466514	NSMAF	neutral sphingomyelinase activation associated factor
ENSG00000278705.1	65.7563	140.489	103.123	1.05057	0.405274	2.59224	0.00953524	0.0420614	HIST1H4B	histone cluster 1 H4 family member b
ENSG00000100842.12	95.2247	201.606	148.415	1.05037	0.31853	3.29756	0.000975297	0.00641463	EFS	embryonal Fyn-associated substrate
ENSG00000108848.15	681.936	1424.63	1053.28	1.04953	0.223043	4.7055	2.53239e-06	3.36632e-05	LUC7L3	LUC7 like 3 pre-mRNA splicing factor
ENSG00000178295.14	135.145	284.029	209.587	1.04828	0.295839	3.54342	0.000394968	0.00297151	GEN1	GEN1, Holliday junction 5' flap endonuclease
ENSG00000170522.9	312.645	660.661	486.653	1.04824	0.273747	3.82922	0.000128551	0.00110804	ELOVL6	ELOVL fatty acid elongase 6
ENSG00000166582.9	111.616	237.538	174.577	1.04762	0.317174	3.30297	0.000956657	0.00631314	CENPV	centromere protein V
ENSG00000102886.14	3.25944	9.90858	6.58401	1.04722	0.862426	1.21427	0.224643	0.442178	GDPD3	glycerophosphodiester phosphodiesterase domain containing 3
ENSG00000007384.15	27.5606	63.0791	45.3199	1.04673	0.544769	1.92142	0.0546783	0.165052	RHBDF1	rhomboid 5 homolog 1
ENSG00000125458.6	18.6556	42.3086	30.4821	1.04652	0.56762	1.8437	0.0652267	0.1872	NT5C	5', 3'-nucleotidase, cytosolic
ENSG00000134138.19	608.782	1269.62	939.203	1.04576	0.238256	4.38922	1.13756e-05	0.000128161	MEIS2	Meis homeobox 2
ENSG00000270562.1	4.61105	13.1074	8.85924	1.04564	0.825558	1.26658	0.205304	0.415507	AC097634.1
ENSG00000121211.7	25.8641	58.5441	42.2041	1.0455	0.526914	1.9842	0.0472339	0.147973	MND1	meiotic nuclear divisions 1
ENSG00000153157.12	45.2985	96.9111	71.1048	1.04543	0.465407	2.24627	0.0246869	0.090004	SYCP2L	synaptonemal complex protein 2 like
ENSG00000139437.17	58.8146	124.966	91.8901	1.04469	0.375101	2.78509	0.00535131	0.0264524	TCHP	trichoplein keratin filament binding
ENSG00000225285.1	0.901071	5.20507	3.05307	1.0446	0.910824	1.14687	0.251434	0.475926	LINC01770	long intergenic non-protein coding RNA 1770
ENSG00000148459.15	29.8912	65.5161	47.7036	1.0442	0.480733	2.1721	0.0298483	0.104605	PDSS1	decaprenyl diphosphate synthase subunit 1
ENSG00000090539.15	15.9134	37.3888	26.6511	1.0441	0.616771	1.69285	0.0904843	0.237831	CHRD	chordin
ENSG00000178035.11	347.18	737.64	542.41	1.0441	0.326688	3.19601	0.00139343	0.00868177	IMPDH2	inosine monophosphate dehydrogenase 2
ENSG00000103269.13	0.901071	5.25293	3.077	1.04359	0.910454	1.14624	0.251698	0.476024	RHBDL1	rhomboid like 1
ENSG00000093217.9	73.7714	155.767	114.769	1.04353	0.392603	2.65797	0.00786128	0.036178	XYLB	xylulokinase
ENSG00000148843.13	291.014	607.214	449.114	1.04343	0.238442	4.37606	1.20846e-05	0.000135277	PDCD11	programmed cell death 11
ENSG00000105976.14	62.113	131.197	96.6549	1.04267	0.381192	2.73529	0.00623252	0.0298793	MET	MET proto-oncogene, receptor tyrosine kinase
ENSG00000161267.11	0.901071	5.15721	3.02914	1.04035	0.910847	1.14218	0.253381	0.478104	BDH1	3-hydroxybutyrate dehydrogenase 1
ENSG00000167371.17	69.2826	147.335	108.309	1.03918	0.370133	2.80759	0.00499133	0.0249076	PRRT2	proline rich transmembrane protein 2
ENSG00000106404.13	16.7867	37.653	27.2198	1.03841	0.609622	1.70337	0.0884997	0.233943	CLDN15	claudin 15
ENSG00000267321.2	12.4815	29.7257	21.1036	1.03839	0.652606	1.59115	0.111576	0.275553	LINC02001	long intergenic non-protein coding RNA 2001
ENSG00000256973.1	13.8054	31.6841	22.7447	1.03829	0.669426	1.55101	0.1209	0.291088	AC053513.1
ENSG00000267454.5	4.61105	13.0596	8.83531	1.03754	0.828586	1.25218	0.210505	0.422702	ZNF582-AS1	ZNF582 antisense RNA 1 (head to head)
ENSG00000128298.16	2.35837	7.78367	5.07102	1.03737	0.893344	1.16122	0.245551	0.468113	BAIAP2L2	BAI1 associated protein 2 like 2
ENSG00000184270.4	49.2477	105.104	77.1761	1.03724	0.44361	2.33817	0.0193785	0.0744162	HIST2H2AB	histone cluster 2 H2A family member b
ENSG00000272711.1	4.88916	13.251	9.07008	1.03689	0.811083	1.2784	0.20111	0.409691	AC019069.1
ENSG00000138399.17	147.454	307.444	227.449	1.03627	0.296941	3.48983	0.000483328	0.00353983	FASTKD1	FAST kinase domains 1
ENSG00000108604.15	62.4579	131.482	96.9699	1.03445	0.381597	2.71085	0.00671109	0.0317849	SMARCD2	SWI/SNF related, matrix associated, actin dependent regulator of chromatin, subfamily d, member 2
ENSG00000133019.11	67.0689	141.059	104.064	1.03442	0.363173	2.84829	0.00439553	0.0225126	CHRM3	cholinergic receptor muscarinic 3
ENSG00000166922.8	1.62972	6.32686	3.97829	1.03438	0.909628	1.13715	0.255476	0.480247	SCG5	secretogranin V
ENSG00000258913.1	1.62972	6.32686	3.97829	1.03438	0.909628	1.13715	0.255476	0.480247	C14orf144	chromosome 14 open reading frame 144
ENSG00000266114.1	1.62972	6.32686	3.97829	1.03438	0.909628	1.13715	0.255476	0.480247	AC015908.4
ENSG00000161970.12	124.348	260.933	192.641	1.03407	0.317353	3.25841	0.00112038	0.00722097	RPL26	ribosomal protein L26
ENSG00000171298.12	66.3958	142.754	104.575	1.03361	0.390535	2.64666	0.00812902	0.0371494	GAA	glucosidase alpha, acid
ENSG00000125246.15	46.5722	99.4399	73.0061	1.03324	0.43183	2.3927	0.0167247	0.0661883	CLYBL	citrate lyase beta like
ENSG00000140332.15	248.724	517.867	383.296	1.03312	0.250044	4.13177	3.5998e-05	0.000360186	TLE3	transducin like enhancer of split 3
ENSG00000186298.11	630.585	1309.1	969.841	1.03309	0.235471	4.38732	1.14756e-05	0.000129194	PPP1CC	protein phosphatase 1 catalytic subunit gamma
ENSG00000256525.6	77.7873	162.45	120.119	1.03217	0.35075	2.94276	0.00325299	0.0175605	POLG2	DNA polymerase gamma 2, accessory subunit
ENSG00000269399.2	1.90783	6.78056	4.3442	1.0313	0.906999	1.13705	0.255517	0.480247	AC008764.6
ENSG00000163354.14	0.901071	5.10935	3.00521	1.03118	0.910544	1.13248	0.257431	0.48292	DCST2	DC-STAMP domain containing 2
ENSG00000273899.4	3.25944	9.765	6.51222	1.03055	0.864423	1.19219	0.233189	0.452938	NOL12	nucleolar protein 12
ENSG00000162882.14	2.35837	7.92725	5.14281	1.03052	0.897359	1.14839	0.250806	0.474966	HAAO	3-hydroxyanthranilate 3,4-dioxygenase
ENSG00000188372.14	2.08026	7.42569	4.75297	1.02823	0.900871	1.14137	0.253717	0.478294	ZP3	zona pellucida glycoprotein 3
ENSG00000214279.13	15.7132	35.216	25.4646	1.02789	0.646714	1.58941	0.111968	0.276175	SCART1	scavenger receptor family member expressed on T-cells 1
ENSG00000175787.16	30.8312	65.9679	48.3995	1.02781	0.488264	2.10504	0.0352881	0.118777	ZNF169	zinc finger protein 169
ENSG00000260007.2	5.89593	15.1366	10.5163	1.02719	0.797654	1.28777	0.197827	0.405153	AC107871.1
ENSG00000064102.14	106.143	221.471	163.807	1.02653	0.308493	3.32757	0.00087607	0.00584505	INTS13	integrator complex subunit 13
ENSG00000136237.18	78.7327	169.424	124.078	1.02585	0.413748	2.47941	0.01316	0.054766	RAPGEF5	Rap guanine nucleotide exchange factor 5
ENSG00000008083.13	388.469	801.816	595.142	1.02574	0.230694	4.4463	8.73604e-06	0.000101399	JARID2	jumonji and AT-rich interaction domain containing 2
ENSG00000111605.16	1083.67	2223.37	1653.52	1.02435	0.214307	4.77981	1.75463e-06	2.40768e-05	CPSF6	cleavage and polyadenylation specific factor 6
ENSG00000101811.13	38.1455	81.1064	59.6259	1.02397	0.438024	2.3377	0.0194029	0.0744651	CSTF2	cleavage stimulation factor subunit 2
ENSG00000068078.17	249.742	529.091	389.416	1.02362	0.384417	2.66279	0.00774966	0.0357689	FGFR3	fibroblast growth factor receptor 3
ENSG00000124496.12	144.194	297.324	220.759	1.02334	0.284173	3.60113	0.000316838	0.00244447	TRERF1	transcriptional regulating factor 1
ENSG00000176225.13	315.004	646.699	480.852	1.02293	0.257308	3.97552	7.02261e-05	0.000648263	RTTN	rotatin
ENSG00000272379.1	5.89593	14.9222	10.4091	1.0226	0.788893	1.29625	0.194889	0.400821	AL008729.2
ENSG00000231672.6	7.69807	18.9806	13.3393	1.0223	0.746022	1.37033	0.170584	0.368289	DIRC3	disrupted in renal carcinoma 3
ENSG00000140839.11	10.6404	27.5051	19.0728	1.02227	0.756681	1.35099	0.1767	0.376279	CLEC18B	C-type lectin domain family 18 member B
ENSG00000135486.17	3094.06	6394.27	4744.17	1.02193	0.275387	3.7109	0.000206526	0.00167812	HNRNPA1	heterogeneous nuclear ribonucleoprotein A1
ENSG00000188060.7	2.08026	7.28212	4.68119	1.02157	0.899612	1.13556	0.256139	0.480842	RAB42	RAB42, member RAS oncogene family
ENSG00000256427.1	2.08026	7.28212	4.68119	1.02157	0.899612	1.13556	0.256139	0.480842	AC010175.1
ENSG00000146802.12	126.69	260.675	193.682	1.01993	0.316949	3.21795	0.00129112	0.00812513	TMEM168	transmembrane protein 168
ENSG00000091073.19	10.507	24.6642	17.5856	1.01953	0.682334	1.49417	0.13513	0.314477	DTX2	deltex E3 ubiquitin ligase 2
ENSG00000213638.5	1.17919	5.15721	3.1682	1.01938	0.913728	1.11562	0.264584	0.490608	ADAT3	adenosine deaminase, tRNA specific 3
ENSG00000246523.7	1.17919	5.15721	3.1682	1.01938	0.913728	1.11562	0.264584	0.490608	AP001528.1
ENSG00000138316.10	2.35837	7.6401	4.99923	1.01919	0.894408	1.13951	0.254489	0.479229	ADAMTS14	ADAM metallopeptidase with thrombospondin type 1 motif 14
ENSG00000275464.4	12.7986	28.9141	20.8563	1.01858	0.663402	1.53539	0.124689	0.297346	FP565260.1
ENSG00000187741.14	125.5	258.599	192.05	1.01853	0.292209	3.48561	0.000491015	0.00357781	FANCA	Fanconi anemia complementation group A
ENSG00000198556.13	65.6506	136.164	100.908	1.01814	0.376383	2.70508	0.00682882	0.0322662	ZNF789	zinc finger protein 789
ENSG00000149476.15	44.8368	94.6675	69.7522	1.01795	0.41263	2.46697	0.013626	0.056333	TKFC	triokinase and FMN cyclase
ENSG00000100836.10	84.5731	176.488	130.531	1.01784	0.339434	2.99864	0.00271184	0.0150699	PABPN1	poly(A) binding protein nuclear 1
ENSG00000166669.13	84.7177	175.628	130.173	1.01779	0.336325	3.0262	0.00247647	0.0139854	ATF7IP2	activating transcription factor 7 interacting protein 2
ENSG00000104859.14	64.5659	135.351	99.9584	1.0177	0.366682	2.77544	0.00551274	0.0270887	CLASRP	CLK4 associating serine/arginine rich protein
ENSG00000152359.14	59.571	125.561	92.566	1.0173	0.386458	2.63237	0.00847927	0.0384597	POC5	POC5 centriolar protein
ENSG00000165029.15	755.29	1543.67	1149.48	1.01707	0.222235	4.57655	4.72696e-06	5.89055e-05	ABCA1	ATP binding cassette subfamily A member 1
ENSG00000142676.12	1394.37	2882.74	2138.55	1.01669	0.301065	3.37697	0.000732896	0.00502616	RPL11	ribosomal protein L11
ENSG00000171163.15	58.8146	122.577	90.6956	1.01596	0.384837	2.63997	0.00829145	0.0377492	ZNF692	zinc finger protein 692
ENSG00000070756.15	2361.78	4856.77	3609.27	1.01564	0.270236	3.75833	0.00017105	0.00142216	PABPC1	poly(A) binding protein cytoplasmic 1
ENSG00000100060.17	8.59914	20.7954	14.6973	1.01526	0.721279	1.40758	0.159256	0.353033	MFNG	MFNG O-fucosylpeptide 3-beta-N-acetylglucosaminyltransferase
ENSG00000130643.8	1.17919	5.37161	3.2754	1.01524	0.913131	1.11182	0.266214	0.492536	CALY	calcyon neuron specific vesicular protein
ENSG00000185189.17	107.456	223.783	165.62	1.01492	0.334255	3.03638	0.00239438	0.0136293	NRBP2	nuclear receptor binding protein 2
ENSG00000198598.6	6.6913	17.095	11.8931	1.0147	0.767559	1.32198	0.186175	0.38938	MMP17	matrix metallopeptidase 17
ENSG00000147059.8	0	3.29456	1.64728	1.01454	0.819282	1.23833	0.215592		SPIN2A	spindlin family member 2A
ENSG00000173401.9	0	3.29456	1.64728	1.01454	0.819282	1.23833	0.215592		GLIPR1L1	GLI pathogenesis related 1 like 1
ENSG00000237372.2	0	3.29456	1.64728	1.01454	0.819282	1.23833	0.215592		UNQ6494	uncharacterized LOC100129066
ENSG00000267521.1	0	3.29456	1.64728	1.01454	0.819282	1.23833	0.215592		AC016168.1
ENSG00000139174.11	60.4443	125.923	93.1836	1.01435	0.380781	2.66387	0.00772471	0.0356747	PRICKLE1	prickle planar cell polarity protein 1
ENSG00000168397.16	114.492	238.256	176.374	1.01399	0.317833	3.19031	0.00142122	0.00880998	ATG4B	autophagy related 4B cysteine peptidase
ENSG00000163646.10	0.450535	3.89184	2.17119	1.01321	0.889319	1.13931	0.254574		CLRN1	clarin 1
ENSG00000186197.13	0.450535	3.89184	2.17119	1.01321	0.889319	1.13931	0.254574		EDARADD	EDAR associated death domain
ENSG00000163462.17	15.5296	36.7686	26.1491	1.01318	0.65867	1.53822	0.123994	0.296242	TRIM46	tripartite motif containing 46
ENSG00000151835.14	2128.31	4334.25	3231.28	1.01301	0.213651	4.74143	2.12219e-06	2.85968e-05	SACS	sacsin molecular chaperone
ENSG00000100077.14	319.826	658.275	489.051	1.01296	0.264535	3.82922	0.000128551	0.00110804	GRK3	G protein-coupled receptor kinase 3
ENSG00000122952.16	75.5511	158.966	117.259	1.01237	0.369148	2.74245	0.00609824	0.0294689	ZWINT	ZW10 interacting kinetochore protein
ENSG00000197061.4	208.215	426.67	317.443	1.01201	0.291488	3.47187	0.000516838	0.00373657	HIST1H4C	histone cluster 1 H4 family member c
ENSG00000117650.12	52.3235	110.643	81.483	1.01177	0.410326	2.46577	0.0136719	0.0564781	NEK2	NIMA related kinase 2
ENSG00000106976.20	291.347	595.531	443.439	1.01132	0.23791	4.25086	2.12947e-05	0.000225544	DNM1	dynamin 1
ENSG00000146859.6	1.17919	5.10935	3.14427	1.0103	0.913695	1.10573	0.268841	0.4957	TMEM140	transmembrane protein 140
ENSG00000256596.1	1.17919	5.10935	3.14427	1.0103	0.913695	1.10573	0.268841	0.4957	AC026358.1
ENSG00000163064.6	5.40643	16.2603	10.8334	1.00946	0.859674	1.17423	0.240303	0.46146	EN1	engrailed homeobox 1
ENSG00000180626.9	124.955	255.088	190.022	1.00904	0.312724	3.22661	0.00125266	0.0079348	ZNF594	zinc finger protein 594
ENSG00000108518.7	308.863	629.44	469.151	1.00864	0.232226	4.34336	1.4032e-05	0.000155419	PFN1	profilin 1
ENSG00000196345.12	5.16728	13.3467	9.257	1.00858	0.80768	1.24874	0.21176	0.424343	ZKSCAN7	zinc finger with KRAB and SCAN domains 7
ENSG00000225218.1	4.43863	11.9378	8.1882	1.00836	0.828124	1.21764	0.22336	0.440313	AP001628.1
ENSG00000106100.10	58.086	120.381	89.2334	1.00829	0.380434	2.65037	0.00804042	0.0368194	NOD1	nucleotide binding oligomerization domain containing 1
ENSG00000111671.9	9.88402	23.0888	16.4864	1.00819	0.708514	1.42297	0.154745	0.345858	SPSB2	splA/ryanodine receptor domain and SOCS box containing 2
ENSG00000113649.11	625.24	1270.57	947.906	1.00772	0.209289	4.81496	1.4723e-06	2.04523e-05	TCERG1	transcription elongation regulator 1
ENSG00000163002.12	65.0554	134.516	99.7858	1.00748	0.362129	2.78211	0.00540067	0.0266545	NUP35	nucleoporin 35
ENSG00000109065.11	48.3076	100.397	74.3524	1.00744	0.406915	2.47579	0.0132944	0.0551689	NAT9	N-acetyltransferase 9 (putative)
ENSG00000261211.1	2.18595	7.68795	4.93695	1.00631	0.910503	1.10523	0.269062	0.495781	AL031123.2
ENSG00000101945.16	14.4283	31.8985	23.1634	1.00622	0.63626	1.58146	0.113772	0.279311	SUV39H1	suppressor of variegation 3-9 homolog 1
ENSG00000135773.12	1.4573	6.01674	3.73702	1.00599	0.913588	1.10114	0.270834	0.498148	CAPN9	calpain 9
ENSG00000005801.16	239.925	488.664	364.294	1.0053	0.246899	4.07171	4.66694e-05	0.000448705	ZNF195	zinc finger protein 195
ENSG00000140534.13	155.986	318.39	237.188	1.00521	0.298667	3.36565	0.000763639	0.00520751	TICRR	TOPBP1 interacting checkpoint and replication regulator
ENSG00000157703.15	0.450535	3.84398	2.14726	1.00479	0.888667	1.13067	0.258196		SVOPL	SVOP like
ENSG00000187800.13	0.450535	3.84398	2.14726	1.00479	0.888667	1.13067	0.258196		PEAR1	platelet endothelial aggregation receptor 1
ENSG00000099901.16	196.162	400.976	298.569	1.0047	0.271872	3.6955	0.000219452	0.00177217	RANBP1	RAN binding protein 1
ENSG00000105662.15	46.7057	98.4387	72.5722	1.00399	0.420554	2.3873	0.0169724	0.0670336	CRTC1	CREB regulated transcription coactivator 1
ENSG00000244459.2	0.450535	3.98755	2.21904	1.0033	0.886357	1.13194	0.25766		AC147067.1
ENSG00000173153.13	16.5086	35.9569	26.2327	1.00324	0.601517	1.66786	0.0953443	0.246529	ESRRA	estrogen related receptor alpha
ENSG00000168348.3	0.72865	4.34553	2.53709	1.00323	0.899458	1.11537	0.26469		INSM2	INSM transcriptional repressor 2
ENSG00000198768.10	0.72865	4.34553	2.53709	1.00323	0.899458	1.11537	0.26469		APCDD1L	APC down-regulated 1 like
ENSG00000214140.10	0.72865	4.34553	2.53709	1.00323	0.899458	1.11537	0.26469		PRCD	photoreceptor disc component
ENSG00000142864.14	1439.9	2912.69	2176.29	1.0031	0.199593	5.02572	5.01548e-07	7.70885e-06	SERBP1	SERPINE1 mRNA binding protein 1
ENSG00000124614.13	9.2221	22.3709	15.7965	1.00225	0.724568	1.38323	0.166593	0.362908	RPS10	ribosomal protein S10
ENSG00000184988.8	22.4045	47.7511	35.0778	1.00218	0.54792	1.82907	0.0673898	0.191605	TMEM106A	transmembrane protein 106A
ENSG00000166813.14	40.3314	84.4029	62.3672	1.00182	0.448056	2.23594	0.025356	0.0921234	KIF7	kinesin family member 7
ENSG00000107614.21	194.248	393.305	293.777	1.00093	0.287156	3.48568	0.000490891	0.00357781	TRDMT1	tRNA aspartic acid methyltransferase 1
ENSG00000148737.16	257.134	520.725	388.93	0.999971	0.251332	3.97869	6.92965e-05	0.000640433	TCF7L2	transcription factor 7 like 2
ENSG00000135083.14	45.1149	93.8558	69.4854	0.999822	0.412767	2.42224	0.0154252	0.0621707	CCNJL	cyclin J like
ENSG00000144120.12	32.1439	68.1655	50.1547	0.999579	0.468946	2.13155	0.0330442	0.113061	TMEM177	transmembrane protein 177
ENSG00000151577.12	0.72865	4.29767	2.51316	0.999061	0.899469	1.11072	0.266688		DRD3	dopamine receptor D3
ENSG00000272079.2	0.72865	4.29767	2.51316	0.999061	0.899469	1.11072	0.266688		AC004233.3
ENSG00000125885.13	193.286	392.256	292.771	0.998136	0.258577	3.86011	0.000113336	0.000988252	MCM8	minichromosome maintenance 8 homologous recombination repair factor
ENSG00000198417.6	3.25944	9.50274	6.38109	0.998079	0.8664	1.15198	0.249328	0.473076	MT1F	metallothionein 1F
ENSG00000128805.14	2.53079	8.18951	5.36015	0.997946	0.889441	1.12199	0.261866	0.487579	ARHGAP22	Rho GTPase activating protein 22
ENSG00000120328.6	25.4915	53.7927	39.6421	0.997773	0.528195	1.88902	0.0588885	0.174667	PCDHB12	protocadherin beta 12
ENSG00000055044.10	217.838	441.271	329.554	0.997248	0.251919	3.9586	7.539e-05	0.000689061	NOP58	NOP58 ribonucleoprotein
ENSG00000106153.12	108.313	219.97	164.141	0.996828	0.347382	2.86954	0.00411064	0.0213241	CHCHD2	coiled-coil-helix-coiled-coil-helix domain containing 2
ENSG00000125447.16	101.148	207.121	154.135	0.996773	0.317863	3.13586	0.00171353	0.0103014	GGA3	golgi associated, gamma adaptin ear containing, ARF binding protein 3
ENSG00000159131.16	233.762	472.068	352.915	0.996149	0.251416	3.96215	7.42766e-05	0.000680997	GART	phosphoribosylglycinamide formyltransferase, phosphoribosylglycinamide synthetase, phosphoribosylaminoimidazole synthetase
ENSG00000100053.9	1.17919	5.06149	3.12034	0.996043	0.913574	1.09027	0.275594	0.503666	CRYBB3	crystallin beta B3
ENSG00000226067.6	8.2543	19.3156	13.785	0.99586	0.732972	1.35866	0.174254	0.372583	LINC00623	long intergenic non-protein coding RNA 623
ENSG00000056291.17	0	3.0323	1.51615	0.995774	0.816693	1.21928	0.222739		NPFFR2	neuropeptide FF receptor 2
ENSG00000157017.15	0	3.0323	1.51615	0.995774	0.816693	1.21928	0.222739		GHRL	ghrelin and obestatin prepropeptide
ENSG00000158764.6	0	3.0323	1.51615	0.995774	0.816693	1.21928	0.222739		ITLN2	intelectin 2
ENSG00000165496.4	0	3.0323	1.51615	0.995774	0.816693	1.21928	0.222739		RPL10L	ribosomal protein L10 like
ENSG00000235884.3	0	3.0323	1.51615	0.995774	0.816693	1.21928	0.222739		LINC00941	long intergenic non-protein coding RNA 941
ENSG00000237357.2	0	3.0323	1.51615	0.995774	0.816693	1.21928	0.222739		BX088651.4
ENSG00000262772.1	0	3.0323	1.51615	0.995774	0.816693	1.21928	0.222739		LINC01977	long intergenic non-protein coding RNA 1977
ENSG00000131153.8	73.7602	150.824	112.292	0.995752	0.349832	2.84637	0.00442201	0.02261	GINS2	GINS complex subunit 2
ENSG00000175455.14	691.397	1389.85	1040.63	0.995659	0.214934	4.63239	3.61475e-06	4.63672e-05	CCDC14	coiled-coil domain containing 14
ENSG00000148803.11	9.53917	21.9421	15.7406	0.995345	0.732814	1.35825	0.174384	0.372716	FUOM	fucose mutarotase
ENSG00000184445.11	526.372	1060.03	793.2	0.995165	0.242237	4.10823	3.98695e-05	0.000393421	KNTC1	kinetochore associated 1
ENSG00000185347.17	7.41995	18.2417	12.8308	0.994648	0.753945	1.31926	0.187083	0.390572	C14orf80	chromosome 14 open reading frame 80
ENSG00000172139.14	0	3.08016	1.54008	0.993554	0.815979	1.21762	0.223368		SLC9C1	solute carrier family 9 member C1
ENSG00000254959.6	0	3.08016	1.54008	0.993554	0.815979	1.21762	0.223368		INMT-MINDY4	INMT-MINDY4 readthrough (NMD candidate)
ENSG00000257265.1	0	3.08016	1.54008	0.993554	0.815979	1.21762	0.223368		AC123905.1
ENSG00000261763.1	0	3.08016	1.54008	0.993554	0.815979	1.21762	0.223368		AC110716.2
ENSG00000166508.17	255.816	521.696	388.756	0.993521	0.293274	3.38769	0.000704833	0.00486124	MCM7	minichromosome maintenance complex component 7
ENSG00000038427.15	3786.9	7611.9	5699.4	0.993433	0.217957	4.55794	5.16574e-06	6.38677e-05	VCAN	versican
ENSG00000272316.1	36.1432	75.4457	55.7944	0.992912	0.524749	1.89217	0.0584689	0.173673	AL021368.2
ENSG00000113368.11	441.994	890.271	666.133	0.992631	0.236328	4.20022	2.66655e-05	0.000276738	LMNB1	lamin B1
ENSG00000133275.15	65.4002	134.926	100.163	0.991633	0.39141	2.53349	0.0112933	0.0483399	CSNK1G2	casein kinase 1 gamma 2
ENSG00000103326.11	26.4204	56.9686	41.6945	0.991529	0.519012	1.91042	0.0560796	0.168314	CAPN15	calpain 15
ENSG00000228106.5	24.4848	51.5721	38.0284	0.99133	0.526805	1.88178	0.0598662	0.176514	AL392172.1
ENSG00000102901.12	58.047	119.69	88.8684	0.991026	0.37956	2.61099	0.00902817	0.040299	CENPT	centromere protein T
ENSG00000074219.13	185.004	372.772	278.888	0.990678	0.261264	3.79187	0.000149519	0.00126773	TEAD2	TEA domain transcription factor 2
ENSG00000120318.15	34.3298	71.7702	53.05	0.990647	0.45782	2.16384	0.0304768	0.106248	ARAP3	ArfGAP with RhoGAP domain, ankyrin repeat and PH domain 3
ENSG00000124207.16	611.217	1233.31	922.263	0.989933	0.246686	4.01292	5.9972e-05	0.000561511	CSE1L	chromosome segregation 1 like
ENSG00000174951.10	2.08026	7.13854	4.6094	0.989715	0.90284	1.09622	0.272981	0.500576	FUT1	fucosyltransferase 1 (H blood group)
ENSG00000109814.11	193.725	392.731	293.228	0.989475	0.27431	3.60714	0.000309587	0.00240075	UGDH	UDP-glucose 6-dehydrogenase
ENSG00000007392.16	347.348	697.353	522.35	0.989187	0.256958	3.8496	0.000118311	0.00102935	LUC7L	LUC7 like
ENSG00000099783.11	527.763	1057.8	792.783	0.989146	0.240218	4.1177	3.82674e-05	0.000379041	HNRNPM	heterogeneous nuclear ribonucleoprotein M
ENSG00000182053.12	0.450535	3.79612	2.12333	0.988419	0.886694	1.11472	0.264969		TRIM49B	tripartite motif containing 49B
ENSG00000145113.21	0.72865	4.24982	2.48923	0.987868	0.898639	1.09929	0.27164		MUC4	mucin 4, cell surface associated
ENSG00000205853.10	0.72865	4.24982	2.48923	0.987868	0.898639	1.09929	0.27164		RFPL3S	RFPL3 antisense
ENSG00000101187.15	9.15537	21.1534	15.1544	0.987634	0.716972	1.37751	0.168355	0.365331	SLCO4A1	solute carrier organic anion transporter family member 4A1
ENSG00000146263.11	319.509	639.731	479.62	0.987388	0.254048	3.88662	0.000101651	0.000897801	MMS22L	MMS22 like, DNA repair protein
ENSG00000040731.10	44.2416	92.8278	68.5347	0.986053	0.441709	2.23236	0.0255913	0.0927427	CDH10	cadherin 10
ENSG00000011304.19	343.248	690.496	516.872	0.986012	0.244592	4.03126	5.54795e-05	0.000525386	PTBP1	polypyrimidine tract binding protein 1
ENSG00000228623.5	101.543	205.398	153.471	0.985709	0.354436	2.78107	0.00541806	0.0267152	ZNF883	zinc finger protein 883
ENSG00000111206.12	149.695	302.629	226.162	0.985581	0.286506	3.44001	0.000581701	0.00412219	FOXM1	forkhead box M1
ENSG00000215915.9	2.18595	7.59224	4.88909	0.985539	0.91137	1.08138	0.279528	0.507672	ATAD3C	ATPase family, AAA domain containing 3C
ENSG00000198546.14	12.4148	27.6238	20.0193	0.985391	0.652958	1.50912	0.131269	0.308088	ZNF511	zinc finger protein 511
ENSG00000178814.16	3.81567	10.5059	7.16076	0.98538	0.866136	1.13767	0.255257	0.480216	OPLAH	5-oxoprolinase (ATP-hydrolysing)
ENSG00000103485.17	183.763	373.632	278.697	0.985337	0.300598	3.27792	0.00104574	0.00680683	QPRT	quinolinate phosphoribosyltransferase
ENSG00000165066.12	0	2.98444	1.49222	0.985173	0.814578	1.20943	0.226499		NKX6-3	NK6 homeobox 3
ENSG00000170955.9	0	2.98444	1.49222	0.985173	0.814578	1.20943	0.226499		CAVIN3	caveolae associated protein 3
ENSG00000180921.6	0	2.98444	1.49222	0.985173	0.814578	1.20943	0.226499		FAM83H	family with sequence similarity 83 member H
ENSG00000181001.2	0	2.98444	1.49222	0.985173	0.814578	1.20943	0.226499		OR52N1	olfactory receptor family 52 subfamily N member 1
ENSG00000226409.2	0	2.98444	1.49222	0.985173	0.814578	1.20943	0.226499		AL450332.1
ENSG00000232947.1	0	2.98444	1.49222	0.985173	0.814578	1.20943	0.226499		LINC02543	long intergenic non-protein coding RNA 2543
ENSG00000253734.1	0	2.98444	1.49222	0.985173	0.814578	1.20943	0.226499		LINC01289	long intergenic non-protein coding RNA 1289
ENSG00000264151.5	0	2.98444	1.49222	0.985173	0.814578	1.20943	0.226499		AC090403.1
ENSG00000197461.13	33.3343	69.2395	51.2869	0.984746	0.534101	1.84374	0.0652205	0.1872	PDGFA	platelet derived growth factor subunit A
ENSG00000148908.14	21.8371	50.2091	36.0231	0.984601	0.657585	1.4973	0.134316	0.313231	RGS10	regulator of G protein signaling 10
ENSG00000140988.15	1761.15	3539	2650.07	0.984211	0.260586	3.77691	0.000158785	0.00133144	RPS2	ribosomal protein S2
ENSG00000123552.17	140.618	282.687	211.653	0.984164	0.285694	3.44483	0.000571428	0.00406587	USP45	ubiquitin specific peptidase 45
ENSG00000228434.1	19.3175	41.0184	30.1679	0.983928	0.571816	1.72071	0.0853037	0.227945	AC004951.1
ENSG00000131067.16	72.7145	148.387	110.551	0.983628	0.352489	2.79052	0.00526235	0.0260453	GGT7	gamma-glutamyltransferase 7
ENSG00000130826.17	126.734	257.876	192.305	0.983266	0.335693	2.92906	0.00339988	0.0182094	DKC1	dyskerin pseudouridine synthase 1
ENSG00000123485.11	100.447	205.597	153.022	0.983118	0.343689	2.86049	0.00422991	0.0217849	HJURP	Holliday junction recognition protein
ENSG00000175505.10	1.90783	6.47044	4.18914	0.983081	0.908227	1.08242	0.279067	0.507187	CLCF1	cardiotrophin like cytokine factor 1
ENSG00000135049.15	546.279	1089.3	817.79	0.982794	0.216267	4.54435	5.51062e-06	6.7812e-05	AGTPBP1	ATP/GTP binding protein 1
ENSG00000275401.1	4.26621	11.174	7.72008	0.981994	0.842647	1.16537	0.24387	0.465817	AL391095.3
ENSG00000158483.15	12.1367	27.195	19.6658	0.981757	0.655793	1.49705	0.13438	0.313287	FAM86C1	family with sequence similarity 86 member C1
ENSG00000112029.9	82.2147	167.297	124.756	0.98147	0.339654	2.88961	0.00385714	0.0202359	FBXO5	F-box protein 5
ENSG00000132424.14	925.443	1841.81	1383.62	0.98058	0.20802	4.71388	2.43041e-06	3.23623e-05	PNISR	PNN interacting serine and arginine rich protein
ENSG00000241186.9	1.62972	5.96889	3.7993	0.980496	0.910511	1.07686	0.281542	0.510032	TDGF1	teratocarcinoma-derived growth factor 1
ENSG00000115875.18	278.004	555.156	416.58	0.979785	0.240454	4.07473	4.60687e-05	0.000443471	SRSF7	serine and arginine rich splicing factor 7
ENSG00000184967.6	6.41319	16.4747	11.444	0.979325	0.791303	1.23761	0.215861	0.430078	NOC4L	nucleolar complex associated 4 homolog
ENSG00000176619.12	190.644	390.88	290.762	0.979249	0.375494	2.60789	0.00911013	0.0406201	LMNB2	lamin B2
ENSG00000184381.18	37.4558	76.6881	57.072	0.979182	0.462539	2.11697	0.034262	0.116243	PLA2G6	phospholipase A2 group VI
ENSG00000167635.11	539.249	1074.97	807.11	0.979146	0.223026	4.39028	1.13206e-05	0.000127815	ZNF146	zinc finger protein 146
ENSG00000105419.17	108.941	222.07	165.506	0.978662	0.335651	2.91571	0.00354878	0.0188824	MEIS3	Meis homeobox 3
ENSG00000143110.11	5.89593	14.4207	10.1583	0.978391	0.795058	1.23059	0.218476	0.433564	C1orf162	chromosome 1 open reading frame 162
ENSG00000006468.13	209.461	417.158	313.309	0.978178	0.260296	3.75795	0.000171312	0.00142284	ETV1	ETS variant 1
ENSG00000144278.14	60.1662	122.054	91.1101	0.977996	0.376119	2.60023	0.00931617	0.0412686	GALNT13	polypeptide N-acetylgalactosaminyltransferase 13
ENSG00000111144.9	341.14	681.381	511.261	0.977562	0.247161	3.95517	7.64796e-05	0.0006974	LTA4H	leukotriene A4 hydrolase
ENSG00000128309.16	51.6338	105.363	78.4983	0.977246	0.397883	2.45612	0.0140448	0.057791	MPST	mercaptopyruvate sulfurtransferase
ENSG00000138160.5	327.53	653.063	490.296	0.976566	0.252475	3.86797	0.000109747	0.000960146	KIF11	kinesin family member 11
ENSG00000121152.9	89.9405	184.111	137.026	0.975323	0.373991	2.60788	0.00911043	0.0406201	NCAPH	non-SMC condensin I complex subunit H
ENSG00000008311.14	245.843	488.162	367.003	0.975124	0.258247	3.77594	0.000159405	0.00133593	AASS	aminoadipate-semialdehyde synthase
ENSG00000158156.7	11.0632	24.6642	17.8637	0.974992	0.682401	1.42877	0.153071	0.343303	XKR8	XK related 8
ENSG00000117450.13	501.292	1000.02	750.656	0.974823	0.249761	3.90303	9.49961e-05	0.000847587	PRDX1	peroxiredoxin 1
ENSG00000145907.14	1282.45	2538.48	1910.46	0.9747	0.191094	5.10062	3.38548e-07	5.34981e-06	G3BP1	G3BP stress granule assembly factor 1
ENSG00000121716.20	16.4029	35.2409	25.8219	0.974463	0.59567	1.63591	0.101858	0.258321	PILRB	paired immunoglobin-like type 2 receptor beta
ENSG00000110871.14	64.4602	131.174	97.817	0.972002	0.370589	2.62286	0.00871953	0.0392329	COQ5	coenzyme Q5, methyltransferase
ENSG00000137672.12	23.3056	48.6814	35.9935	0.971231	0.550654	1.76378	0.0777695	0.212466	TRPC6	transient receptor potential cation channel subfamily C member 6
ENSG00000134504.12	90.7861	182.311	136.549	0.970426	0.349619	2.77567	0.00550884	0.0270864	KCTD1	potassium channel tetramerization domain containing 1
ENSG00000101868.10	273.504	542.146	407.825	0.969655	0.290849	3.33387	0.000856458	0.00573608	POLA1	DNA polymerase alpha 1, catalytic subunit
ENSG00000099917.17	172.25	347.292	259.771	0.969504	0.321677	3.0139	0.0025791	0.0144572	MED15	mediator complex subunit 15
ENSG00000153922.10	708.389	1398.38	1053.39	0.969447	0.201441	4.81257	1.49004e-06	2.06624e-05	CHD1	chromodomain helicase DNA binding protein 1
ENSG00000186603.5	1.62972	5.92103	3.77537	0.969052	0.911029	1.06369	0.287469	0.517202	HPDL	4-hydroxyphenylpyruvate dioxygenase like
ENSG00000223486.1	1.62972	5.92103	3.77537	0.969052	0.911029	1.06369	0.287469	0.517202	AC092198.1
ENSG00000080293.9	0	3.12802	1.56401	0.96898	0.810262	1.19589	0.231741		SCTR	secretin receptor
ENSG00000123454.10	0	3.12802	1.56401	0.96898	0.810262	1.19589	0.231741		DBH	dopamine beta-hydroxylase
ENSG00000183397.5	0	3.12802	1.56401	0.96898	0.810262	1.19589	0.231741		C19orf71	chromosome 19 open reading frame 71
ENSG00000143416.20	40.159	81.5601	60.8596	0.968896	0.439264	2.20572	0.0274034	0.0975356	SELENBP1	selenium binding protein 1
ENSG00000138413.13	452.4	897.467	674.934	0.968542	0.230597	4.20015	2.66738e-05	0.000276738	IDH1	isocitrate dehydrogenase (NADP(+)) 1, cytosolic
ENSG00000180071.19	21.7704	47.9425	34.8564	0.968099	0.594577	1.62821	0.103479	0.261255	ANKRD18A	ankyrin repeat domain 18A
ENSG00000135723.13	26.8042	55.9406	41.3724	0.967602	0.50342	1.92206	0.0545983	0.164925	FHOD1	formin homology 2 domain containing 1
ENSG00000165512.4	122.557	243.128	182.843	0.967421	0.304131	3.18094	0.001468	0.00906072	ZNF22	zinc finger protein 22
ENSG00000197119.12	138.921	275.905	207.413	0.967133	0.297157	3.25462	0.00113544	0.00730311	SLC25A29	solute carrier family 25 member 29
ENSG00000151576.10	110.198	220.9	165.549	0.967112	0.311529	3.10441	0.00190662	0.011239	QTRT2	queuine tRNA-ribosyltransferase accessory subunit 2
ENSG00000162722.8	4.54432	11.7712	8.15777	0.966525	0.850963	1.1358	0.256039	0.48081	TRIM58	tripartite motif containing 58
ENSG00000109576.13	56.4562	113.79	85.123	0.965736	0.39925	2.41888	0.0155686	0.0626364	AADAT	aminoadipate aminotransferase
ENSG00000179240.9	56.6287	114.243	85.4361	0.965528	0.39691	2.43261	0.0149904	0.0606671	AP002360.1
ENSG00000059588.9	313.24	617.929	465.585	0.965405	0.267832	3.60452	0.000312735	0.00241874	TARBP1	TAR (HIV-1) RNA binding protein 1
ENSG00000102854.15	1.62972	6.18329	3.9065	0.96483	0.913105	1.05665	0.290673	0.520307	MSLN	mesothelin
ENSG00000225511.6	1.62972	6.18329	3.9065	0.96483	0.913105	1.05665	0.290673	0.520307	LINC00475	long intergenic non-protein coding RNA 475
ENSG00000104047.14	194.938	384.802	289.87	0.964059	0.286716	3.36242	0.000772627	0.00524833	DTWD1	DTW domain containing 1
ENSG00000182156.9	0	4.08327	2.04163	0.963878	0.805326	1.19688	0.231354		ENPP7	ectonucleotide pyrophosphatase/phosphodiesterase 7
ENSG00000154832.14	51.4224	104.672	78.0471	0.963661	0.401324	2.40121	0.0163412	0.0649807	CXXC1	CXXC finger protein 1
ENSG00000155561.14	520.126	1023.31	771.72	0.963635	0.211333	4.5598	5.12035e-06	6.34056e-05	NUP205	nucleoporin 205
ENSG00000020181.17	32.0104	65.1811	48.5957	0.963427	0.481478	2.00098	0.0453946	0.143901	ADGRA2	adhesion G protein-coupled receptor A2
ENSG00000007314.12	15.4351	33.2098	24.3225	0.963395	0.661306	1.45681	0.14517	0.331087	SCN4A	sodium voltage-gated channel alpha subunit 4
ENSG00000114859.15	69.1769	139.386	104.282	0.962889	0.360908	2.66796	0.00763133	0.0353263	CLCN2	chloride voltage-gated channel 2
ENSG00000104884.14	103.362	207.793	155.578	0.962448	0.331203	2.90592	0.00366181	0.0193921	ERCC2	ERCC excision repair 2, TFIIH core complex helicase subunit
ENSG00000104903.4	0	2.93658	1.46829	0.962282	0.809617	1.18856	0.234611		LYL1	LYL1, basic helix-loop-helix family member
ENSG00000225725.4	0	2.93658	1.46829	0.962282	0.809617	1.18856	0.234611		FAM66E	family with sequence similarity 66 member E
ENSG00000250949.1	0	2.93658	1.46829	0.962282	0.809617	1.18856	0.234611		AC093534.2
ENSG00000255154.7	0	2.93658	1.46829	0.962282	0.809617	1.18856	0.234611		HTD2	hydroxyacyl-thioester dehydratase type 2
ENSG00000267711.1	0	2.93658	1.46829	0.962282	0.809617	1.18856	0.234611		AC060766.6
ENSG00000283073.1	0.901071	4.79923	2.85015	0.962023	0.907923	1.05959	0.289333	0.519308	SMUG1-AS1	SMUG1 antisense RNA 1
ENSG00000116478.11	179.136	355.03	267.083	0.961872	0.271504	3.54276	0.000395968	0.00297619	HDAC1	histone deacetylase 1
ENSG00000284646.1	2.35837	7.23426	4.79631	0.961601	0.897008	1.07201	0.283716	0.512911	AL031291.1
ENSG00000163811.11	263.854	520.419	392.136	0.961317	0.241451	3.98141	6.85078e-05	0.000633889	WDR43	WD repeat domain 43
ENSG00000276529.1	4.71674	11.8899	8.30333	0.960531	0.828828	1.1589	0.246496	0.469401	AP001505.2
ENSG00000137804.12	295.246	585.297	440.272	0.959757	0.265318	3.61739	0.00029759	0.00231984	NUSAP1	nucleolar and spindle associated protein 1
ENSG00000166126.10	2.80891	8.18951	5.49921	0.959435	0.883059	1.08649	0.277262	0.505541	AMN	amnion associated transmembrane protein
ENSG00000274750.2	95.8199	191.395	143.607	0.959409	0.374238	2.56363	0.0103584	0.0450858	HIST1H3E	histone cluster 1 H3 family member e
ENSG00000184465.15	308.468	607.542	458.005	0.959358	0.295265	3.24914	0.00115752	0.00743603	WDR27	WD repeat domain 27
ENSG00000187837.3	617.848	1222.25	920.048	0.958895	0.295902	3.24059	0.00119283	0.00761622	HIST1H1C	histone cluster 1 H1 family member c
ENSG00000119705.9	74.4109	149.724	112.067	0.958743	0.360483	2.65961	0.0078232	0.0360766	SLIRP	SRA stem-loop interacting RNA binding protein
ENSG00000187607.15	129.009	254.346	191.678	0.9585	0.31201	3.07202	0.00212616	0.0123119	ZNF286A	zinc finger protein 286A
ENSG00000128191.15	159.429	313.682	236.556	0.958232	0.303435	3.15795	0.00158883	0.00969624	DGCR8	DGCR8, microprocessor complex subunit
ENSG00000149273.14	1684.54	3342.2	2513.37	0.958037	0.307377	3.11682	0.00182815	0.0108415	RPS3	ribosomal protein S3
ENSG00000160124.9	53.7141	108.108	80.911	0.957818	0.398011	2.40651	0.0161058	0.0642884	CCDC58	coiled-coil domain containing 58
ENSG00000164076.16	116.005	234.697	175.351	0.957502	0.372965	2.56727	0.0102503	0.0447561	CAMKV	CaM kinase like vesicle associated
ENSG00000108001.13	79.7394	162.883	121.311	0.956913	0.409524	2.33665	0.0194575	0.0746204	EBF3	early B-cell factor 3
ENSG00000140525.17	342.547	675.591	509.069	0.956822	0.245438	3.89843	9.68175e-05	0.000861396	FANCI	Fanconi anemia complementation group I
ENSG00000014138.8	97.7555	193.801	145.778	0.956769	0.319268	2.99676	0.00272863	0.0151485	POLA2	DNA polymerase alpha 2, accessory subunit
ENSG00000182263.13	392.307	768.974	580.64	0.956533	0.225582	4.2403	2.2322e-05	0.000235631	FIGN	fidgetin, microtubule severing factor
ENSG00000073792.15	666.389	1303.33	984.858	0.955533	0.204734	4.6672	3.05329e-06	4.00131e-05	IGF2BP2	insulin like growth factor 2 mRNA binding protein 2
ENSG00000163029.15	302.01	591.496	446.753	0.955303	0.236664	4.03653	5.42477e-05	0.00051434	SMC6	structural maintenance of chromosomes 6
ENSG00000161847.13	17.0259	36.2919	26.6589	0.954242	0.593864	1.60684	0.10809	0.269438	RAVER1	ribonucleoprotein, PTB binding 1
ENSG00000078687.17	282.576	555.604	419.09	0.954072	0.259409	3.67787	0.000235188	0.001879	TNRC6C	trinucleotide repeat containing 6C
ENSG00000170509.11	2.08026	6.82842	4.45434	0.95375	0.902639	1.05662	0.290683	0.520307	HSD17B13	hydroxysteroid 17-beta dehydrogenase 13
ENSG00000237515.8	52.8018	108.612	80.7066	0.953454	0.441998	2.15715	0.0309943	0.107615	SHISA9	shisa family member 9
ENSG00000131389.16	162.466	322.787	242.626	0.953448	0.357504	2.66695	0.00765423	0.0353907	SLC6A6	solute carrier family 6 member 6
ENSG00000185339.8	61.2787	121.884	91.5811	0.953041	0.393381	2.42269	0.0154059	0.0621408	TCN2	transcobalamin 2
ENSG00000160305.17	291.075	568.911	429.993	0.952801	0.264287	3.60517	0.000311944	0.00241451	DIP2A	disco interacting protein 2 homolog A
ENSG00000105281.12	85.7133	171.572	128.643	0.95273	0.345935	2.75407	0.00588583	0.0286182	SLC1A5	solute carrier family 1 member 5
ENSG00000172009.14	60.2719	119.785	90.0287	0.952645	0.379141	2.51264	0.011983	0.0507802	THOP1	thimet oligopeptidase 1
ENSG00000131323.14	264.382	517.432	390.907	0.952529	0.244779	3.89138	9.96764e-05	0.000883834	TRAF3	TNF receptor associated factor 3
ENSG00000282936.1	11.1299	24.8787	18.0043	0.952131	0.676134	1.4082	0.159073	0.352776	AC004706.4
ENSG00000133067.17	4.09378	11.1969	7.64535	0.952061	0.881082	1.08056	0.279894	0.50806	LGR6	leucine rich repeat containing G protein-coupled receptor 6
ENSG00000074071.14	31.3095	64.9916	48.1505	0.950547	0.501009	1.89727	0.0577927	0.172175	MRPS34	mitochondrial ribosomal protein S34
ENSG00000170899.10	247.718	487.463	367.59	0.950473	0.273974	3.46921	0.000521992	0.00376864	GSTA4	glutathione S-transferase alpha 4
ENSG00000228065.10	15.2904	33.2117	24.2511	0.950344	0.619803	1.5333	0.125202	0.298252	LINC01515	long intergenic non-protein coding RNA 1515
ENSG00000171159.4	18.8558	42.8102	30.833	0.950296	0.677622	1.4024	0.160797	0.355231	C9orf16	chromosome 9 open reading frame 16
ENSG00000120539.14	144.2	287.49	215.845	0.950227	0.327176	2.90433	0.00368042	0.019471	MASTL	microtubule associated serine/threonine kinase like
ENSG00000146021.14	102.578	201.943	152.26	0.950212	0.316053	3.00649	0.0026428	0.0147815	KLHL3	kelch like family member 3
ENSG00000272720.1	4.54432	11.6985	8.1214	0.949968	0.857606	1.1077	0.267993	0.494996	AL022322.1
ENSG00000213967.10	50.3879	100.47	75.4289	0.949855	0.402628	2.35914	0.0183174	0.0712726	ZNF726	zinc finger protein 726
ENSG00000168517.10	4.05482	12.0335	8.04415	0.949853	0.876019	1.08428	0.278239	0.506501	HEXIM2	hexamethylene bisacetamide inducible 2
ENSG00000158813.17	36.9663	74.8963	55.9313	0.949762	0.469459	2.0231	0.043063	0.13832	EDA	ectodysplasin A
ENSG00000260142.1	6.73027	16.1168	11.4235	0.949758	0.817197	1.16221	0.245148	0.46757	AC068135.2
ENSG00000247626.4	43.513	89.1504	66.3317	0.94915	0.456143	2.08082	0.0374506	0.124144	MARS2	methionyl-tRNA synthetase 2, mitochondrial
ENSG00000170893.3	3.8824	10.9347	7.40853	0.949085	0.86312	1.0996	0.271508	0.498979	TRH	thyrotropin releasing hormone
ENSG00000260895.1	1.80214	6.82842	4.31528	0.948694	0.911897	1.04035	0.298176	0.528788	AP003071.1
ENSG00000109046.14	1161.11	2263.64	1712.38	0.94857	0.227323	4.17278	3.00901e-05	0.000307724	WSB1	WD repeat and SOCS box containing 1
ENSG00000101546.12	60.4833	120.14	90.3114	0.948302	0.416676	2.27587	0.0228536	0.0848874	RBFA	ribosome binding factor A (putative)
ENSG00000145703.15	419.717	816.786	618.252	0.948212	0.229478	4.13204	3.59559e-05	0.000359993	IQGAP2	IQ motif containing GTPase activating protein 2
ENSG00000273702.1	4.61105	12.1522	8.38161	0.947189	0.840113	1.12745	0.25955	0.485335	AC091271.1
ENSG00000144199.11	29.1626	59.5702	44.3664	0.946331	0.48814	1.93865	0.0525444	0.160084	FAHD2B	fumarylacetoacetate hydrolase domain containing 2B
ENSG00000185513.14	149.161	291.304	220.233	0.94546	0.313649	3.01439	0.00257495	0.0144482	L3MBTL1	L3MBTL1, histone methyl-lysine binding protein
ENSG00000136378.14	70.5563	142.35	106.453	0.945355	0.396668	2.38324	0.0171609	0.0676251	ADAMTS7	ADAM metallopeptidase with thrombospondin type 1 motif 7
ENSG00000270019.1	11.408	25.2596	18.3338	0.945144	0.686658	1.37644	0.168685	0.365806	AC110769.2
ENSG00000167553.15	252.223	493.871	373.047	0.944576	0.255875	3.69155	0.000222889	0.00179624	TUBA1C	tubulin alpha 1c
ENSG00000179136.6	2.08026	6.78056	4.43041	0.94424	0.903458	1.04514	0.295958	0.526159	LINC00670	long intergenic non-protein coding RNA 670
ENSG00000025796.13	620.89	1203.97	912.432	0.942027	0.214744	4.38673	1.15066e-05	0.000129451	SEC63	SEC63 homolog, protein translocation regulator
ENSG00000158715.5	22.3656	46.3192	34.3424	0.941973	0.53773	1.75176	0.0798153	0.216476	SLC45A3	solute carrier family 45 member 3
ENSG00000262801.5	2.53079	7.78367	5.15723	0.941485	0.892869	1.05445	0.291677	0.521434	U91319.1
ENSG00000214534.5	0.901071	4.65565	2.77836	0.940793	0.907257	1.03696	0.299753	0.530866	ZNF705E	zinc finger protein 705E
ENSG00000116741.7	45.8713	93.1609	69.5161	0.940776	0.453124	2.0762	0.0378754	0.125327	RGS2	regulator of G protein signaling 2
ENSG00000255366.1	7.69807	17.7401	12.7191	0.940678	0.747544	1.25836	0.208262	0.419542	AC120036.5
ENSG00000187514.16	1188.22	2302.84	1745.53	0.938594	0.220193	4.26261	2.02056e-05	0.000215312	PTMA	prothymosin, alpha
ENSG00000240996.1	5.79023	14.1105	9.95038	0.937391	0.795472	1.17841	0.238634	0.459151	AL157400.4
ENSG00000197958.12	1225.62	2380.6	1803.11	0.937346	0.251667	3.72454	0.00019567	0.00160232	RPL12	ribosomal protein L12
ENSG00000196436.8	2.35837	7.13854	4.74846	0.937254	0.89998	1.04142	0.297682	0.528091	NPIPB15	nuclear pore complex interacting protein family member B15
ENSG00000273771.1	2.35837	7.13854	4.74846	0.937254	0.89998	1.04142	0.297682	0.528091	AC024337.2
ENSG00000240694.8	464.754	898.53	681.642	0.937201	0.23192	4.04106	5.32098e-05	0.000505413	PNMA2	paraneoplastic Ma antigen 2
ENSG00000226686.7	22.5102	45.674	34.0921	0.93672	0.568615	1.64737	0.0994816	0.254055	LINC01535	long intergenic non-protein coding RNA 1535
ENSG00000122574.10	90.2021	177.367	133.784	0.936506	0.390915	2.39568	0.0165895	0.0657229	WIPF3	WAS/WASL interacting protein family member 3
ENSG00000100578.14	232.344	450.136	341.24	0.936487	0.259924	3.60293	0.000314653	0.00243238	KIAA0586	KIAA0586
ENSG00000245694.9	91.2088	177.661	134.435	0.936268	0.341983	2.73777	0.00618579	0.0297095	CRNDE	colorectal neoplasia differentially expressed
ENSG00000158402.18	40.3314	80.3196	60.3255	0.935838	0.446125	2.0977	0.0359313	0.120555	CDC25C	cell division cycle 25C
ENSG00000183421.11	11.6862	25.2366	18.4614	0.935466	0.664708	1.40733	0.159329	0.353044	RIPK4	receptor interacting serine/threonine kinase 4
ENSG00000135451.12	46.0939	90.9441	68.519	0.935302	0.452124	2.06869	0.0385756	0.127017	TROAP	trophinin associated protein
ENSG00000164241.13	27.9556	56.0363	41.996	0.935134	0.531949	1.75794	0.0787582	0.214311	C5orf63	chromosome 5 open reading frame 63
ENSG00000143924.18	470.472	910.431	690.452	0.934747	0.224806	4.15801	3.21037e-05	0.000325358	EML4	echinoderm microtubule associated protein like 4
ENSG00000182979.17	128.737	254.112	191.424	0.93456	0.333322	2.80378	0.00505079	0.0251724	MTA1	metastasis associated 1
ENSG00000182010.10	143.81	278.775	211.292	0.934483	0.284187	3.28827	0.00100806	0.00659704	RTKN2	rhotekin 2
ENSG00000165300.7	394.966	761.986	578.476	0.934229	0.248863	3.75399	0.000174043	0.00144323	SLITRK5	SLIT and NTRK like family member 5
ENSG00000102796.10	21.4645	44.1943	32.8294	0.934223	0.545378	1.71298	0.0867159	0.2307	DHRS12	dehydrogenase/reductase 12
ENSG00000204962.5	13.9778	29.3678	21.6728	0.934094	0.654662	1.42683	0.153628	0.34429	PCDHA8	protocadherin alpha 8
ENSG00000161547.16	281.58	543.58	412.58	0.933464	0.236601	3.9453	7.96993e-05	0.000721742	SRSF2	serine and arginine rich splicing factor 2
ENSG00000101347.8	221.453	431.515	326.484	0.933295	0.323891	2.88151	0.00395773	0.0206466	SAMHD1	SAM and HD domain containing deoxynucleoside triphosphate triphosphohydrolase 1
ENSG00000261404.6	5.79023	14.0627	9.92646	0.932972	0.796589	1.17121	0.241515	0.46311	AC138627.1
ENSG00000143858.11	50.9884	107.059	79.0237	0.932616	0.562988	1.65655	0.0976112	0.250825	SYT2	synaptotagmin 2
ENSG00000136450.12	620.841	1194.7	907.771	0.932407	0.230048	4.05309	5.05448e-05	0.000482429	SRSF1	serine and arginine rich splicing factor 1
ENSG00000265542.5	2.08026	6.7327	4.40648	0.93163	0.904747	1.02971	0.303144	0.534286	AC015845.2
ENSG00000107147.12	1.17919	4.70351	2.94135	0.931416	0.913135	1.02002	0.307719	0.539691	KCNT1	potassium sodium-activated channel subfamily T member 1
ENSG00000234423.1	1.17919	4.70351	2.94135	0.931416	0.913135	1.02002	0.307719	0.539691	LINC01250	long intergenic non-protein coding RNA 1250
ENSG00000275763.3	1.17919	4.70351	2.94135	0.931416	0.913135	1.02002	0.307719	0.539691	C18orf65	chromosome 18 open reading frame 65
ENSG00000243943.9	191.017	368.47	279.744	0.931151	0.285183	3.2651	0.00109424	0.00707278	ZNF512	zinc finger protein 512
ENSG00000072786.12	70.0113	137.784	103.898	0.931139	0.379241	2.45527	0.0140778	0.0578965	STK10	serine/threonine kinase 10
ENSG00000258643.5	4.71674	11.5798	8.14827	0.931053	0.829714	1.12214	0.261805	0.487569	BCL2L2-PABPN1	BCL2L2-PABPN1 readthrough
ENSG00000157992.12	3.08702	8.45177	5.7694	0.930702	0.883049	1.05396	0.2919	0.521476	KRTCAP3	keratinocyte associated protein 3
ENSG00000162714.12	237.327	458.055	347.691	0.930169	0.247495	3.75834	0.000171045	0.00142216	ZNF496	zinc finger protein 496
ENSG00000163918.10	94.4848	185.92	140.202	0.930104	0.341076	2.72697	0.00639193	0.0305133	RFC4	replication factor C subunit 4
ENSG00000086189.9	47.6179	93.2586	70.4383	0.929331	0.429656	2.16296	0.030544	0.106373	DIMT1	DIM1 dimethyladenosine transferase 1 homolog
ENSG00000170684.8	1.4573	5.56305	3.51017	0.929114	0.912828	1.01784	0.308753	0.540236	ZNF296	zinc finger protein 296
ENSG00000272716.1	1.4573	5.56305	3.51017	0.929114	0.912828	1.01784	0.308753	0.540236	AL121658.1
ENSG00000273344.1	16.2972	34.19	25.2436	0.928414	0.600622	1.54576	0.122164	0.293235	PAXIP1-AS1	PAXIP1 antisense RNA 1 (head to head)
ENSG00000049541.10	69.2047	137.717	103.461	0.928056	0.39198	2.36761	0.0179033	0.0700076	RFC2	replication factor C subunit 2
ENSG00000174886.12	11.5805	25.3802	18.4803	0.928054	0.673079	1.37882	0.167951	0.365083	NDUFA11	NADH:ubiquinone oxidoreductase subunit A11
ENSG00000215271.7	88.945	173.337	131.141	0.927835	0.331761	2.7967	0.00516279	0.0256089	HOMEZ	homeobox and leucine zipper encoding
ENSG00000117593.9	103.585	200.702	152.144	0.927513	0.322072	2.87983	0.00397895	0.0207366	DARS2	aspartyl-tRNA synthetase 2, mitochondrial
ENSG00000214941.7	50.627	100.299	75.4633	0.927453	0.426236	2.17591	0.0295617	0.10374	ZSWIM7	zinc finger SWIM-type containing 7
ENSG00000079616.12	119.515	234.965	177.24	0.927121	0.342052	2.71047	0.0067188	0.0318037	KIF22	kinesin family member 22
ENSG00000146966.12	182.729	355.625	269.177	0.927021	0.297043	3.12083	0.00180343	0.0107394	DENND2A	DENN domain containing 2A
ENSG00000144354.13	132.202	254.42	193.311	0.926358	0.308767	3.00019	0.00269813	0.0150109	CDCA7	cell division cycle associated 7
ENSG00000130958.11	59.5321	118.779	89.1553	0.925388	0.430101	2.15156	0.0314322	0.108895	SLC35D2	solute carrier family 35 member D2
ENSG00000107443.15	181.761	352.526	267.144	0.924902	0.281323	3.28769	0.00101014	0.00660565	CCNJ	cyclin J
ENSG00000197256.10	90.6804	176.061	133.371	0.924819	0.327538	2.82355	0.00474948	0.0239101	KANK2	KN motif and ankyrin repeat domains 2
ENSG00000187951.10	24.3124	49.0662	36.6893	0.924651	0.55701	1.66003	0.0969091	0.24951	ARHGAP11B	Rho GTPase activating protein 11B
ENSG00000003137.8	29.4129	58.4484	43.9306	0.924249	0.53199	1.73734	0.0823267	0.221645	CYP26B1	cytochrome P450 family 26 subfamily B member 1
ENSG00000124493.13	2.98133	8.64321	5.81227	0.923072	0.882743	1.04569	0.295706	0.526127	GRM4	glutamate metabotropic receptor 4
ENSG00000183032.11	2.98133	8.64321	5.81227	0.923072	0.882743	1.04569	0.295706	0.526127	SLC25A21	solute carrier family 25 member 21
ENSG00000249115.8	47.0505	93.9516	70.501	0.922791	0.42915	2.15027	0.0315336	0.109126	HAUS5	HAUS augmin like complex subunit 5
ENSG00000277147.4	19.3175	39.2036	29.2605	0.922565	0.578966	1.59347	0.111055	0.274739	LINC00869	long intergenic non-protein coding RNA 869
ENSG00000144749.13	294.434	565.139	429.787	0.922353	0.237012	3.89159	9.95901e-05	0.000883567	LRIG1	leucine rich repeats and immunoglobulin like domains 1
ENSG00000160678.11	0.901071	4.6078	2.75443	0.922315	0.905772	1.01826	0.308553	0.540236	S100A1	S100 calcium binding protein A1
ENSG00000214946.14	0.901071	4.6078	2.75443	0.922315	0.905772	1.01826	0.308553	0.540236	TBC1D26	TBC1 domain family member 26
ENSG00000146067.15	120.677	232.645	176.661	0.922141	0.298618	3.08803	0.00201486	0.0117538	FAM193B	family with sequence similarity 193 member B
ENSG00000127054.20	86.8925	169.995	128.443	0.921788	0.346792	2.65804	0.00785964	0.036178	INTS11	integrator complex subunit 11
ENSG00000142396.10	55.5552	108.181	81.868	0.921352	0.390838	2.35738	0.0184045	0.0715586	AC020915.1
ENSG00000163273.3	5.51212	14.1833	9.8477	0.920804	0.836653	1.10058	0.271079	0.498483	NPPC	natriuretic peptide C
ENSG00000261462.1	1.35161	5.70662	3.52911	0.920803	0.913225	1.0083	0.313312	0.544524	AC004023.1
ENSG00000153551.13	33.3119	70.0033	51.6576	0.920667	0.578003	1.59284	0.111196	0.275001	CMTM7	CKLF like MARVEL transmembrane domain containing 7
ENSG00000110074.10	75.8794	146.477	111.178	0.920571	0.358641	2.56683	0.0102632	0.0447831	FOXRED1	FAD dependent oxidoreductase domain containing 1
ENSG00000169299.13	104.102	201.221	152.662	0.920449	0.332921	2.76477	0.00569637	0.0278432	PGM2	phosphoglucomutase 2
ENSG00000075914.12	72.581	140.604	106.592	0.920135	0.354841	2.59309	0.00951177	0.042005	EXOSC7	exosome component 7
ENSG00000198276.15	26.209	54.5565	40.3828	0.919936	0.553895	1.66085	0.0967442	0.249166	UCKL1	uridine-cytidine kinase 1 like 1
ENSG00000100031.18	7.07511	16.021	11.5481	0.919808	0.770765	1.19337	0.232725	0.452316	GGT1	gamma-glutamyltransferase 1
ENSG00000103460.16	143.655	278.562	211.108	0.919783	0.303676	3.02883	0.00245501	0.0138891	TOX3	TOX high mobility group box family member 3
ENSG00000131351.14	24.7629	49.3744	37.0687	0.91874	0.539062	1.70433	0.0883196	0.233585	HAUS8	HAUS augmin like complex subunit 8
ENSG00000167080.8	3.08702	8.40391	5.74547	0.91856	0.885353	1.03751	0.299499	0.530477	B4GALNT2	beta-1,4-N-acetyl-galactosaminyltransferase 2
ENSG00000165379.13	48.4523	94.1889	71.3206	0.918414	0.445056	2.06359	0.0390565	0.128305	LRFN5	leucine rich repeat and fibronectin type III domain containing 5
ENSG00000153303.16	0.450535	3.7004	2.07547	0.918115	0.875256	1.04897	0.294193		FRMD1	FERM domain containing 1
ENSG00000270195.1	0.450535	3.7004	2.07547	0.918115	0.875256	1.04897	0.294193		AC016773.1
ENSG00000283696.1	0.450535	3.7004	2.07547	0.918115	0.875256	1.04897	0.294193		AL592295.4
ENSG00000088247.17	441.515	850.537	646.026	0.918008	0.277891	3.30348	0.000954941	0.00630822	KHSRP	KH-type splicing regulatory protein
ENSG00000247877.6	5.3397	12.9887	9.16422	0.917765	0.811246	1.1313	0.257928	0.483449	AC021086.1
ENSG00000131127.13	218.628	417.255	317.941	0.917719	0.279841	3.27943	0.00104015	0.00677888	ZNF141	zinc finger protein 141
ENSG00000256742.1	11.2356	23.9713	17.6034	0.91744	0.674617	1.35994	0.173848	0.372169	AC145422.1
ENSG00000182362.13	28.7787	58.1612	43.47	0.91714	0.501027	1.83052	0.0671724	0.191146	YBEY	ybeY metallopeptidase (putative)
ENSG00000148303.16	1736.32	3349.44	2542.88	0.915035	0.326434	2.80312	0.00506106	0.0252117	RPL7A	ribosomal protein L7a
ENSG00000177602.5	31.2038	63.3912	47.2975	0.914789	0.506001	1.80788	0.0706251	0.197894	HASPIN	histone H3 associated protein kinase
ENSG00000149554.12	192.73	368.786	280.758	0.913818	0.262049	3.48721	0.000488092	0.00356974	CHEK1	checkpoint kinase 1
ENSG00000130935.9	215.746	413.718	314.732	0.913648	0.265752	3.43797	0.000586102	0.00414437	NOL11	nucleolar protein 11
ENSG00000188493.14	63.3477	124.298	93.8226	0.913296	0.38614	2.36519	0.0180208	0.0703794	C19orf54	chromosome 19 open reading frame 54
ENSG00000146414.15	634.196	1203.79	918.992	0.912801	0.232567	3.92489	8.67677e-05	0.000779473	SHPRH	SNF2 histone linker PHD RING helicase
ENSG00000105202.8	162.522	312.03	237.276	0.912332	0.284607	3.20558	0.0013479	0.0084386	FBL	fibrillarin
ENSG00000165732.12	477.692	908.942	693.317	0.91137	0.229515	3.97085	7.16172e-05	0.000659557	DDX21	DExD-box helicase 21
ENSG00000103091.14	197.035	375.753	286.394	0.911127	0.269088	3.38598	0.000709253	0.00488745	WDR59	WD repeat domain 59
ENSG00000169045.17	623.237	1191.04	907.138	0.911126	0.259094	3.51659	0.000437136	0.00324685	HNRNPH1	heterogeneous nuclear ribonucleoprotein H1
ENSG00000138621.11	25.3858	50.4503	37.9181	0.911047	0.526274	1.73113	0.0834292	0.223963	PPCDC	phosphopantothenoylcysteine decarboxylase
ENSG00000164985.14	824.111	1561.08	1192.59	0.910945	0.19951	4.56591	4.97336e-06	6.17316e-05	PSIP1	PC4 and SFRS1 interacting protein 1
ENSG00000141384.12	48.1742	93.092	70.6331	0.910912	0.437765	2.08083	0.0374497	0.124144	TAF4B	TATA-box binding protein associated factor 4b
ENSG00000133247.13	26.565	52.7666	39.6658	0.910879	0.523764	1.7391	0.0820167	0.220962	KMT5C	lysine methyltransferase 5C
ENSG00000132781.17	43.1404	83.8994	63.5199	0.910203	0.42823	2.1255	0.0335447	0.114302	MUTYH	mutY DNA glycosylase
ENSG00000130713.15	136.88	260.839	198.86	0.910027	0.309032	2.94477	0.00323196	0.0174804	EXOSC2	exosome component 2
ENSG00000118777.10	5.3397	12.8452	9.09243	0.909815	0.809594	1.12379	0.261101	0.486677	ABCG2	ATP binding cassette subfamily G member 2 (Junior blood group)
ENSG00000021762.19	54.4037	106.534	80.4691	0.909647	0.399853	2.27495	0.0229088	0.0849378	OSBPL5	oxysterol binding protein like 5
ENSG00000100473.15	51.4891	101.352	76.4208	0.909053	0.41529	2.18896	0.0285998	0.10104	COCH	cochlin
ENSG00000125571.9	0.450535	3.43814	1.94434	0.908003	0.879343	1.03259	0.301794		IL37	interleukin 37
ENSG00000140368.12	0.450535	3.43814	1.94434	0.908003	0.879343	1.03259	0.301794		PSTPIP1	proline-serine-threonine phosphatase interacting protein 1
ENSG00000197859.9	0.450535	3.43814	1.94434	0.908003	0.879343	1.03259	0.301794		ADAMTSL2	ADAMTS like 2
ENSG00000272892.1	0.450535	3.43814	1.94434	0.908003	0.879343	1.03259	0.301794		AL133551.1
ENSG00000175287.18	2.35837	6.87628	4.61732	0.907953	0.899277	1.00965	0.312664	0.543819	PHYHD1	phytanoyl-CoA dioxygenase domain containing 1
ENSG00000100650.15	517.6	982.502	750.051	0.907819	0.229452	3.95646	7.60676e-05	0.000694045	SRSF5	serine and arginine rich splicing factor 5
ENSG00000272049.1	0.72865	3.89184	2.31024	0.907438	0.893073	1.01609	0.309589		AC091965.4
ENSG00000178105.9	176.511	335.119	255.815	0.906886	0.269538	3.36459	0.000766577	0.00522301	DDX10	DEAD-box helicase 10
ENSG00000135750.14	70.6342	137.805	104.22	0.906814	0.42572	2.13007	0.0331658	0.113428	KCNK1	potassium two pore domain channel subfamily K member 1
ENSG00000022567.9	53.9922	104.528	79.2602	0.906798	0.392179	2.3122	0.0207665	0.0783235	SLC45A4	solute carrier family 45 member 4
ENSG00000125618.16	5.27297	12.4872	8.88008	0.906465	0.838049	1.08164	0.279414	0.507582	PAX8	paired box 8
ENSG00000111783.12	433.005	817.961	625.483	0.906372	0.230607	3.93037	8.48162e-05	0.000762813	RFX4	regulatory factor X4
ENSG00000171757.15	21.8483	43.7176	32.7829	0.904852	0.558819	1.61922	0.1054	0.264443	LRRC34	leucine rich repeat containing 34
ENSG00000256092.2	2.80891	7.83153	5.32022	0.903618	0.887821	1.01779	0.308776	0.540236	AC137767.1
ENSG00000160111.12	51.0776	99.1088	75.0932	0.902764	0.401792	2.24685	0.0246499	0.0899108	CPAMD8	C3 and PZP like, alpha-2-macroglobulin domain containing 8
ENSG00000228126.1	2.80891	7.87939	5.34415	0.902447	0.889479	1.01458	0.310306	0.541574	FALEC	focally amplified long non-coding RNA in epithelial cancer
ENSG00000121621.6	101.026	192.132	146.579	0.902001	0.351364	2.56714	0.0102542	0.0447561	KIF18A	kinesin family member 18A
ENSG00000141959.16	122.68	234.965	178.822	0.901879	0.314384	2.86871	0.00412143	0.0213453	PFKL	phosphofructokinase, liver type
ENSG00000159063.12	131.462	249.525	190.494	0.901847	0.291079	3.09829	0.00194638	0.0114221	ALG8	ALG8, alpha-1,3-glucosyltransferase
ENSG00000085491.15	58.4308	112.503	85.4671	0.901212	0.382442	2.35647	0.0184497	0.0717165	SLC25A24	solute carrier family 25 member 24
ENSG00000158292.6	89.2508	171.951	130.601	0.901201	0.350636	2.57019	0.0101642	0.0444497	GPR153	G protein-coupled receptor 153
ENSG00000185504.16	21.2531	43.8612	32.5571	0.900902	0.583557	1.54381	0.122634	0.294049	FAAP100	Fanconi anemia core complex associated protein 100
ENSG00000135960.9	1.17919	4.6078	2.89349	0.900598	0.912294	0.98718	0.323555	0.556367	EDAR	ectodysplasin A receptor
ENSG00000077684.15	231.493	436.211	333.852	0.900424	0.273717	3.28962	0.00100321	0.00657624	JADE1	jade family PHD finger 1
ENSG00000265681.7	10.9575	23.3261	17.1418	0.899839	0.686452	1.31086	0.189907	0.394267	RPL17	ribosomal protein L17
ENSG00000134744.13	897.248	1685.3	1291.27	0.899264	0.197428	4.55491	5.24085e-06	6.4644e-05	ZCCHC11	zinc finger CCHC-type containing 11
ENSG00000255192.5	0.72865	3.84398	2.28631	0.899259	0.892522	1.00755	0.313671		NANOGP8	Nanog homeobox pseudogene 8
ENSG00000130475.14	34.3688	66.59	50.4794	0.898505	0.475758	1.88857	0.0589489	0.174667	FCHO1	FCH domain only 1
ENSG00000248103.1	28.751	56.0363	42.3936	0.898439	0.508321	1.76746	0.0771507	0.211288	AC008443.3
ENSG00000229546.1	0.72865	3.98755	2.3581	0.897546	0.89011	1.00835	0.313284		LINC00428	long intergenic non-protein coding RNA 428
ENSG00000245937.7	103.346	195.4	149.373	0.897444	0.323909	2.77066	0.00559423	0.0274206	LINC01184	long intergenic non-protein coding RNA 1184
ENSG00000272143.1	3.53756	9.04904	6.2933	0.897432	0.867603	1.03438	0.300958	0.532103	FGF14-AS2	FGF14 antisense RNA 2
ENSG00000186280.6	11.3024	24.4728	17.8876	0.897115	0.686976	1.30589	0.19159	0.396194	KDM4D	lysine demethylase 4D
ENSG00000163322.13	213.371	402.04	307.706	0.896416	0.262374	3.41656	0.000634178	0.00444603	ABRAXAS1	abraxas 1, BRCA1 A complex subunit
ENSG00000114948.12	228.979	430.977	329.978	0.896139	0.259682	3.45091	0.000558699	0.00399337	ADAM23	ADAM metallopeptidase domain 23
ENSG00000165480.15	81.9755	156.29	119.133	0.89602	0.341688	2.62234	0.00873289	0.0392593	SKA3	spindle and kinetochore associated complex subunit 3
ENSG00000153046.17	297.588	560.909	429.248	0.895486	0.245282	3.65084	0.000261379	0.00206311	CDYL	chromodomain Y like
ENSG00000152193.7	165.742	315.04	240.391	0.89533	0.289094	3.09702	0.00195476	0.011467	RNF219	ring finger protein 219
ENSG00000145002.12	0.450535	3.39028	1.92041	0.894822	0.877603	1.01962	0.307908		FAM86B2	family with sequence similarity 86 member B2
ENSG00000101361.16	236.588	446.836	341.712	0.894146	0.256295	3.48874	0.000485301	0.00355263	NOP56	NOP56 ribonucleoprotein
ENSG00000168476.11	17.3707	35.7903	26.5805	0.893815	0.601401	1.48622	0.13722	0.318119	REEP4	receptor accessory protein 4
ENSG00000187049.9	18.3107	36.625	27.4679	0.893695	0.585751	1.52572	0.127078	0.30081	TMEM216	transmembrane protein 216
ENSG00000176715.15	85.8024	162.19	123.996	0.893602	0.364247	2.45328	0.0141559	0.0581114	ACSF3	acyl-CoA synthetase family member 3
ENSG00000274276.4	5.79023	13.609	9.69961	0.893404	0.800929	1.11546	0.264653	0.49068	CBSL	cystathionine-beta-synthase like
ENSG00000223812.6	0.72865	4.10624	2.41744	0.893241	0.886679	1.0074	0.313742		AC073365.1
ENSG00000116062.14	630.597	1179.65	905.125	0.893226	0.213292	4.1878	2.8167e-05	0.000291275	MSH6	mutS homolog 6
ENSG00000165304.7	171.171	322.063	246.617	0.893041	0.275076	3.24653	0.00116823	0.00749257	MELK	maternal embryonic leucine zipper kinase
ENSG00000272942.1	1.17919	4.9428	3.06099	0.892712	0.909339	0.981716	0.32624	0.5597	AL022324.3
ENSG00000168779.19	32.2885	62.4838	47.3862	0.892675	0.493361	1.80938	0.0703928	0.197378	SHOX2	short stature homeobox 2
ENSG00000196782.12	165.781	313.751	239.766	0.892531	0.279933	3.18837	0.00143078	0.00885529	MAML3	mastermind like transcriptional coactivator 3
ENSG00000121691.4	56.3228	106.963	81.643	0.891989	0.408039	2.18604	0.0288129	0.101564	CAT	catalase
ENSG00000170801.9	1.90783	5.92103	3.91443	0.891553	0.910862	0.978801	0.327678	0.561128	HTRA3	HtrA serine peptidase 3
ENSG00000071626.16	211.569	397.032	304.301	0.891469	0.256431	3.47644	0.000508113	0.00368534	DAZAP1	DAZ associated protein 1
ENSG00000103253.17	2.18595	6.87628	4.53111	0.891174	0.912657	0.976461	0.328836	0.562621	HAGHL	hydroxyacylglutathione hydrolase like
ENSG00000160223.16	2.08026	6.42258	4.25142	0.890741	0.905043	0.984197	0.325019	0.558274	ICOSLG	inducible T-cell costimulator ligand
ENSG00000104731.13	91.0642	172.433	131.749	0.890482	0.337143	2.64126	0.00825975	0.0376485	KLHDC4	kelch domain containing 4
ENSG00000114378.16	6.62458	14.7786	10.7016	0.890433	0.791121	1.12553	0.260363	0.486106	HYAL1	hyaluronoglucosaminidase 1
ENSG00000099810.18	237.962	445.474	341.718	0.890121	0.249616	3.56596	0.000362521	0.0027524	MTAP	methylthioadenosine phosphorylase
ENSG00000198056.13	52.1511	100.493	76.3219	0.890051	0.402759	2.20989	0.0271131	0.0966552	PRIM1	primase (DNA) subunit 1
ENSG00000156469.8	44.2528	84.4718	64.3623	0.889756	0.438898	2.02725	0.0426371	0.137401	MTERF3	mitochondrial transcription termination factor 3
ENSG00000029993.14	250.766	472.648	361.707	0.889515	0.261495	3.40165	0.000669804	0.00465432	HMGB3	high mobility group box 3
ENSG00000277149.4	40.6763	78.3842	59.5303	0.889245	0.435962	2.03973	0.041377	0.134137	TYW1B	tRNA-yW synthesizing protein 1 homolog B
ENSG00000159593.14	204.255	382.464	293.36	0.889218	0.261687	3.39803	0.000678735	0.00470393	NAE1	NEDD8 activating enzyme E1 subunit 1
ENSG00000156869.12	38.0788	73.0126	55.5457	0.887781	0.455557	1.94878	0.0513217	0.157211	FRRS1	ferric chelate reductase 1
ENSG00000139874.5	5.06158	12.3436	8.7026	0.887178	0.825427	1.07481	0.28246	0.511237	SSTR1	somatostatin receptor 1
ENSG00000119203.13	181.149	340.012	260.581	0.886358	0.271927	3.25954	0.00111592	0.00720404	CPSF3	cleavage and polyadenylation specific factor 3
ENSG00000155846.16	93.2389	177.372	135.306	0.88622	0.337019	2.62958	0.00854901	0.0386868	PPARGC1B	PPARG coactivator 1 beta
ENSG00000116560.10	2059.88	3850.63	2955.25	0.886208	0.253789	3.4919	0.000479591	0.00351573	SFPQ	splicing factor proline and glutamine rich
ENSG00000196504.15	781.554	1455.11	1118.33	0.886022	0.199556	4.43997	8.9972e-06	0.000104199	PRPF40A	pre-mRNA processing factor 40 homolog A
ENSG00000173261.8	2.80891	7.6401	5.2245	0.884649	0.88803	0.996193	0.319157	0.551709	PLAC8L1	PLAC8 like 1
ENSG00000185838.13	4.88916	11.7234	8.30626	0.884255	0.82785	1.06813	0.28546	0.514586	GNB1L	G protein subunit beta 1 like
ENSG00000188130.13	38.0676	75.1854	56.6265	0.883983	0.484049	1.82623	0.0678163	0.192387	MAPK12	mitogen-activated protein kinase 12
ENSG00000189060.5	799.738	1491.85	1145.8	0.883702	0.264668	3.33891	0.000841083	0.00564512	H1F0	H1 histone family member 0
ENSG00000188747.8	3.25944	8.54749	5.90347	0.883567	0.873898	1.01106	0.311986	0.543135	NOXA1	NADPH oxidase activator 1
ENSG00000196365.11	116.094	218.821	167.458	0.883505	0.305816	2.88901	0.00386461	0.020268	LONP1	lon peptidase 1, mitochondrial
ENSG00000105538.9	0.72865	3.79612	2.26238	0.883265	0.890716	0.991635	0.321376		RASIP1	Ras interacting protein 1
ENSG00000007376.7	5.89593	13.2989	9.59739	0.883208	0.800903	1.10276	0.270129	0.497143	RPUSD1	RNA pseudouridylate synthase domain containing 1
ENSG00000119638.12	328.053	611.001	469.527	0.883003	0.276184	3.19715	0.00138792	0.0086547	NEK9	NIMA related kinase 9
ENSG00000101104.12	68.1424	128.691	98.4167	0.882754	0.363756	2.42677	0.0152337	0.0615094	PABPC1L	poly(A) binding protein cytoplasmic 1 like
ENSG00000267943.1	0	3.62957	1.81479	0.881779	0.787133	1.12024	0.262611		AC010328.1
ENSG00000124532.14	159.223	299.901	229.562	0.881502	0.296236	2.97568	0.00292343	0.0160656	MRS2	MRS2, magnesium transporter
ENSG00000204856.11	44.6921	87.0963	65.8942	0.88097	0.466971	1.88656	0.0592191	0.175297	FAM216A	family with sequence similarity 216 member A
ENSG00000253948.1	6.17404	13.7526	9.9633	0.880252	0.80234	1.09711	0.272595	0.500219	AC104986.2
ENSG00000134900.11	304.129	564.808	434.469	0.880184	0.238922	3.68398	0.000229621	0.001842	TPP2	tripeptidyl peptidase 2
ENSG00000091972.18	124.671	238.516	181.593	0.879415	0.381171	2.30714	0.0210471	0.0790973	CD200	CD200 molecule
ENSG00000246145.1	9.77832	20.7954	15.2869	0.879202	0.709743	1.23876	0.215434	0.42953	RRS1-AS1	RRS1 antisense RNA 1 (head to head)
ENSG00000166153.16	14.5618	30.2273	22.3945	0.878189	0.641148	1.36971	0.170776	0.368519	DEPDC4	DEP domain containing 4
ENSG00000160201.11	27.227	52.4067	39.8168	0.878085	0.540046	1.62594	0.103961	0.262093	U2AF1	U2 small nuclear RNA auxiliary factor 1
ENSG00000231500.6	1295.37	2424.43	1859.9	0.877983	0.295507	2.97111	0.0029673	0.0162669	RPS18	ribosomal protein S18
ENSG00000102595.19	434.435	804.565	619.5	0.877905	0.238987	3.67344	0.000239309	0.00190839	UGGT2	UDP-glucose glycoprotein glucosyltransferase 2
ENSG00000161960.14	18.4832	36.937	27.7101	0.877532	0.595595	1.47337	0.140651	0.323406	EIF4A1	eukaryotic translation initiation factor 4A1
ENSG00000006744.18	157.683	293.147	225.415	0.876912	0.279145	3.14142	0.00168133	0.0101272	ELAC2	elaC ribonuclease Z 2
ENSG00000126226.21	142.392	265.208	203.8	0.876804	0.308342	2.84361	0.00446055	0.0227787	PCID2	PCI domain containing 2
ENSG00000149564.11	0	2.62646	1.31323	0.876321	0.790309	1.10883	0.267502		ESAM	endothelial cell adhesion molecule
ENSG00000171794.3	0	2.62646	1.31323	0.876321	0.790309	1.10883	0.267502		UTF1	undifferentiated embryonic cell transcription factor 1
ENSG00000266268.5	0	2.62646	1.31323	0.876321	0.790309	1.10883	0.267502		AP005203.1
ENSG00000277957.1	0	2.62646	1.31323	0.876321	0.790309	1.10883	0.267502		SENP3-EIF4A1	SENP3-EIF4A1 readthrough (NMD candidate)
ENSG00000177425.10	532.307	987.025	759.666	0.876141	0.216019	4.05584	4.99535e-05	0.000477944	PAWR	pro-apoptotic WT1 regulator
ENSG00000170549.3	30.1971	60.1445	45.1708	0.875914	0.531607	1.64767	0.0994199	0.253939	IRX1	iroquois homeobox 1
ENSG00000270419.1	7.59238	17.095	12.3437	0.875694	0.763628	1.14675	0.251483	0.475929	CAHM	colon adenocarcinoma hypermethylated (non-protein coding)
ENSG00000114503.10	377.25	703.232	540.241	0.875613	0.25633	3.41596	0.000635581	0.00445388	NCBP2	nuclear cap binding protein subunit 2
ENSG00000139946.9	240.281	445.827	343.054	0.874929	0.260406	3.35987	0.000779805	0.00528796	PELI2	pellino E3 ubiquitin protein ligase family member 2
ENSG00000213186.7	93.3169	174.556	133.937	0.874696	0.325786	2.68488	0.00725558	0.0339061	TRIM59	tripartite motif containing 59
ENSG00000011422.11	15.6075	30.9911	23.2993	0.874482	0.631922	1.38384	0.166406	0.362662	PLAUR	plasminogen activator, urokinase receptor
ENSG00000197362.14	28.0223	53.8406	40.9315	0.874459	0.51492	1.69824	0.0894622	0.235735	ZNF786	zinc finger protein 786
ENSG00000175329.12	1.90783	7.25915	4.58349	0.874328	0.91133	0.959399	0.337358	0.570542	ISX	intestine specific homeobox
ENSG00000253159.2	23.0942	45.5324	34.3133	0.874221	0.550736	1.58737	0.112429	0.276921	PCDHGA12	protocadherin gamma subfamily A, 12
ENSG00000162341.16	73.4821	138.19	105.836	0.873975	0.376746	2.3198	0.0203518	0.0770734	TPCN2	two pore segment channel 2
ENSG00000227486.1	7.35323	15.8296	11.5914	0.873904	0.773344	1.13003	0.258463	0.484164	AL445472.1
ENSG00000131016.16	908.8	1690.09	1299.45	0.873311	0.264669	3.29963	0.000968111	0.00637269	AKAP12	A-kinase anchoring protein 12
ENSG00000273374.1	4.88916	11.5319	8.21055	0.872813	0.825734	1.05702	0.290505	0.520307	AC069222.1
ENSG00000163710.7	8.1486	17.6444	12.8965	0.872788	0.741101	1.17769	0.238919	0.459308	PCOLCE2	procollagen C-endopeptidase enhancer 2
ENSG00000196352.14	45.2206	85.7123	65.4664	0.872307	0.437005	1.99611	0.0459224	0.145048	CD55	CD55 molecule (Cromer blood group)
ENSG00000099821.13	28.6731	56.7063	42.6897	0.872077	0.52746	1.65335	0.0982594	0.252079	POLRMT	RNA polymerase mitochondrial
ENSG00000123338.12	0.450535	3.34242	1.89648	0.871988	0.873721	0.998017	0.318271		NCKAP1L	NCK associated protein 1 like
ENSG00000172927.7	0.450535	3.34242	1.89648	0.871988	0.873721	0.998017	0.318271		MYEOV	myeloma overexpressed
ENSG00000225794.1	0.450535	3.34242	1.89648	0.871988	0.873721	0.998017	0.318271		AC073321.1
ENSG00000104894.11	0	2.5786	1.2893	0.871809	0.789373	1.10443	0.269406		CD37	CD37 molecule
ENSG00000150045.11	0	2.5786	1.2893	0.871809	0.789373	1.10443	0.269406		KLRF1	killer cell lectin like receptor F1
ENSG00000155622.6	0	2.5786	1.2893	0.871809	0.789373	1.10443	0.269406		XAGE2	X antigen family member 2
ENSG00000183269.5	0	2.5786	1.2893	0.871809	0.789373	1.10443	0.269406		OR52E8	olfactory receptor family 52 subfamily E member 8
ENSG00000183807.7	0	2.5786	1.2893	0.871809	0.789373	1.10443	0.269406		FAM162B	family with sequence similarity 162 member B
ENSG00000227606.2	0	2.5786	1.2893	0.871809	0.789373	1.10443	0.269406		AC005392.1
ENSG00000258881.6	0	2.5786	1.2893	0.871809	0.789373	1.10443	0.269406		AC007040.2
ENSG00000260695.1	0	2.5786	1.2893	0.871809	0.789373	1.10443	0.269406		AC022164.1
ENSG00000261433.1	0	2.5786	1.2893	0.871809	0.789373	1.10443	0.269406		AC002347.1
ENSG00000272334.1	0	2.5786	1.2893	0.871809	0.789373	1.10443	0.269406		AC011816.2
ENSG00000177917.10	86.9704	162.571	124.771	0.871507	0.333668	2.6119	0.00900417	0.040249	ARL6IP6	ADP ribosylation factor like GTPase 6 interacting protein 6
ENSG00000260077.1	4.16051	10.3144	7.23746	0.871324	0.848871	1.02645	0.304679	0.536212	AC104794.2
ENSG00000138829.11	1081.91	2005.25	1543.58	0.871252	0.249194	3.49628	0.0004718	0.00346575	FBN2	fibrillin 2
ENSG00000161904.11	120.677	224.787	172.732	0.871229	0.317264	2.74607	0.00603144	0.0292268	LEMD2	LEM domain containing 2
ENSG00000227740.1	1.35161	5.41947	3.38554	0.871081	0.912252	0.954869	0.339644	0.573015	AL513329.1
ENSG00000063241.7	14.3894	29.3907	21.8901	0.870957	0.635372	1.37078	0.170443	0.368085	ISOC2	isochorismatase domain containing 2
ENSG00000273448.1	15.8189	31.7549	23.7869	0.870801	0.688151	1.26542	0.20572	0.416	AC006480.2
ENSG00000266538.1	12.4148	25.3553	18.8851	0.870256	0.671154	1.29665	0.19475	0.400728	AC005838.2
ENSG00000118420.16	95.4083	176.944	136.176	0.870104	0.347889	2.50109	0.012381	0.0522146	UBE3D	ubiquitin protein ligase E3D
ENSG00000174370.9	3.53756	8.85761	6.19758	0.869588	0.87208	0.997142	0.318696	0.551143	C11orf45	chromosome 11 open reading frame 45
ENSG00000166860.2	154.239	286.556	220.398	0.869537	0.280421	3.10082	0.00192984	0.0113419	ZBTB39	zinc finger and BTB domain containing 39
ENSG00000198400.11	2.98133	8.23737	5.60935	0.869433	0.886523	0.980723	0.326729	0.560173	NTRK1	neurotrophic receptor tyrosine kinase 1
ENSG00000125755.18	230.636	426.833	328.734	0.868972	0.259066	3.35425	0.000795794	0.00537785	SYMPK	symplekin
ENSG00000139117.13	97.2217	180.977	139.099	0.868767	0.398398	2.18065	0.029209	0.102777	CPNE8	copine 8
ENSG00000187815.9	26.2202	50.1631	38.1917	0.868361	0.534365	1.62503	0.104156	0.262373	ZFP69	ZFP69 zinc finger protein
ENSG00000123473.15	174.92	323.066	248.993	0.868087	0.278929	3.11222	0.00185687	0.0109952	STIL	STIL, centriolar assembly protein
ENSG00000124571.17	345.167	636.98	491.074	0.868059	0.230396	3.76768	0.000164771	0.00137577	XPO5	exportin 5
ENSG00000165591.6	8.04291	17.9067	12.9748	0.867754	0.757502	1.14555	0.251982	0.476321	FAAH2	fatty acid amide hydrolase 2
ENSG00000277425.1	5.44539	12.2957	8.87057	0.867482	0.820534	1.05722	0.290413	0.520237	AL121890.4
ENSG00000064607.16	570.236	1048.74	809.486	0.867355	0.215214	4.03019	5.5731e-05	0.000527134	SUGP2	SURP and G-patch domain containing 2
ENSG00000106617.13	67.9032	126.635	97.2691	0.867322	0.385607	2.24924	0.0244973	0.0895407	PRKAG2	protein kinase AMP-activated non-catalytic subunit gamma 2
[truncated: 25,336 more rows]

## Sheet:  GO 90D organoids
query.number	significant	p.value	term.size	query.size	overlap.size	precision	recall	term.id	domain	subgraph.number	term.name	relative.depth	intersection
1	TRUE	0.035	68	3363	30	0.009	0.441	GO:0014909	BP	164	smooth muscle cell migration	1	IGF1,MEF2C,SSH1,GSTP1,NRP1,NDRG4,SERPINE1,PPARGC1A,PDGFRB,IGFBP5,NFE2L2,NR4A3,POSTN,MDM2,NOV,SEMA6D,IQGAP1,SLIT2,CAMK2D,IGFBP3,PAK1,ADAMTS1,ITGA2,TERT,PDGFD,BCL2,PRKG1,PARVA,LPAR1,DDR1
1	TRUE	0.0268	1432	3363	362	0.108	0.253	GO:0006811	BP	139	ion transport	1	NIPAL3,LASP1,SLC7A2,SLC25A13,IBTK,CX3CL1,CACNA2D2,GABRA3,SLC7A14,CNTN1,ATP1A2,FHL1,SLC39A9,GPM6B,CP,GOPC,ATP9A,ATP11B,RASGRF1,SLC2A3,SLC6A16,SLC9A7,CACNB1,ATP2B3,ATP11A,ABCC9,GNB5,PTPN3,TMEM38A,CLCN4,PTGS2,ATP2A3,CA12,SLC24A1,SLC46A1,ACACB,ACTN2,FGFR1,ADCYAP1R1,SLC1A3,SLC4A4,CHRNA3,MEF2C,PTPRC,CACNA1S,LRP2,OPRK1,TRPM3,SLCO1A2,NCOA1,FTL,GNAO1,P2RX7,SLC23A2,FXYD5,HEPH,ICAM1,SLC7A8,GABRP,APOL1,MLC1,…
1	TRUE	0.0113	570	3363	163	0.048	0.286	GO:0043269	BP	139	regulation of ion transport	2	CX3CL1,CACNA2D2,CNTN1,ATP1A2,FHL1,GPM6B,GOPC,RASGRF1,CACNB1,GNB5,PTPN3,PTGS2,ACTN2,FGFR1,ADCYAP1R1,CHRNA3,MEF2C,CACNA1S,OPRK1,GNAO1,P2RX7,FXYD5,ICAM1,KCNK10,SNTA1,GABRE,NALCN,HTR2A,CA2,JPH1,SFRP4,CXCL12,RGS9,CCL2,CACNG1,STIM2,PPARGC1A,KCNA1,PDGFRB,FGF12,CLCN2,KCNJ13,KCNC4,RGS4,AKAP7,CASQ2,KCNJ2,AKAP9,ATP1B2,CRACR2A,DPP6,CACNG6,HRC,KCNC3,LGALS3,SYT4,ATP8A2,SARAF,APLNR,CLDN10,CD63,SERPINE2,SCN2A,TH…
1	TRUE	0.0389	1354	3363	343	0.102	0.253	GO:0055085	BP	139	transmembrane transport	1	NIPAL3,LASP1,SLC7A2,SLC25A13,IBTK,CX3CL1,CACNA2D2,GABRA3,SLC7A14,IGF1,ATP1A2,FHL1,SEC63,SLC39A9,GOPC,ATP11B,RASGRF1,SLC2A3,SLC6A16,SLC9A7,CACNB1,ATP2B3,ABCC9,GNB5,PTPN3,SEL1L,TMEM38A,CLCN4,ATP2A3,SLC24A1,ADD2,SLC46A1,ACACB,ACTN2,SLC1A3,SLC4A4,CHRNA3,MEF2C,PTPRC,CACNA1S,LRP2,OPRK1,TRPM3,SLCO1A2,P2RX7,SLC23A2,FXYD5,SLC7A8,GABRP,APOL1,KCNK10,ATP6V1D,SLC8A3,TRIB3,SNTA1,ATP11C,PLP2,GABRE,NALCN,HTR2A,S…
1	TRUE	0.00106	486	3363	147	0.044	0.302	GO:0034762	BP	139	regulation of transmembrane transport	2	CX3CL1,CACNA2D2,IGF1,ATP1A2,FHL1,GOPC,RASGRF1,CACNB1,GNB5,PTPN3,ACTN2,MEF2C,CACNA1S,OPRK1,P2RX7,FXYD5,KCNK10,TRIB3,SNTA1,NALCN,CA2,JPH1,CLIP3,RGS9,CACNG1,STIM2,PPARGC1A,SLC1A2,KCNA1,FGF12,CLCN2,KCNJ13,NFE2L2,KCNC4,RGS4,PIK3R3,AKAP7,CASQ2,NR4A3,RHOQ,KCNJ2,AKAP9,ATP1B2,CRACR2A,DPP6,CACNG6,HRC,KCNC3,APLNR,CD63,SCN2A,THBS1,KCNH5,CACNA1A,CACNG8,ATP1B1,XCL1,KCNH1,SCN1A,ARL6IP5,CAMK2D,ANK2,PIK3R1,CACNA1…
1	TRUE	0.00184	995	3363	269	0.08	0.27	GO:0034220	BP	139	ion transmembrane transport	2	NIPAL3,LASP1,SLC7A2,SLC25A13,IBTK,CX3CL1,CACNA2D2,GABRA3,ATP1A2,FHL1,GOPC,ATP11B,RASGRF1,SLC6A16,SLC9A7,CACNB1,ATP2B3,ABCC9,GNB5,PTPN3,TMEM38A,CLCN4,ATP2A3,SLC24A1,SLC46A1,ACACB,ACTN2,SLC1A3,SLC4A4,CHRNA3,MEF2C,PTPRC,CACNA1S,LRP2,OPRK1,TRPM3,P2RX7,SLC23A2,FXYD5,SLC7A8,GABRP,APOL1,KCNK10,ATP6V1D,SLC8A3,SNTA1,ATP11C,PLP2,GABRE,NALCN,HTR2A,SLC7A6,ABCC1,SLC30A4,SGK3,JPH1,SLC1A6,SLC1A5,SFXN3,RGS9,CACN…
1	TRUE	0.00572	403	3363	123	0.037	0.305	GO:0034765	BP	139	regulation of ion transmembrane transport	3	CX3CL1,CACNA2D2,ATP1A2,FHL1,GOPC,RASGRF1,CACNB1,GNB5,PTPN3,ACTN2,MEF2C,CACNA1S,OPRK1,P2RX7,FXYD5,KCNK10,SNTA1,NALCN,JPH1,RGS9,CACNG1,STIM2,PPARGC1A,KCNA1,FGF12,CLCN2,KCNJ13,KCNC4,RGS4,AKAP7,CASQ2,KCNJ2,AKAP9,ATP1B2,CRACR2A,DPP6,CACNG6,HRC,KCNC3,APLNR,CD63,SCN2A,THBS1,KCNH5,CACNA1A,CACNG8,ATP1B1,XCL1,KCNH1,SCN1A,ARL6IP5,CAMK2D,ANK2,CACNA1B,SCN2B,JPH2,ADRA2A,CACNA1C,AKAP6,GPD1L,GJA1,UTRN,CACNA2D1,K…
1	TRUE	0.00578	792	3363	218	0.065	0.275	GO:0030001	BP	139	metal ion transport	1	NIPAL3,IBTK,CX3CL1,CACNA2D2,CNTN1,ATP1A2,FHL1,SLC39A9,CP,SLC9A7,CACNB1,ATP2B3,ABCC9,GNB5,PTPN3,TMEM38A,PTGS2,ATP2A3,SLC24A1,ACTN2,ADCYAP1R1,SLC1A3,SLC4A4,PTPRC,CACNA1S,LRP2,OPRK1,TRPM3,FTL,GNAO1,P2RX7,SLC23A2,FXYD5,HEPH,ICAM1,KCNK10,ATP6V1D,SLC8A3,SNTA1,ATP1B4,NALCN,HTR2A,SLC30A4,JPH1,CXCL12,CDH23,RGS9,CCL2,CACNG1,STIM2,TRPV4,KCNA1,SCNN1A,PDGFRB,SELENOK,FGF12,KCNJ13,KCNC4,RGS4,AKAP7,SGK1,CASQ2,TR…
1	TRUE	0.0233	334	3363	103	0.031	0.308	GO:0010959	BP	139	regulation of metal ion transport	2	CX3CL1,CNTN1,ATP1A2,FHL1,CACNB1,GNB5,PTPN3,PTGS2,ACTN2,ADCYAP1R1,OPRK1,GNAO1,P2RX7,FXYD5,ICAM1,SNTA1,HTR2A,JPH1,CXCL12,RGS9,CCL2,CACNG1,STIM2,KCNA1,PDGFRB,FGF12,RGS4,AKAP7,CASQ2,KCNJ2,AKAP9,ATP1B2,CRACR2A,DPP6,HRC,LGALS3,SARAF,APLNR,CD63,SERPINE2,ATP1B1,XCL1,CAMK2D,ANK2,CASK,CACNA1B,SCN2B,JPH2,ADRA2A,CACNA1C,AKAP6,GPD1L,GJA1,UTRN,CNKSR3,CACNA2D1,KCNE2,G6PD,SPTBN4,ATP1A1,NOS3,GEM,WNK2,PACSIN3,NETO…
1	TRUE	0.0104	229	3363	77	0.023	0.336	GO:0003015	BP	4	heart process	1	WWTR1,ATP1A2,CELF2,ATP2B3,ATP2A3,SEMA3A,GNAO1,MYH7,TGFB2,DSP,SLC8A3,SNTA1,NUP155,FGF12,TNNC1,EPAS1,RGS4,TNNT2,CASQ2,ITPR2,KCNJ2,THRA,AKAP9,CSRP3,ATP1B2,HRC,TNNI2,HEY2,MDM2,SRSF1,ATP1B1,SCN1A,CAMK2D,ANK2,CACNA1B,ADM,SCN2B,ITPR1,CACNA1C,THRB,GPD1L,GJA1,CACNA2D1,TTN,ATP2B2,TNNI1,KCNE2,ACTC1,SPTBN4,KCNJ3,ATP1A1,NOS3,STIM1,MYL1,TACR3,SGCD,GAA,KCND3,VEGFB,HSPB7,DES,SCN4B,CAV3,SLC8A1,CTNNA3,SCN5A,PDE4B,…
1	TRUE	0.00462	221	3363	76	0.023	0.344	GO:0060047	BP	4	heart contraction	1	ATP1A2,CELF2,ATP2B3,ATP2A3,SEMA3A,GNAO1,MYH7,TGFB2,DSP,SLC8A3,SNTA1,NUP155,FGF12,TNNC1,EPAS1,RGS4,TNNT2,CASQ2,ITPR2,KCNJ2,THRA,AKAP9,CSRP3,ATP1B2,HRC,TNNI2,HEY2,MDM2,SRSF1,ATP1B1,SCN1A,CAMK2D,ANK2,CACNA1B,ADM,SCN2B,ITPR1,CACNA1C,THRB,GPD1L,GJA1,CACNA2D1,TTN,ATP2B2,TNNI1,KCNE2,ACTC1,SPTBN4,KCNJ3,ATP1A1,NOS3,STIM1,MYL1,TACR3,SGCD,GAA,KCND3,VEGFB,HSPB7,DES,SCN4B,CAV3,SLC8A1,CTNNA3,SCN5A,PDE4B,TRDN,A…
1	TRUE	0.0189	12	3363	10	0.003	0.833	GO:0021604	BP	123	cranial nerve structural organization	1	SEMA3F,SEMA3A,PAX2,NRP1,NRP2,HOXB1,HOXB2,KCNA2,DMD,PLXNA4
1	TRUE	0.00529	14809	3363	3141	0.934	0.212	GO:0008150	BP	2	biological_process	1	CFH,NIPAL3,ENPP4,SEMA3F,HS3ST1,HECW1,LASP1,ICA1,TFPI,NDUFAF7,SLC7A2,KDM1A,PDK4,ZMYND10,ARX,SLC25A13,MEOX1,IBTK,ZNF195,ITGA3,LAMP2,ASB4,YBX2,CX3CL1,TNFRSF12A,MAP3K9,ETV1,DBF4,ELAC2,SCIN,PROM1,DNAH9,GAS7,TKTL1,PAX6,LUC7L,CACNA2D2,BAIAP3,DNAJC11,JARID2,TFAP2D,CYB561,AASS,NFIX,ST3GAL1,IL32,REV3L,TENM1,PAX7,BAZ1B,CD9,IDS,LRRC23,HIVEP2,PTBP1,ANLN,DCN,GABRA3,BRCA1,EXTL3,ALOX5,SLC7A14,DDX11,GPRC5A,TACC3,…
1	TRUE	0.000654	883	3363	245	0.073	0.277	GO:0040007	BP	2	growth	2	SEMA3F,ARX,TNFRSF12A,CACNA2D2,JARID2,PAX7,EXTL3,IGF1,RUFY3,WWTR1,FHL1,MUSK,TNC,FOXC1,NOP58,RC3H2,ASPM,KIF26A,FGFR3,GLI2,SEMA3A,PLXNA2,ACACB,RARB,JADE1,FGFR1,TP73,RIMS1,SMARCA2,MEF2C,EPB41L3,CTTN,TMED2,AURKA,KDM2B,NRCAM,EZR,TGFB2,HDAC6,NRP1,SALL4,PAK5,RBBP7,NDRG4,SALL1,SYT17,SGK3,NBN,SFRP1,ERCC2,HOXA5,COBL,EZH2,LHX2,SH3GL2,CXCL12,LGI1,RND2,PRKAR1A,CRYAB,SLC1A2,MYF6,TNS2,GLI1,NEDD9,VEGFA,SEMA5A,GHR…
1	TRUE	2.43e-37	5455	3363	1463	0.435	0.268	GO:0032502	BP	2	developmental process	2	SEMA3F,KDM1A,ARX,MEOX1,ITGA3,ASB4,YBX2,CX3CL1,TNFRSF12A,ETV1,SCIN,PROM1,GAS7,PAX6,LUC7L,CACNA2D2,BAIAP3,JARID2,TFAP2D,TENM1,PAX7,CD9,HIVEP2,PTBP1,ANLN,DCN,BRCA1,DDX11,TACC3,STMN4,IGF1,RUFY3,CNTN1,WWTR1,NRXN3,CPS1,FHL1,GCLM,SEC63,FAS,CD44,VRK2,HMGB3,MUSK,LRRC7,FUT8,TIMP2,TBC1D23,USP2,NSUN2,HOXC8,TLL1,VCAN,CDH1,DNAH5,TNC,BARX2,EPHA3,GPM6B,PREX2,GOPC,HDAC9,RRM2B,KITLG,LTBP1,ELN,NEXMIF,DKK3,POLQ,PIK3…
1	TRUE	0.00433	145	3363	55	0.016	0.379	GO:0098727	BP	2	maintenance of cell number	3	IGF1,ASPM,SMC1A,TP63,FGF4,PAX2,RIF1,SRRT,KDM2B,MED15,SALL4,BMP7,SALL1,SFRP1,EZH2,NANOG,NR2E1,PRRX1,PROX1,ARID1A,DPPA4,SOX4,CNOT1,SOX9,LIN28A,NOTCH2,ZCCHC11,TBX3,KLF4,TET1,FGF2,SS18,PRDM16,MTF2,FANCD2,PRDM14,HMGA2,FOXO1,ZFP36L2,FZD7,KIT,IGF2BP1,TAL1,EOMES,GNL3,METTL3,STAT3,LDB2,CDH2,SIX2,FUT10,SOX2,PBX1,BCL9L,POU5F1
1	TRUE	0.00993	240	3363	80	0.024	0.333	GO:0021700	BP	2	developmental maturation	3	KDM1A,CX3CL1,BAIAP3,IGF1,NSUN2,PTPRN,SEZ6,FGFR3,NTN4,PAX2,FGFR1,RFX3,AURKA,NRCAM,TGFB2,SEZ6L,XBP1,REC8,VSX1,CDC25B,FERMT1,SYP,XYLT1,ERCC2,HOXA5,SEPT4,FBXO5,VEGFA,WNT5A,EPAS1,IGSF21,CDC20,KIF14,BCL11A,MSX2,PLP1,FAM210B,CDKN1A,PPARG,SYT4,SPINK5,CCNB1,ZCCHC11,ADGRB3,CD63,SIX3,BRCA2,ABHD2,CACNA1A,ROPN1L,SYBU,GJA1,NR4A2,G6PD,SPTBN4,SHANK1,TAL1,NFIA,FLVCR1,TDRD5,NFASC,NKX6-1,RET,DCHS1,AXL,NEUROD2,BCL2,…
1	TRUE	4.08e-38	5097	3363	1387	0.412	0.272	GO:0048856	BP	2	anatomical structure development	3	SEMA3F,KDM1A,ARX,MEOX1,ITGA3,ASB4,YBX2,CX3CL1,TNFRSF12A,ETV1,SCIN,PROM1,GAS7,PAX6,LUC7L,CACNA2D2,JARID2,TFAP2D,TENM1,PAX7,CD9,HIVEP2,PTBP1,ANLN,DCN,BRCA1,DDX11,TACC3,STMN4,IGF1,RUFY3,CNTN1,WWTR1,NRXN3,CPS1,FHL1,SEC63,FAS,CD44,VRK2,HMGB3,MUSK,LRRC7,FUT8,TIMP2,TBC1D23,USP2,NSUN2,HOXC8,TLL1,VCAN,CDH1,DNAH5,TNC,BARX2,EPHA3,GPM6B,PREX2,GOPC,HDAC9,RRM2B,KITLG,LTBP1,ELN,NEXMIF,DKK3,POLQ,PIK3CB,ALX4,NNAT…
1	TRUE	5.39e-12	587	3363	203	0.06	0.346	GO:0061061	BP	2	muscle structure development	4	KDM1A,ETV1,LUC7L,CACNA2D2,JARID2,PAX7,PTBP1,DCN,IGF1,FHL1,USP2,BARX2,HDAC9,ELN,ALX4,FOXC1,COL11A1,WNT8A,CDON,ERBB3,CTNNA2,MBNL3,RARB,ACTN2,FGFR1,NEBL,TP73,MEF2C,LRP2,COL19A1,MYBPC2,MYH7,TGFB2,DSP,LGALS1,XBP1,NFATC2,MYOM1,KLF5,JPH1,OLFM2,MYH14,EZH2,MEOX2,HDAC5,HLF,PRKAR1A,MYH3,CRYAB,SOX6,MYF6,GLI1,RIPOR2,RBM24,VEGFA,PDGFRB,WNT5A,TNNC1,ACVR1,TANC1,IGFBP5,SMYD1,EPAS1,RGS4,PROX1,ARID1A,CENPF,TNNT2,CA…
1	TRUE	5.5e-12	730	3363	241	0.072	0.33	GO:0060322	BP	2	head development	4	KDM1A,ARX,PAX6,TFAP2D,CD9,TACC3,CNTN1,TBC1D23,CDH1,NNAT,FOXC1,SYNE2,SEZ6,CDON,GNAI3,CTNNA2,ASPM,GLI2,SEMA3A,WDR62,PAX2,PLXNA2,CTTNBP2,RARB,FGFR1,OPHN1,DCT,LRP2,GNAO1,KDM2B,PHGDH,NRP1,SEZ6L,SLC8A3,BMP7,SNPH,CBLN1,NDRG4,SALL1,SFRP1,CDK6,PTN,EZH2,LHX2,CXCL12,SEPT4,COL1A1,MYH3,RAPGEF2,PPARGC1A,SLC1A2,MDK,GLI1,KCNA1,RFX4,BMP5,NR2E1,SEMA5A,WNT5A,RTN4,OTX1,CHD5,HDAC1,WLS,UCHL5,AKT3,PADI2,RGS4,PTBP2,STMN…
1	TRUE	9.28e-18	1635	3363	492	0.146	0.301	GO:0009888	BP	2	tissue development	4	SEMA3F,ARX,MEOX1,ITGA3,SCIN,PROM1,PAX6,LUC7L,JARID2,PAX7,DCN,IGF1,WWTR1,CPS1,CD44,NSUN2,TNC,BARX2,EPHA3,GPM6B,HDAC9,KITLG,ELN,ALX4,LAMA3,FOXC1,PRDM1,LAMC2,COL11A1,WNT8A,CDON,ERBB3,COL17A1,TIE1,TNFRSF1A,FGFR3,TCOF1,TP63,PPP2R3A,PTGS2,GLI2,TEAD2,NTN4,SEMA3A,SEMA3C,FGF4,FOSL2,PAX2,PLXNA2,GPC4,CAMSAP3,RARB,ACTN2,FGFR1,NEBL,TP73,OPHN1,DCT,RFX3,TCF7,ARG2,MEF2C,PTPRC,PKP1,LRP2,COL19A1,FAT1,B4GALT1,TMED2…
1	TRUE	1.74e-11	1002	3363	309	0.092	0.308	GO:0060429	BP	2	epithelium development	5	ARX,MEOX1,PROM1,PAX6,PAX7,WWTR1,CPS1,CD44,NSUN2,TNC,ALX4,FOXC1,PRDM1,TNFRSF1A,TP63,PPP2R3A,GLI2,TEAD2,NTN4,SEMA3A,SEMA3C,FOSL2,PAX2,PLXNA2,GPC4,CAMSAP3,RARB,FGFR1,OPHN1,RFX3,TCF7,ARG2,MEF2C,PKP1,LRP2,FAT1,B4GALT1,TMED2,KDM2B,ICAM1,DLL3,PHGDH,EZR,TGFB2,DSP,HNRNPH3,NRP1,CECR2,XBP1,MTHFD1,SALL4,BMP7,FERMT1,KLF5,NDRG4,SALL1,CTSH,CEP152,CA2,EYA1,CALB1,SFRP1,ERCC2,CDK6,PTN,MET,LFNG,HOXA5,COBL,SERPINE1,…
1	TRUE	1.35e-08	361	3363	131	0.039	0.363	GO:0060537	BP	2	muscle tissue development	5	LUC7L,JARID2,PAX7,DCN,IGF1,HDAC9,ELN,FOXC1,COL11A1,WNT8A,CDON,ERBB3,TP63,SEMA3C,RARB,ACTN2,FGFR1,NEBL,TP73,MEF2C,LRP2,COL19A1,MYH7,TGFB2,DSP,BMP7,MYOM1,KLF5,NDRG4,EYA1,MYH14,MEOX2,HLF,PRKAR1A,PPARGC1A,SOX6,MYF6,GLI1,RIPOR2,BMP5,RBM24,VEGFA,PDGFRB,WNT5A,TNNC1,ACVR1,IGFBP5,SMYD1,RGS4,PROX1,ARID1A,CENPF,TNNT2,EGR1,MYOG,BMP4,SOX9,SIX1,HIVEP3,CSRP3,MYO18B,ARNTL,CCNB1,PDGFRA,TBX3,HEY2,EGLN1,CHRND,FLNB,…
1	TRUE	2.63e-08	346	3363	126	0.037	0.364	GO:0014706	BP	2	striated muscle tissue development	6	LUC7L,JARID2,PAX7,DCN,IGF1,HDAC9,ELN,FOXC1,COL11A1,WNT8A,CDON,ERBB3,SEMA3C,RARB,ACTN2,FGFR1,NEBL,TP73,MEF2C,LRP2,COL19A1,MYH7,TGFB2,DSP,BMP7,MYOM1,KLF5,NDRG4,EYA1,MYH14,MEOX2,HLF,PRKAR1A,SOX6,MYF6,GLI1,RIPOR2,BMP5,RBM24,VEGFA,PDGFRB,WNT5A,TNNC1,ACVR1,SMYD1,RGS4,PROX1,ARID1A,CENPF,TNNT2,EGR1,MYOG,BMP4,SIX1,HIVEP3,CSRP3,MYO18B,ARNTL,CCNB1,PDGFRA,TBX3,HEY2,EGLN1,CHRND,FLNB,PIM1,MYPN,CHRNA1,FGF2,LEF1…
1	TRUE	1.86e-29	2353	3363	714	0.212	0.303	GO:0009653	BP	2	anatomical structure morphogenesis	3	SEMA3F,ARX,MEOX1,ITGA3,ASB4,CX3CL1,TNFRSF12A,ETV1,PROM1,PAX6,TENM1,PAX7,CD9,DCN,BRCA1,RUFY3,WWTR1,NRXN3,FHL1,CD44,VRK2,HOXC8,TNC,BARX2,PREX2,HDAC9,ELN,DKK3,PIK3CB,ALX4,LAMA3,FOXC1,PRDM1,COL11A1,WNT8A,DMRT3,CDON,HIPK2,TLE2,CTNNA2,TIE1,NGEF,NEO1,TNFRSF1A,FGFR3,SDK2,SPTB,TCOF1,MYO3B,TP63,PTGS2,IGF2BP2,GLI2,TEAD2,NTN4,SEMA3A,SEMA3C,WNT8B,FGF4,PAX2,PLXNA2,GPC4,CAMSAP3,RARB,PAK3,ACTN2,FGFR1,FAP,NEBL,SL…
1	TRUE	1.9e-10	568	3363	193	0.057	0.34	GO:0048729	BP	2	tissue morphogenesis	4	ITGA3,PAX7,CD44,TNC,FOXC1,COL11A1,TP63,GLI2,TEAD2,NTN4,SEMA3A,SEMA3C,PAX2,GPC4,CAMSAP3,FGFR1,OPHN1,MEF2C,LRP2,B4GALT1,TMED2,KDM2B,MYH7,TGFB2,DSP,NRP1,CECR2,MTHFD1,SALL4,BMP7,NDRG4,SALL1,CTSH,CA2,EYA1,SFRP1,MET,HOXA5,COBL,LHX2,PFN1,SMURF2,PRKAR1A,FOLR1,MYF6,TIMELESS,BMP5,VEGFA,FGF1,WNT5A,TNNC1,EPB41L5,ACVR1,IGFBP5,WLS,PROX1,ARID1A,TNNT2,NRP2,NR4A3,GNA13,MSX2,RDH10,STIL,SOX4,BMP4,SOX9,FLRT3,SIX1,KR…
1	TRUE	7.14e-07	466	3363	154	0.046	0.33	GO:0002009	BP	2	morphogenesis of an epithelium	5	CD44,TNC,TP63,GLI2,TEAD2,NTN4,SEMA3A,SEMA3C,PAX2,GPC4,CAMSAP3,FGFR1,OPHN1,MEF2C,LRP2,B4GALT1,TMED2,KDM2B,TGFB2,NRP1,CECR2,MTHFD1,SALL4,BMP7,NDRG4,SALL1,CTSH,CA2,EYA1,SFRP1,MET,HOXA5,COBL,LHX2,PFN1,SMURF2,FOLR1,TIMELESS,BMP5,VEGFA,FGF1,WNT5A,EPB41L5,ACVR1,IGFBP5,PROX1,ARID1A,GNA13,MSX2,RDH10,STIL,SOX4,BMP4,SOX9,FLRT3,SIX1,KRT17,PODXL,AJUBA,MICAL2,WNT2B,MYCN,TBX3,PCDH8,KLF4,MYC,TFAP2A,SULF1,KIF20B,…
1	TRUE	1.25e-05	573	3363	177	0.053	0.309	GO:0048589	BP	2	developmental growth	3	SEMA3F,ARX,TNFRSF12A,CACNA2D2,JARID2,PAX7,IGF1,RUFY3,WWTR1,MUSK,TNC,FOXC1,RC3H2,ASPM,FGFR3,GLI2,SEMA3A,PLXNA2,ACACB,RARB,FGFR1,TP73,RIMS1,MEF2C,CTTN,TMED2,AURKA,NRCAM,EZR,TGFB2,HDAC6,NRP1,SALL4,NDRG4,SALL1,SYT17,NBN,SFRP1,ERCC2,HOXA5,COBL,EZH2,LHX2,SH3GL2,CXCL12,RND2,PRKAR1A,SLC1A2,MYF6,TNS2,GLI1,VEGFA,SEMA5A,GHR,FGF1,PDGFRB,WNT5A,ACVR2B,EPB41L5,RTN4,RGS4,PROX1,NRP2,BCL11A,MSX2,RDH10,MYOG,STIL,NR…
1	TRUE	5.61e-16	984	3363	321	0.095	0.326	GO:0048646	BP	2	anatomical structure formation involved in morphogenesis	3	MEOX1,ITGA3,CX3CL1,TNFRSF12A,PROM1,PAX6,CD9,DCN,BRCA1,NRXN3,HDAC9,PIK3CB,LAMA3,FOXC1,COL11A1,WNT8A,CDON,HIPK2,TIE1,SDK2,TCOF1,TP63,PTGS2,GLI2,TEAD2,SEMA3C,PAX2,PLXNA2,ACTN2,FGFR1,FAP,NEBL,OPHN1,MEF2C,LRP2,EPB41L3,B4GALT1,TMED2,MYBPC2,KDM2B,DLL3,NRCAM,SEMA6A,TGFB2,NRP1,CECR2,XBP1,MTHFD1,NFATC2,SALL4,BMP7,MYOM1,SRPX2,KLF5,CBLN1,SALL1,CTSH,EYA1,CALB1,SFRP1,ERCC2,ITGB8,PTN,HOXA1,LFNG,HOXA5,COBL,HSPB1…
1	TRUE	1.07e-36	6137	3363	1609	0.478	0.262	GO:0032501	BP	2	multicellular organismal process	2	ENPP4,SEMA3F,TFPI,SLC7A2,KDM1A,PDK4,ARX,MEOX1,ITGA3,ASB4,YBX2,CX3CL1,TNFRSF12A,ETV1,SCIN,PROM1,GAS7,PAX6,LUC7L,CACNA2D2,JARID2,TFAP2D,TENM1,PAX7,CD9,HIVEP2,ANLN,DCN,BRCA1,ALOX5,DDX11,TACC3,STMN4,IGF1,RUFY3,CNTN1,WWTR1,ATP1A2,MRE11,NRXN3,CPS1,FHL1,BIRC3,GCLM,SEC63,FAS,CD44,HMGB3,MUSK,LRRC7,FUT8,TIMP2,TBC1D23,USP2,NSUN2,HOXC8,TLL1,VCAN,CDH1,DNAH5,TNC,BARX2,EPHA3,GPM6B,PREX2,GOPC,HDAC9,RRM2B,CELF2,K…
1	TRUE	0.0163	258	3363	84	0.025	0.326	GO:0090130	BP	2	tissue migration	3	ITGA3,ANLN,DCN,HDAC9,PFN2,PTGS2,SEMA3A,FGF4,FGFR1,FAP,MEF2C,FAT2,TGFB2,HDAC6,EPB41L4B,NUP188,NRP1,FERMT1,SRPX2,CTSH,MET,HSPB1,MEOX2,PFN1,HDAC5,SASH1,NR2E1,VEGFA,SEMA5A,SPARC,ARSB,FGF1,WNT5A,EPB41L5,RTN4,NFE2L2,AKT3,PROX1,NRP2,BMP4,SOX9,STAT5A,RHOJ,MACF1,KDR,PPARG,SERPINF1,ETS1,ANXA1,KLF4,ENPP2,NOV,THBS1,CYP1B1,FGF2,ACTA1,PTPRG,SLIT2,ITGB1,DOCK1,PRKCA,KIT,ACTC1,PLPP3,TGFBR2,ITGA2,NOS3,AMOTL1,ADAM9…
1	TRUE	0.0254	253	3363	82	0.024	0.324	GO:0090132	BP	2	epithelium migration	4	ITGA3,ANLN,DCN,HDAC9,PFN2,PTGS2,SEMA3A,FGF4,FGFR1,FAP,MEF2C,FAT2,TGFB2,HDAC6,EPB41L4B,NUP188,NRP1,FERMT1,SRPX2,CTSH,MET,HSPB1,MEOX2,PFN1,HDAC5,SASH1,NR2E1,VEGFA,SEMA5A,SPARC,ARSB,FGF1,WNT5A,EPB41L5,RTN4,NFE2L2,AKT3,PROX1,NRP2,BMP4,SOX9,STAT5A,RHOJ,MACF1,KDR,PPARG,SERPINF1,ETS1,ANXA1,KLF4,ENPP2,NOV,THBS1,CYP1B1,FGF2,PTPRG,SLIT2,ITGB1,DOCK1,PRKCA,KIT,PLPP3,TGFBR2,ITGA2,NOS3,AMOTL1,ADAM9,ATOH8,PTK2,…
1	TRUE	0.00296	50	3363	26	0.008	0.52	GO:0050879	BP	2	multicellular organismal movement	3	HIPK2,MYH7,SLC8A3,TNNC2,TNNT1,MYH14,MYH3,TNNC1,KCNJ2,TNNT3,TNNI2,ATP8A2,MYH8,CHRND,CHRNA1,CACNA1A,ITPR1,TNNI1,MAP1A,GAA,SYNM,CAV3,STAC3,ATP2A1,MTOR,DMD
1	TRUE	0.00296	50	3363	26	0.008	0.52	GO:0050881	BP	2	musculoskeletal movement	4	HIPK2,MYH7,SLC8A3,TNNC2,TNNT1,MYH14,MYH3,TNNC1,KCNJ2,TNNT3,TNNI2,ATP8A2,MYH8,CHRND,CHRNA1,CACNA1A,ITPR1,TNNI1,MAP1A,GAA,SYNM,CAV3,STAC3,ATP2A1,MTOR,DMD
1	TRUE	3.31e-11	1569	3363	447	0.133	0.285	GO:0003008	BP	2	system process	3	ITGA3,PAX6,JARID2,IGF1,WWTR1,ATP1A2,NRXN3,CPS1,GCLM,MUSK,RRM2B,CELF2,ELN,FOXC1,RASGRF1,COL11A1,SEZ6,DMRT3,CTNNA2,TNFRSF1A,ATP2B3,MYO3B,PTGS2,ATP2A3,MGLL,SLC24A1,SEMA3A,PAX2,SLC46A1,PPP1R12B,TYR,ACTN2,FGFR1,BRINP1,SLC1A3,RIMS1,CHRNA3,ARG2,MEF2C,CACNA1S,LRP2,OPRK1,TRPM3,SSH1,CTTN,MYBPC2,GNAO1,SNX5,P2RX7,ICAM1,NRCAM,SMPX,MYH7,EZR,TGFB2,MYO3A,DSP,PCSK5,ABLIM1,TIMP3,KCNK10,SLC8A3,PABPN1,VSX1,ZMYND8,PR…
1	TRUE	2.13e-09	414	3363	148	0.044	0.357	GO:0003012	BP	2	muscle system process	4	JARID2,IGF1,ATP1A2,TNFRSF1A,PTGS2,PPP1R12B,ACTN2,CHRNA3,ARG2,MEF2C,CACNA1S,CTTN,MYBPC2,GNAO1,SMPX,MYH7,DSP,SLC8A3,PABPN1,SNTA1,TNNC2,MYOM1,HTR2A,TNNT1,MYH14,EZH2,MYH3,PPARGC1A,CRYAB,KCNA1,NUP155,FGF12,TNNC1,IGFBP5,PRKAG3,ERRFI1,RGS4,TNNT2,MYL12B,CASQ2,NR4A3,MYOT,MYOG,SSPN,KCNJ2,MYH2,AKAP9,TMOD2,CSRP3,HRC,TNNT3,TNNI2,ATP8A2,CHRM3,MYH8,MYBPH,IL6ST,DTNA,HEY2,CHRND,SRSF1,KLF4,SULF1,MYOF,PLCE1,CHRNA1,…
1	TRUE	2.12e-06	330	3363	116	0.034	0.352	GO:0006936	BP	2	muscle contraction	5	ATP1A2,PTGS2,PPP1R12B,ACTN2,CHRNA3,ARG2,CACNA1S,CTTN,MYBPC2,GNAO1,SMPX,MYH7,DSP,SLC8A3,PABPN1,SNTA1,TNNC2,MYOM1,HTR2A,TNNT1,MYH14,MYH3,CRYAB,KCNA1,NUP155,FGF12,TNNC1,TNNT2,MYL12B,CASQ2,MYOT,SSPN,KCNJ2,MYH2,AKAP9,TMOD2,CSRP3,HRC,TNNT3,TNNI2,ATP8A2,CHRM3,MYH8,MYBPH,DTNA,CHRND,SRSF1,SULF1,MYOF,PLCE1,CHRNA1,TMOD3,MYOM3,ATP1B1,ACTA1,SCN1A,CAMK2D,ANK2,HMCN2,SCN2B,ADRA2A,CACNA1C,GPD1L,GJA1,UTRN,CACNA2D1…
1	TRUE	6.84e-06	166	3363	68	0.02	0.41	GO:0006941	BP	2	striated muscle contraction	6	ATP1A2,ARG2,MYBPC2,SMPX,MYH7,DSP,SLC8A3,SNTA1,TNNC2,MYOM1,TNNT1,MYH14,MYH3,NUP155,FGF12,TNNC1,TNNT2,CASQ2,KCNJ2,AKAP9,CSRP3,HRC,TNNT3,TNNI2,ATP8A2,MYH8,MYBPH,DTNA,CHRND,SRSF1,CHRNA1,MYOM3,ATP1B1,SCN1A,CAMK2D,ANK2,SCN2B,CACNA1C,GPD1L,GJA1,CACNA2D1,TTN,TNNI1,KCNE2,ACTC1,KCNJ3,LMOD3,ATP1A1,PGAM2,MYL1,GAA,KCND3,VEGFB,SCN4B,SYNM,CAV3,SLC8A1,CTNNA3,SCN5A,PDE4B,STAC3,ATP2A1,MYL4,CALM1,MTOR,NOS1AP,DMD,KL…
1	TRUE	0.00904	38	3363	21	0.006	0.553	GO:0003009	BP	2	skeletal muscle contraction	7	MYH7,SLC8A3,TNNC2,TNNT1,MYH14,MYH3,TNNC1,KCNJ2,TNNT3,TNNI2,ATP8A2,MYH8,CHRND,CHRNA1,TNNI1,GAA,SYNM,CAV3,STAC3,ATP2A1,DMD
1	TRUE	0.0117	142	3363	53	0.016	0.373	GO:0019827	BP	2	stem cell population maintenance	3	ASPM,SMC1A,TP63,FGF4,PAX2,RIF1,SRRT,KDM2B,MED15,SALL4,BMP7,SALL1,SFRP1,NANOG,NR2E1,PRRX1,PROX1,ARID1A,DPPA4,SOX4,CNOT1,SOX9,LIN28A,NOTCH2,ZCCHC11,TBX3,KLF4,TET1,FGF2,SS18,PRDM16,MTF2,FANCD2,PRDM14,HMGA2,FOXO1,ZFP36L2,FZD7,KIT,IGF2BP1,TAL1,EOMES,GNL3,METTL3,STAT3,LDB2,CDH2,SIX2,FUT10,SOX2,PBX1,BCL9L,POU5F1
1	TRUE	4.74e-36	4676	3363	1284	0.382	0.275	GO:0007275	BP	2	multicellular organism development	3	SEMA3F,KDM1A,ARX,MEOX1,ITGA3,ASB4,CX3CL1,TNFRSF12A,ETV1,SCIN,PROM1,GAS7,PAX6,LUC7L,JARID2,TFAP2D,TENM1,PAX7,CD9,HIVEP2,ANLN,DCN,BRCA1,DDX11,TACC3,STMN4,IGF1,RUFY3,CNTN1,WWTR1,NRXN3,CPS1,FHL1,SEC63,FAS,CD44,HMGB3,MUSK,LRRC7,FUT8,TIMP2,TBC1D23,USP2,NSUN2,HOXC8,TLL1,VCAN,CDH1,DNAH5,TNC,BARX2,EPHA3,GPM6B,PREX2,HDAC9,RRM2B,KITLG,LTBP1,ELN,NEXMIF,DKK3,POLQ,PIK3CB,ALX4,NNAT,LAMA3,PTPRN,FOXC1,SYNE2,TAB2,…
1	TRUE	1.19e-13	919	3363	296	0.088	0.322	GO:0009790	BP	2	embryo development	4	SEMA3F,MEOX1,ITGA3,PAX6,PAX7,BRCA1,IGF1,FUT8,TBC1D23,KITLG,PIK3CB,ALX4,LAMA3,FOXC1,PRDM1,COL11A1,WNT8A,CDON,HIPK2,TIE1,TCOF1,MYO3B,TP63,PPP2R3A,GLI2,TEAD2,SEMA3A,SEMA3C,WNT8B,FGF4,PAX2,PLXNA2,CAMSAP3,RARB,FGFR1,TCF7,MEF2C,LRP2,NCOA1,TMED2,HSD17B2,KDM2B,DLL3,MAP3K20,TBX15,PHGDH,TGFB2,MSH2,MYO3A,PCSK5,NRP1,CECR2,THOC5,MTHFD1,SALL4,BMP7,CELF4,LAMA1,NDRG4,SALL1,XYLT1,EYA1,NBN,SFRP1,ERCC2,HOXA1,LFNG,H…
1	TRUE	8.6e-08	572	3363	185	0.055	0.323	GO:0009792	BP	2	embryo development ending in birth or egg hatching	5	MEOX1,PAX6,PAX7,BRCA1,IGF1,FUT8,ALX4,FOXC1,PRDM1,COL11A1,WNT8A,TIE1,TCOF1,GLI2,TEAD2,SEMA3C,PAX2,PLXNA2,CAMSAP3,FGFR1,TCF7,MEF2C,LRP2,NCOA1,TMED2,HSD17B2,KDM2B,DLL3,TBX15,PHGDH,TGFB2,MSH2,PCSK5,CECR2,MTHFD1,SALL4,BMP7,CELF4,XYLT1,EYA1,NBN,SFRP1,ERCC2,HOXA1,LFNG,HOXA5,COBL,MEOX2,LHX2,C5,PFN1,COL1A1,DUSP3,FOLR1,SOX6,MYF6,BMP5,VEGFA,WNT5A,EPB41L5,ACVR1,EPAS1,PRRX1,SLC35D1,PROX1,ARID1A,SATB2,TGFB3,GN…
1	TRUE	2.35e-07	555	3363	179	0.053	0.323	GO:0043009	BP	2	chordate embryonic development	6	MEOX1,PAX6,PAX7,BRCA1,IGF1,FUT8,ALX4,FOXC1,PRDM1,COL11A1,WNT8A,TIE1,TCOF1,GLI2,TEAD2,SEMA3C,PAX2,PLXNA2,FGFR1,TCF7,MEF2C,LRP2,NCOA1,TMED2,HSD17B2,KDM2B,DLL3,TBX15,PHGDH,TGFB2,MSH2,PCSK5,CECR2,MTHFD1,SALL4,BMP7,XYLT1,EYA1,NBN,SFRP1,ERCC2,HOXA1,LFNG,HOXA5,COBL,MEOX2,LHX2,C5,PFN1,COL1A1,DUSP3,FOLR1,SOX6,MYF6,BMP5,VEGFA,WNT5A,EPB41L5,ACVR1,EPAS1,PRRX1,SLC35D1,PROX1,ARID1A,SATB2,TGFB3,GNA13,HOXB3,HOXB…
1	TRUE	2.85e-08	554	3363	182	0.054	0.329	GO:0048598	BP	2	embryonic morphogenesis	5	ITGA3,PAX6,ALX4,LAMA3,FOXC1,COL11A1,CDON,HIPK2,MYO3B,TP63,GLI2,TEAD2,WNT8B,FGF4,PAX2,RARB,FGFR1,TCF7,MEF2C,LRP2,NCOA1,TMED2,KDM2B,MAP3K20,TBX15,TGFB2,MYO3A,CECR2,MTHFD1,SALL4,BMP7,NDRG4,SALL1,EYA1,SFRP1,HOXA1,HOXA5,COBL,LHX2,PFN1,PRKAR1A,MYH3,UGDH,ZBTB16,FOLR1,GLI1,NANOG,COL12A1,BMP5,WNT5A,COL7A1,ACVR2B,EPB41L5,ACVR1,EFEMP1,OTX1,PRRX1,HDAC1,WLS,PROX1,ARID1A,SATB2,NR4A3,TGFB3,HOXB3,HOXB1,DUSP1,MSX…
1	TRUE	0.0131	146	3363	54	0.016	0.37	GO:0016331	BP	2	morphogenesis of embryonic epithelium	6	TP63,GLI2,TEAD2,PAX2,LRP2,TMED2,KDM2B,TGFB2,CECR2,MTHFD1,SALL4,BMP7,SFRP1,COBL,LHX2,PFN1,FOLR1,BMP5,WNT5A,EPB41L5,ARID1A,RDH10,STIL,SOX4,BMP4,SOX9,SIX1,WNT2B,PCDH8,TFAP2A,SULF1,KIF20B,PRICKLE1,PRKACB,GDF7,SFRP2,ADM,FZD1,GRHL3,DLC1,CTHRC1,RET,SPINT2,SEMA4C,LUZP1,IRX2,GLMN,IRX3,ALX1,FZD2,RGMA,PTCH1,PLXNB2,TRIM71
1	TRUE	1.24e-13	927	3363	298	0.089	0.321	GO:0035295	BP	2	tube development	4	ITGA3,ASB4,CX3CL1,TNFRSF12A,PROM1,PAX6,PAX7,DCN,BRCA1,WWTR1,NRXN3,CPS1,TNC,HDAC9,PIK3CB,ALX4,FOXC1,RC3H2,PRDM1,HIPK2,TIE1,TP63,PTGS2,GLI2,TEAD2,SEMA3C,PAX2,PLXNA2,RARB,FGFR1,FAP,TCF7,ARG2,MEF2C,LRP2,B4GALT1,TMED2,ADAMTS2,KDM2B,NRCAM,SEMA6A,PHGDH,TGFB2,PCSK5,NRP1,CECR2,XBP1,MTHFD1,REC8,SALL4,BMP7,PHEX,SRPX2,KLF5,NDRG4,SALL1,CTSH,EYA1,CALB1,SFRP1,ITGB8,PTN,MET,HOXA1,HOXA5,COBL,HSPB1,SERPINE1,MEOX2,…
1	TRUE	9.14e-13	758	3363	251	0.075	0.331	GO:0035239	BP	2	tube morphogenesis	5	ASB4,CX3CL1,TNFRSF12A,DCN,BRCA1,NRXN3,TNC,HDAC9,PIK3CB,FOXC1,PRDM1,HIPK2,TIE1,TP63,PTGS2,GLI2,TEAD2,PAX2,FGFR1,FAP,TCF7,MEF2C,LRP2,B4GALT1,TMED2,KDM2B,NRCAM,SEMA6A,TGFB2,NRP1,CECR2,XBP1,MTHFD1,SALL4,BMP7,SRPX2,KLF5,NDRG4,SALL1,CTSH,EYA1,SFRP1,ITGB8,PTN,MET,HOXA1,HOXA5,COBL,HSPB1,SERPINE1,MEOX2,LHX2,C5,SHB,UNC5B,PFN1,CCL2,HDAC5,GAB1,RAPGEF2,FOLR1,GLI1,TIMELESS,SASH1,BMP5,NR2E1,VEGFA,SEMA5A,LOX,SPA…
1	TRUE	0.0149	143	3363	53	0.016	0.371	GO:0035148	BP	2	tube formation	6	TEAD2,PAX2,LRP2,TMED2,KDM2B,TGFB2,CECR2,MTHFD1,SALL4,BMP7,SFRP1,HOXA1,COBL,LHX2,PFN1,FOLR1,BMP5,VEGFA,WNT5A,PROX1,ARID1A,STIL,SOX4,BMP4,SOX9,SIX1,PODXL,KIF20B,PRICKLE1,PRKACB,GDF7,SFRP2,NFIB,ADM,FZD1,GRHL3,DLC1,CTHRC1,RET,SPINT2,SEMA4C,ATOH8,LUZP1,IRX2,GLMN,IRX3,ALX1,FZD2,RGMA,PTCH1,PLXNB2,CEP290,TRIM71
1	TRUE	5.1e-06	305	3363	108	0.032	0.354	GO:0060562	BP	2	epithelial tube morphogenesis	6	TNC,GLI2,TEAD2,PAX2,MEF2C,LRP2,B4GALT1,TMED2,KDM2B,TGFB2,NRP1,CECR2,MTHFD1,SALL4,BMP7,NDRG4,SALL1,CTSH,EYA1,SFRP1,MET,HOXA5,COBL,LHX2,PFN1,FOLR1,TIMELESS,BMP5,VEGFA,FGF1,WNT5A,ACVR1,PROX1,ARID1A,GNA13,MSX2,RDH10,STIL,SOX4,BMP4,SOX9,SIX1,PODXL,MICAL2,WNT2B,MYCN,TBX3,MYC,KIF20B,FGF2,LEF1,PRICKLE1,LGR5,GREB1L,PRKACB,GDF7,SLIT2,SFRP2,KLHL3,RSPO2,ADM,PAK1,GJA1,DNAAF1,MMP14,FZD1,GRHL3,FOXH1,TGFBR2,SPRY…
1	TRUE	0.0151	129	3363	49	0.015	0.38	GO:0072175	BP	2	epithelial tube formation	7	TEAD2,PAX2,LRP2,TMED2,KDM2B,TGFB2,CECR2,MTHFD1,SALL4,BMP7,SFRP1,COBL,LHX2,PFN1,FOLR1,BMP5,WNT5A,PROX1,ARID1A,STIL,SOX4,BMP4,SOX9,SIX1,PODXL,KIF20B,PRICKLE1,PRKACB,GDF7,SFRP2,ADM,FZD1,GRHL3,DLC1,CTHRC1,RET,SPINT2,SEMA4C,LUZP1,IRX2,GLMN,IRX3,ALX1,FZD2,RGMA,PTCH1,PLXNB2,CEP290,TRIM71
1	TRUE	0.0283	121	3363	46	0.014	0.38	GO:0001838	BP	2	embryonic epithelial tube formation	8	TEAD2,PAX2,LRP2,TMED2,KDM2B,TGFB2,CECR2,MTHFD1,SALL4,BMP7,SFRP1,COBL,LHX2,PFN1,FOLR1,BMP5,WNT5A,ARID1A,STIL,SOX4,BMP4,SOX9,SIX1,KIF20B,PRICKLE1,PRKACB,GDF7,SFRP2,ADM,FZD1,GRHL3,DLC1,CTHRC1,RET,SPINT2,SEMA4C,LUZP1,IRX2,GLMN,IRX3,ALX1,FZD2,RGMA,PTCH1,PLXNB2,TRIM71
1	TRUE	8.61e-40	4178	3363	1186	0.353	0.284	GO:0048731	BP	2	system development	4	SEMA3F,KDM1A,ARX,MEOX1,ITGA3,ASB4,CX3CL1,TNFRSF12A,ETV1,SCIN,PROM1,GAS7,PAX6,LUC7L,JARID2,TFAP2D,TENM1,PAX7,CD9,ANLN,DCN,BRCA1,TACC3,STMN4,IGF1,RUFY3,CNTN1,WWTR1,NRXN3,CPS1,FHL1,SEC63,CD44,HMGB3,MUSK,LRRC7,TIMP2,TBC1D23,USP2,NSUN2,HOXC8,TLL1,VCAN,CDH1,TNC,BARX2,EPHA3,GPM6B,PREX2,HDAC9,RRM2B,KITLG,LTBP1,ELN,NEXMIF,DKK3,POLQ,PIK3CB,ALX4,NNAT,PTPRN,FOXC1,SYNE2,TAB2,EIF2AK2,RC3H2,PRDM1,LAMC2,RASGRF1,…
1	TRUE	3.81e-29	2211	3363	678	0.202	0.307	GO:0007399	BP	2	nervous system development	5	SEMA3F,KDM1A,ARX,ITGA3,CX3CL1,TNFRSF12A,ETV1,PROM1,GAS7,PAX6,JARID2,TFAP2D,TENM1,PAX7,CD9,TACC3,STMN4,RUFY3,CNTN1,NRXN3,MUSK,LRRC7,TIMP2,TBC1D23,HOXC8,VCAN,CDH1,TNC,EPHA3,GPM6B,PREX2,HDAC9,NEXMIF,PIK3CB,NNAT,FOXC1,SYNE2,PRDM1,RASGRF1,DGKG,WNT8A,SEZ6,DMRT3,CDON,HIPK2,GNAI3,ERBB3,CTNNA2,SMARCD1,NGEF,ASPM,MPPED2,KIF26A,ARFGEF1,NEO1,PPP2R5B,SDK2,SPTB,TP63,GLI2,TEAD2,NTN4,SEMA3A,SEMA3C,WNT8B,WDR62,PAX…
1	TRUE	0.0311	157	3363	56	0.017	0.357	GO:0021915	BP	2	neural tube development	6	PAX6,PAX7,GLI2,TEAD2,SEMA3C,PAX2,PLXNA2,TCF7,LRP2,TMED2,KDM2B,PHGDH,TGFB2,CECR2,MTHFD1,SALL4,BMP7,SFRP1,COBL,LHX2,PFN1,FOLR1,BMP5,WNT5A,PROX1,ARID1A,STIL,SOX4,BMP4,KIF20B,PRICKLE1,PRKACB,GDF7,SFRP2,ADM,FZD1,GRHL3,DLC1,CTHRC1,DACT1,SALL2,DCHS1,SPINT2,GBX2,SEMA4C,LUZP1,FOXB1,HES3,GLMN,ALX1,FZD2,RGMA,ZFP36L1,PTCH1,PLXNB2,TRIM71
1	TRUE	0.023	103	3363	41	0.012	0.398	GO:0001841	BP	2	neural tube formation	7	TEAD2,PAX2,LRP2,TMED2,KDM2B,TGFB2,CECR2,MTHFD1,SALL4,BMP7,SFRP1,COBL,LHX2,PFN1,FOLR1,BMP5,WNT5A,ARID1A,STIL,SOX4,BMP4,KIF20B,PRICKLE1,PRKACB,GDF7,SFRP2,ADM,FZD1,GRHL3,DLC1,CTHRC1,SPINT2,SEMA4C,LUZP1,GLMN,ALX1,FZD2,RGMA,PTCH1,PLXNB2,TRIM71
1	TRUE	0.0214	96	3363	39	0.012	0.406	GO:0014020	BP	2	primary neural tube formation	8	TEAD2,PAX2,LRP2,TMED2,KDM2B,TGFB2,CECR2,MTHFD1,SALL4,BMP7,SFRP1,COBL,LHX2,PFN1,FOLR1,BMP5,WNT5A,ARID1A,STIL,BMP4,KIF20B,PRICKLE1,PRKACB,SFRP2,ADM,FZD1,GRHL3,DLC1,CTHRC1,SPINT2,SEMA4C,LUZP1,GLMN,ALX1,FZD2,RGMA,PTCH1,PLXNB2,TRIM71
1	TRUE	4.02e-14	959	3363	308	0.092	0.321	GO:0072359	BP	2	circulatory system development	5	ITGA3,ASB4,CX3CL1,TNFRSF12A,PAX6,JARID2,DCN,BRCA1,IGF1,NRXN3,HDAC9,LTBP1,ELN,PIK3CB,FOXC1,TAB2,PRDM1,COL11A1,WNT8A,HIPK2,ERBB3,TIE1,TNFRSF1A,PTGS2,GLI2,TEAD2,SEMA3C,ACACB,RARB,ACTN2,FGFR1,FAP,NEBL,TP73,MEF2C,LRP2,B4GALT1,TMED2,NRCAM,MYH7,SEMA6A,TGFB2,DSP,PCSK5,NRP1,XBP1,MTHFD1,NFATC2,SALL4,BMP7,SRPX2,KLF5,NDRG4,SALL1,CTSH,EYA1,SFRP1,ITGB8,DNAH11,PTN,HOXA1,HOXA5,HSPB1,SERPINE1,MEOX2,AHR,C5,SHB,UNC…
1	TRUE	3.75e-05	463	3363	147	0.044	0.317	GO:0001501	BP	2	skeletal system development	5	SCIN,PAX7,IGF1,CD44,HOXC8,TLL1,VCAN,BARX2,ALX4,FOXC1,COL11A1,FGFR3,TCOF1,TP63,GLI2,FGF4,RARB,FGFR1,MEF2C,PTPRC,COL19A1,PTHLH,P2RX7,DLL3,TBX15,TGFB2,PCSK5,MTHFD1,BMP7,PHEX,XYLT1,EYA1,SFRP1,TRPS1,ITGB8,HOXA1,HOXA5,SFRP4,COL1A1,ZBTB16,SOX6,TRPV4,MGP,COL12A1,BMP5,GHR,SPARC,WNT5A,ACVR2B,EFEMP1,PRRX1,PAPPA2,SLC35D1,PRDX1,SATB2,TGFB3,HOXB3,HOXB1,MSX2,SMAD9,TGFBI,RDH10,HOXA7,SOX4,BMP4,SOX9,THRA,SIX1,NCAN…
1	TRUE	2.51e-31	2991	3363	875	0.26	0.293	GO:0048513	BP	2	animal organ development	5	SEMA3F,KDM1A,ARX,MEOX1,ITGA3,ETV1,SCIN,PROM1,PAX6,LUC7L,JARID2,TFAP2D,PAX7,CD9,ANLN,DCN,TACC3,IGF1,CNTN1,WWTR1,CPS1,FHL1,SEC63,CD44,HMGB3,TBC1D23,USP2,NSUN2,HOXC8,CDH1,TNC,BARX2,EPHA3,GPM6B,HDAC9,RRM2B,KITLG,LTBP1,ELN,DKK3,ALX4,NNAT,PTPRN,FOXC1,SYNE2,TAB2,EIF2AK2,RC3H2,PRDM1,COL11A1,WNT8A,SEZ6,DMRT3,CDON,HIPK2,GNAI3,ERBB3,TLE2,CTNNA2,ASPM,TNFRSF1A,FGFR3,SDK2,PTPN3,TCOF1,DAZAP1,MYO3B,MCM2,TP63,PTG…
1	TRUE	1.12e-07	501	3363	166	0.049	0.331	GO:0007423	BP	2	sensory organ development	6	PROM1,PAX6,FOXC1,PRDM1,COL11A1,CDON,HIPK2,SDK2,MYO3B,MCM2,GLI2,PAX2,RARB,FGFR1,FAT1,KDM2B,TGFB2,MYO3A,NRP1,CECR2,VSX1,BMP7,CELF4,MYOM1,CHRDL1,SALL1,EYA1,CALB1,PTN,HOXA1,LHX2,CDH23,CRYAB,LIN7A,MDM1,BMP5,EYA4,NR2E1,VEGFA,SPARC,PDGFRB,WNT5A,ACVR2B,CLCN2,EFEMP1,OTX1,PRRX1,HDAC1,RPE65,PLPPR4,PROX1,ARID1A,OLFM3,NR4A3,TGFB3,RDH10,BMP4,SOX9,SIX1,RHOJ,BCL11B,GNGT1,NPHP4,SERPINF1,NES,ATP8A2,MEIS2,WNT2B,MYC…
1	TRUE	0.00021	203	3363	75	0.022	0.369	GO:0043583	BP	2	ear development	7	COL11A1,MYO3B,MCM2,GLI2,PAX2,FGFR1,TGFB2,MYO3A,CECR2,SALL1,EYA1,HOXA1,CDH23,LIN7A,BMP5,EYA4,SPARC,PDGFRB,WNT5A,OTX1,PRRX1,PLPPR4,PROX1,NR4A3,TGFB3,RDH10,BMP4,SOX9,SIX1,ATP8A2,MYCN,HEY2,TFAP2A,COL2A1,LGR5,DUOX2,NTRK3,LRIG1,CCNA2,CXCL14,ZEB1,FREM2,ZIC1,SLC25A27,GRHL3,ABR,MAPKAPK2,FRZB,MSX1,CTHRC1,TSHR,STOX1,GABRB3,DCHS1,GBX2,SIX2,CHD7,BCL2,RPL38,MAF,PTPN11,SLC17A8,FZD2,SOX2,NEUROG1,TBX1,SLITRK6,GAB…
1	TRUE	0.000357	177	3363	67	0.02	0.379	GO:0048839	BP	2	inner ear development	8	COL11A1,MYO3B,MCM2,GLI2,PAX2,FGFR1,TGFB2,MYO3A,CECR2,EYA1,HOXA1,CDH23,LIN7A,EYA4,SPARC,PDGFRB,WNT5A,OTX1,PRRX1,PLPPR4,PROX1,NR4A3,TGFB3,BMP4,SOX9,SIX1,ATP8A2,MYCN,HEY2,TFAP2A,COL2A1,LGR5,DUOX2,NTRK3,LRIG1,CCNA2,CXCL14,ZEB1,FREM2,ZIC1,SLC25A27,GRHL3,ABR,MAPKAPK2,FRZB,CTHRC1,TSHR,STOX1,GABRB3,DCHS1,GBX2,CHD7,MAF,PTPN11,SLC17A8,FZD2,SOX2,NEUROG1,TBX1,SLITRK6,GABRA5,INSIG1,FAT4,POU3F4,LRP10,CEP290,OP…
1	TRUE	7.93e-07	45	3363	29	0.009	0.644	GO:0090102	BP	2	cochlea development	9	MYO3B,MCM2,GLI2,PAX2,MYO3A,CECR2,EYA1,HOXA1,WNT5A,SOX9,SIX1,HEY2,NTRK3,CCNA2,ZEB1,GRHL3,FRZB,CTHRC1,TSHR,GABRB3,DCHS1,SLC17A8,FZD2,NEUROG1,TBX1,SLITRK6,GABRA5,POU3F4,OPA1
1	TRUE	1.66e-05	23	3363	18	0.005	0.783	GO:0090103	BP	2	cochlea morphogenesis	10	MYO3B,GLI2,PAX2,MYO3A,EYA1,HOXA1,WNT5A,SOX9,SIX1,ZEB1,GRHL3,FRZB,CTHRC1,TSHR,FZD2,NEUROG1,TBX1,POU3F4
1	TRUE	1.82e-19	903	3363	311	0.092	0.344	GO:0009887	BP	2	animal organ morphogenesis	6	PROM1,PAX6,PAX7,DCN,WWTR1,FHL1,HOXC8,TNC,BARX2,ELN,ALX4,FOXC1,PRDM1,COL11A1,WNT8A,DMRT3,CDON,HIPK2,TLE2,CTNNA2,FGFR3,SDK2,MYO3B,TP63,GLI2,TEAD2,NTN4,SEMA3A,SEMA3C,FGF4,PAX2,GPC4,RARB,FGFR1,TCF7,MEF2C,LRP2,FAT1,B4GALT1,TMED2,GNAO1,P2RX7,KDM2B,MYH7,SEMA6A,TBX15,TGFB2,MYO3A,DSP,ABLIM1,NRP1,XBP1,MTHFD1,VSX1,BMP7,NDRG4,SALL1,CTSH,CA2,EYA1,CALB1,SFRP1,APLP1,CRX,DNAH11,PTN,HOXA1,LFNG,HOXA5,SERPINE1,SFRP…
1	TRUE	3.37e-05	245	3363	89	0.026	0.363	GO:0090596	BP	2	sensory organ morphogenesis	7	PROM1,PAX6,PRDM1,COL11A1,CDON,HIPK2,SDK2,MYO3B,GLI2,PAX2,RARB,FGFR1,FAT1,KDM2B,MYO3A,VSX1,BMP7,SALL1,EYA1,CALB1,PTN,HOXA1,VEGFA,WNT5A,EFEMP1,OTX1,PRRX1,HDAC1,RPE65,PROX1,ARID1A,OLFM3,NR4A3,BMP4,SOX9,SIX1,GNGT1,ATP8A2,WNT2B,CRB1,AGTPBP1,TFAP2A,SIX3,FBN2,COL2A1,NKD1,MEIS1,LRIG1,NTRK2,ZEB1,THRB,ZIC1,GRHL3,ABR,FRZB,MSX1,HIPK1,HCN1,CTHRC1,TSHR,STOX1,FRS2,GBX2,STAT3,SIX2,CHD7,KRT13,BCL2,COL8A2,RPL38,PT…
1	TRUE	0.00835	113	3363	45	0.013	0.398	GO:0042476	BP	2	odontogenesis	7	TNC,FOXC1,DMRT3,TP63,GLI2,FGF4,GNAO1,TGFB2,BMP7,CA2,SERPINE1,COL1A1,PERP,ACVR2B,HDAC1,TGFB3,MSX2,BMP4,BCL11B,ITGB4,TFAP2A,LEF1,NFIC,PAM,RSPO2,ADM,FOXO1,ADAMTS5,ALPL,MSX1,COL1A2,TNFRSF11B,ZNF22,HTRA1,WDR72,STIM1,SOSTDC1,AMBN,SCN5A,TBX1,CSF1,PPARA,HDAC2,MYO5A,AQP1
1	TRUE	0.00637	76	3363	34	0.01	0.447	GO:0042475	BP	2	odontogenesis of dentin-containing tooth	8	TNC,FOXC1,DMRT3,TP63,GLI2,FGF4,GNAO1,BMP7,CA2,SERPINE1,PERP,ACVR2B,HDAC1,MSX2,BMP4,BCL11B,ITGB4,LEF1,NFIC,RSPO2,ADM,FOXO1,MSX1,TNFRSF11B,HTRA1,WDR72,STIM1,SOSTDC1,AMBN,SCN5A,TBX1,CSF1,PPARA,HDAC2
1	TRUE	0.000198	235	3363	84	0.025	0.357	GO:0060485	BP	2	mesenchyme development	6	SEMA3F,MEOX1,WWTR1,EPHA3,KITLG,FOXC1,WNT8A,ERBB3,TCOF1,TEAD2,SEMA3A,SEMA3C,PAX2,FGFR1,MEF2C,DLL3,TGFB2,BAMBI,NRP1,BMP7,FAM83D,SFRP1,HOXA5,EZH2,COL1A1,FOLR1,GCNT2,BMP5,RBM24,PDGFRB,WNT5A,EPB41L5,ACVR1,RTN4,NRP2,TGFB3,MSX2,RDH10,BMP4,SOX9,SIX1,HEY2,MDM2,MYC,LEF1,ACTA1,PHLDB2,SFRP2,TCF7L2,HMGA2,DAB2,TIAM1,ACTC1,FOXH1,PDPN,FRZB,MSX1,EOMES,TGFBR2,SPRY1,TBX20,HEY1,NOS3,RET,NOLC1,DCHS1,GBX2,LDLRAD4,ZFPM…
1	TRUE	4.72e-07	363	3363	127	0.038	0.35	GO:0007517	BP	2	muscle organ development	6	ETV1,LUC7L,JARID2,PAX7,DCN,IGF1,FHL1,USP2,HDAC9,ELN,ALX4,FOXC1,COL11A1,CDON,ERBB3,FGFR1,TP73,MEF2C,LRP2,COL19A1,MYH7,TGFB2,DSP,XBP1,MYOM1,KLF5,JPH1,MYH14,MEOX2,HLF,MYH3,CRYAB,SOX6,MYF6,GLI1,RIPOR2,RBM24,WNT5A,TNNC1,SMYD1,RGS4,PROX1,CENPF,TNNT2,EGR1,MYOG,BMP4,SIX1,HIVEP3,CSRP3,ARNTL,CCNB1,CD164,HEY2,EGLN1,CHRND,PAX3,FLNB,PIM1,ITGA11,CHRNA1,FGF2,LEF1,UNC45B,DMRTA2,ACTA1,MEIS1,MEGF10,ANKRD1,PAK1,TAG…
1	TRUE	6.49e-10	511	3363	176	0.052	0.344	GO:0007507	BP	2	heart development	6	ITGA3,JARID2,IGF1,HDAC9,LTBP1,ELN,FOXC1,TAB2,PRDM1,COL11A1,WNT8A,ERBB3,TNFRSF1A,GLI2,TEAD2,SEMA3C,ACACB,RARB,ACTN2,FGFR1,NEBL,TP73,MEF2C,LRP2,TMED2,MYH7,TGFB2,DSP,PCSK5,NRP1,MTHFD1,SALL4,BMP7,NDRG4,SALL1,EYA1,DNAH11,PTN,PRKAR1A,CPE,FOLR1,SOX6,GLI1,BMP5,RBM24,VEGFA,LOX,SPARC,PDGFRB,TFDP2,KAT2B,WNT5A,FGF12,ACVR2B,TNNC1,ACVR1,RTN4,SMYD1,RGS4,PROX1,ARID1A,TNNT2,NRP2,MSX2,DNAI1,BICC1,STIL,DAW1,SOX4,BM…
1	TRUE	0.012	81	3363	35	0.01	0.432	GO:0060419	BP	2	heart growth	7	JARID2,IGF1,FOXC1,ACACB,FGFR1,TP73,MEF2C,TGFB2,NDRG4,PRKAR1A,GLI1,RGS4,PROX1,CCNB1,HEY2,PIM1,FGF2,MEIS1,CAMK2D,PAK1,AKAP6,GJA1,SORBS2,G6PD,PDLIM5,TGFBR2,TBX20,ZFPM2,PTEN,HEG1,BASP1,ERBB4,C3ORF58,CAV3,MTOR
1	TRUE	0.00204	163	3363	61	0.018	0.374	GO:0003205	BP	2	cardiac chamber development	7	LTBP1,FOXC1,PRDM1,COL11A1,SEMA3C,RARB,MEF2C,LRP2,MYH7,TGFB2,DSP,PCSK5,NRP1,SALL4,BMP7,SALL1,DNAH11,CPE,BMP5,WNT5A,TNNC1,ACVR1,PROX1,ARID1A,TNNT2,NRP2,MSX2,SOX4,BMP4,NOTCH2,TBX3,HEY2,MDM2,EGLN1,SMAD6,GREB1L,CYR61,SLIT2,ANK2,SFRP2,ADAMTS1,FZD1,TNNI1,FOXH1,DHRS3,XIRP2,TGFBR2,TBX20,HEY1,NOS3,FRS2,LUZP1,ZFPM2,CHD7,HEG1,FZD2,CAV3,SCN5A,TBX1,PARVA,BMPR2
1	TRUE	0.000995	106	3363	45	0.013	0.425	GO:0003279	BP	2	cardiac septum development	8	LTBP1,PRDM1,SEMA3C,RARB,LRP2,TGFB2,PCSK5,NRP1,SALL4,BMP7,SALL1,DNAH11,BMP5,WNT5A,ACVR1,PROX1,NRP2,MSX2,SOX4,BMP4,NOTCH2,TBX3,HEY2,MDM2,EGLN1,SMAD6,CYR61,SLIT2,ANK2,FZD1,DHRS3,XIRP2,TGFBR2,TBX20,HEY1,NOS3,FRS2,LUZP1,ZFPM2,CHD7,HEG1,FZD2,TBX1,PARVA,BMPR2
1	TRUE	0.000746	234	3363	82	0.024	0.35	GO:0003007	BP	2	heart morphogenesis	7	ELN,FOXC1,COL11A1,TEAD2,SEMA3C,RARB,MEF2C,LRP2,TMED2,MYH7,TGFB2,DSP,NRP1,BMP7,NDRG4,EYA1,DNAH11,CPE,FOLR1,BMP5,VEGFA,WNT5A,TNNC1,ACVR1,RTN4,PROX1,TNNT2,NRP2,MSX2,STIL,SOX4,BMP4,SOX9,SIX1,MICAL2,NOTCH2,TBX3,HEY2,MDM2,EGLN1,PIM1,SMAD6,COL2A1,CYR61,SLIT2,SFRP2,ANKRD1,GJA1,DNAAF1,ADAMTS1,TTN,FZD1,TNNI1,ACTC1,FOXH1,LEMD2,DHRS3,XIRP2,MSX1,TGFBR2,SPRY1,TBX20,HEY1,DLC1,NOS3,DCHS1,PTK2,ZFPM2,INSR,GAA,CHD7…
1	TRUE	0.00693	126	3363	49	0.015	0.389	GO:0003206	BP	2	cardiac chamber morphogenesis	8	FOXC1,COL11A1,SEMA3C,RARB,MEF2C,LRP2,MYH7,TGFB2,DSP,NRP1,BMP7,DNAH11,CPE,BMP5,WNT5A,TNNC1,ACVR1,PROX1,TNNT2,NRP2,MSX2,SOX4,BMP4,NOTCH2,TBX3,HEY2,MDM2,EGLN1,SMAD6,CYR61,SLIT2,SFRP2,ADAMTS1,FZD1,TNNI1,FOXH1,DHRS3,TGFBR2,TBX20,HEY1,NOS3,ZFPM2,CHD7,HEG1,FZD2,CAV3,TBX1,PARVA,BMPR2
1	TRUE	0.000872	74	3363	35	0.01	0.473	GO:0060411	BP	2	cardiac septum morphogenesis	9	SEMA3C,RARB,LRP2,TGFB2,NRP1,BMP7,DNAH11,BMP5,WNT5A,ACVR1,PROX1,NRP2,MSX2,SOX4,BMP4,NOTCH2,TBX3,HEY2,MDM2,EGLN1,SMAD6,CYR61,SLIT2,FZD1,DHRS3,TGFBR2,TBX20,HEY1,NOS3,ZFPM2,CHD7,FZD2,TBX1,PARVA,BMPR2
1	TRUE	0.0213	73	3363	32	0.01	0.438	GO:0003151	BP	2	outflow tract morphogenesis	8	ELN,FOXC1,SEMA3C,RARB,MEF2C,LRP2,TGFB2,NRP1,BMP7,EYA1,FOLR1,VEGFA,WNT5A,NRP2,MSX2,BMP4,SIX1,TBX3,HEY2,SMAD6,SFRP2,FZD1,FOXH1,DHRS3,TGFBR2,TBX20,ZFPM2,JUN,FZD2,TBX1,PARVA,BMPR2
1	TRUE	4.25e-05	193	3363	74	0.022	0.383	GO:0048738	BP	2	cardiac muscle tissue development	7	JARID2,IGF1,FOXC1,COL11A1,WNT8A,ERBB3,RARB,ACTN2,FGFR1,NEBL,TP73,MEF2C,LRP2,MYH7,TGFB2,DSP,BMP7,NDRG4,PRKAR1A,SOX6,GLI1,BMP5,VEGFA,PDGFRB,WNT5A,TNNC1,ACVR1,RGS4,PROX1,ARID1A,TNNT2,BMP4,CSRP3,MYO18B,CCNB1,PDGFRA,TBX3,HEY2,EGLN1,PIM1,MYPN,FGF2,MEIS1,CAMK2D,ANKRD1,PAK1,JPH2,ITGB1,AKAP6,GJA1,HNRNPU,SORBS2,TTN,FZD7,TNNI1,ACTC1,G6PD,FOXH1,SGCB,XIRP2,PDLIM5,TGFBR2,TBX20,FRS2,ZFPM2,SGCD,CHD7,PTEN,HEG1,ER…
1	TRUE	0.0301	74	3363	32	0.01	0.432	GO:0055017	BP	2	cardiac muscle tissue growth	8	JARID2,IGF1,FOXC1,FGFR1,TP73,MEF2C,TGFB2,NDRG4,PRKAR1A,GLI1,RGS4,CCNB1,HEY2,PIM1,FGF2,MEIS1,CAMK2D,PAK1,AKAP6,GJA1,SORBS2,G6PD,PDLIM5,TGFBR2,TBX20,ZFPM2,PTEN,HEG1,ERBB4,C3ORF58,CAV3,MTOR
1	TRUE	0.000506	406	3363	128	0.038	0.315	GO:0048568	BP	2	embryonic organ development	6	PAX6,TBC1D23,KITLG,ALX4,FOXC1,PRDM1,COL11A1,HIPK2,MYO3B,GLI2,TEAD2,PAX2,RARB,FGFR1,TCF7,MEF2C,NCOA1,TMED2,KDM2B,TBX15,TGFB2,MYO3A,PCSK5,THOC5,MTHFD1,BMP7,NDRG4,SALL1,EYA1,ERCC2,HOXA1,HOXA5,COBL,FOLR1,GLI1,BMP5,VEGFA,WNT5A,ACVR1,EFEMP1,OTX1,EPAS1,PRRX1,PROX1,ARID1A,SATB2,NR4A3,TGFB3,HOXB3,HOXB1,RDH10,HOXA7,STIL,NRK,BMP4,SOX9,SIX1,KDR,E2F8,NES,ATP8A2,MICAL2,MYCN,PDGFRA,TBX3,HEY2,EGLN1,TFAP2A,SIX3,L…
1	TRUE	0.046	276	3363	87	0.026	0.315	GO:0048562	BP	2	embryonic organ morphogenesis	7	PAX6,ALX4,COL11A1,HIPK2,MYO3B,GLI2,TEAD2,PAX2,RARB,FGFR1,TCF7,MEF2C,TMED2,KDM2B,TBX15,MYO3A,MTHFD1,BMP7,NDRG4,SALL1,EYA1,HOXA1,HOXA5,FOLR1,GLI1,WNT5A,ACVR1,EFEMP1,OTX1,PRRX1,PROX1,ARID1A,SATB2,NR4A3,TGFB3,HOXB3,HOXB1,RDH10,HOXA7,STIL,BMP4,SOX9,SIX1,ATP8A2,MICAL2,MYCN,PDGFRA,TBX3,TFAP2A,SIX3,FBN2,COL2A1,LRIG1,ZEB1,GJA1,ZIC1,DNAAF1,MMP14,GRHL3,ABR,FOXH1,FLVCR1,FRZB,MSX1,HIPK1,TGFBR2,TBX20,CTHRC1,TS…
1	TRUE	0.00137	335	3363	108	0.032	0.322	GO:0048880	BP	2	sensory system development	5	PROM1,PAX6,FOXC1,PRDM1,CDON,HIPK2,SDK2,SEMA3A,PAX2,RARB,FAT1,KDM2B,TGFB2,NRP1,VSX1,BMP7,CELF4,MYOM1,CHRDL1,CALB1,PTN,LHX2,CRYAB,MDM1,NR2E1,VEGFA,PDGFRB,WNT5A,ACVR2B,CLCN2,EFEMP1,HDAC1,RPE65,PROX1,ARID1A,OLFM3,RDH10,BMP4,SOX9,RHOJ,BCL11B,GNGT1,NPHP4,SERPINF1,NES,ATP8A2,MEIS2,WNT2B,CRB1,PDGFRA,AGTPBP1,KLF4,TFAP2A,CYP1B1,SIX3,FBN2,NTRK3,NKD1,UNC45B,MEIS1,NTRK2,SLC25A25,ZEB1,GPM6A,FREM2,SLC7A11,CACNA…
1	TRUE	0.00113	330	3363	107	0.032	0.324	GO:0150063	BP	2	visual system development	6	PROM1,PAX6,FOXC1,PRDM1,CDON,HIPK2,SDK2,PAX2,RARB,FAT1,KDM2B,TGFB2,NRP1,VSX1,BMP7,CELF4,MYOM1,CHRDL1,CALB1,PTN,LHX2,CRYAB,MDM1,NR2E1,VEGFA,PDGFRB,WNT5A,ACVR2B,CLCN2,EFEMP1,HDAC1,RPE65,PROX1,ARID1A,OLFM3,RDH10,BMP4,SOX9,RHOJ,BCL11B,GNGT1,NPHP4,SERPINF1,NES,ATP8A2,MEIS2,WNT2B,CRB1,PDGFRA,AGTPBP1,KLF4,TFAP2A,CYP1B1,SIX3,FBN2,NTRK3,NKD1,UNC45B,MEIS1,NTRK2,SLC25A25,ZEB1,GPM6A,FREM2,SLC7A11,CACNA1C,THRB…
1	TRUE	0.00113	330	3363	107	0.032	0.324	GO:0001654	BP	2	eye development	7	PROM1,PAX6,FOXC1,PRDM1,CDON,HIPK2,SDK2,PAX2,RARB,FAT1,KDM2B,TGFB2,NRP1,VSX1,BMP7,CELF4,MYOM1,CHRDL1,CALB1,PTN,LHX2,CRYAB,MDM1,NR2E1,VEGFA,PDGFRB,WNT5A,ACVR2B,CLCN2,EFEMP1,HDAC1,RPE65,PROX1,ARID1A,OLFM3,RDH10,BMP4,SOX9,RHOJ,BCL11B,GNGT1,NPHP4,SERPINF1,NES,ATP8A2,MEIS2,WNT2B,CRB1,PDGFRA,AGTPBP1,KLF4,TFAP2A,CYP1B1,SIX3,FBN2,NTRK3,NKD1,UNC45B,MEIS1,NTRK2,SLC25A25,ZEB1,GPM6A,FREM2,SLC7A11,CACNA1C,THRB…
1	TRUE	0.0124	287	3363	92	0.027	0.321	GO:0043010	BP	2	camera-type eye development	8	PROM1,PAX6,FOXC1,CDON,HIPK2,SDK2,PAX2,RARB,FAT1,KDM2B,TGFB2,NRP1,VSX1,BMP7,CELF4,MYOM1,CALB1,PTN,LHX2,CRYAB,MDM1,NR2E1,VEGFA,PDGFRB,WNT5A,ACVR2B,CLCN2,EFEMP1,HDAC1,RPE65,PROX1,ARID1A,RDH10,BMP4,SOX9,RHOJ,BCL11B,NPHP4,SERPINF1,NES,ATP8A2,WNT2B,PDGFRA,AGTPBP1,KLF4,TFAP2A,CYP1B1,SIX3,FBN2,NTRK3,UNC45B,MEIS1,NTRK2,SLC25A25,ZEB1,GPM6A,SLC7A11,CACNA1C,THRB,GJA1,LPCAT1,GRHL3,HIPK1,TGFBR2,HCN1,RET,FRS2,C…
1	TRUE	0.0104	138	3363	52	0.015	0.377	GO:0060041	BP	2	retina development in camera-type eye	9	PROM1,PAX6,CDON,HIPK2,SDK2,PAX2,RARB,TGFB2,NRP1,VSX1,CELF4,CALB1,PTN,LHX2,MDM1,NR2E1,PDGFRB,ACVR2B,CLCN2,RPE65,PROX1,SOX9,RHOJ,NPHP4,SERPINF1,ATP8A2,PDGFRA,AGTPBP1,TFAP2A,CYP1B1,SIX3,NTRK2,GPM6A,THRB,LPCAT1,HIPK1,HCN1,RET,CHD7,LAMB2,PTPRM,IMPDH2,FJX1,SLC17A8,SLC4A5,DIO3,OPA1,ARHGEF15,RORB,BMPR2,MFRP,NR2E3
1	TRUE	0.0038	141	3363	54	0.016	0.383	GO:0048592	BP	2	eye morphogenesis	8	PROM1,PAX6,PRDM1,CDON,HIPK2,SDK2,PAX2,RARB,FAT1,KDM2B,VSX1,BMP7,CALB1,PTN,VEGFA,WNT5A,EFEMP1,RPE65,PROX1,ARID1A,OLFM3,BMP4,SOX9,GNGT1,ATP8A2,WNT2B,CRB1,AGTPBP1,TFAP2A,SIX3,FBN2,NKD1,MEIS1,NTRK2,ZEB1,THRB,HIPK1,HCN1,FRS2,STAT3,BCL2,COL8A2,PTPRM,FJX1,SOX1,TDRD7,DIO3,CEP290,RORB,COL5A2,HMGN1,TENM3,MFRP,NR2E3
1	TRUE	8.88e-06	304	3363	107	0.032	0.352	GO:0001655	BP	2	urogenital system development	5	ITGA3,PROM1,DCN,WWTR1,SEC63,TNC,RRM2B,FOXC1,TP63,GLI2,PAX2,RARB,FGFR1,TP73,ARG2,MEF2C,TGFB2,PCSK5,NRP1,BMP7,SALL1,CTSH,CA2,EYA1,CALB1,SFRP1,ZBTB16,TNS2,GLI1,VEGFA,FGF1,PDGFRB,WNT5A,ACVR2B,NID1,PROX1,CENPF,HELLS,SMAD9,EGR1,RDH10,SOX4,BMP4,SOX9,SIX1,PPAT,PODXL,FOXJ1,SERPINF1,ITGB4,WNT2B,PDGFRA,ANXA1,MYC,TFAP2A,SULF1,SMAD6,PLCE1,FGF2,FRAS1,ENPEP,LGR5,IQGAP1,GREB1L,SLIT2,KLHL3,ARID5B,PTPRO,ADAMTS1,MY…
1	TRUE	1.81e-05	271	3363	97	0.029	0.358	GO:0072001	BP	2	renal system development	5	ITGA3,PROM1,DCN,WWTR1,SEC63,RRM2B,FOXC1,TP63,GLI2,PAX2,RARB,FGFR1,TP73,ARG2,MEF2C,TGFB2,PCSK5,NRP1,BMP7,SALL1,CTSH,CA2,EYA1,CALB1,SFRP1,ZBTB16,TNS2,VEGFA,FGF1,PDGFRB,WNT5A,ACVR2B,NID1,PROX1,CENPF,SMAD9,EGR1,RDH10,SOX4,BMP4,SOX9,SIX1,PPAT,PODXL,FOXJ1,SERPINF1,ITGB4,WNT2B,PDGFRA,MYC,TFAP2A,SULF1,SMAD6,PLCE1,FGF2,FRAS1,ENPEP,LGR5,IQGAP1,GREB1L,SLIT2,KLHL3,ARID5B,PTPRO,ADAMTS1,MYO1E,NFIA,TIPARP,SPRY1…
1	TRUE	0.00011	254	3363	90	0.027	0.354	GO:0001822	BP	2	kidney development	6	ITGA3,PROM1,DCN,WWTR1,RRM2B,FOXC1,GLI2,PAX2,RARB,FGFR1,TP73,ARG2,MEF2C,TGFB2,PCSK5,NRP1,BMP7,SALL1,CTSH,CA2,EYA1,CALB1,SFRP1,ZBTB16,TNS2,VEGFA,FGF1,PDGFRB,ACVR2B,NID1,PROX1,CENPF,SMAD9,EGR1,RDH10,SOX4,BMP4,SOX9,SIX1,PPAT,PODXL,FOXJ1,SERPINF1,WNT2B,PDGFRA,MYC,TFAP2A,SULF1,SMAD6,PLCE1,FGF2,FRAS1,ENPEP,IQGAP1,GREB1L,SLIT2,KLHL3,ARID5B,PTPRO,ADAMTS1,MYO1E,TIPARP,SPRY1,RET,DCHS1,NPNT,COL4A3,PCSK9,TMED…
1	TRUE	0.000464	130	3363	53	0.016	0.408	GO:0072006	BP	2	nephron development	7	ITGA3,PROM1,WWTR1,FOXC1,PAX2,MEF2C,BMP7,SALL1,EYA1,CALB1,VEGFA,FGF1,PDGFRB,NID1,EGR1,BMP4,SOX9,SIX1,PODXL,FOXJ1,WNT2B,PDGFRA,MYC,SULF1,PLCE1,FGF2,ENPEP,IQGAP1,GREB1L,KLHL3,PTPRO,MYO1E,RET,DCHS1,NPNT,COL4A3,IRX2,SIX2,MTSS1,PDGFD,BCL2,LAMB2,BASP1,IRX3,PBX1,PTCH1,MAGI2,FAT4,POU3F3,LGR4,FMN1,HOXB7,CD24
1	TRUE	0.00209	58	3363	29	0.009	0.5	GO:0032835	BP	2	glomerulus development	8	PROM1,WWTR1,FOXC1,PAX2,MEF2C,BMP7,PDGFRB,NID1,EGR1,BMP4,PODXL,FOXJ1,PDGFRA,SULF1,PLCE1,ENPEP,IQGAP1,PTPRO,MYO1E,RET,COL4A3,MTSS1,PDGFD,BCL2,LAMB2,BASP1,MAGI2,LGR4,CD24
1	TRUE	0.00709	133	3363	51	0.015	0.383	GO:0072073	BP	2	kidney epithelium development	7	PROM1,WWTR1,FOXC1,PAX2,RARB,FGFR1,ARG2,MEF2C,BMP7,SALL1,EYA1,CALB1,SFRP1,VEGFA,FGF1,SMAD9,BMP4,SOX9,SIX1,PODXL,FOXJ1,WNT2B,MYC,SMAD6,FGF2,IQGAP1,GREB1L,SLIT2,KLHL3,PTPRO,MYO1E,SPRY1,RET,DCHS1,NPNT,IRX2,SIX2,MTSS1,BCL2,LAMB2,BASP1,IRX3,PBX1,PTCH1,MAGI2,FAT4,POU3F3,LGR4,FMN1,HOXB7,CD24
1	TRUE	0.023	103	3363	41	0.012	0.398	GO:0072009	BP	2	nephron epithelium development	8	PROM1,WWTR1,FOXC1,PAX2,MEF2C,SALL1,EYA1,CALB1,VEGFA,FGF1,BMP4,SOX9,SIX1,PODXL,FOXJ1,WNT2B,MYC,FGF2,IQGAP1,GREB1L,KLHL3,PTPRO,MYO1E,DCHS1,NPNT,IRX2,SIX2,MTSS1,BCL2,LAMB2,BASP1,IRX3,PBX1,PTCH1,MAGI2,FAT4,POU3F3,LGR4,FMN1,HOXB7,CD24
1	TRUE	7.8e-16	913	3363	302	0.09	0.331	GO:0007417	BP	2	central nervous system development	5	SEMA3F,KDM1A,ARX,PAX6,JARID2,TFAP2D,PAX7,CD9,TACC3,CNTN1,TIMP2,TBC1D23,VCAN,CDH1,NNAT,FOXC1,SYNE2,SEZ6,DMRT3,CDON,GNAI3,CTNNA2,ASPM,GLI2,SEMA3A,WDR62,PAX2,PLXNA2,CTTNBP2,ACTL6B,RARB,FGFR1,TP73,OPHN1,DCT,LRP2,GSTP1,GNAO1,KDM2B,NRCAM,PHGDH,NRP1,SEZ6L,SLC8A3,BMP7,SNPH,CBLN1,NDRG4,SALL1,SFRP1,ERCC2,CDK6,PTN,EZH2,POU6F2,LHX2,SH3GL2,CXCL12,SEPT4,GABRA4,RAPGEF2,PPARGC1A,ZBTB16,SLC1A2,MDK,SOX6,GLI1,KCNA1…
1	TRUE	7.96e-11	688	3363	226	0.067	0.328	GO:0007420	BP	2	brain development	6	KDM1A,ARX,PAX6,TFAP2D,CD9,TACC3,CNTN1,TBC1D23,CDH1,NNAT,FOXC1,SYNE2,SEZ6,CDON,GNAI3,CTNNA2,ASPM,GLI2,SEMA3A,WDR62,PAX2,PLXNA2,CTTNBP2,RARB,FGFR1,OPHN1,DCT,LRP2,GNAO1,KDM2B,PHGDH,NRP1,SEZ6L,SLC8A3,BMP7,SNPH,CBLN1,NDRG4,SALL1,SFRP1,CDK6,PTN,EZH2,LHX2,CXCL12,SEPT4,RAPGEF2,PPARGC1A,SLC1A2,MDK,GLI1,KCNA1,RFX4,BMP5,NR2E1,SEMA5A,WNT5A,RTN4,OTX1,CHD5,HDAC1,WLS,UCHL5,AKT3,PADI2,RGS4,PTBP2,STMN1,PROX1,ARID…
1	TRUE	0.000628	148	3363	58	0.017	0.392	GO:0030902	BP	2	hindbrain development	7	CNTN1,FOXC1,SEZ6,CTNNA2,GLI2,PLXNA2,OPHN1,KDM2B,SEZ6L,BMP7,CBLN1,PTN,EZH2,PPARGC1A,MDK,GLI1,RFX4,BMP5,OTX1,WLS,PTBP2,PROX1,KIF14,HOXB3,HOXB1,SMAD9,AGTPBP1,SERPINE2,TBR1,ATIC,HNRNPD,LEF1,CACNA1A,NFIB,PAK1,ITGB1,GRID2,GART,LMX1A,DLC1,EN2,GBX2,SEMA4C,ATF5,NEUROD2,BCL2,HES3,HOXB2,CDK5R1,PTPN11,NRXN1,ABAT,SCN5A,C5AR1,LPAR1,CEP290,MT-CO1,MT-ND4
1	TRUE	1.06e-06	367	3363	127	0.038	0.346	GO:0030900	BP	2	forebrain development	7	KDM1A,ARX,PAX6,TACC3,CDH1,SYNE2,CDON,ASPM,GLI2,SEMA3A,WDR62,RARB,FGFR1,OPHN1,DCT,LRP2,GNAO1,KDM2B,NRP1,SLC8A3,SALL1,CDK6,PTN,EZH2,LHX2,CXCL12,RAPGEF2,PPARGC1A,SLC1A2,MDK,GLI1,KCNA1,RFX4,NR2E1,SEMA5A,WNT5A,RTN4,OTX1,CHD5,HDAC1,UCHL5,PROX1,ARID1A,KIF14,NRP2,SATB2,NR4A3,NPY,STIL,BMP4,BCL11B,KIF1A,AFDN,BCAN,DCLK1,WNT2B,SLC38A2,ETS1,AGTPBP1,TBX3,EMX1,TBR1,SIX3,ATIC,LEF1,DUOX2,DMRTA2,GDF7,SLC4A10,SLIT2…
1	TRUE	0.00104	243	3363	84	0.025	0.346	GO:0021537	BP	2	telencephalon development	8	KDM1A,ARX,PAX6,TACC3,SYNE2,CDON,ASPM,SEMA3A,WDR62,RARB,KDM2B,NRP1,SLC8A3,SALL1,CDK6,EZH2,LHX2,CXCL12,SLC1A2,MDK,KCNA1,RFX4,NR2E1,WNT5A,RTN4,HDAC1,UCHL5,PROX1,KIF14,NRP2,NR4A3,NPY,BMP4,BCL11B,AFDN,BCAN,SLC38A2,AGTPBP1,EMX1,TBR1,SIX3,ATIC,LEF1,DMRTA2,SLIT2,EPHA5,NFIB,NTRK2,DIXDC1,JAKMIP1,FEZF2,NRGN,GART,IGF2BP1,LMX1A,EOMES,NEUROD6,SLITRK5,ATF5,EMX2,DCLK2,CDH2,CHD7,PTEN,FOXB1,ID4,GNG12,FUT10,CNTNAP2…
1	TRUE	6.25e-07	643	3363	200	0.059	0.311	GO:0072358	BP	2	cardiovascular system development	5	ASB4,CX3CL1,TNFRSF12A,PAX6,DCN,BRCA1,NRXN3,HDAC9,LTBP1,PIK3CB,FOXC1,PRDM1,HIPK2,TIE1,PTGS2,TEAD2,SEMA3C,FGFR1,FAP,MEF2C,LRP2,B4GALT1,TMED2,NRCAM,SEMA6A,TGFB2,PCSK5,NRP1,XBP1,NFATC2,BMP7,SRPX2,KLF5,CTSH,EYA1,SFRP1,ITGB8,PTN,HOXA1,HOXA5,HSPB1,SERPINE1,MEOX2,AHR,C5,SHB,UNC5B,CCL2,COL1A1,HDAC5,GAB1,RAPGEF2,FOLR1,SASH1,NR2E1,VEGFA,SEMA5A,LOX,SPARC,FGF1,PDGFRB,WNT5A,ACVR2B,IL1A,NCL,ACVR1,RTN4,EPAS1,NFE…
1	TRUE	2.92e-07	634	3363	199	0.059	0.314	GO:0001944	BP	2	vasculature development	5	ASB4,CX3CL1,TNFRSF12A,PAX6,DCN,BRCA1,NRXN3,HDAC9,LTBP1,PIK3CB,FOXC1,PRDM1,HIPK2,TIE1,PTGS2,TEAD2,SEMA3C,FGFR1,FAP,MEF2C,LRP2,B4GALT1,TMED2,NRCAM,SEMA6A,TGFB2,PCSK5,NRP1,XBP1,NFATC2,BMP7,SRPX2,KLF5,CTSH,EYA1,SFRP1,ITGB8,PTN,HOXA1,HOXA5,HSPB1,SERPINE1,MEOX2,AHR,C5,SHB,UNC5B,CCL2,COL1A1,HDAC5,GAB1,RAPGEF2,FOLR1,SASH1,NR2E1,VEGFA,SEMA5A,LOX,SPARC,FGF1,PDGFRB,WNT5A,ACVR2B,IL1A,NCL,ACVR1,RTN4,EPAS1,NFE…
1	TRUE	6.51e-07	608	3363	191	0.057	0.314	GO:0001568	BP	2	blood vessel development	6	ASB4,CX3CL1,TNFRSF12A,PAX6,DCN,BRCA1,NRXN3,HDAC9,LTBP1,PIK3CB,FOXC1,PRDM1,HIPK2,TIE1,PTGS2,TEAD2,SEMA3C,FGFR1,FAP,MEF2C,LRP2,B4GALT1,TMED2,NRCAM,SEMA6A,TGFB2,PCSK5,NRP1,XBP1,BMP7,SRPX2,KLF5,CTSH,EYA1,SFRP1,ITGB8,PTN,HOXA1,HOXA5,HSPB1,SERPINE1,MEOX2,AHR,C5,SHB,UNC5B,CCL2,COL1A1,HDAC5,GAB1,RAPGEF2,FOLR1,SASH1,NR2E1,VEGFA,SEMA5A,LOX,SPARC,FGF1,PDGFRB,WNT5A,ACVR2B,IL1A,NCL,ACVR1,RTN4,EPAS1,NFE2L2,PRR…
1	TRUE	8.27e-06	531	3363	167	0.05	0.315	GO:0048514	BP	2	blood vessel morphogenesis	7	ASB4,CX3CL1,TNFRSF12A,DCN,BRCA1,NRXN3,HDAC9,PIK3CB,FOXC1,PRDM1,HIPK2,TIE1,PTGS2,TEAD2,FGFR1,FAP,LRP2,B4GALT1,NRCAM,SEMA6A,TGFB2,NRP1,XBP1,SRPX2,KLF5,CTSH,EYA1,SFRP1,ITGB8,PTN,HOXA1,HOXA5,HSPB1,SERPINE1,MEOX2,C5,SHB,UNC5B,CCL2,HDAC5,GAB1,RAPGEF2,FOLR1,SASH1,NR2E1,VEGFA,SEMA5A,LOX,SPARC,FGF1,PDGFRB,WNT5A,IL1A,NCL,ACVR1,RTN4,EPAS1,NFE2L2,PRRX1,AKT3,F3,PROX1,NRP2,GNA13,HOXB3,TGFBI,HOXA7,SOX4,BMP4,SIX…
1	TRUE	0.000436	448	3363	139	0.041	0.31	GO:0001525	BP	2	angiogenesis	8	CX3CL1,TNFRSF12A,DCN,BRCA1,NRXN3,HDAC9,PIK3CB,FOXC1,HIPK2,TIE1,PTGS2,FGFR1,FAP,B4GALT1,NRCAM,SEMA6A,TGFB2,NRP1,XBP1,SRPX2,KLF5,CTSH,SFRP1,ITGB8,PTN,HOXA5,HSPB1,SERPINE1,MEOX2,C5,SHB,UNC5B,CCL2,HDAC5,GAB1,SASH1,NR2E1,VEGFA,SEMA5A,SPARC,FGF1,PDGFRB,WNT5A,IL1A,NCL,ACVR1,RTN4,EPAS1,NFE2L2,AKT3,F3,NRP2,GNA13,HOXB3,TGFBI,HOXA7,BMP4,RHOJ,KDR,E2F8,SAT1,PPARG,SERPINF1,SPINK5,APLNR,PDGFRA,COL4A2,ETS1,ANXA1…
1	TRUE	2.64e-08	404	3363	142	0.042	0.351	GO:0007389	BP	2	pattern specification process	3	SEMA3F,MEOX1,PAX6,PAX7,HOXC8,DNAH5,ALX4,FOXC1,WNT8A,DMRT3,CDON,HIPK2,TP63,GLI2,SEMA3A,SEMA3C,WNT8B,PAX2,PLXNA2,FGFR1,RFX3,MEF2C,LRP2,TMED2,AURKA,KDM2B,DLL3,PCSK5,NRP1,BMP7,KIF3B,NDRG4,EYA1,SFRP1,DNAH11,LFNG,HOXA5,COBL,MEOX2,LHX2,ZBTB16,FOLR1,MYF6,GLI1,RFX4,BMP5,FGF1,WNT5A,ACVR2B,EPB41L5,ACVR1,OTX1,WLS,NRP2,SATB2,HOXB3,HOXB1,MSX2,HOXA7,DNAI1,BICC1,STIL,DAW1,BMP4,SIX1,LRRC6,FOXJ1,MICAL2,WNT2B,TBX3,…
1	TRUE	4.5e-06	319	3363	112	0.033	0.351	GO:0003002	BP	2	regionalization	4	SEMA3F,MEOX1,PAX6,PAX7,HOXC8,ALX4,FOXC1,WNT8A,DMRT3,CDON,HIPK2,TP63,GLI2,SEMA3A,SEMA3C,WNT8B,PAX2,PLXNA2,FGFR1,MEF2C,LRP2,TMED2,AURKA,KDM2B,DLL3,PCSK5,NRP1,SFRP1,LFNG,HOXA5,COBL,MEOX2,LHX2,ZBTB16,MYF6,GLI1,RFX4,FGF1,WNT5A,ACVR2B,EPB41L5,ACVR1,OTX1,WLS,NRP2,HOXB3,HOXB1,MSX2,HOXA7,BMP4,SIX1,FOXJ1,WNT2B,TBX3,HEY2,EMX1,PCDH8,TBR1,LMX1B,SMAD6,SIX3,LEF1,PCSK6,NKD1,DMRTA2,PRKACB,MTF2,SFRP2,FEZF2,DNAAF1,…
1	TRUE	0.000168	195	3363	73	0.022	0.374	GO:0009952	BP	2	anterior/posterior pattern specification	5	MEOX1,PAX6,HOXC8,ALX4,FOXC1,WNT8A,CDON,HIPK2,GLI2,SEMA3C,PLXNA2,TMED2,AURKA,KDM2B,DLL3,PCSK5,SFRP1,LFNG,HOXA5,COBL,MEOX2,ZBTB16,MYF6,WNT5A,ACVR2B,EPB41L5,OTX1,WLS,HOXB3,HOXB1,MSX2,HOXA7,BMP4,WNT2B,TBX3,HEY2,PCDH8,SIX3,LEF1,PCSK6,NKD1,SFRP2,FEZF2,FOXH1,TDRD5,MSX1,HIPK1,OTX2,FRS2,PBX3,GBX2,EMX2,SIX2,HOXB9,BPTF,MLLT3,FOXB1,HES3,HOXB2,BASP1,ALX1,HOXC10,NEUROG1,HOXB4,TBX1,PBX1,XRCC2,PGAP1,HOXC6,NRARP,…
1	TRUE	4.17e-05	186	3363	72	0.021	0.387	GO:0001763	BP	2	morphogenesis of a branching structure	3	TNC,PRDM1,TP63,GLI2,NTN4,SEMA3A,SEMA3C,PAX2,FGFR1,B4GALT1,NRP1,BMP7,SALL1,CTSH,EYA1,SFRP1,MET,HOXA5,TIMELESS,VEGFA,FGF1,WNT5A,ACVR1,RTN4,PROX1,BCL11A,GNA13,MSX2,RDH10,BMP4,SOX9,SIX1,WNT2B,MYCN,TBX3,ERMN,MYC,SULF1,FGF2,LEF1,GREB1L,GDF7,SLIT2,SFRP2,RSPO3,RSPO2,ADM,PAK1,MMP14,TGFBR2,SPRY1,TBX20,BTRC,FRS2,DCHS1,SPINT2,GBX2,NPNT,SEMA3E,SIX2,BCL2,CAV3,CSF1,SOCS3,PBX1,PTCH1,FAT4,NRARP,DDR1,LGR4,ETV5,HOX…
1	TRUE	5.08e-05	173	3363	68	0.02	0.393	GO:0061138	BP	2	morphogenesis of a branching epithelium	4	TNC,TP63,GLI2,NTN4,SEMA3A,SEMA3C,PAX2,FGFR1,B4GALT1,NRP1,BMP7,SALL1,CTSH,EYA1,SFRP1,MET,HOXA5,TIMELESS,VEGFA,FGF1,WNT5A,ACVR1,PROX1,GNA13,MSX2,RDH10,BMP4,SOX9,SIX1,WNT2B,MYCN,TBX3,MYC,SULF1,FGF2,LEF1,GREB1L,GDF7,SLIT2,SFRP2,RSPO3,RSPO2,ADM,PAK1,MMP14,TGFBR2,SPRY1,TBX20,BTRC,FRS2,DCHS1,SPINT2,GBX2,NPNT,SEMA3E,SIX2,BCL2,CAV3,CSF1,SOCS3,PBX1,PTCH1,FAT4,NRARP,DDR1,LGR4,ETV5,HOXB7
1	TRUE	0.00336	144	3363	55	0.016	0.382	GO:0048754	BP	2	branching morphogenesis of an epithelial tube	5	TNC,GLI2,PAX2,B4GALT1,NRP1,BMP7,SALL1,CTSH,EYA1,MET,HOXA5,TIMELESS,VEGFA,FGF1,WNT5A,ACVR1,GNA13,MSX2,RDH10,BMP4,SOX9,SIX1,WNT2B,MYCN,TBX3,MYC,FGF2,LEF1,GREB1L,GDF7,SLIT2,SFRP2,RSPO2,PAK1,MMP14,TGFBR2,SPRY1,TBX20,BTRC,DCHS1,GBX2,NPNT,SEMA3E,SIX2,BCL2,CAV3,CSF1,PBX1,PTCH1,FAT4,NRARP,DDR1,LGR4,ETV5,HOXB7
1	TRUE	6.88e-08	13646	3363	2955	0.879	0.217	GO:0009987	BP	2	cellular process	2	ENPP4,SEMA3F,HECW1,LASP1,ICA1,TFPI,NDUFAF7,SLC7A2,KDM1A,PDK4,ZMYND10,ARX,SLC25A13,MEOX1,IBTK,ZNF195,ITGA3,LAMP2,ASB4,YBX2,CX3CL1,TNFRSF12A,MAP3K9,ETV1,DBF4,ELAC2,SCIN,PROM1,DNAH9,GAS7,TKTL1,PAX6,LUC7L,CACNA2D2,BAIAP3,DNAJC11,JARID2,TFAP2D,CYB561,AASS,NFIX,ST3GAL1,IL32,REV3L,TENM1,PAX7,BAZ1B,CD9,IDS,HIVEP2,PTBP1,ANLN,DCN,GABRA3,BRCA1,EXTL3,ALOX5,SLC7A14,DDX11,GPRC5A,TACC3,POLA2,STMN4,IGF1,RUFY3,CN…
1	TRUE	1.03e-24	1749	3363	547	0.163	0.313	GO:0006928	BP	2	movement of cell or subcellular component	3	SEMA3F,ARX,ITGA3,CX3CL1,TNFRSF12A,ETV1,DNAH9,PAX6,CD9,ANLN,DCN,IGF1,RUFY3,ATP1A2,NRXN3,CD44,FUT8,DEPDC1B,DNAH5,EPHA3,HDAC9,KITLG,NEXMIF,PIK3CB,LAMA3,FOXC1,SYNE2,LAMC2,INTS13,ERBB3,CTNNA2,TIE1,ASPM,KIF26A,NEO1,NAV3,PFN2,SPTB,MYO3B,PTGS2,GLI2,NTN4,SEMA3A,GTSE1,SEMA3C,ADD2,FGF4,PLD1,KIFAP3,PLXNA2,CAMSAP3,PAK3,ACTN2,FGFR1,FAP,MYH7B,TNS1,OPHN1,KIF22,CARMIL1,RFX3,CXCL2,MEF2C,PTPRC,TNPO1,FAT1,SSH1,GSTP1…
1	TRUE	7.52e-07	1922	3363	506	0.15	0.263	GO:0008219	BP	2	cell death	3	KDM1A,PDK4,CX3CL1,TNFRSF12A,MAP3K9,SCIN,TFAP2D,PAX7,BRCA1,IGF1,MRE11,BIRC3,GCLM,FAS,CD44,NSMAF,AIFM2,USP28,RRM2B,KITLG,HERPUD1,PIK3CB,ALX4,FOXC1,EIF2AK2,TRAF3IP2,HIPK2,GNAI3,ERBB3,NGEF,TNFRSF1A,FGFR3,ARHGAP10,MCM2,TP63,PTGS2,GLI2,TEAD2,SNCB,SEMA3A,FGF4,FOSL2,PAX2,KIFAP3,UNG,RARB,PAK3,ACTN2,JADE1,FGFR1,FAP,ADCYAP1R1,BRINP1,TP73,TCF7,ARG2,MEF2C,PTPRC,PKP1,EPB41L3,SSH1,GSTP1,NCOA1,MECOM,MAP3K4,CTTN,…
1	TRUE	4.34e-06	1800	3363	473	0.141	0.263	GO:0012501	BP	2	programmed cell death	4	KDM1A,PDK4,CX3CL1,TNFRSF12A,MAP3K9,SCIN,TFAP2D,PAX7,BRCA1,IGF1,MRE11,BIRC3,GCLM,FAS,CD44,NSMAF,AIFM2,USP28,RRM2B,KITLG,HERPUD1,PIK3CB,ALX4,FOXC1,EIF2AK2,TRAF3IP2,HIPK2,GNAI3,ERBB3,NGEF,TNFRSF1A,FGFR3,ARHGAP10,MCM2,TP63,PTGS2,GLI2,SNCB,SEMA3A,FGF4,PAX2,KIFAP3,UNG,RARB,PAK3,ACTN2,JADE1,FGFR1,FAP,TP73,TCF7,ARG2,MEF2C,PTPRC,PKP1,EPB41L3,GSTP1,NCOA1,MECOM,MAP3K4,CTTN,B4GALT1,CEACAM6,PPP1R15A,AURKA,TPX…
1	TRUE	3.95e-06	1721	3363	455	0.135	0.264	GO:0006915	BP	2	apoptotic process	5	KDM1A,PDK4,CX3CL1,TNFRSF12A,MAP3K9,SCIN,TFAP2D,PAX7,BRCA1,IGF1,MRE11,BIRC3,GCLM,FAS,CD44,NSMAF,AIFM2,USP28,RRM2B,KITLG,HERPUD1,PIK3CB,ALX4,FOXC1,EIF2AK2,TRAF3IP2,HIPK2,GNAI3,ERBB3,NGEF,TNFRSF1A,FGFR3,ARHGAP10,MCM2,TP63,PTGS2,GLI2,SNCB,SEMA3A,FGF4,PAX2,KIFAP3,UNG,RARB,PAK3,ACTN2,JADE1,FGFR1,FAP,TP73,TCF7,ARG2,MEF2C,PTPRC,EPB41L3,GSTP1,NCOA1,MECOM,MAP3K4,CTTN,B4GALT1,CEACAM6,PPP1R15A,AURKA,TPX2,PPP…
1	TRUE	5.47e-05	700	3363	206	0.061	0.294	GO:0007017	BP	2	microtubule-based process	3	ZMYND10,DNAH9,PAX6,BRCA1,TACC3,STMN4,RNF19A,DNAH5,SPDL1,EPHA3,TPR,SYNE2,CROCC,INTS13,ASPM,KIF26A,NAV3,MYO3B,SMC1A,GTSE1,WDR62,KIFAP3,SPAG5,CAMSAP3,MYH7B,KIF22,RFX3,NDC80,XPO1,TNPO1,KIF3C,AURKA,TPX2,KIF9,CFAP61,KIF4A,MYH7,EZR,HDAC6,MYO3A,RANBP1,NEFH,NIN,KIF3B,CEP192,KATNAL1,AP3B2,CEP152,SPAG1,TUBB4A,CLIP3,MYH14,DNAH11,MET,HSPB1,CCSER2,KPNB1,MYH3,SLAIN2,CRYAB,CEP126,TRPV4,MDM1,RSPH4A,FBXO5,TTK,CEP7…
1	TRUE	8e-06	673	3363	203	0.06	0.302	GO:0030029	BP	2	actin filament-based process	3	CX3CL1,SCIN,TENM1,RUFY3,ATP1A2,EPHA3,GPM6B,ARHGAP6,ELN,TTC17,SYNE2,CTNNA2,ARFGEF1,PFN2,SPTB,ADD2,PAK3,ACTN2,NEBL,OPHN1,CARMIL1,EPB41L2,MEF2C,EPB41L3,COBLL1,FAT1,SSH1,CTTN,MYBPC2,ICAM1,MYH7,EZR,EPB41L4B,DSP,NRP1,PAK5,SNTA1,TNNC2,MYOM1,CORO2B,SFRP1,TNNT1,MYH14,MET,COBL,KANK1,CXCL12,PFN1,PRKAR1A,MYH3,TNFAIP1,GAB1,TRPV4,FZD10,NEDD9,PHACTR1,CAP2,SEMA5A,NUP155,PDGFRB,FGF12,TNNC1,ACTR3,EPB41L5,SPTBN1,CC…
1	TRUE	2.17e-06	130	3363	58	0.017	0.446	GO:0030048	BP	2	actin filament-based movement	4	ATP1A2,SYNE2,ACTN2,MYBPC2,MYH7,DSP,SNTA1,TNNC2,TNNT1,MYH14,MYH3,NUP155,FGF12,TNNC1,EPB41L5,TNNT2,KCNJ2,MYH2,AKAP9,MYO1B,TNNT3,TNNI2,MYH8,MYH10,ACTA1,SCN1A,CAMK2D,ANK2,SCN2B,CACNA1C,GPD1L,GJA1,CACNA2D1,TTN,MYO1E,TNNI1,KCNE2,ACTC1,PDPN,KCNJ3,ATP1A1,MYL1,MYRIP,KCND3,DES,SCN4B,CAV3,NEB,CTNNA3,SCN5A,PDE4B,SHTN1,MYO5A,PARVA,MYL4,NOS1AP,DMD,MYO19
1	TRUE	6.78e-06	108	3363	50	0.015	0.463	GO:0070252	BP	2	actin-mediated cell contraction	5	ATP1A2,ACTN2,MYBPC2,MYH7,DSP,SNTA1,TNNC2,TNNT1,MYH3,NUP155,FGF12,TNNC1,EPB41L5,TNNT2,KCNJ2,MYH2,AKAP9,TNNT3,TNNI2,MYH8,ACTA1,SCN1A,CAMK2D,ANK2,SCN2B,CACNA1C,GPD1L,GJA1,CACNA2D1,TTN,TNNI1,KCNE2,ACTC1,PDPN,KCNJ3,ATP1A1,MYL1,KCND3,DES,SCN4B,CAV3,NEB,CTNNA3,SCN5A,PDE4B,SHTN1,PARVA,MYL4,NOS1AP,DMD
1	TRUE	0.00503	37	3363	21	0.006	0.568	GO:0033275	BP	2	actin-myosin filament sliding	6	ACTN2,MYBPC2,MYH7,TNNC2,TNNT1,MYH3,TNNC1,TNNT2,MYH2,TNNT3,TNNI2,MYH8,ACTA1,TTN,TNNI1,ACTC1,MYL1,DES,NEB,MYL4,DMD
1	TRUE	0.00503	37	3363	21	0.006	0.568	GO:0030049	BP	2	muscle filament sliding	7	ACTN2,MYBPC2,MYH7,TNNC2,TNNT1,MYH3,TNNC1,TNNT2,MYH2,TNNT3,TNNI2,MYH8,ACTA1,TTN,TNNI1,ACTC1,MYL1,DES,NEB,MYL4,DMD
1	TRUE	4.48e-15	5460	3363	1349	0.401	0.247	GO:0007154	BP	2	cell communication	3	SEMA3F,HECW1,LASP1,ICA1,KDM1A,PDK4,ITGA3,LAMP2,ASB4,CX3CL1,TNFRSF12A,MAP3K9,PAX6,CACNA2D2,BAIAP3,IL32,TENM1,CD9,HIVEP2,PTBP1,DCN,GABRA3,BRCA1,EXTL3,ALOX5,DDX11,GPRC5A,IGF1,CNTN1,WWTR1,ATP1A2,SYT13,NRXN3,BIRC3,GCLM,DEPDC1,RRAGD,SEC63,FAS,CD44,VRK2,MUSK,ARHGAP31,LRRC7,FUT8,GABARAPL2,DEPDC1B,NSMAF,TIMP2,ZFYVE16,TNC,EPHA3,PREX2,ARAP2,ARHGAP6,USP28,RRM2B,KITLG,LTBP1,DKK3,HERPUD1,PIK3CB,NNAT,MCF2L2,PTP…
1	TRUE	3.45e-23	3716	3363	1008	0.3	0.271	GO:0048869	BP	2	cellular developmental process	3	SEMA3F,KDM1A,ARX,MEOX1,ITGA3,ASB4,YBX2,CX3CL1,TNFRSF12A,ETV1,SCIN,PROM1,GAS7,PAX6,CACNA2D2,JARID2,TENM1,PAX7,CD9,PTBP1,ANLN,STMN4,IGF1,RUFY3,CNTN1,WWTR1,NRXN3,CPS1,FHL1,CD44,VRK2,HMGB3,MUSK,LRRC7,TIMP2,TBC1D23,NSUN2,HOXC8,TLL1,VCAN,CDH1,TNC,BARX2,EPHA3,GPM6B,PREX2,GOPC,HDAC9,KITLG,NEXMIF,PIK3CB,NNAT,LAMA3,FOXC1,SYNE2,EIF2AK2,RC3H2,SOAT1,PRDM1,RASGRF1,DGKG,COL11A1,WNT8A,SEZ6,DMRT3,CDON,HIPK2,ERBB3…
1	TRUE	1.46e-21	3554	3363	963	0.286	0.271	GO:0030154	BP	2	cell differentiation	4	SEMA3F,KDM1A,ARX,MEOX1,ITGA3,ASB4,YBX2,CX3CL1,TNFRSF12A,ETV1,SCIN,PROM1,GAS7,PAX6,CACNA2D2,JARID2,TENM1,PAX7,CD9,PTBP1,ANLN,STMN4,IGF1,RUFY3,CNTN1,WWTR1,NRXN3,CPS1,FHL1,HMGB3,MUSK,LRRC7,TIMP2,TBC1D23,NSUN2,HOXC8,TLL1,VCAN,CDH1,TNC,BARX2,EPHA3,GPM6B,PREX2,GOPC,HDAC9,KITLG,NEXMIF,PIK3CB,NNAT,LAMA3,FOXC1,SYNE2,EIF2AK2,RC3H2,SOAT1,PRDM1,RASGRF1,DGKG,COL11A1,WNT8A,SEZ6,DMRT3,CDON,HIPK2,ERBB3,CTNNA2,TI…
1	TRUE	0.00246	178	3363	65	0.019	0.365	GO:0048863	BP	2	stem cell differentiation	5	SEMA3F,MEOX1,JARID2,KITLG,FOXC1,EIF2AK2,WNT8A,TCOF1,TP63,TEAD2,SEMA3A,SEMA3C,PAX2,TP73,MEF2C,PTPRC,PUS7,TGFB2,NRP1,BMP7,SFRP1,ERCC2,POU6F2,FOLR1,SOX6,RBM24,BCHE,ACVR1,NFE2L2,NRP2,MSX2,RDH10,HOXA7,SOX21,BMP4,SOX9,SOX5,PDGFRA,LMO2,SIX3,LEF1,PRICKLE1,MTF2,HMGA2,GPM6A,ZFP36L2,HNRNPU,FZD1,KIT,RUNX1,TAL1,FRZB,MSX1,EOMES,RET,METTL3,NOLC1,LTBP3,GBX2,STAT3,A2M,ERBB4,ALX1,HOXB4,TBX1
1	TRUE	3.76e-05	326	3363	111	0.033	0.34	GO:0042692	BP	2	muscle cell differentiation	5	KDM1A,CACNA2D2,PTBP1,IGF1,BARX2,HDAC9,WNT8A,CDON,CTNNA2,RARB,ACTN2,NEBL,MEF2C,MYBPC2,XBP1,NFATC2,MYOM1,OLFM2,EZH2,HDAC5,PRKAR1A,MYH3,SOX6,MYF6,RIPOR2,RBM24,VEGFA,PDGFRB,ACVR1,TANC1,IGFBP5,SMYD1,RGS4,PROX1,ARID1A,CASQ2,MYOG,BMP4,SOX9,THRA,SIX1,TMOD2,CSRP3,CDH15,GDF15,DNMT1,SYNE1,MYBPH,MYO18B,CCNB1,SORT1,PDGFRA,TBX3,ADGRB3,HEY2,NOV,TRIM54,MYOF,MYPN,TMOD3,LEF1,MYOM3,KCNH1,ACTA1,CAMK2D,ANK2,MEGF10,ZE…
1	TRUE	2.96e-05	248	3363	90	0.027	0.363	GO:0051146	BP	2	striated muscle cell differentiation	6	CACNA2D2,IGF1,BARX2,HDAC9,WNT8A,CDON,RARB,ACTN2,NEBL,MEF2C,MYBPC2,XBP1,NFATC2,MYOM1,EZH2,HDAC5,PRKAR1A,MYH3,SOX6,MYF6,RIPOR2,RBM24,VEGFA,PDGFRB,ACVR1,TANC1,IGFBP5,SMYD1,RGS4,PROX1,ARID1A,CASQ2,MYOG,BMP4,THRA,TMOD2,CSRP3,GDF15,MYBPH,MYO18B,CCNB1,SORT1,PDGFRA,TBX3,ADGRB3,HEY2,NOV,MYOF,MYPN,TMOD3,LEF1,MYOM3,KCNH1,ACTA1,CAMK2D,ANKRD1,PAK1,ITGB1,AKAP6,HNRNPU,UCHL1,SORBS2,TTN,FZD7,MMP14,ACTC1,G6PD,SGCB…
1	TRUE	0.0129	563	3363	161	0.048	0.286	GO:0030855	BP	2	epithelial cell differentiation	5	ARX,PROM1,PAX6,WWTR1,CPS1,FOXC1,PRDM1,TNFRSF1A,TP63,FOSL2,PAX2,CAMSAP3,RARB,FGFR1,OPHN1,RFX3,MEF2C,PKP1,FAT1,B4GALT1,ICAM1,EZR,DSP,HNRNPH3,NRP1,XBP1,BMP7,KLF5,SALL1,CEP152,ERCC2,CDK6,PTN,MET,HOXA5,SERPINE1,EZH2,SFRP4,RAPGEF2,CPT1A,EXPH5,GLI1,BMP5,PERP,VEGFA,WNT5A,ACVR2B,EPB41L5,ACVR1,ERRFI1,HDAC1,CNN3,IRF6,PROX1,PPL,TJP2,ONECUT2,MSX2,HOXA7,CDKN1A,SOX4,BMP4,SOX9,THRA,SIX1,BCL11B,KRT17,PODXL,PALLD,…
1	TRUE	4.62e-18	1493	3363	458	0.136	0.307	GO:0022008	BP	2	neurogenesis	5	SEMA3F,KDM1A,ARX,ITGA3,CX3CL1,TNFRSF12A,ETV1,PROM1,PAX6,TENM1,PAX7,CD9,STMN4,RUFY3,CNTN1,NRXN3,LRRC7,TIMP2,TBC1D23,HOXC8,CDH1,TNC,EPHA3,PREX2,HDAC9,NEXMIF,PIK3CB,NNAT,SYNE2,PRDM1,RASGRF1,DGKG,WNT8A,SEZ6,DMRT3,CDON,HIPK2,ERBB3,CTNNA2,NGEF,ASPM,ARFGEF1,NEO1,PPP2R5B,SDK2,SPTB,GLI2,NTN4,SEMA3A,SEMA3C,WNT8B,WDR62,PAX2,PLXNA2,CAMSAP3,RARB,PAK3,FGFR1,BRINP1,TP73,SLC1A3,OPHN1,RIMS1,DCT,CHRNA3,MEF2C,LRP2,…
1	TRUE	8.97e-17	1401	3363	430	0.128	0.307	GO:0048699	BP	2	generation of neurons	6	SEMA3F,KDM1A,ARX,ITGA3,CX3CL1,TNFRSF12A,ETV1,PROM1,PAX6,TENM1,PAX7,STMN4,RUFY3,CNTN1,NRXN3,LRRC7,TIMP2,TBC1D23,HOXC8,CDH1,TNC,EPHA3,PREX2,HDAC9,NEXMIF,PIK3CB,NNAT,PRDM1,RASGRF1,DGKG,WNT8A,SEZ6,DMRT3,CDON,HIPK2,CTNNA2,NGEF,ASPM,ARFGEF1,NEO1,PPP2R5B,SDK2,SPTB,GLI2,NTN4,SEMA3A,SEMA3C,WNT8B,PAX2,PLXNA2,CAMSAP3,RARB,PAK3,FGFR1,BRINP1,TP73,SLC1A3,OPHN1,RIMS1,DCT,CHRNA3,MEF2C,LRP2,EPB41L3,SSH1,NCOA1,CTT…
1	TRUE	0.0258	64	3363	29	0.009	0.453	GO:0021872	BP	2	forebrain generation of neurons	7	ARX,PAX6,ASPM,SEMA3A,FGFR1,DCT,NRP1,SALL1,RAPGEF2,NR2E1,WNT5A,PROX1,NRP2,SATB2,BCL11B,TBR1,LEF1,SLC4A10,SLIT2,FEZF2,METTL3,GBX2,ATF5,DCLK2,OTP,ERBB4,SOX1,CNTN2,POU3F4
1	TRUE	0.0408	184	3363	63	0.019	0.342	GO:0048762	BP	2	mesenchymal cell differentiation	5	SEMA3F,WWTR1,EPHA3,KITLG,FOXC1,WNT8A,TCOF1,SEMA3A,SEMA3C,PAX2,FGFR1,MEF2C,TGFB2,BAMBI,NRP1,BMP7,FAM83D,SFRP1,EZH2,COL1A1,FOLR1,GCNT2,BMP5,WNT5A,EPB41L5,ACVR1,RTN4,NRP2,TGFB3,MSX2,RDH10,BMP4,SOX9,HEY2,LEF1,PHLDB2,SFRP2,TCF7L2,HMGA2,DAB2,TIAM1,PDPN,FRZB,MSX1,EOMES,TGFBR2,SPRY1,HEY1,RET,NOLC1,GBX2,LDLRAD4,SIX2,BCL2,PTEN,USF3,ERBB4,ALX1,TBX1,BCL9L,HDAC2,HNRNPAB,MTOR
1	TRUE	8.09e-17	1269	3363	397	0.118	0.313	GO:0030182	BP	2	neuron differentiation	5	SEMA3F,KDM1A,ARX,ITGA3,CX3CL1,TNFRSF12A,ETV1,PROM1,PAX6,TENM1,PAX7,STMN4,RUFY3,CNTN1,NRXN3,LRRC7,TIMP2,TBC1D23,HOXC8,CDH1,TNC,EPHA3,PREX2,HDAC9,PIK3CB,NNAT,PRDM1,RASGRF1,DGKG,WNT8A,SEZ6,DMRT3,CDON,HIPK2,CTNNA2,NGEF,ASPM,ARFGEF1,NEO1,PPP2R5B,SDK2,SPTB,GLI2,NTN4,SEMA3A,SEMA3C,WNT8B,PAX2,PLXNA2,CAMSAP3,RARB,PAK3,FGFR1,BRINP1,TP73,SLC1A3,OPHN1,RIMS1,CHRNA3,MEF2C,LRP2,EPB41L3,SSH1,NCOA1,CTTN,GNAO1,AUR…
1	TRUE	0.00155	176	3363	65	0.019	0.369	GO:0021953	BP	2	central nervous system neuron differentiation	6	ARX,PAX6,PAX7,DMRT3,GLI2,SEMA3A,OPHN1,NRP1,CBLN1,SALL1,SFRP1,RAPGEF2,NR2E1,WNT5A,CHD5,PROX1,NRP2,SATB2,LHX4,NPY,SOX4,BCL11B,DCLK1,AGTPBP1,EMX1,TBR1,LEF1,CDH11,CACNA1A,GDF7,SLC4A10,SLIT2,SFRP2,NFIB,NTRK2,GRID2,SPOCK1,NR4A2,FEZF2,UNC5D,FZD1,SPTBN4,TAL1,LMX1A,EOMES,NKX6-1,TBX20,GBX1,GBX2,ATF5,PTK2,DCLK2,OTP,PTEN,ID4,OLIG3,ERBB4,NRXN1,HOXC10,SOX1,CNTN2,PTCH1,MAPT,POU3F4,PLXNA4
1	TRUE	0.0215	233	3363	77	0.023	0.33	GO:0045165	BP	2	cell fate commitment	4	ARX,PAX6,PAX7,PRDM1,WNT8A,DMRT3,CDON,GLI2,WNT8B,PAX2,FGFR1,MEF2C,NRP1,EYA1,SFRP1,POU6F2,SOX6,MYF6,NANOG,NR2E1,WNT5A,ACVR1,EPAS1,PRRX1,CHD5,PROX1,SATB2,ONECUT2,MYOG,BMP4,SOX9,SIX1,BCL11B,PPARG,WNT2B,NOTCH2,SOX5,TBX3,HEY2,TBR1,KLF4,FGF2,NTRK3,DMRTA2,GDF7,SFRP2,PRDM14,TCF7L2,ITGB1,FEZF2,FZD7,TAL1,PDPN,EOMES,NKX6-1,GBX1,STAT3,SIX2,SOSTDC1,BCL2,GAP43,CEBPB,OLIG3,ERBB4,GAS1,HOXC10,SOX2,NEUROG1,SOX1,TBX…
1	TRUE	9.19e-20	1895	3363	564	0.168	0.298	GO:0048468	BP	2	cell development	4	SEMA3F,KDM1A,ARX,ITGA3,YBX2,CX3CL1,TNFRSF12A,ETV1,PAX6,CACNA2D2,TENM1,CD9,STMN4,IGF1,RUFY3,CNTN1,NRXN3,LRRC7,TIMP2,TBC1D23,NSUN2,CDH1,TNC,EPHA3,PREX2,GOPC,HDAC9,KITLG,NEXMIF,PIK3CB,FOXC1,PRDM1,RASGRF1,DGKG,COL11A1,SEZ6,CDON,CTNNA2,NGEF,ASPM,ARFGEF1,NEO1,TNFRSF1A,PPP2R5B,SPTB,TCOF1,AFF4,TP63,GLI2,NTN4,SEMA3A,SEMA3C,FOSL2,PAX2,PLXNA2,CAMSAP3,RARB,PAK3,SPAG6,ACTN2,FGFR1,NEBL,BRINP1,TP73,SLC1A3,OPHN1…
1	TRUE	6.13e-06	159	3363	66	0.02	0.415	GO:0055001	BP	2	muscle cell development	5	KDM1A,CACNA2D2,IGF1,HDAC9,ACTN2,NEBL,MEF2C,MYBPC2,NFATC2,MYOM1,PRKAR1A,MYH3,MYF6,RIPOR2,VEGFA,PDGFRB,RGS4,PROX1,CASQ2,MYOG,BMP4,TMOD2,CSRP3,MYBPH,MYO18B,CCNB1,PDGFRA,TBX3,HEY2,TRIM54,MYPN,TMOD3,LEF1,MYOM3,ACTA1,CAMK2D,ANK2,MEGF10,ANKRD1,ADM,PAK1,ITGB1,AKAP6,HNRNPU,UCHL1,SORBS2,TTN,ACTC1,G6PD,SGCB,PDLIM5,LMOD3,LMOD1,CFL2,SGCD,LMOD2,BCL2,MYOZ2,WFIKKN2,CAV3,SLC8A1,STAC3,DNER,MTOR,DMD,KLHL41
1	TRUE	2.01e-05	143	3363	60	0.018	0.42	GO:0055002	BP	2	striated muscle cell development	6	CACNA2D2,IGF1,HDAC9,ACTN2,NEBL,MEF2C,MYBPC2,NFATC2,MYOM1,PRKAR1A,MYH3,MYF6,RIPOR2,VEGFA,PDGFRB,RGS4,PROX1,CASQ2,MYOG,BMP4,TMOD2,CSRP3,MYBPH,MYO18B,CCNB1,PDGFRA,TBX3,HEY2,MYPN,TMOD3,LEF1,MYOM3,ACTA1,CAMK2D,ANKRD1,PAK1,ITGB1,AKAP6,HNRNPU,UCHL1,SORBS2,TTN,ACTC1,G6PD,SGCB,PDLIM5,LMOD3,LMOD1,CFL2,LMOD2,BCL2,MYOZ2,WFIKKN2,CAV3,SLC8A1,STAC3,DNER,MTOR,DMD,KLHL41
1	TRUE	2.57e-10	1025	3363	310	0.092	0.302	GO:0048666	BP	2	neuron development	5	SEMA3F,KDM1A,ARX,ITGA3,CX3CL1,TNFRSF12A,ETV1,PAX6,TENM1,STMN4,RUFY3,CNTN1,NRXN3,LRRC7,TBC1D23,CDH1,TNC,EPHA3,PREX2,PIK3CB,PRDM1,RASGRF1,DGKG,SEZ6,CTNNA2,NGEF,ARFGEF1,NEO1,PPP2R5B,SPTB,GLI2,NTN4,SEMA3A,SEMA3C,PAX2,PLXNA2,CAMSAP3,PAK3,FGFR1,SLC1A3,OPHN1,RIMS1,CHRNA3,MEF2C,LRP2,EPB41L3,SSH1,CTTN,GNAO1,AURKA,NRCAM,SEMA6A,PHGDH,EZR,TGFB2,HDAC6,NRP1,RANBP1,CECR2,LGALS1,XBP1,NEFH,VSX1,ZMYND8,DOK5,BMP7,N…
1	TRUE	3.84e-06	565	3363	177	0.053	0.313	GO:0051301	BP	2	cell division	3	PAX6,ANLN,TACC3,WWTR1,NSUN2,SPDL1,TPR,PIK3CB,CDK14,INTS13,GNAI3,ASPM,SMC1A,TP63,FGF4,SPAG5,FGFR1,EPB41L2,DCT,NDC80,SEH1L,AURKA,TPX2,ANAPC5,KIF4A,ORC6,TGFB2,CDC7,CECR2,SUSD2,SEPT3,MCM5,CDC25B,KIF3B,FAM83D,KATNAL1,CENPT,UBE2I,ERCC2,CDK6,PTN,SEPT4,NCAPG,ZBTB16,MDK,TIMELESS,NEDD9,FBXO5,CCND3,VEGFA,KIF20A,FGF1,NR3C1,SMC4,ECT2,IL1A,ACTR3,CENPA,SPTBN1,PARD3B,CDC20,STMN1,CENPF,KIF14,CCND2,NEK9,TGFB3,HELL…
1	TRUE	4.3e-06	1653	3363	439	0.131	0.266	GO:0007049	BP	2	cell cycle	3	DBF4,GAS7,PAX6,ANLN,BRCA1,DDX11,TACC3,POLA2,IGF1,MRE11,FHL1,RRAGD,TIMP2,USP2,NSUN2,SPDL1,TPR,USP28,FOXC1,MTA3,CDK14,CROCC,NDC1,BCAT1,LZTS1,POLD1,INTS13,HIPK2,GNAI3,IPO5,MCM10,ASPM,PRR11,PPP2R5B,PTPN3,SMC1A,HMMR,MCM2,TP63,PTGS2,PPP2R2C,GTSE1,WDR62,MCM6,SPAG5,PAK3,JADE1,FGFR1,FAP,BRINP1,TP73,KIF22,EPB41L2,RIF1,MOK,NDC80,PTPRC,XPO1,MECOM,SEH1L,MAP3K4,ORC1,RAD54L,PPP1R15A,AURKA,TPX2,PPP1R13B,ANAPC5,K…
1	TRUE	3.55e-06	1158	3363	323	0.096	0.279	GO:0022402	BP	2	cell cycle process	4	DBF4,GAS7,PAX6,ANLN,BRCA1,DDX11,TACC3,POLA2,IGF1,MRE11,FHL1,RRAGD,NSUN2,SPDL1,TPR,MTA3,CDK14,CROCC,NDC1,BCAT1,LZTS1,POLD1,INTS13,MCM10,ASPM,PRR11,PPP2R5B,SMC1A,HMMR,MCM2,TP63,GTSE1,WDR62,MCM6,SPAG5,JADE1,FGFR1,FAP,BRINP1,TP73,KIF22,NDC80,PTPRC,XPO1,SEH1L,ORC1,PPP1R15A,AURKA,TPX2,KIF4A,MAP3K20,ORC6,PHGDH,EZR,CLSPN,TGFB2,CBX5,MSH2,CDC7,RANBP1,CECR2,SUSD2,MCM5,POLE2,NIN,REC8,BMP7,CDC25B,KIF3B,FAM83D…
1	TRUE	5.67e-06	513	3363	163	0.048	0.318	GO:0044770	BP	2	cell cycle phase transition	5	DBF4,ANLN,BRCA1,TACC3,POLA2,MRE11,FHL1,TPR,MTA3,CDK14,BCAT1,LZTS1,MCM10,HMMR,MCM2,TP63,GTSE1,MCM6,JADE1,TP73,NDC80,PTPRC,ORC1,AURKA,TPX2,ORC6,CLSPN,CDC7,RANBP1,SUSD2,MCM5,POLE2,CDC25B,FAM83D,CEP192,POLA1,CEP152,NBN,MCM4,TUBB4A,ERCC2,CDK6,EZH2,CCL2,GLI1,FOXM1,TIMELESS,TPD52L1,FBXO5,MCM3,GMNN,TTK,CEP72,TFDP2,NEK11,ACVR1,ARID3A,CENPF,KIF14,PLAGL1,CCND2,DUSP1,MASTL,CIT,OPTN,CKS2,CDKN1A,SOX4,CNOT1,MCM…
1	TRUE	3.09e-09	899	3363	274	0.081	0.305	GO:0000278	BP	2	mitotic cell cycle	4	DBF4,PAX6,ANLN,BRCA1,TACC3,POLA2,IGF1,MRE11,FHL1,TIMP2,USP2,SPDL1,TPR,FOXC1,MTA3,CDK14,BCAT1,LZTS1,INTS13,MCM10,PTPN3,SMC1A,HMMR,MCM2,TP63,PPP2R2C,GTSE1,WDR62,MCM6,SPAG5,PAK3,JADE1,FGFR1,FAP,BRINP1,TP73,KIF22,NDC80,SEH1L,MAP3K4,ORC1,AURKA,TPX2,KIF4A,MAP3K20,ORC6,CLSPN,MSH2,CDC7,RANBP1,MCM5,POLE2,BMP7,CDC25B,PAK5,KIF3B,CEP192,POLA1,CENPT,CEP152,NBN,MCM4,MAP4K1,TUBB4A,ERCC2,CDK6,EZH2,KPNB1,CCL2,DUS…
1	TRUE	1.01e-07	733	3363	226	0.067	0.308	GO:1903047	BP	2	mitotic cell cycle process	5	DBF4,PAX6,ANLN,BRCA1,TACC3,POLA2,IGF1,MRE11,FHL1,SPDL1,TPR,MTA3,CDK14,BCAT1,LZTS1,INTS13,MCM10,SMC1A,HMMR,MCM2,TP63,GTSE1,WDR62,MCM6,SPAG5,JADE1,FGFR1,TP73,KIF22,NDC80,SEH1L,ORC1,AURKA,TPX2,KIF4A,MAP3K20,ORC6,CLSPN,MSH2,CDC7,RANBP1,MCM5,POLE2,BMP7,CDC25B,KIF3B,CEP192,POLA1,CEP152,NBN,MCM4,TUBB4A,ERCC2,CDK6,EZH2,KPNB1,CCL2,NCAPG,CEP126,FOXM1,TPD52L1,FBXO5,MCM3,GMNN,TTK,CEP72,KIF20A,PDGFRB,SMC4,TFD…
1	TRUE	8.69e-06	477	3363	153	0.045	0.321	GO:0044772	BP	2	mitotic cell cycle phase transition	6	DBF4,ANLN,BRCA1,TACC3,POLA2,MRE11,FHL1,TPR,MTA3,CDK14,BCAT1,LZTS1,MCM10,HMMR,MCM2,TP63,GTSE1,MCM6,JADE1,TP73,NDC80,ORC1,AURKA,TPX2,ORC6,CLSPN,CDC7,RANBP1,MCM5,POLE2,CDC25B,CEP192,POLA1,CEP152,NBN,MCM4,TUBB4A,ERCC2,CDK6,EZH2,CCL2,FOXM1,TPD52L1,FBXO5,MCM3,GMNN,TTK,CEP72,TFDP2,NEK11,ACVR1,ARID3A,CENPF,KIF14,PLAGL1,CCND2,DUSP1,MASTL,CIT,OPTN,CKS2,CDKN1A,SOX4,CNOT1,MCM8,PCID2,DLGAP5,TUBA4A,AKAP9,PPAT,…
1	TRUE	2.98e-15	5427	3363	1343	0.399	0.247	GO:0023052	BP	2	signaling	2	SEMA3F,HECW1,LASP1,ICA1,KDM1A,PDK4,ITGA3,ASB4,CX3CL1,TNFRSF12A,MAP3K9,PAX6,CACNA2D2,BAIAP3,IL32,TENM1,CD9,HIVEP2,PTBP1,DCN,GABRA3,BRCA1,EXTL3,ALOX5,DDX11,GPRC5A,IGF1,CNTN1,WWTR1,ATP1A2,SYT13,NRXN3,BIRC3,GCLM,DEPDC1,RRAGD,SEC63,FAS,CD44,VRK2,MUSK,ARHGAP31,LRRC7,FUT8,DEPDC1B,NSMAF,TIMP2,ZFYVE16,TNC,EPHA3,PREX2,ARAP2,ARHGAP6,USP28,RRM2B,KITLG,LTBP1,DKK3,HERPUD1,PIK3CB,NNAT,MCF2L2,PTPRN,FOXC1,TAB2,EI…
1	TRUE	2.54e-08	1429	3363	399	0.119	0.279	GO:0007267	BP	2	cell-cell signaling	3	HECW1,ICA1,ITGA3,CX3CL1,CACNA2D2,BAIAP3,WWTR1,ATP1A2,SYT13,NRXN3,DEPDC1B,TNC,DKK3,NNAT,PTPRN,CDK14,RASGRF1,WNT8A,SEZ6,TLE2,ASPM,CACNB1,FGFR3,PFN2,TP63,PTGS2,GLI2,SNCB,SLC24A1,WNT8B,FGF4,GPC4,JADE1,FGFR1,TNRC6C,SLC1A3,OPHN1,RIMS1,RFX3,CHRNA3,TCF7,MEF2C,CADPS2,OPRK1,FAT1,SSH1,GNAO1,PTHLH,P2RX7,TGFB2,BAMBI,PCSK5,NRP1,TRIM9,SLC8A3,ZMYND8,RIMS4,PROKR2,SNPH,FERMT1,CELF4,XIAP,SYP,PHEX,HTR2A,KLF5,CBLN1,S…
1	TRUE	0.00766	437	3363	131	0.039	0.3	GO:0198738	BP	2	cell-cell signaling by wnt	4	HECW1,ITGA3,WWTR1,DEPDC1B,DKK3,CDK14,WNT8A,TLE2,ASPM,WNT8B,GPC4,JADE1,TNRC6C,TCF7,GNAO1,BAMBI,FERMT1,XIAP,SALL1,SFRP1,SFRP4,SPIN1,KANK1,RNF43,PFN1,COL1A1,SMURF2,CPE,FOLR1,GLI1,FZD10,SEMA5A,AMOTL2,WNT5A,USP34,MARK1,HDAC1,WLS,EGR1,BICC1,SOX4,SOX9,AGO3,MACF1,NPHP4,ZBED3,CSNK1G2,ARNTL,WNT2B,APC,MAP3K7,KLF4,MYC,SULF1,SIX3,LEF1,PRICKLE1,LGR5,TLE3,NKD1,IGFBP4,LIMD1,SFRP2,G3BP1,DCDC2,DAAM2,RSPO3,RSPO2,TC…
1	TRUE	1.93e-05	580	3363	178	0.053	0.307	GO:0099536	BP	2	synaptic signaling	4	CX3CL1,CACNA2D2,BAIAP3,ATP1A2,SYT13,NRXN3,RASGRF1,SEZ6,CACNB1,PFN2,PTGS2,SNCB,SLC24A1,SLC1A3,OPHN1,RIMS1,CHRNA3,MEF2C,CADPS2,OPRK1,SSH1,P2RX7,TRIM9,SLC8A3,ZMYND8,RIMS4,PROKR2,SNPH,CELF4,SYP,HTR2A,CBLN1,SYT17,CA2,CALB1,SLC1A6,PTN,NPTX2,DNM1,LGI1,PMP22,USP46,GLRB,RAPGEF2,NRXN2,SLC1A2,SYT10,LIN7A,CUX2,KCNA1,NR2E1,PCDHB2,PCDHB5,PCDHB6,PCDHB7,GABRG2,BCHE,FGF12,CSPG5,GLS,PLCL1,SLC1A4,KCNC4,RGS4,CDC20,G…
1	TRUE	1.93e-05	580	3363	178	0.053	0.307	GO:0099537	BP	2	trans-synaptic signaling	5	CX3CL1,CACNA2D2,BAIAP3,ATP1A2,SYT13,NRXN3,RASGRF1,SEZ6,CACNB1,PFN2,PTGS2,SNCB,SLC24A1,SLC1A3,OPHN1,RIMS1,CHRNA3,MEF2C,CADPS2,OPRK1,SSH1,P2RX7,TRIM9,SLC8A3,ZMYND8,RIMS4,PROKR2,SNPH,CELF4,SYP,HTR2A,CBLN1,SYT17,CA2,CALB1,SLC1A6,PTN,NPTX2,DNM1,LGI1,PMP22,USP46,GLRB,RAPGEF2,NRXN2,SLC1A2,SYT10,LIN7A,CUX2,KCNA1,NR2E1,PCDHB2,PCDHB5,PCDHB6,PCDHB7,GABRG2,BCHE,FGF12,CSPG5,GLS,PLCL1,SLC1A4,KCNC4,RGS4,CDC20,G…
1	TRUE	1.26e-05	577	3363	178	0.053	0.308	GO:0098916	BP	2	anterograde trans-synaptic signaling	6	CX3CL1,CACNA2D2,BAIAP3,ATP1A2,SYT13,NRXN3,RASGRF1,SEZ6,CACNB1,PFN2,PTGS2,SNCB,SLC24A1,SLC1A3,OPHN1,RIMS1,CHRNA3,MEF2C,CADPS2,OPRK1,SSH1,P2RX7,TRIM9,SLC8A3,ZMYND8,RIMS4,PROKR2,SNPH,CELF4,SYP,HTR2A,CBLN1,SYT17,CA2,CALB1,SLC1A6,PTN,NPTX2,DNM1,LGI1,PMP22,USP46,GLRB,RAPGEF2,NRXN2,SLC1A2,SYT10,LIN7A,CUX2,KCNA1,NR2E1,PCDHB2,PCDHB5,PCDHB6,PCDHB7,GABRG2,BCHE,FGF12,CSPG5,GLS,PLCL1,SLC1A4,KCNC4,RGS4,CDC20,G…
1	TRUE	1.26e-05	577	3363	178	0.053	0.308	GO:0007268	BP	2	chemical synaptic transmission	7	CX3CL1,CACNA2D2,BAIAP3,ATP1A2,SYT13,NRXN3,RASGRF1,SEZ6,CACNB1,PFN2,PTGS2,SNCB,SLC24A1,SLC1A3,OPHN1,RIMS1,CHRNA3,MEF2C,CADPS2,OPRK1,SSH1,P2RX7,TRIM9,SLC8A3,ZMYND8,RIMS4,PROKR2,SNPH,CELF4,SYP,HTR2A,CBLN1,SYT17,CA2,CALB1,SLC1A6,PTN,NPTX2,DNM1,LGI1,PMP22,USP46,GLRB,RAPGEF2,NRXN2,SLC1A2,SYT10,LIN7A,CUX2,KCNA1,NR2E1,PCDHB2,PCDHB5,PCDHB6,PCDHB7,GABRG2,BCHE,FGF12,CSPG5,GLS,PLCL1,SLC1A4,KCNC4,RGS4,CDC20,G…
1	TRUE	2.57e-08	542	3363	179	0.053	0.33	GO:0007610	BP	2	behavior	2	ITGA3,ETV1,ATP1A2,NRXN3,MUSK,USP2,PREX2,RASGRF1,SEZ6,DMRT3,HIPK2,PTGS2,BRINP1,SLC1A3,CHRNA3,MEF2C,OPRK1,GNAO1,SEZ6L,KCNK10,SLC8A3,PROKR2,PAK5,SRPX2,HTR2A,NDRG4,HOMER2,CALB1,OLFM2,MYH14,DNAH11,PTN,HOXA1,NPTX2,DNM1,CXCL12,CDH23,EFNB3,USP46,GLRB,NRXN2,CPT1A,SLC1A2,MDK,CUX2,NR2E1,GABRG2,ARRDC3,BCHE,FGF12,TANC1,GLS,SGK1,CCND2,NR4A3,IAPP,NPY,ATXN1,THRA,PRKCG,TMOD2,CLN6,GDF15,NPHP4,PPP1R1B,SERPINF1,SNAP…
1	TRUE	0.000669	138	3363	55	0.016	0.399	GO:0030534	BP	2	adult behavior	3	ATP1A2,NRXN3,PREX2,SEZ6,DMRT3,HIPK2,CHRNA3,OPRK1,SEZ6L,HTR2A,HOMER2,DNM1,CXCL12,EFNB3,USP46,GLRB,NRXN2,SLC1A2,GABRG2,FGF12,CCND2,NR4A3,NPY,PPP1R1B,CHL1,AGTPBP1,CACNA1A,SCN1A,EPS8,ZIC1,NR4A2,UCHL1,SPTBN4,SHANK1,SHANK2,GBX1,SLITRK5,TSHR,PBX3,CHRNA5,CHD7,PTEN,CNTNAP2,KCNJ10,SLITRK1,NRXN1,OR56A1,ABAT,OR56A4,BTBD9,CNTN2,SLITRK6,PPARA,HDAC2,INPP5F
1	TRUE	3.35e-05	5668	3363	1316	0.391	0.232	GO:0051179	BP	2	localization	2	NIPAL3,ENPP4,SEMA3F,LASP1,ICA1,SLC7A2,KDM1A,ARX,SLC25A13,IBTK,ITGA3,LAMP2,CX3CL1,TNFRSF12A,SCIN,PAX6,CACNA2D2,BAIAP3,TENM1,CD9,ANLN,DCN,GABRA3,ALOX5,SLC7A14,POLA2,IGF1,RUFY3,CNTN1,ATP1A2,SYT13,NRXN3,FHL1,DERA,RRAGD,SEC63,RNASET2,CD44,SLC39A9,MUSK,LRRC7,FUT8,GABARAPL2,DEPDC1B,TIMP2,TBC1D23,CDH1,DNAH5,ZFYVE16,SPDL1,EPHA3,GPM6B,TPR,CP,GOPC,HDAC9,KITLG,LTBP1,NEXMIF,HERPUD1,PIK3CB,NNAT,LAMA3,PTPRN,FOX…
1	TRUE	4.01e-15	1311	3363	401	0.119	0.306	GO:0051674	BP	2	localization of cell	3	SEMA3F,ARX,ITGA3,CX3CL1,TNFRSF12A,PAX6,ANLN,DCN,IGF1,RUFY3,CD44,FUT8,DEPDC1B,DNAH5,EPHA3,HDAC9,KITLG,NEXMIF,PIK3CB,LAMA3,FOXC1,SYNE2,LAMC2,INTS13,ERBB3,CTNNA2,TIE1,ASPM,NAV3,PFN2,PTGS2,SEMA3A,GTSE1,SEMA3C,ADD2,FGF4,PLD1,PLXNA2,CAMSAP3,PAK3,FGFR1,FAP,TNS1,OPHN1,CARMIL1,RFX3,CXCL2,MEF2C,PTPRC,FAT1,SSH1,GSTP1,CPNE3,CTTN,B4GALT1,NME8,CEACAM6,FAT2,ICAM1,NRCAM,SLC7A8,SEMA6A,RFFL,TGFB2,HDAC6,EPB41L4B,NU…
1	TRUE	2.58e-13	1827	3363	519	0.154	0.284	GO:0008283	BP	2	cell proliferation	2	KDM1A,ARX,CX3CL1,SCIN,PAX6,JARID2,TFAP2D,TENM1,PAX7,CD9,BRCA1,TACC3,IGF1,WWTR1,MRE11,FAS,TIMP2,TNC,USP28,KITLG,ELN,PIK3CB,PTPRN,FOXC1,EIF2AK2,RC3H2,PRDM1,MTA3,LAMC2,RASGRF1,BCAT1,CDON,HIPK2,GNAI3,MCM10,ERBB3,ASPM,TNFRSF1A,FGFR3,DAZAP1,TP63,PTGS2,GLI2,FGF4,FOSL2,PAX2,KIFAP3,RARB,TYR,FGFR1,FAP,ACER3,TP73,DCT,SMARCA2,CXCL2,TCF7,ARG2,MEF2C,PTPRC,LRP2,IL12RB2,GSTP1,MECOM,B4GALT1,CEACAM6,SRRT,PTHLH,TPX…
1	TRUE	3.33e-16	10398	3363	2380	0.708	0.229	GO:0065007	BP	2	biological regulation	2	CFH,ENPP4,SEMA3F,HECW1,LASP1,ICA1,TFPI,SLC7A2,KDM1A,PDK4,ZMYND10,ARX,MEOX1,IBTK,ZNF195,ITGA3,LAMP2,ASB4,YBX2,CX3CL1,TNFRSF12A,MAP3K9,ETV1,DBF4,SCIN,PROM1,GAS7,PAX6,LUC7L,CACNA2D2,BAIAP3,JARID2,TFAP2D,NFIX,IL32,TENM1,PAX7,BAZ1B,CD9,HIVEP2,PTBP1,ANLN,DCN,GABRA3,BRCA1,EXTL3,ALOX5,SLC7A14,DDX11,GPRC5A,TACC3,POLA2,STMN4,IGF1,RUFY3,CNTN1,WWTR1,ATP1A2,PRDM11,SYT13,ZFP64,SAMD4A,MRE11,NRXN3,CPS1,FHL1,BIRC…
1	TRUE	4.25e-08	3307	3363	828	0.246	0.25	GO:0065008	BP	2	regulation of biological quality	3	ENPP4,SEMA3F,ICA1,TFPI,SLC7A2,KDM1A,PDK4,IBTK,LAMP2,CX3CL1,TNFRSF12A,SCIN,PROM1,PAX6,CACNA2D2,BAIAP3,TENM1,CD9,DCN,POLA2,IGF1,RUFY3,WWTR1,ATP1A2,SYT13,SAMD4A,MRE11,NRXN3,CPS1,FHL1,GCLM,VRK2,MUSK,USP2,GPM6B,CP,GOPC,USP28,KITLG,LTBP1,ELN,DKK3,HERPUD1,PIK3CB,NNAT,PTPRN,FOXC1,SYNE2,ATP9A,RC3H2,SOAT1,ATP11B,RASGRF1,CROCC,DGKG,POLD1,SEZ6,HIPK2,CTSA,SLC9A7,CTNNA2,NGEF,ASPM,ARFGEF1,NEO1,ATP2B3,ATP11A,PFN…
1	TRUE	7.4e-10	5870	3363	1400	0.416	0.239	GO:0071840	BP	2	cellular component organization or biogenesis	2	SEMA3F,NDUFAF7,KDM1A,ZMYND10,ARX,ITGA3,LAMP2,CX3CL1,TNFRSF12A,ETV1,SCIN,DNAH9,PAX6,LUC7L,CACNA2D2,BAIAP3,DNAJC11,JARID2,AASS,TENM1,PAX7,BAZ1B,CD9,ANLN,DCN,BRCA1,EXTL3,DDX11,TACC3,POLA2,STMN4,IGF1,RUFY3,CNTN1,WWTR1,SYT13,MRE11,NRXN3,FHL1,BIRC3,GCLM,FAS,CD44,VRK2,HMGB3,MUSK,LRRC7,RNF19A,GABARAPL2,NSMAF,TIMP2,TBC1D23,TLL1,VCAN,CDH1,DNAH5,ZFYVE16,SPDL1,TNC,AIFM2,EPHA3,GPM6B,PREX2,TPR,ARHGAP6,GOPC,HDA…
1	TRUE	1.8e-11	5696	3363	1375	0.409	0.241	GO:0016043	BP	2	cellular component organization	3	SEMA3F,NDUFAF7,KDM1A,ZMYND10,ARX,ITGA3,LAMP2,CX3CL1,TNFRSF12A,ETV1,SCIN,DNAH9,PAX6,LUC7L,CACNA2D2,BAIAP3,DNAJC11,JARID2,AASS,TENM1,PAX7,BAZ1B,CD9,ANLN,DCN,BRCA1,EXTL3,DDX11,TACC3,POLA2,STMN4,IGF1,RUFY3,CNTN1,WWTR1,SYT13,MRE11,NRXN3,FHL1,BIRC3,GCLM,FAS,CD44,VRK2,HMGB3,MUSK,LRRC7,RNF19A,GABARAPL2,TIMP2,TBC1D23,TLL1,VCAN,CDH1,DNAH5,ZFYVE16,SPDL1,TNC,AIFM2,EPHA3,GPM6B,PREX2,TPR,ARHGAP6,GOPC,HDAC9,RRM…
1	TRUE	1.73e-09	1015	3363	304	0.09	0.3	GO:0032989	BP	2	cellular component morphogenesis	4	SEMA3F,ARX,TNFRSF12A,ETV1,PAX6,TENM1,CD9,RUFY3,NRXN3,CD44,VRK2,PREX2,PIK3CB,WNT8A,CTNNA2,NGEF,NEO1,SPTB,GLI2,NTN4,SEMA3A,SEMA3C,PAX2,PLXNA2,PAK3,ACTN2,NEBL,SLC1A3,OPHN1,CARMIL1,RIMS1,CHRNA3,MEF2C,LRP2,EPB41L3,FAT1,SSH1,CTTN,MYBPC2,AURKA,P2RX7,ICAM1,NRCAM,SEMA6A,EZR,TGFB2,HDAC6,BAMBI,CDC7,NRP1,PALMD,NEFH,DOK5,BMP7,MYOM1,SYT17,ERCC2,MYH14,PTN,MET,COBL,TMEM106B,LHX2,KANK1,SH3GL2,CXCL12,UNC5B,LIPA,LG…
1	TRUE	0.0427	95	3363	38	0.011	0.4	GO:0010927	BP	2	cellular component assembly involved in morphogenesis	5	CD9,ACTN2,NEBL,MEF2C,EPB41L3,MYBPC2,MYOM1,ERCC2,PRKAR1A,MYH3,PDGFRB,PROX1,CASQ2,TMOD2,CSRP3,MYBPH,PDGFRA,KNL1,MYPN,TMOD3,MYOM3,ACTA1,TMF1,PHLDB2,ANK2,ANKRD1,ITGB1,TTN,ACTC1,LMOD3,LMOD1,NFASC,CFL2,LMOD2,MYOZ2,UGT8,CAV3,KLHL41
1	TRUE	3.61e-06	926	3363	267	0.079	0.288	GO:0000902	BP	2	cell morphogenesis	5	SEMA3F,ARX,TNFRSF12A,ETV1,PAX6,TENM1,RUFY3,NRXN3,CD44,VRK2,PREX2,PIK3CB,WNT8A,CTNNA2,NGEF,NEO1,SPTB,GLI2,NTN4,SEMA3A,SEMA3C,PAX2,PLXNA2,PAK3,SLC1A3,OPHN1,CARMIL1,RIMS1,CHRNA3,MEF2C,LRP2,EPB41L3,FAT1,SSH1,CTTN,AURKA,P2RX7,ICAM1,NRCAM,SEMA6A,EZR,TGFB2,HDAC6,BAMBI,CDC7,NRP1,PALMD,NEFH,DOK5,BMP7,SYT17,MYH14,PTN,MET,COBL,TMEM106B,LHX2,KANK1,SH3GL2,CXCL12,UNC5B,LIPA,LGI1,CCL2,RND2,EFNB3,GAB1,RAPGEF2,SO…
1	TRUE	0.000849	666	3363	192	0.057	0.288	GO:0000904	BP	2	cell morphogenesis involved in differentiation	6	SEMA3F,ARX,TNFRSF12A,ETV1,PAX6,RUFY3,NRXN3,PREX2,PIK3CB,CTNNA2,NGEF,NEO1,SPTB,GLI2,NTN4,SEMA3A,SEMA3C,PAX2,PLXNA2,PAK3,SLC1A3,OPHN1,CARMIL1,CHRNA3,MEF2C,FAT1,SSH1,CTTN,NRCAM,SEMA6A,EZR,HDAC6,NRP1,NEFH,DOK5,BMP7,MET,COBL,TMEM106B,LHX2,KANK1,CXCL12,UNC5B,LGI1,RND2,EFNB3,GAB1,RAPGEF2,CUX2,NR2E1,VEGFA,SEMA5A,UNC5A,WNT5A,EPB41L5,SPTBN1,RTN4,TRAK2,GBP1,PLPPR4,STMN1,PROX1,KIF14,NRP2,NR4A3,LHX4,SLITRK3,U…
1	TRUE	5.5e-05	536	3363	165	0.049	0.308	GO:0048667	BP	2	cell morphogenesis involved in neuron differentiation	7	SEMA3F,ARX,TNFRSF12A,ETV1,PAX6,RUFY3,NRXN3,PREX2,PIK3CB,CTNNA2,NGEF,NEO1,SPTB,GLI2,NTN4,SEMA3A,SEMA3C,PAX2,PLXNA2,PAK3,SLC1A3,OPHN1,CHRNA3,MEF2C,SSH1,CTTN,NRCAM,SEMA6A,EZR,HDAC6,NRP1,NEFH,DOK5,BMP7,COBL,TMEM106B,LHX2,CXCL12,UNC5B,LGI1,RND2,EFNB3,GAB1,RAPGEF2,CUX2,NR2E1,VEGFA,SEMA5A,UNC5A,WNT5A,SPTBN1,RTN4,TRAK2,PLPPR4,STMN1,NRP2,NR4A3,LHX4,SLITRK3,USP9X,RAP2A,FLRT3,OMG,BCL11B,MACF1,CHN1,MATN2,ATP…
1	TRUE	1.44e-06	629	3363	195	0.058	0.31	GO:0032990	BP	2	cell part morphogenesis	5	SEMA3F,ARX,TNFRSF12A,ETV1,PAX6,RUFY3,NRXN3,CD44,PREX2,PIK3CB,CTNNA2,NGEF,NEO1,SPTB,GLI2,NTN4,SEMA3A,SEMA3C,PAX2,PLXNA2,PAK3,OPHN1,RIMS1,CHRNA3,LRP2,EPB41L3,SSH1,CTTN,AURKA,NRCAM,SEMA6A,EZR,HDAC6,NRP1,NEFH,DOK5,BMP7,SYT17,MYH14,COBL,TMEM106B,LHX2,KANK1,SH3GL2,CXCL12,UNC5B,LGI1,RND2,EFNB3,GAB1,RAPGEF2,CUX2,NR2E1,VEGFA,SEMA5A,UNC5A,WNT5A,SPTBN1,RTN4,TRAK2,PLPPR4,STMN1,NRP2,SGK1,NR4A3,SLIRP,BCL11A,LH…
1	TRUE	9.34e-05	301	3363	103	0.031	0.342	GO:0050808	BP	2	synapse organization	4	ITGA3,CACNA2D2,NRXN3,MUSK,CDH1,TNC,SEZ6,CTNNA2,NGEF,CACNB1,SDK2,SNCB,PAK3,MEF2C,SSH1,CTTN,NRCAM,HDAC6,SEZ6L,ZMYND8,SRPX2,CBLN1,PTN,SPOCK2,GLRB,NRXN2,CUX2,CHD4,PCDHB2,CDH9,PCDHB5,PCDHB6,PCDHB7,WNT5A,TANC1,IGSF21,CDC20,SLITRK3,FLRT3,SIX1,ADGRB3,DOCK10,CHRNA1,NTRK3,CACNA1A,LRRTM2,SYBU,NTRK2,GPM6A,GRID2,UTRN,TIAM1,FZD1,CLSTN2,SHANK1,SHANK2,NFIA,NTNG1,LMX1A,PDLIM5,NFASC,BSN,NLGN4Y,SLITRK5,GRM5,IL1RAPL…
1	TRUE	2.01e-08	1410	3363	395	0.117	0.28	GO:0030030	BP	2	cell projection organization	4	SEMA3F,KDM1A,ZMYND10,ARX,ITGA3,CX3CL1,TNFRSF12A,ETV1,DNAH9,PAX6,TENM1,ANLN,STMN4,RUFY3,CNTN1,WWTR1,NRXN3,CD44,LRRC7,TBC1D23,CDH1,DNAH5,TNC,EPHA3,PREX2,PIK3CB,TTC17,SYNE2,RASGRF1,CROCC,SEZ6,CTNNA2,NGEF,ARFGEF1,NEO1,NAV3,PPP2R5B,PFN2,SPTB,GLI2,NTN4,SEMA3A,SEMA3C,PLD1,PAX2,KIFAP3,PLXNA2,CAMSAP3,PAK3,SPAG6,ACTN2,FGFR1,OPHN1,CARMIL1,RIMS1,RFX3,CHRNA3,MEF2C,LRP2,EPB41L3,TNPO1,SSH1,KIF3C,CTTN,NME8,GNAO1…
1	TRUE	3.24e-08	1381	3363	387	0.115	0.28	GO:0120036	BP	2	plasma membrane bounded cell projection organization	5	SEMA3F,KDM1A,ZMYND10,ARX,ITGA3,CX3CL1,TNFRSF12A,ETV1,PAX6,TENM1,ANLN,STMN4,RUFY3,CNTN1,WWTR1,NRXN3,CD44,LRRC7,TBC1D23,CDH1,DNAH5,TNC,EPHA3,PREX2,PIK3CB,TTC17,SYNE2,RASGRF1,CROCC,SEZ6,CTNNA2,NGEF,ARFGEF1,NEO1,NAV3,PPP2R5B,PFN2,SPTB,GLI2,NTN4,SEMA3A,SEMA3C,PLD1,PAX2,KIFAP3,PLXNA2,CAMSAP3,PAK3,ACTN2,FGFR1,OPHN1,CARMIL1,RIMS1,RFX3,CHRNA3,MEF2C,LRP2,EPB41L3,TNPO1,SSH1,KIF3C,CTTN,NME8,GNAO1,AURKA,P2RX7…
1	TRUE	1.84e-08	900	3363	271	0.081	0.301	GO:0031175	BP	2	neuron projection development	6	SEMA3F,KDM1A,ARX,ITGA3,CX3CL1,TNFRSF12A,ETV1,PAX6,STMN4,RUFY3,CNTN1,NRXN3,LRRC7,TBC1D23,CDH1,TNC,EPHA3,PREX2,PIK3CB,RASGRF1,SEZ6,CTNNA2,NGEF,ARFGEF1,NEO1,PPP2R5B,SPTB,GLI2,NTN4,SEMA3A,SEMA3C,PAX2,PLXNA2,CAMSAP3,PAK3,FGFR1,OPHN1,RIMS1,CHRNA3,MEF2C,LRP2,EPB41L3,SSH1,CTTN,GNAO1,AURKA,NRCAM,SEMA6A,PHGDH,EZR,HDAC6,NRP1,RANBP1,CECR2,LGALS1,NEFH,ZMYND8,DOK5,BMP7,NDRG4,SYT17,SFRP1,PTN,COBL,TMEM106B,EZH2,…
1	TRUE	4.91e-06	462	3363	150	0.045	0.325	GO:0061564	BP	2	axon development	7	SEMA3F,ARX,TNFRSF12A,ETV1,PAX6,RUFY3,NRXN3,TNC,EPHA3,PIK3CB,CTNNA2,NEO1,SPTB,GLI2,NTN4,SEMA3A,SEMA3C,PAX2,PLXNA2,PAK3,OPHN1,SSH1,CTTN,NRCAM,SEMA6A,EZR,HDAC6,NRP1,NEFH,DOK5,BMP7,COBL,LHX2,CXCL12,UNC5B,LGI1,RND2,EFNB3,GAB1,FOLR1,NR2E1,VEGFA,SEMA5A,UNC5A,WNT5A,SPTBN1,RTN4,TRAK2,MTR,PLPPR4,STMN1,NRP2,NR4A3,LHX4,SLITRK3,PLP1,USP9X,FLRT3,OMG,BCL11B,MACF1,CHN1,GFAP,MATN2,ATP8A2,DCLK1,CHL1,TBR1,KLF4,TUBB…
1	TRUE	2.82e-06	610	3363	189	0.056	0.31	GO:0048858	BP	2	cell projection morphogenesis	5	SEMA3F,ARX,TNFRSF12A,ETV1,PAX6,RUFY3,NRXN3,CD44,PREX2,PIK3CB,CTNNA2,NGEF,NEO1,SPTB,GLI2,NTN4,SEMA3A,SEMA3C,PAX2,PLXNA2,PAK3,OPHN1,RIMS1,CHRNA3,LRP2,EPB41L3,SSH1,CTTN,AURKA,NRCAM,SEMA6A,EZR,HDAC6,NRP1,NEFH,DOK5,BMP7,SYT17,COBL,TMEM106B,LHX2,KANK1,SH3GL2,CXCL12,UNC5B,LGI1,RND2,EFNB3,GAB1,RAPGEF2,CUX2,NR2E1,VEGFA,SEMA5A,UNC5A,WNT5A,SPTBN1,RTN4,TRAK2,PLPPR4,STMN1,NRP2,SGK1,NR4A3,BCL11A,LHX4,SLITRK3,N…
1	TRUE	2.1e-06	608	3363	189	0.056	0.311	GO:0120039	BP	2	plasma membrane bounded cell projection morphogenesis	6	SEMA3F,ARX,TNFRSF12A,ETV1,PAX6,RUFY3,NRXN3,CD44,PREX2,PIK3CB,CTNNA2,NGEF,NEO1,SPTB,GLI2,NTN4,SEMA3A,SEMA3C,PAX2,PLXNA2,PAK3,OPHN1,RIMS1,CHRNA3,LRP2,EPB41L3,SSH1,CTTN,AURKA,NRCAM,SEMA6A,EZR,HDAC6,NRP1,NEFH,DOK5,BMP7,SYT17,COBL,TMEM106B,LHX2,KANK1,SH3GL2,CXCL12,UNC5B,LGI1,RND2,EFNB3,GAB1,RAPGEF2,CUX2,NR2E1,VEGFA,SEMA5A,UNC5A,WNT5A,SPTBN1,RTN4,TRAK2,PLPPR4,STMN1,NRP2,SGK1,NR4A3,BCL11A,LHX4,SLITRK3,N…
1	TRUE	2.71e-06	594	3363	185	0.055	0.311	GO:0048812	BP	2	neuron projection morphogenesis	7	SEMA3F,ARX,TNFRSF12A,ETV1,PAX6,RUFY3,NRXN3,PREX2,PIK3CB,CTNNA2,NGEF,NEO1,SPTB,GLI2,NTN4,SEMA3A,SEMA3C,PAX2,PLXNA2,PAK3,OPHN1,RIMS1,CHRNA3,LRP2,EPB41L3,SSH1,CTTN,AURKA,NRCAM,SEMA6A,EZR,HDAC6,NRP1,NEFH,DOK5,BMP7,SYT17,COBL,TMEM106B,LHX2,SH3GL2,CXCL12,UNC5B,LGI1,RND2,EFNB3,GAB1,RAPGEF2,CUX2,NR2E1,VEGFA,SEMA5A,UNC5A,WNT5A,SPTBN1,RTN4,TRAK2,PLPPR4,STMN1,NRP2,SGK1,NR4A3,BCL11A,LHX4,SLITRK3,NRK,USP9X,RA…
1	TRUE	3.06e-05	427	3363	138	0.041	0.323	GO:0007409	BP	2	axonogenesis	8	SEMA3F,ARX,TNFRSF12A,ETV1,PAX6,RUFY3,NRXN3,PIK3CB,CTNNA2,NEO1,SPTB,GLI2,NTN4,SEMA3A,SEMA3C,PAX2,PLXNA2,PAK3,OPHN1,SSH1,CTTN,NRCAM,SEMA6A,EZR,HDAC6,NRP1,NEFH,DOK5,BMP7,COBL,LHX2,CXCL12,UNC5B,LGI1,RND2,EFNB3,GAB1,NR2E1,VEGFA,SEMA5A,UNC5A,WNT5A,SPTBN1,RTN4,TRAK2,PLPPR4,STMN1,NRP2,NR4A3,LHX4,SLITRK3,USP9X,FLRT3,OMG,BCL11B,MACF1,CHN1,MATN2,ATP8A2,DCLK1,CHL1,TBR1,TUBB2B,NTRK3,CDH11,CACNA1A,CRABP2,LHX9,…
1	TRUE	0.00283	355	3363	112	0.033	0.315	GO:0043062	BP	2	extracellular structure organization	4	ITGA3,DCN,CD44,TIMP2,TLL1,VCAN,CDH1,TNC,GPM6B,ELN,LAMA3,FOXC1,SOAT1,LAMC2,COL11A1,TNFRSF1A,FAP,COL5A3,COL19A1,B4GALT1,ADAMTS2,KIF9,ICAM1,CCDC80,TGFB2,PLTP,BMP7,FERMT1,LAMA1,ERCC2,ITGB8,SERPINE1,ECM2,SPOCK2,COL1A1,COL12A1,NR2E1,LOX,SPARC,COL7A1,ITGB6,NID1,TTR,TGFBI,SOX9,KDR,NCAN,PXDN,GFAP,ITGB4,BCAN,POSTN,SPINK5,COL4A2,ETS1,CD36,SULF1,THBS1,ITGA11,CYP1B1,ITGAV,FGF2,FBN2,COL2A1,LUM,FBLN5,CYR61,PRKA…
1	TRUE	0.000174	308	3363	104	0.031	0.338	GO:0030198	BP	2	extracellular matrix organization	5	ITGA3,DCN,CD44,TIMP2,TLL1,VCAN,CDH1,TNC,GPM6B,ELN,LAMA3,FOXC1,LAMC2,COL11A1,TNFRSF1A,FAP,COL5A3,COL19A1,B4GALT1,ADAMTS2,KIF9,ICAM1,CCDC80,TGFB2,FERMT1,LAMA1,ERCC2,ITGB8,SERPINE1,ECM2,SPOCK2,COL1A1,COL12A1,NR2E1,LOX,SPARC,COL7A1,ITGB6,NID1,TTR,TGFBI,SOX9,KDR,NCAN,PXDN,GFAP,ITGB4,BCAN,POSTN,SPINK5,COL4A2,ETS1,SULF1,THBS1,ITGA11,CYP1B1,ITGAV,FGF2,FBN2,COL2A1,LUM,FBLN5,CYR61,PHLDB2,SFRP2,CSGALNACT1,I…
1	TRUE	0.000905	573	3363	169	0.05	0.295	GO:0097435	BP	2	supramolecular fiber organization	4	CX3CL1,SCIN,TENM1,STMN4,RUFY3,ARHGAP6,ELN,TTC17,FOXC1,COL11A1,CTNNA2,ARFGEF1,NAV3,PFN2,SPTB,ADD2,CAMSAP3,PAK3,ACTN2,NEBL,CARMIL1,COL5A3,MEF2C,PKP1,COBLL1,FAT1,SSH1,CTTN,MYBPC2,ADAMTS2,ICAM1,EZR,TGFB2,HDAC6,DSP,NRP1,NEFH,NIN,MYOM1,CEP192,SFRP1,TUBB4A,CLIP3,MET,COBL,KANK1,CXCL12,KPNB1,PFN1,COL1A1,PRKAR1A,MYH3,TNFAIP1,SLAIN2,CRYAB,CEP126,TRPV4,COL12A1,NEDD9,FBXO5,PHACTR1,CAP2,SEMA5A,LOX,PDGFRB,ACTR3…
1	TRUE	8.68e-15	7440	3363	1768	0.526	0.238	GO:0050896	BP	2	response to stimulus	2	CFH,ENPP4,SEMA3F,HECW1,LASP1,TFPI,SLC7A2,KDM1A,PDK4,ARX,SLC25A13,ITGA3,LAMP2,ASB4,CX3CL1,TNFRSF12A,MAP3K9,ETV1,PAX6,BAIAP3,JARID2,IL32,REV3L,TENM1,PAX7,BAZ1B,CD9,HIVEP2,PTBP1,DCN,GABRA3,BRCA1,EXTL3,ALOX5,DDX11,GPRC5A,IGF1,CNTN1,WWTR1,ATP1A2,MRE11,NRXN3,CPS1,BIRC3,DERA,GCLM,DEPDC1,RRAGD,SEC63,FAS,RNASET2,CD44,VRK2,HMGB3,MUSK,ARHGAP31,LRRC7,FUT8,GABARAPL2,DEPDC1B,NSMAF,TIMP2,TBC1D23,USP2,CDH1,ZFYVE…
1	TRUE	7.98e-05	3791	3363	908	0.27	0.24	GO:0042221	BP	2	response to chemical	3	SEMA3F,TFPI,SLC7A2,KDM1A,PDK4,ARX,SLC25A13,ITGA3,CX3CL1,TNFRSF12A,ETV1,PAX6,BAIAP3,JARID2,IL32,CD9,PTBP1,DCN,BRCA1,EXTL3,ALOX5,DDX11,IGF1,ATP1A2,NRXN3,CPS1,BIRC3,GCLM,RRAGD,FAS,CD44,VRK2,FUT8,TIMP2,CDH1,ZFYVE16,TNC,EPHA3,TPR,HDAC9,RRM2B,LTBP1,DKK3,HERPUD1,PIK3CB,PTPRN,FOXC1,TAB2,EIF2AK2,PRDM1,WNT8A,ST3GAL6,HIPK2,PMS1,IPO5,GSTO2,TIE1,SMARCD1,NEO1,TNFRSF1A,CACNB1,FGFR3,PPP2R5B,ABCC9,SPTB,WIPI1,SEL1…
1	TRUE	0.00154	1440	3363	373	0.111	0.259	GO:1901700	BP	2	response to oxygen-containing compound	4	TFPI,KDM1A,PDK4,CX3CL1,BAIAP3,CD9,DCN,BRCA1,DDX11,IGF1,ATP1A2,CPS1,GCLM,RRAGD,FAS,CDH1,TNC,EPHA3,HDAC9,PTPRN,PRDM1,WNT8A,IPO5,TIE1,SMARCD1,TNFRSF1A,CACNB1,PTGS2,TEAD2,WNT8B,PAX2,TYR,ACTN2,ADCYAP1R1,BRINP1,CHRNA3,CXCL2,MEF2C,IL12RB2,OPRK1,SSH1,GSTP1,GCKR,NME8,HSD17B2,GNAO1,DNMT3B,P2RX7,ICAM1,NLRP1,EZR,TGFB2,HDAC6,RANBP1,LGALS1,XBP1,MLC1,ATP6V1D,SRSF5,SLC8A3,PABPN1,BMP7,TRIB3,PHEX,HTR2A,KLF5,DHODH,…
1	TRUE	8.06e-05	2873	3363	706	0.21	0.246	GO:0010033	BP	2	response to organic substance	4	TFPI,KDM1A,PDK4,ITGA3,CX3CL1,TNFRSF12A,PAX6,BAIAP3,JARID2,IL32,CD9,PTBP1,DCN,BRCA1,EXTL3,ALOX5,DDX11,IGF1,ATP1A2,CPS1,BIRC3,GCLM,RRAGD,FAS,CD44,VRK2,FUT8,TIMP2,CDH1,ZFYVE16,TNC,EPHA3,TPR,HDAC9,RRM2B,LTBP1,DKK3,HERPUD1,PIK3CB,PTPRN,FOXC1,TAB2,EIF2AK2,PRDM1,WNT8A,ST3GAL6,HIPK2,IPO5,TIE1,SMARCD1,NEO1,TNFRSF1A,CACNB1,FGFR3,PPP2R5B,WIPI1,SEL1L,MCM2,TP63,PTGS2,GLI2,TEAD2,WNT8B,FGF4,PAX2,ACACB,RARB,PAK3…
1	TRUE	0.000592	882	3363	245	0.073	0.278	GO:0014070	BP	2	response to organic cyclic compound	5	TFPI,KDM1A,BRCA1,ATP1A2,CPS1,GCLM,CDH1,TNC,PTPRN,TP63,PTGS2,GLI2,WNT8B,ACACB,RARB,PAK3,TYR,ADCYAP1R1,MEF2C,CACNA1S,OPRK1,SSH1,GSTP1,NCOA1,SRRT,GNAO1,DNMT3B,P2RX7,ICAM1,EZR,TGFB2,HDAC6,RANBP1,LGALS1,MLC1,SLC8A3,BMP7,RBBP7,PHEX,HTR2A,KLF5,LONP2,DHODH,HOMER2,CA2,SFRP1,APLP1,PTN,EZH2,AHR,RGS9,CCL2,COL1A1,HDAC5,RAPGEF2,PPARGC1A,CRYAB,CPT1A,FOLR1,CBL,MDK,ADTRP,CD83,NR2E1,GHR,LOX,SPARC,GABRG2,DROSHA,NR3…
1	TRUE	7.95e-06	653	3363	198	0.059	0.303	GO:0070848	BP	2	response to growth factor	5	ITGA3,PTBP1,DCN,CPS1,GCLM,CD44,FUT8,ZFYVE16,TNC,TPR,LTBP1,DKK3,FOXC1,HIPK2,NEO1,FGFR3,PPP2R5B,FGF4,PAX2,FGFR1,MEF2C,LRP2,GSTP1,CPNE3,SEMA6A,TGFB2,HDAC6,BAMBI,NRP1,HNRNPM,DOK5,BMP7,FERMT1,CHRDL1,XIAP,SFRP1,SNRNP70,PDCD5,PTN,HSPB1,SFRP4,SH3GL2,PFN1,CCL2,COL1A1,SMURF2,GAB1,RAPGEF2,PPARGC1A,FOLR1,CBL,SOX6,GCNT2,BMP5,VEGFA,SPARC,FGF1,NR3C1,PDGFRB,WNT5A,FGF12,NCBP2,ACVR2B,NCL,EPB41L5,ACVR1,TIA1,ERRFI1,…
1	TRUE	0.0468	995	3363	260	0.077	0.261	GO:1901698	BP	2	response to nitrogen compound	4	KDM1A,PDK4,CD9,BRCA1,DDX11,IGF1,CPS1,GCLM,RRAGD,CDH1,HDAC9,RRM2B,HERPUD1,PTPRN,IPO5,CACNB1,SEL1L,PTGS2,TYR,ACTN2,TP73,CHRNA3,MEF2C,CACNA1S,OPRK1,SSH1,GSTP1,SRRT,GNAO1,DNMT3B,P2RX7,ICAM1,NLRP1,EZR,XBP1,ATP6V1D,SRSF5,SLC8A3,BMP7,TRIB3,PHEX,HTR2A,KLF5,UGGT2,DHODH,HOMER2,ZNF106,CA2,SFRP1,APLP1,PTN,NOD1,EZH2,AHR,DNM1,KANK1,CXCL12,TRDMT1,RGS9,COL1A1,HDAC5,PRKAR1A,GAB1,DHX15,GLRB,RAPGEF2,PPARGC1A,FOLR1,…
1	TRUE	0.00144	891	3363	245	0.073	0.275	GO:0042493	BP	2	response to drug	4	SLC7A2,SLC25A13,ITGA3,BRCA1,DDX11,ATP1A2,CPS1,GCLM,TIMP2,CDH1,TNC,HDAC9,PMS1,ABCC9,PTGS2,SEMA3C,PAX2,SLC46A1,ACACB,ADCYAP1R1,TP73,SLC1A3,CHRNA3,MEF2C,CACNA1S,LRP2,OPRK1,XPO1,SSH1,GSTP1,NCOA1,RAD54L,GNAO1,DNMT3B,P2RX7,ICAM1,NLRP1,TGFB2,HDAC6,RANBP1,LGALS1,NFATC2,HTR2A,DHODH,ABCC1,HOMER2,CA2,SFRP1,MAP4K1,SLC1A6,SLC1A5,PTN,MET,NOD1,EZH2,AHR,PTGR1,CXCL12,TRDMT1,RGS9,BLMH,COL1A1,HDAC5,GABRA4,USP46,PPA…
1	TRUE	0.00185	1886	3363	474	0.141	0.251	GO:0009605	BP	2	response to external stimulus	3	CFH,ENPP4,SEMA3F,TFPI,SLC7A2,PDK4,ARX,LAMP2,CX3CL1,ETV1,PAX6,CD9,DCN,ATP1A2,NRXN3,CPS1,BIRC3,GCLM,RRAGD,FAS,GABARAPL2,TBC1D23,USP2,TNC,PIK3CB,EIF2AK2,TRAF3IP2,PRDM1,COL11A1,CTNNA2,KIF26A,NEO1,TNFRSF1A,ABCC9,SPTB,PTGS2,GLI2,NCBP3,MGLL,NTN4,SEMA3A,SEMA3C,FGF4,PLD1,PAX2,PLXNA2,ACACB,TYR,FGFR1,FAP,SLC1A3,OPHN1,CXCL2,ARG2,MEF2C,PTPRC,CADPS2,IL12RB2,OPRK1,TRPM3,SSH1,GSTP1,NCOA1,CD59,SEH1L,DNMT3B,P2RX7,…
1	TRUE	6.39e-06	1473	3363	396	0.118	0.269	GO:0009719	BP	2	response to endogenous stimulus	3	TFPI,KDM1A,PDK4,ITGA3,CD9,PTBP1,BRCA1,DDX11,IGF1,ATP1A2,CPS1,GCLM,RRAGD,CD44,FUT8,TIMP2,CDH1,ZFYVE16,TNC,TPR,HDAC9,LTBP1,DKK3,PTPRN,FOXC1,HIPK2,IPO5,NEO1,CACNB1,FGFR3,SMC1A,TP63,PTGS2,WNT8B,FGF4,PAX2,RARB,ACTN2,FGFR1,ADCYAP1R1,CHRNA3,MEF2C,CACNA1S,LRP2,OPRK1,SSH1,GSTP1,NCOA1,DNMT3B,P2RX7,ICAM1,EZR,TGFB2,HDAC6,BAMBI,HNRNPM,XBP1,ATP6V1D,SRSF5,SLC8A3,BMP7,TRIB3,FERMT1,CHRDL1,XIAP,RBBP7,PHEX,KLF5,CTS…
1	TRUE	8.8e-07	1245	3363	347	0.103	0.279	GO:0071495	BP	2	cellular response to endogenous stimulus	4	TFPI,KDM1A,PDK4,ITGA3,PTBP1,BRCA1,DDX11,IGF1,ATP1A2,CPS1,GCLM,RRAGD,CD44,FUT8,CDH1,ZFYVE16,TNC,HDAC9,LTBP1,DKK3,FOXC1,HIPK2,IPO5,NEO1,CACNB1,FGFR3,SMC1A,TP63,PTGS2,FGF4,PAX2,RARB,ACTN2,FGFR1,CHRNA3,MEF2C,CACNA1S,LRP2,SSH1,GSTP1,NCOA1,DNMT3B,P2RX7,ICAM1,EZR,TGFB2,HDAC6,BAMBI,HNRNPM,XBP1,ATP6V1D,SRSF5,SLC8A3,BMP7,TRIB3,FERMT1,CHRDL1,XIAP,PHEX,KLF5,CTSH,ZNF106,CA2,SFRP1,SNRNP70,PDCD5,APLP1,PTN,NOD1,…
1	TRUE	2.37e-12	6185	3363	1486	0.442	0.24	GO:0051716	BP	2	cellular response to stimulus	3	SEMA3F,HECW1,LASP1,TFPI,KDM1A,PDK4,ITGA3,LAMP2,ASB4,CX3CL1,TNFRSF12A,MAP3K9,PAX6,BAIAP3,JARID2,IL32,REV3L,TENM1,BAZ1B,CD9,HIVEP2,PTBP1,DCN,GABRA3,BRCA1,EXTL3,ALOX5,DDX11,GPRC5A,IGF1,CNTN1,WWTR1,ATP1A2,MRE11,NRXN3,CPS1,BIRC3,GCLM,DEPDC1,RRAGD,SEC63,FAS,CD44,VRK2,MUSK,ARHGAP31,LRRC7,FUT8,GABARAPL2,DEPDC1B,NSMAF,TIMP2,CDH1,ZFYVE16,TNC,TDP1,EPHA3,PREX2,ARAP2,TPR,ARHGAP6,USP28,HDAC9,RRM2B,KITLG,LTBP1,…
1	TRUE	1.08e-05	2783	3363	693	0.206	0.249	GO:0070887	BP	2	cellular response to chemical stimulus	4	TFPI,KDM1A,PDK4,ITGA3,CX3CL1,TNFRSF12A,PAX6,BAIAP3,JARID2,IL32,PTBP1,DCN,BRCA1,EXTL3,ALOX5,DDX11,IGF1,ATP1A2,CPS1,BIRC3,GCLM,RRAGD,FAS,CD44,VRK2,FUT8,CDH1,ZFYVE16,TNC,EPHA3,TPR,HDAC9,LTBP1,DKK3,HERPUD1,PIK3CB,PTPRN,FOXC1,TAB2,EIF2AK2,PRDM1,ST3GAL6,HIPK2,IPO5,GSTO2,SMARCD1,NEO1,TNFRSF1A,CACNB1,FGFR3,PPP2R5B,WIPI1,MCM2,TP63,PTGS2,GLI2,TEAD2,WNT8B,FGF4,PAX2,RARB,PAK3,ACTN2,FGFR1,BRINP1,RIF1,CHRNA3,C…
1	TRUE	0.000247	603	3363	179	0.053	0.297	GO:1901699	BP	2	cellular response to nitrogen compound	5	KDM1A,PDK4,BRCA1,DDX11,IGF1,CPS1,GCLM,RRAGD,CDH1,HDAC9,IPO5,CACNB1,PTGS2,ACTN2,CHRNA3,MEF2C,CACNA1S,SSH1,GSTP1,SRRT,P2RX7,ICAM1,EZR,XBP1,ATP6V1D,SRSF5,SLC8A3,TRIB3,KLF5,ZNF106,CA2,SFRP1,APLP1,NOD1,EZH2,AHR,KANK1,COL1A1,HDAC5,PRKAR1A,GAB1,RAPGEF2,PPARGC1A,FOLR1,TIMELESS,CCND3,GHR,GABRG2,DROSHA,PRLR,CPEB4,KAT2B,IGFBP5,NFE2L2,ERRFI1,RPE65,MTR,PIK3R3,AKAP7,CASQ2,NR4A3,RHOQ,BCL11A,EGR1,ADCY7,HNRNPA2B1…
1	TRUE	7.39e-05	966	3363	270	0.08	0.28	GO:1901701	BP	2	cellular response to oxygen-containing compound	5	TFPI,KDM1A,PDK4,CX3CL1,BAIAP3,BRCA1,DDX11,IGF1,CPS1,GCLM,RRAGD,CDH1,TNC,EPHA3,HDAC9,PTPRN,PRDM1,IPO5,SMARCD1,CACNB1,PTGS2,TEAD2,WNT8B,PAX2,ACTN2,BRINP1,CHRNA3,MEF2C,OPRK1,SSH1,GSTP1,NME8,DNMT3B,P2RX7,ICAM1,EZR,HDAC6,RANBP1,LGALS1,XBP1,MLC1,ATP6V1D,SRSF5,SLC8A3,PABPN1,BMP7,TRIB3,PHEX,KLF5,ZNF106,CA2,SFRP1,MAP4K1,SNRNP70,APLP1,PTN,MET,NOD1,SERPINE1,EZH2,AHR,KANK1,RAB11FIP2,CCL2,COL1A1,HDAC5,PRKAR1A…
1	TRUE	1.76e-06	2335	3363	598	0.178	0.256	GO:0071310	BP	2	cellular response to organic substance	5	TFPI,KDM1A,PDK4,ITGA3,CX3CL1,TNFRSF12A,PAX6,BAIAP3,JARID2,IL32,PTBP1,DCN,BRCA1,EXTL3,ALOX5,DDX11,IGF1,ATP1A2,CPS1,BIRC3,GCLM,RRAGD,FAS,CD44,VRK2,FUT8,CDH1,ZFYVE16,TNC,EPHA3,TPR,HDAC9,LTBP1,DKK3,HERPUD1,PIK3CB,PTPRN,FOXC1,TAB2,EIF2AK2,PRDM1,ST3GAL6,HIPK2,IPO5,SMARCD1,NEO1,TNFRSF1A,CACNB1,FGFR3,PPP2R5B,WIPI1,MCM2,TP63,PTGS2,GLI2,TEAD2,WNT8B,FGF4,PAX2,RARB,PAK3,ACTN2,FGFR1,BRINP1,RIF1,CHRNA3,CXCL2,T…
1	TRUE	0.0263	553	3363	157	0.047	0.284	GO:0071407	BP	2	cellular response to organic cyclic compound	6	TFPI,KDM1A,BRCA1,ATP1A2,CPS1,GCLM,CDH1,TNC,TP63,PTGS2,GLI2,RARB,PAK3,MEF2C,CACNA1S,SSH1,GSTP1,NCOA1,SRRT,DNMT3B,P2RX7,ICAM1,EZR,HDAC6,RANBP1,LGALS1,MLC1,SLC8A3,BMP7,PHEX,KLF5,SFRP1,APLP1,PTN,EZH2,AHR,CCL2,COL1A1,RAPGEF2,PPARGC1A,FOLR1,ADTRP,NR2E1,GABRG2,DROSHA,NR3C1,IGFBP5,ERRFI1,HDAC1,PADI2,ARID1A,AKAP7,CASQ2,KLF9,NR4A3,MSX2,SMAD9,EGR1,NR2C1,CLU,KIF18A,MYOG,HNRNPA2B1,TRIM24,ITPR2,FAM210B,PMEPA1,…
1	TRUE	1.03e-05	627	3363	191	0.057	0.305	GO:0071363	BP	2	cellular response to growth factor stimulus	6	ITGA3,PTBP1,DCN,CPS1,GCLM,CD44,FUT8,ZFYVE16,LTBP1,DKK3,FOXC1,HIPK2,NEO1,FGFR3,PPP2R5B,FGF4,PAX2,FGFR1,MEF2C,LRP2,GSTP1,CPNE3,SEMA6A,TGFB2,BAMBI,NRP1,HNRNPM,DOK5,BMP7,FERMT1,CHRDL1,XIAP,SFRP1,SNRNP70,PDCD5,PTN,HSPB1,SFRP4,SH3GL2,PFN1,CCL2,COL1A1,SMURF2,GAB1,RAPGEF2,PPARGC1A,FOLR1,CBL,SOX6,GCNT2,BMP5,VEGFA,SPARC,FGF1,NR3C1,PDGFRB,WNT5A,FGF12,NCBP2,ACVR2B,NCL,EPB41L5,ACVR1,TIA1,ERRFI1,NRP2,ONECUT2,T…
1	TRUE	0.000369	514	3363	156	0.046	0.304	GO:0071417	BP	2	cellular response to organonitrogen compound	6	KDM1A,PDK4,BRCA1,DDX11,IGF1,CPS1,GCLM,RRAGD,CDH1,HDAC9,IPO5,CACNB1,PTGS2,ACTN2,MEF2C,CACNA1S,SSH1,GSTP1,P2RX7,ICAM1,EZR,XBP1,ATP6V1D,SRSF5,SLC8A3,TRIB3,KLF5,ZNF106,CA2,SFRP1,APLP1,NOD1,EZH2,AHR,KANK1,COL1A1,HDAC5,PRKAR1A,GAB1,RAPGEF2,PPARGC1A,FOLR1,TIMELESS,CCND3,GHR,GABRG2,PRLR,CPEB4,KAT2B,IGFBP5,NFE2L2,ERRFI1,RPE65,PIK3R3,AKAP7,CASQ2,NR4A3,RHOQ,BCL11A,EGR1,ADCY7,DNAI1,ITPR2,SOX9,STAT5A,SIX1,AKA…
1	TRUE	7.91e-11	1214	3363	359	0.107	0.296	GO:0022610	BP	2	biological adhesion	2	ITGA3,CX3CL1,TNFRSF12A,IL32,TENM1,CD9,IGF1,CNTN1,NRXN3,CD44,VCAN,CDH1,TNC,EPHA3,GPM6B,ARHGAP6,KITLG,NEXMIF,PIK3CB,LAMA3,RC3H2,LAMC2,VMP1,CDON,ERBB3,COL17A1,CTNNA2,NEO1,SDK2,CDH19,GLI2,ADD2,KIFAP3,PAG1,CAMSAP3,PAK3,ACTN2,FAP,CARMIL1,COL5A3,CDH7,ARG2,PTPRC,PKP1,COL19A1,FAT1,CTTN,B4GALT1,EPDR1,CEACAM6,FAT2,MYBPC2,FXYD5,ICAM1,NRCAM,CCDC80,SEMA6A,EZR,TGFB2,EPB41L4B,DSP,NRP1,ARVCF,LGALS1,XBP1,EFS,ARHGA…
1	TRUE	3.19e-11	1207	3363	359	0.107	0.297	GO:0007155	BP	2	cell adhesion	3	ITGA3,CX3CL1,TNFRSF12A,IL32,TENM1,CD9,IGF1,CNTN1,NRXN3,CD44,VCAN,CDH1,TNC,EPHA3,GPM6B,ARHGAP6,KITLG,NEXMIF,PIK3CB,LAMA3,RC3H2,LAMC2,VMP1,CDON,ERBB3,COL17A1,CTNNA2,NEO1,SDK2,CDH19,GLI2,ADD2,KIFAP3,PAG1,CAMSAP3,PAK3,ACTN2,FAP,CARMIL1,COL5A3,CDH7,ARG2,PTPRC,PKP1,COL19A1,FAT1,CTTN,B4GALT1,EPDR1,CEACAM6,FAT2,MYBPC2,FXYD5,ICAM1,NRCAM,CCDC80,SEMA6A,EZR,TGFB2,EPB41L4B,DSP,NRP1,ARVCF,LGALS1,XBP1,EFS,ARHGA…
1	TRUE	7.98e-06	697	3363	209	0.062	0.3	GO:0098609	BP	2	cell-cell adhesion	4	CX3CL1,TENM1,CD9,IGF1,NRXN3,CD44,CDH1,NEXMIF,PIK3CB,RC3H2,VMP1,CTNNA2,SDK2,CDH19,GLI2,ADD2,KIFAP3,PAG1,CAMSAP3,PAK3,CDH7,ARG2,PTPRC,PKP1,COL19A1,FAT1,CEACAM6,FAT2,FXYD5,ICAM1,NRCAM,EZR,TGFB2,DSP,ARVCF,LGALS1,XBP1,BMP7,CDH20,PCDH11X,SRPX2,CBLN1,HSPB1,DOCK8,PDLIM1,CXCL12,CDH23,CCL2,DUSP3,PRKAR1A,EFNB3,ZBTB16,NRXN2,TRPV4,GCNT2,RIPOR2,CD83,BMP5,PERP,PCDHB2,CDH9,PCDHB5,PCDHB6,PCDHB7,CDH6,SELENOK,WNT5A…
1	TRUE	0.00169	227	3363	79	0.023	0.348	GO:0098742	BP	2	cell-cell adhesion via plasma-membrane adhesion molecules	5	CX3CL1,TENM1,CDH1,PIK3CB,SDK2,CDH19,KIFAP3,CDH7,FAT1,CEACAM6,FAT2,FXYD5,ICAM1,TGFB2,ARVCF,CDH20,PCDH11X,CBLN1,CDH23,PCDHB2,CDH9,PCDHB5,PCDHB6,PCDHB7,CDH6,ACVR1,FLRT3,AJUBA,CDH15,DSG3,CLDN10,CD164,PCDH8,GYPC,KLF4,AMIGO2,CDH11,TENM2,ITGB1,GRID2,CDH12,UNC5D,CLSTN2,NTNG1,CADM3,CLDN1,TGFBR2,RET,DCHS1,IL1RAPL1,NLGN1,PCDH7,CDH2,PTPRM,CADM2,NRXN1,AMIGO1,CADM1,PCDH9,CLDN6,PCDHB13,CLDN4,PCDH18,PTPRT,FAT4,P…
1	TRUE	2.61e-14	1527	3363	451	0.134	0.295	GO:0040011	BP	2	locomotion	2	SEMA3F,ARX,ITGA3,CX3CL1,TNFRSF12A,ETV1,PAX6,ANLN,DCN,IGF1,RUFY3,ATP1A2,NRXN3,CD44,FUT8,DEPDC1B,DNAH5,EPHA3,HDAC9,KITLG,NEXMIF,PIK3CB,LAMA3,FOXC1,SYNE2,LAMC2,INTS13,ERBB3,CTNNA2,TIE1,ASPM,NEO1,NAV3,PFN2,SPTB,PTGS2,GLI2,NTN4,SEMA3A,GTSE1,SEMA3C,ADD2,FGF4,PLD1,PLXNA2,CAMSAP3,PAK3,FGFR1,FAP,TNS1,OPHN1,CARMIL1,RFX3,CXCL2,MEF2C,PTPRC,OPRK1,FAT1,SSH1,GSTP1,CPNE3,CTTN,B4GALT1,NME8,CEACAM6,FAT2,ICAM1,NRCA…
1	TRUE	0.0119	501	3363	146	0.043	0.291	GO:0042330	BP	2	taxis	3	SEMA3F,ARX,CX3CL1,ETV1,PAX6,NRXN3,PIK3CB,NEO1,SPTB,GLI2,NTN4,SEMA3A,SEMA3C,FGF4,PLD1,PLXNA2,FGFR1,OPHN1,CXCL2,GSTP1,NRCAM,SEMA6A,EZR,TGFB2,NRP1,DOK5,BMP7,PLP2,ABCC1,MET,HSPB1,SERPINE1,LHX2,C5,CXCL12,UNC5B,LGI1,CCL2,EFNB3,GAB1,TRPV4,RIPOR2,VEGFA,SEMA5A,FGF1,PDGFRB,UNC5A,WNT5A,SPTBN1,PADI2,F3,NRP2,NR4A3,LHX4,CXCL6,BMP4,FLRT3,BCL11B,KDR,CHN1,LGALS3,MATN2,CHL1,PDGFRA,ANXA1,GPNMB,TBR1,ENPP2,NOV,TUBB2B…
1	TRUE	0.0106	500	3363	146	0.043	0.292	GO:0006935	BP	2	chemotaxis	4	SEMA3F,ARX,CX3CL1,ETV1,PAX6,NRXN3,PIK3CB,NEO1,SPTB,GLI2,NTN4,SEMA3A,SEMA3C,FGF4,PLD1,PLXNA2,FGFR1,OPHN1,CXCL2,GSTP1,NRCAM,SEMA6A,EZR,TGFB2,NRP1,DOK5,BMP7,PLP2,ABCC1,MET,HSPB1,SERPINE1,LHX2,C5,CXCL12,UNC5B,LGI1,CCL2,EFNB3,GAB1,TRPV4,RIPOR2,VEGFA,SEMA5A,FGF1,PDGFRB,UNC5A,WNT5A,SPTBN1,PADI2,F3,NRP2,NR4A3,LHX4,CXCL6,BMP4,FLRT3,BCL11B,KDR,CHN1,LGALS3,MATN2,CHL1,PDGFRA,ANXA1,GPNMB,TBR1,ENPP2,NOV,TUBB2B…
1	TRUE	0.000121	222	3363	81	0.024	0.365	GO:0097485	BP	2	neuron projection guidance	5	SEMA3F,ARX,ETV1,PAX6,NRXN3,PIK3CB,NEO1,SPTB,GLI2,NTN4,SEMA3A,SEMA3C,PLXNA2,OPHN1,NRCAM,SEMA6A,EZR,NRP1,DOK5,BMP7,LHX2,CXCL12,UNC5B,LGI1,EFNB3,GAB1,VEGFA,SEMA5A,UNC5A,WNT5A,SPTBN1,NRP2,NR4A3,LHX4,FLRT3,BCL11B,CHN1,MATN2,CHL1,TBR1,TUBB2B,LHX9,GDF7,SLIT2,EPHA5,PIK3R1,SH3KBP1,NFIB,SHC3,PTPRO,FEZF2,PRKCA,KIF5A,UNC5D,SPTBN4,LMX1A,NFASC,GBX1,OTX2,RET,FRS2,GBX2,PTK2,GAP43,LAMB2,PTPRM,CDK5R1,PTPN11,NRXN1,…
1	TRUE	7.64e-05	220	3363	81	0.024	0.368	GO:0007411	BP	2	axon guidance	6	SEMA3F,ARX,ETV1,PAX6,NRXN3,PIK3CB,NEO1,SPTB,GLI2,NTN4,SEMA3A,SEMA3C,PLXNA2,OPHN1,NRCAM,SEMA6A,EZR,NRP1,DOK5,BMP7,LHX2,CXCL12,UNC5B,LGI1,EFNB3,GAB1,VEGFA,SEMA5A,UNC5A,WNT5A,SPTBN1,NRP2,NR4A3,LHX4,FLRT3,BCL11B,CHN1,MATN2,CHL1,TBR1,TUBB2B,LHX9,GDF7,SLIT2,EPHA5,PIK3R1,SH3KBP1,NFIB,SHC3,PTPRO,FEZF2,PRKCA,KIF5A,UNC5D,SPTBN4,LMX1A,NFASC,GBX1,OTX2,RET,FRS2,GBX2,PTK2,GAP43,LAMB2,PTPRM,CDK5R1,PTPN11,NRXN1,…
1	TRUE	4.01e-15	1311	3363	401	0.119	0.306	GO:0048870	BP	2	cell motility	3	SEMA3F,ARX,ITGA3,CX3CL1,TNFRSF12A,PAX6,ANLN,DCN,IGF1,RUFY3,CD44,FUT8,DEPDC1B,DNAH5,EPHA3,HDAC9,KITLG,NEXMIF,PIK3CB,LAMA3,FOXC1,SYNE2,LAMC2,INTS13,ERBB3,CTNNA2,TIE1,ASPM,NAV3,PFN2,PTGS2,SEMA3A,GTSE1,SEMA3C,ADD2,FGF4,PLD1,PLXNA2,CAMSAP3,PAK3,FGFR1,FAP,TNS1,OPHN1,CARMIL1,RFX3,CXCL2,MEF2C,PTPRC,FAT1,SSH1,GSTP1,CPNE3,CTTN,B4GALT1,NME8,CEACAM6,FAT2,ICAM1,NRCAM,SLC7A8,SEMA6A,RFFL,TGFB2,HDAC6,EPB41L4B,NU…
1	TRUE	1.07e-12	1190	3363	361	0.107	0.303	GO:0016477	BP	2	cell migration	4	SEMA3F,ARX,ITGA3,CX3CL1,TNFRSF12A,PAX6,ANLN,DCN,IGF1,RUFY3,CD44,FUT8,DEPDC1B,EPHA3,HDAC9,KITLG,NEXMIF,PIK3CB,LAMA3,FOXC1,SYNE2,LAMC2,CTNNA2,TIE1,ASPM,NAV3,PFN2,PTGS2,SEMA3A,GTSE1,SEMA3C,ADD2,FGF4,PLXNA2,CAMSAP3,PAK3,FGFR1,FAP,TNS1,OPHN1,CARMIL1,CXCL2,MEF2C,PTPRC,FAT1,SSH1,GSTP1,CPNE3,CTTN,B4GALT1,CEACAM6,FAT2,ICAM1,NRCAM,SLC7A8,SEMA6A,RFFL,TGFB2,HDAC6,EPB41L4B,NUP188,BAMBI,NRP1,XBP1,ZMYND8,NFATC2…
1	TRUE	0.003	336	3363	107	0.032	0.318	GO:0001667	BP	2	ameboidal-type cell migration	5	SEMA3F,ITGA3,ANLN,DCN,HDAC9,KITLG,SYNE2,PFN2,PTGS2,SEMA3A,SEMA3C,FGF4,PAK3,FGFR1,FAP,TNS1,MEF2C,FAT2,RFFL,TGFB2,HDAC6,EPB41L4B,NUP188,NRP1,BMP7,FERMT1,SRPX2,CTSH,MET,HSPB1,MEOX2,PFN1,HDAC5,SMURF2,FOLR1,SASH1,NR2E1,VEGFA,SEMA5A,SPARC,ARSB,FGF1,WNT5A,EPB41L5,ACVR1,RTN4,NFE2L2,AKT3,PROX1,NRP2,BMP4,SOX9,STAT5A,RHOJ,MACF1,KDR,PPARG,SERPINF1,ETS1,ANXA1,PRR5L,ACVR1B,KLF4,ENPP2,NOV,THBS1,CYP1B1,FGF2,LEF1…
1	TRUE	0.0291	250	3363	81	0.024	0.324	GO:0010631	BP	2	epithelial cell migration	6	ITGA3,ANLN,DCN,HDAC9,PFN2,PTGS2,SEMA3A,FGF4,FGFR1,FAP,MEF2C,FAT2,TGFB2,HDAC6,EPB41L4B,NUP188,NRP1,FERMT1,SRPX2,CTSH,MET,HSPB1,MEOX2,PFN1,HDAC5,SASH1,NR2E1,VEGFA,SEMA5A,SPARC,ARSB,FGF1,WNT5A,EPB41L5,RTN4,NFE2L2,AKT3,PROX1,NRP2,BMP4,SOX9,STAT5A,RHOJ,MACF1,KDR,PPARG,SERPINF1,ETS1,ANXA1,KLF4,ENPP2,NOV,THBS1,CYP1B1,FGF2,PTPRG,SLIT2,ITGB1,DOCK1,PRKCA,KIT,PLPP3,TGFBR2,ITGA2,NOS3,AMOTL1,ADAM9,ATOH8,PTK2,…
1	TRUE	0.000823	149	3363	58	0.017	0.389	GO:0001764	BP	2	neuron migration	5	ARX,ITGA3,CX3CL1,PAX6,NEXMIF,ASPM,SEMA3A,FGFR1,MEF2C,NRCAM,SEMA6A,NRP1,CXCL12,RAPGEF2,VEGFA,MARK1,NRP2,SATB2,USP9X,MATN2,DCLK1,CHL1,NAV1,KIAA0319,TUBB2B,KIF20B,NTRK3,DCDC2,NTRK2,GPM6A,ASTN1,SPOCK1,IGSF10,GJA1,NR4A2,FEZF2,SH3RF1,UNC5D,NKX6-1,TBX20,NSMF,AXL,DDIT4,STAT3,PTK2,CDK5R1,OLIG3,ERBB4,NDN,SOX1,CNTN2,FLRT2,PRKG1,SHTN1,DNER,RELN,PLXNB2,ADGRG1
1	TRUE	1.63e-18	9851	3363	2285	0.679	0.232	GO:0050789	BP	2	regulation of biological process	2	CFH,ENPP4,SEMA3F,HECW1,LASP1,ICA1,TFPI,SLC7A2,KDM1A,PDK4,ZMYND10,ARX,MEOX1,IBTK,ZNF195,ITGA3,ASB4,YBX2,CX3CL1,TNFRSF12A,MAP3K9,ETV1,SCIN,PROM1,GAS7,PAX6,LUC7L,CACNA2D2,BAIAP3,JARID2,TFAP2D,NFIX,IL32,TENM1,PAX7,BAZ1B,CD9,HIVEP2,PTBP1,ANLN,DCN,GABRA3,BRCA1,EXTL3,ALOX5,SLC7A14,DDX11,GPRC5A,TACC3,STMN4,IGF1,RUFY3,CNTN1,WWTR1,ATP1A2,PRDM11,SYT13,ZFP64,SAMD4A,MRE11,NRXN3,FHL1,BIRC3,GCLM,DEPDC1,RRAGD,SE…
1	TRUE	8.61e-16	4601	3363	1166	0.347	0.253	GO:0048519	BP	2	negative regulation of biological process	3	SEMA3F,HECW1,TFPI,KDM1A,PDK4,ARX,IBTK,ITGA3,CX3CL1,SCIN,GAS7,PAX6,LUC7L,JARID2,TFAP2D,NFIX,TENM1,PAX7,CD9,PTBP1,DCN,BRCA1,SLC7A14,GPRC5A,IGF1,RUFY3,WWTR1,ATP1A2,SAMD4A,MRE11,FHL1,BIRC3,GCLM,DEPDC1,RRAGD,FAS,CD44,HMGB3,GABARAPL2,TIMP2,USP2,NSUN2,HOXC8,CDH1,SPDL1,TNC,BARX2,EPHA3,GPM6B,PREX2,TPR,ARHGAP6,GOPC,USP28,HDAC9,RRM2B,KITLG,LTBP1,NEXMIF,DKK3,NFE2L3,HERPUD1,POLQ,FOXC1,TAB2,EIF2AK2,RC3H2,PRDM1…
1	TRUE	1.67e-06	3511	3363	861	0.256	0.245	GO:0048583	BP	2	regulation of response to stimulus	3	CFH,ENPP4,SEMA3F,HECW1,LASP1,TFPI,SLC7A2,KDM1A,ITGA3,CX3CL1,TNFRSF12A,MAP3K9,BAIAP3,JARID2,IL32,TENM1,CD9,PTBP1,DCN,BRCA1,DDX11,GPRC5A,IGF1,WWTR1,ATP1A2,BIRC3,GCLM,RRAGD,FAS,CD44,VRK2,ARHGAP31,FUT8,DEPDC1B,TIMP2,TBC1D23,PREX2,ARAP2,ARHGAP6,RRM2B,KITLG,LTBP1,DKK3,HERPUD1,POLQ,PIK3CB,MCF2L2,FAM168A,TAB2,EIF2AK2,RC3H2,TRAF3IP2,PRDM1,CDK14,RASGRF1,WNT8A,SEZ6,CDON,HIPK2,GNAI3,ERBB3,COL17A1,TLE2,CTNNA2…
1	TRUE	0.00939	1373	3363	352	0.105	0.256	GO:0048585	BP	2	negative regulation of response to stimulus	4	SEMA3F,HECW1,TFPI,KDM1A,ITGA3,CX3CL1,CD9,DCN,BRCA1,GPRC5A,IGF1,WWTR1,GCLM,FAS,CD44,TIMP2,PREX2,RRM2B,LTBP1,DKK3,HERPUD1,POLQ,RC3H2,PRDM1,HIPK2,GNAI3,ERBB3,TLE2,CTNNA2,KIF26A,TNFRSF1A,PTPN3,TP63,PTGS2,SEMA3A,JADE1,FAP,TP73,RIF1,ARG2,PTPRC,LRP2,GSTP1,CD59,MECOM,CTTN,PPP1R15A,SNX5,P2RX7,ICAM1,SEMA6A,EZR,RFFL,TGFB2,BAMBI,NRP1,XBP1,TIMP3,THOC5,BMP7,TRIB3,FERMT1,PAK5,CELF4,RNF125,CHRDL1,DNAJC3,CBLN1,ND…
1	TRUE	4.98e-10	2345	3363	623	0.185	0.266	GO:0032879	BP	2	regulation of localization	3	SEMA3F,ICA1,KDM1A,IBTK,ITGA3,CX3CL1,SCIN,PAX6,CACNA2D2,BAIAP3,TENM1,CD9,DCN,IGF1,RUFY3,CNTN1,ATP1A2,SYT13,FHL1,CDH1,ZFYVE16,EPHA3,GPM6B,TPR,GOPC,HDAC9,KITLG,NEXMIF,PIK3CB,NNAT,LAMA3,SYNE2,LAMC2,RASGRF1,CROCC,WNT8A,IPO5,ERBB3,SNAP91,TIE1,TNFRSF1A,CACNB1,NAV3,REEP1,GNB5,PFN2,PTPN3,TP63,PTGS2,SEMA3A,GTSE1,SEMA3C,FGF4,PLXNA2,SPAG5,ACACB,CAMSAP3,PAK3,ACTN2,FGFR1,ADCYAP1R1,TP53INP2,TP73,OPHN1,CARMIL1,E…
1	TRUE	2.28e-20	2601	3363	736	0.219	0.283	GO:0051239	BP	2	regulation of multicellular organismal process	3	ENPP4,SEMA3F,TFPI,KDM1A,PDK4,ARX,ITGA3,ASB4,CX3CL1,TNFRSF12A,SCIN,PROM1,PAX6,LUC7L,CACNA2D2,JARID2,CD9,DCN,BRCA1,IGF1,RUFY3,CNTN1,WWTR1,ATP1A2,MRE11,BIRC3,HMGB3,MUSK,LRRC7,TIMP2,TBC1D23,EPHA3,GPM6B,HDAC9,CELF2,KITLG,NEXMIF,LAMA3,FOXC1,EIF2AK2,RC3H2,PRDM1,SEZ6,DMRT3,CDON,HIPK2,ERBB3,TIE1,NGEF,ASPM,TNFRSF1A,NAV3,ATP2B3,PPP2R5B,PFN2,TP63,PTGS2,IGF2BP2,GLI2,ATP2A3,MGLL,NTN4,SEMA3A,SEMA3C,FGF4,PAX2,UN…
1	TRUE	0.00106	486	3363	147	0.044	0.302	GO:0044057	BP	2	regulation of system process	4	JARID2,IGF1,ATP1A2,CELF2,TNFRSF1A,ATP2B3,PTGS2,ATP2A3,MGLL,SEMA3A,PPP1R12B,FGFR1,RIMS1,CHRNA3,OPRK1,SSH1,CTTN,GNAO1,SNX5,ICAM1,MYH7,TGFB2,DSP,SLC8A3,ZMYND8,SNTA1,TNNC2,CELF4,HTR2A,CBLN1,TNNT1,PPARGC1A,CUX2,KCNA1,NUP155,FGF12,TNNC1,GLS,IGFBP5,PRKAG3,EPAS1,ERRFI1,RGS4,TNNT2,SGK1,CASQ2,NR4A3,TSHZ3,MYOG,ITPR2,KCNJ2,MYRF,THRA,AKAP9,CSRP3,ATP1B2,HRC,TNNT3,TNNI2,CHRM3,MYBPH,IL6ST,HEY2,RAB11FIP5,KCNMB4,M…
1	TRUE	6.24e-10	3103	3363	795	0.236	0.256	GO:0023051	BP	2	regulation of signaling	3	HECW1,LASP1,ICA1,KDM1A,ITGA3,CX3CL1,TNFRSF12A,MAP3K9,CACNA2D2,BAIAP3,IL32,TENM1,PTBP1,DCN,BRCA1,GPRC5A,IGF1,WWTR1,ATP1A2,BIRC3,GCLM,RRAGD,FAS,CD44,VRK2,ARHGAP31,DEPDC1B,TIMP2,PREX2,ARAP2,ARHGAP6,RRM2B,KITLG,LTBP1,DKK3,HERPUD1,PIK3CB,NNAT,MCF2L2,TAB2,EIF2AK2,RC3H2,TRAF3IP2,PRDM1,CDK14,RASGRF1,WNT8A,SEZ6,CDON,HIPK2,GNAI3,ERBB3,TLE2,NGEF,ASPM,KIF26A,ARFGEF1,NEO1,TNFRSF1A,ATP2B3,FGFR3,PPP2R5B,PFN2,PT…
1	TRUE	0.0379	1183	3363	304	0.09	0.257	GO:0023057	BP	2	negative regulation of signaling	4	HECW1,KDM1A,ITGA3,CX3CL1,DCN,BRCA1,GPRC5A,IGF1,WWTR1,GCLM,FAS,CD44,TIMP2,PREX2,RRM2B,LTBP1,DKK3,HERPUD1,PRDM1,HIPK2,GNAI3,ERBB3,TLE2,KIF26A,PTPN3,TP63,PTGS2,SLC24A1,JADE1,TP73,PTPRC,LRP2,OPRK1,GSTP1,MECOM,CTTN,PPP1R15A,SNX5,P2RX7,ICAM1,SEMA6A,EZR,RFFL,TGFB2,BAMBI,NRP1,XBP1,TIMP3,BMP7,TRIB3,FERMT1,PAK5,CELF4,RNF125,CHRDL1,HTR2A,CBLN1,NDRG4,USP10,HOMER2,SGK3,EYA1,SFRP1,APLP1,MEIS3,MET,LFNG,HSPB1,SE…
1	TRUE	5.97e-16	9283	3363	2155	0.641	0.232	GO:0050794	BP	2	regulation of cellular process	3	SEMA3F,HECW1,LASP1,ICA1,TFPI,SLC7A2,KDM1A,PDK4,ZMYND10,ARX,MEOX1,IBTK,ZNF195,ITGA3,ASB4,YBX2,CX3CL1,TNFRSF12A,MAP3K9,ETV1,SCIN,PROM1,GAS7,PAX6,CACNA2D2,BAIAP3,JARID2,TFAP2D,NFIX,IL32,TENM1,PAX7,BAZ1B,CD9,HIVEP2,PTBP1,ANLN,DCN,GABRA3,BRCA1,EXTL3,ALOX5,SLC7A14,DDX11,GPRC5A,TACC3,STMN4,IGF1,RUFY3,CNTN1,WWTR1,ATP1A2,PRDM11,SYT13,ZFP64,SAMD4A,MRE11,NRXN3,FHL1,BIRC3,GCLM,DEPDC1,RRAGD,SEC63,FAS,CD44,VRK…
1	TRUE	9.21e-10	3068	3363	786	0.234	0.256	GO:0010646	BP	2	regulation of cell communication	4	HECW1,LASP1,ICA1,KDM1A,ITGA3,CX3CL1,TNFRSF12A,MAP3K9,CACNA2D2,BAIAP3,IL32,TENM1,PTBP1,DCN,BRCA1,GPRC5A,IGF1,WWTR1,ATP1A2,BIRC3,GCLM,RRAGD,FAS,CD44,VRK2,ARHGAP31,DEPDC1B,TIMP2,PREX2,ARAP2,ARHGAP6,RRM2B,KITLG,LTBP1,DKK3,HERPUD1,PIK3CB,NNAT,MCF2L2,TAB2,EIF2AK2,RC3H2,TRAF3IP2,PRDM1,CDK14,RASGRF1,WNT8A,SEZ6,CDON,HIPK2,GNAI3,ERBB3,TLE2,NGEF,ASPM,KIF26A,ARFGEF1,NEO1,TNFRSF1A,FGFR3,PPP2R5B,PFN2,PTPN3,FRM…
1	TRUE	0.00556	309	3363	99	0.029	0.32	GO:0099177	BP	2	regulation of trans-synaptic signaling	5	CX3CL1,CACNA2D2,BAIAP3,ATP1A2,RASGRF1,PFN2,PTGS2,SLC24A1,SLC1A3,OPHN1,RIMS1,CHRNA3,MEF2C,SSH1,SLC8A3,ZMYND8,RIMS4,CELF4,SYP,HTR2A,CBLN1,CA2,CALB1,PTN,LGI1,USP46,RAPGEF2,CUX2,NR2E1,BCHE,CSPG5,PLCL1,KCNC4,RGS4,CDC20,TSHZ3,GFAP,SNAP25,SYT11,SYT4,KCNMB4,SERPINE2,UNC13C,PREPL,CACNA1A,LRRTM2,SYBU,NTRK2,EIF4EBP2,GRID2,GRM1,CNTNAP4,NRGN,GRIA1,SORCS3,SLC6A1,KIT,DGKI,CLSTN2,KCNB1,PINK1,S100B,SQSTM1,SHANK1,…
1	TRUE	0.00473	308	3363	99	0.029	0.321	GO:0050804	BP	2	modulation of chemical synaptic transmission	6	CX3CL1,CACNA2D2,BAIAP3,ATP1A2,RASGRF1,PFN2,PTGS2,SLC24A1,SLC1A3,OPHN1,RIMS1,CHRNA3,MEF2C,SSH1,SLC8A3,ZMYND8,RIMS4,CELF4,SYP,HTR2A,CBLN1,CA2,CALB1,PTN,LGI1,USP46,RAPGEF2,CUX2,NR2E1,BCHE,CSPG5,PLCL1,KCNC4,RGS4,CDC20,TSHZ3,GFAP,SNAP25,SYT11,SYT4,KCNMB4,SERPINE2,UNC13C,PREPL,CACNA1A,LRRTM2,SYBU,NTRK2,EIF4EBP2,GRID2,GRM1,CNTNAP4,NRGN,GRIA1,SORCS3,SLC6A1,KIT,DGKI,CLSTN2,KCNB1,PINK1,S100B,SQSTM1,SHANK1,…
1	TRUE	0.000672	1073	3363	290	0.086	0.27	GO:0051726	BP	2	regulation of cell cycle	4	GAS7,ANLN,BRCA1,DDX11,TACC3,IGF1,MRE11,FHL1,RRAGD,TIMP2,USP2,NSUN2,SPDL1,TPR,USP28,FOXC1,MTA3,CDK14,INTS13,HIPK2,IPO5,ASPM,PRR11,PPP2R5B,PTPN3,SMC1A,HMMR,TP63,PTGS2,GTSE1,SPAG5,PAK3,JADE1,FGFR1,FAP,BRINP1,TP73,MOK,NDC80,PTPRC,XPO1,MECOM,MAP3K4,PPP1R15A,AURKA,TPX2,PPP1R13B,MAP3K20,CLSPN,TGFB2,CBX5,MSH2,CDC7,RANBP1,SUSD2,THOC5,SRSF5,BMP7,CDC25B,PAK5,KIF3B,FAM83D,CEP192,RBBP7,CAB39L,CEP152,NBN,SFRP1…
1	TRUE	0.00022	586	3363	175	0.052	0.299	GO:0007346	BP	2	regulation of mitotic cell cycle	5	ANLN,BRCA1,TACC3,IGF1,MRE11,FHL1,TIMP2,USP2,TPR,FOXC1,MTA3,INTS13,PTPN3,SMC1A,HMMR,TP63,GTSE1,PAK3,JADE1,FGFR1,FAP,BRINP1,TP73,NDC80,MAP3K4,AURKA,TPX2,MAP3K20,CLSPN,MSH2,CDC7,RANBP1,BMP7,CDC25B,PAK5,CEP192,CEP152,NBN,MAP4K1,TUBB4A,ERCC2,CDK6,EZH2,CCL2,DUSP3,FBXO5,HECA,TTK,CEP72,PDGFRB,TFDP2,NEK11,IL1A,ARID3A,CENPF,KIF14,PLAGL1,CCND2,SLF2,DUSP1,ZWINT,NRK,CKS2,CDKN1A,SOX4,CNOT1,BMP4,PCID2,DLGAP5,TU…
1	TRUE	0.0353	643	3363	178	0.053	0.277	GO:0010564	BP	2	regulation of cell cycle process	5	ANLN,BRCA1,DDX11,TACC3,IGF1,MRE11,FHL1,TPR,MTA3,PPP2R5B,SMC1A,HMMR,TP63,GTSE1,SPAG5,JADE1,FGFR1,FAP,TP73,NDC80,XPO1,AURKA,TPX2,CLSPN,CBX5,MSH2,CDC7,RANBP1,SUSD2,BMP7,CDC25B,KIF3B,FAM83D,CEP192,RBBP7,CEP152,NBN,SFRP1,TUBB4A,ERCC2,CDK6,EZH2,CCL2,PRKAR1A,GLI1,FOXM1,MDM1,PHC1,FBXO5,TTK,CEP72,KIF20A,PDGFRB,TFDP2,KAT2B,WNT5A,ECT2,NEK11,IL1A,ARID3A,SFPQ,CDC20,CENPF,KIF14,PLAGL1,CCND2,SLF2,DUSP1,MSX2,MYO…
1	TRUE	0.0124	369	3363	113	0.034	0.306	GO:1901987	BP	2	regulation of cell cycle phase transition	6	ANLN,BRCA1,MRE11,FHL1,TPR,MTA3,HMMR,TP63,GTSE1,JADE1,TP73,NDC80,AURKA,TPX2,CLSPN,CDC7,SUSD2,CDC25B,FAM83D,CEP192,CEP152,NBN,TUBB4A,ERCC2,CDK6,EZH2,CCL2,GLI1,TTK,CEP72,TFDP2,NEK11,ARID3A,CENPF,KIF14,PLAGL1,CCND2,DUSP1,CDKN1A,SOX4,CNOT1,PCID2,DLGAP5,TUBA4A,AKAP9,E2F8,CCNB1,APC,ANXA1,ESPL1,MDM2,USP44,GPNMB,KLF4,SIX3,HECW2,TMOD3,CNOT6L,CENPE,KCNH5,FANCI,TICRR,CEP131,CARM1,DTL,CAMK2D,CETN2,HAUS6,CDKN2…
1	TRUE	0.00687	179	3363	64	0.019	0.358	GO:1901988	BP	2	negative regulation of cell cycle phase transition	7	BRCA1,MRE11,FHL1,TPR,TP63,GTSE1,JADE1,TP73,NDC80,AURKA,CLSPN,SUSD2,NBN,EZH2,CCL2,TTK,TFDP2,ARID3A,CENPF,PLAGL1,DUSP1,CDKN1A,SOX4,CNOT1,PCID2,E2F8,CCNB1,APC,MDM2,USP44,GPNMB,KLF4,CNOT6L,FANCI,TICRR,CARM1,DTL,CDKN2B,CHEK1,HMGA2,ZFP36L2,BUB1B,NAE1,RPL26,ABRAXAS1,TOPBP1,MAD2L1,DACT1,BRD7,PLK1,RFWD3,ATF5,BUB1,BCL2,PTEN,SLFN11,CTDSP2,GEN1,AURKB,CHEK2,ZFP36L1,KANK2,BLM,PRKDC
1	TRUE	9.33e-08	1450	3363	401	0.119	0.277	GO:0042127	BP	2	regulation of cell proliferation	4	KDM1A,ARX,CX3CL1,SCIN,PAX6,JARID2,TFAP2D,TENM1,PAX7,CD9,BRCA1,IGF1,WWTR1,FAS,TIMP2,TNC,KITLG,PTPRN,EIF2AK2,PRDM1,MTA3,LAMC2,CDON,HIPK2,GNAI3,ERBB3,ASPM,TNFRSF1A,FGFR3,TP63,PTGS2,GLI2,FGF4,FOSL2,PAX2,KIFAP3,RARB,FGFR1,FAP,ACER3,TP73,DCT,SMARCA2,CXCL2,TCF7,ARG2,MEF2C,PTPRC,LRP2,IL12RB2,GSTP1,B4GALT1,CEACAM6,PTHLH,KDM2B,P3H2,TGFB2,BAMBI,CDC7,NRP1,XBP1,NFATC2,BMP7,CDC25B,FERMT1,XIAP,HTR2A,KLF5,NDRG4,…
1	TRUE	0.000504	1495	3363	389	0.116	0.26	GO:0010941	BP	2	regulation of cell death	4	KDM1A,PDK4,CX3CL1,TNFRSF12A,MAP3K9,SCIN,TFAP2D,PAX7,BRCA1,IGF1,MRE11,BIRC3,GCLM,FAS,CD44,NSMAF,AIFM2,RRM2B,KITLG,HERPUD1,PIK3CB,ALX4,FOXC1,EIF2AK2,HIPK2,GNAI3,ERBB3,NGEF,TNFRSF1A,ARHGAP10,TP63,PTGS2,GLI2,TEAD2,SNCB,FGF4,PAX2,KIFAP3,UNG,RARB,PAK3,ACTN2,FGFR1,FAP,ADCYAP1R1,TP73,TCF7,ARG2,MEF2C,PTPRC,SSH1,GSTP1,NCOA1,MECOM,MAP3K4,CTTN,B4GALT1,CEACAM6,AURKA,PPP1R13B,P2RX7,KDM2B,ICAM1,MAP3K20,NLRP1,RF…
1	TRUE	0.00136	1382	3363	360	0.107	0.26	GO:0043067	BP	2	regulation of programmed cell death	5	KDM1A,PDK4,CX3CL1,TNFRSF12A,MAP3K9,SCIN,TFAP2D,PAX7,BRCA1,IGF1,MRE11,BIRC3,GCLM,FAS,CD44,NSMAF,AIFM2,RRM2B,KITLG,HERPUD1,PIK3CB,ALX4,FOXC1,EIF2AK2,HIPK2,GNAI3,ERBB3,NGEF,TNFRSF1A,ARHGAP10,TP63,PTGS2,GLI2,SNCB,FGF4,PAX2,KIFAP3,UNG,RARB,PAK3,ACTN2,FGFR1,FAP,TP73,TCF7,ARG2,MEF2C,PTPRC,GSTP1,NCOA1,MECOM,MAP3K4,CTTN,B4GALT1,CEACAM6,AURKA,PPP1R13B,P2RX7,KDM2B,ICAM1,MAP3K20,NLRP1,RFFL,TGFB2,HDAC6,MSH2,N…
1	TRUE	0.00229	1367	3363	355	0.106	0.26	GO:0042981	BP	2	regulation of apoptotic process	6	KDM1A,PDK4,CX3CL1,TNFRSF12A,MAP3K9,SCIN,TFAP2D,PAX7,BRCA1,IGF1,MRE11,BIRC3,GCLM,FAS,CD44,NSMAF,AIFM2,RRM2B,KITLG,HERPUD1,PIK3CB,ALX4,FOXC1,EIF2AK2,HIPK2,GNAI3,ERBB3,NGEF,TNFRSF1A,ARHGAP10,TP63,PTGS2,GLI2,SNCB,FGF4,PAX2,KIFAP3,UNG,RARB,PAK3,ACTN2,FGFR1,FAP,TP73,TCF7,ARG2,MEF2C,PTPRC,GSTP1,NCOA1,MAP3K4,CTTN,B4GALT1,CEACAM6,AURKA,PPP1R13B,P2RX7,KDM2B,ICAM1,MAP3K20,NLRP1,RFFL,TGFB2,MSH2,NRP1,LGALS1,X…
1	TRUE	7.54e-18	4123	3363	1072	0.319	0.26	GO:0048523	BP	2	negative regulation of cellular process	4	SEMA3F,HECW1,TFPI,KDM1A,PDK4,ARX,IBTK,ITGA3,CX3CL1,SCIN,GAS7,PAX6,JARID2,TFAP2D,NFIX,TENM1,PAX7,CD9,PTBP1,DCN,BRCA1,SLC7A14,GPRC5A,IGF1,RUFY3,WWTR1,ATP1A2,SAMD4A,MRE11,FHL1,BIRC3,GCLM,DEPDC1,RRAGD,FAS,CD44,HMGB3,GABARAPL2,TIMP2,USP2,NSUN2,HOXC8,CDH1,SPDL1,TNC,BARX2,EPHA3,PREX2,TPR,ARHGAP6,GOPC,USP28,HDAC9,RRM2B,KITLG,LTBP1,NEXMIF,DKK3,NFE2L3,HERPUD1,POLQ,FOXC1,TAB2,EIF2AK2,RC3H2,PRDM1,MTA3,LZTS1,…
1	TRUE	0.0418	1180	3363	303	0.09	0.257	GO:0010648	BP	2	negative regulation of cell communication	5	HECW1,KDM1A,ITGA3,CX3CL1,DCN,BRCA1,GPRC5A,IGF1,WWTR1,GCLM,FAS,CD44,TIMP2,PREX2,RRM2B,LTBP1,DKK3,HERPUD1,PRDM1,HIPK2,GNAI3,ERBB3,TLE2,KIF26A,PTPN3,TP63,PTGS2,SLC24A1,JADE1,TP73,PTPRC,LRP2,OPRK1,GSTP1,MECOM,CTTN,PPP1R15A,SNX5,P2RX7,ICAM1,SEMA6A,EZR,RFFL,TGFB2,BAMBI,NRP1,XBP1,TIMP3,BMP7,TRIB3,FERMT1,PAK5,CELF4,RNF125,CHRDL1,HTR2A,CBLN1,NDRG4,USP10,HOMER2,SGK3,EYA1,SFRP1,APLP1,MEIS3,MET,LFNG,HSPB1,SE…
1	TRUE	0.0267	868	3363	232	0.069	0.267	GO:0060548	BP	2	negative regulation of cell death	5	KDM1A,PDK4,CX3CL1,TFAP2D,PAX7,BRCA1,IGF1,MRE11,BIRC3,GCLM,FAS,CD44,RRM2B,KITLG,HERPUD1,FOXC1,EIF2AK2,HIPK2,GNAI3,ERBB3,ARHGAP10,TP63,PTGS2,GLI2,TEAD2,SNCB,FGF4,PAX2,KIFAP3,UNG,RARB,ADCYAP1R1,TP73,TCF7,ARG2,MEF2C,GSTP1,MECOM,CTTN,CEACAM6,AURKA,KDM2B,ICAM1,RFFL,MSH2,NRP1,XBP1,BMP7,PAK5,XIAP,DNAJC3,TOX3,CTSH,SGK3,EYA1,SFRP1,BNIP3L,MEIS3,MET,HSPB1,SERPINE1,DOCK8,CXCL12,UNC5B,CCL2,PPARGC1A,CRYAB,CBL,H…
1	TRUE	0.0406	792	3363	213	0.063	0.269	GO:0043069	BP	2	negative regulation of programmed cell death	6	KDM1A,PDK4,CX3CL1,TFAP2D,PAX7,BRCA1,IGF1,MRE11,BIRC3,GCLM,FAS,CD44,RRM2B,KITLG,HERPUD1,FOXC1,EIF2AK2,HIPK2,GNAI3,ERBB3,ARHGAP10,TP63,PTGS2,GLI2,SNCB,FGF4,PAX2,KIFAP3,UNG,RARB,TP73,TCF7,ARG2,MEF2C,GSTP1,MECOM,CTTN,CEACAM6,AURKA,KDM2B,ICAM1,RFFL,MSH2,NRP1,XBP1,BMP7,PAK5,XIAP,DNAJC3,TOX3,CTSH,SGK3,EYA1,SFRP1,BNIP3L,MEIS3,MET,HSPB1,SERPINE1,DOCK8,CXCL12,UNC5B,CCL2,PPARGC1A,CRYAB,CBL,HIPK3,MDK,BMP5,EY…
1	TRUE	4.05e-05	2237	3363	566	0.168	0.253	GO:0051128	BP	2	regulation of cellular component organization	4	SEMA3F,KDM1A,ZMYND10,ITGA3,CX3CL1,TNFRSF12A,SCIN,JARID2,TENM1,PAX7,ANLN,DCN,BRCA1,EXTL3,DDX11,TACC3,STMN4,IGF1,RUFY3,CNTN1,MRE11,FHL1,CD44,VRK2,MUSK,LRRC7,ZFYVE16,EPHA3,GPM6B,TPR,ARHGAP6,ELN,PIK3CB,SYNE2,EIF2AK2,CROCC,SEZ6,SNAP91,CTNNA2,NGEF,KIF26A,ARFGEF1,TNFRSF1A,NAV3,PPP2R5B,PFN2,SPTB,SMC1A,MCM2,TP63,SEMA3A,ADD2,PLD1,PLXNA2,SPAG5,CAMSAP3,PAK3,ACTN2,JADE1,FGFR1,FAP,TP73,OPHN1,CARMIL1,RIMS1,RIF1…
1	TRUE	9.98e-05	604	3363	181	0.054	0.3	GO:0031344	BP	2	regulation of cell projection organization	5	SEMA3F,KDM1A,ZMYND10,ITGA3,CX3CL1,TNFRSF12A,TENM1,ANLN,RUFY3,CNTN1,CD44,LRRC7,EPHA3,SYNE2,CROCC,SEZ6,NGEF,NAV3,PPP2R5B,PFN2,SEMA3A,PLD1,PLXNA2,PAK3,FGFR1,CARMIL1,RIMS1,CHRNA3,MEF2C,SSH1,CTTN,P2RX7,ICAM1,NRCAM,EZR,NRP1,RANBP1,LGALS1,ZMYND8,BMP7,KLF5,NDRG4,SYT17,SFRP1,PTN,COBL,TMEM106B,EZH2,KANK1,CXCL12,PFN1,RND2,EFNB3,PMP22,RAPGEF2,TRPV4,CUX2,TBC1D30,RIPOR2,BMP5,NR2E1,TMEM30A,VEGFA,SEMA5A,ARSB,WNT…
1	TRUE	0.000283	596	3363	177	0.053	0.297	GO:0120035	BP	2	regulation of plasma membrane bounded cell projection organization	6	SEMA3F,KDM1A,ZMYND10,ITGA3,CX3CL1,TNFRSF12A,TENM1,ANLN,RUFY3,CNTN1,CD44,LRRC7,EPHA3,SYNE2,CROCC,SEZ6,NGEF,NAV3,PPP2R5B,PFN2,SEMA3A,PLD1,PLXNA2,PAK3,FGFR1,CARMIL1,RIMS1,CHRNA3,MEF2C,SSH1,CTTN,P2RX7,ICAM1,NRCAM,EZR,NRP1,RANBP1,LGALS1,ZMYND8,BMP7,KLF5,NDRG4,SYT17,SFRP1,PTN,COBL,TMEM106B,EZH2,KANK1,CXCL12,PFN1,RND2,EFNB3,PMP22,RAPGEF2,TRPV4,CUX2,TBC1D30,RIPOR2,BMP5,NR2E1,TMEM30A,VEGFA,SEMA5A,ARSB,WNT…
1	TRUE	1.75e-13	825	3363	271	0.081	0.328	GO:0051270	BP	2	regulation of cellular component movement	4	SEMA3F,ITGA3,CX3CL1,PAX6,CD9,DCN,IGF1,RUFY3,ATP1A2,HDAC9,KITLG,NEXMIF,LAMA3,SYNE2,LAMC2,ERBB3,TIE1,NAV3,PFN2,PTGS2,SEMA3A,GTSE1,SEMA3C,FGF4,PLXNA2,CAMSAP3,PAK3,FGFR1,CARMIL1,CXCL2,MEF2C,PTPRC,SSH1,GSTP1,CPNE3,B4GALT1,CEACAM6,ICAM1,SEMA6A,RFFL,TGFB2,HDAC6,EPB41L4B,DSP,NRP1,XBP1,NEFH,ZMYND8,BMP7,LAMA1,SRPX2,NDRG4,CTSH,SGK3,SFRP1,CDK6,DNAH11,PTN,MET,HSPB1,SERPINE1,MEOX2,C5,DOCK8,KANK1,CXCL12,SPOCK2,…
1	TRUE	0.0313	24	3363	15	0.004	0.625	GO:1902667	BP	2	regulation of axon guidance	5	SEMA3F,SEMA3A,PLXNA2,NRP1,CXCL12,VEGFA,SEMA5A,WNT5A,TBR1,TUBB2B,SLIT2,PTPRO,FEZF2,BMPR2,PLXNA4
1	TRUE	2.78e-09	4961	3363	1200	0.357	0.242	GO:0007165	BP	2	signal transduction	4	SEMA3F,HECW1,LASP1,KDM1A,PDK4,ITGA3,ASB4,CX3CL1,TNFRSF12A,MAP3K9,PAX6,BAIAP3,IL32,TENM1,CD9,HIVEP2,PTBP1,DCN,GABRA3,BRCA1,EXTL3,ALOX5,DDX11,GPRC5A,IGF1,CNTN1,WWTR1,ATP1A2,NRXN3,BIRC3,GCLM,DEPDC1,RRAGD,SEC63,FAS,CD44,VRK2,MUSK,ARHGAP31,LRRC7,FUT8,DEPDC1B,NSMAF,TIMP2,ZFYVE16,EPHA3,PREX2,ARAP2,ARHGAP6,USP28,RRM2B,KITLG,LTBP1,DKK3,HERPUD1,PIK3CB,MCF2L2,PTPRN,FOXC1,TAB2,EIF2AK2,RC3H2,TRAF3IP2,PRDM1,CD…
1	TRUE	1.83e-07	2530	3363	649	0.193	0.257	GO:0007166	BP	2	cell surface receptor signaling pathway	5	SEMA3F,HECW1,PDK4,ITGA3,CX3CL1,TNFRSF12A,PAX6,IL32,CD9,PTBP1,DCN,BRCA1,ALOX5,GPRC5A,IGF1,CNTN1,WWTR1,BIRC3,GCLM,FAS,CD44,VRK2,MUSK,FUT8,DEPDC1B,ZFYVE16,EPHA3,KITLG,LTBP1,DKK3,PIK3CB,PTPRN,FOXC1,TAB2,RC3H2,PRDM1,CDK14,RASGRF1,WNT8A,SEZ6,CDON,HIPK2,ERBB3,TLE2,NGEF,ASPM,NEO1,TNFRSF1A,FGFR3,PPP2R5B,CLEC2D,PTPN3,SEL1L,TP63,PTGS2,GLI2,SEMA3A,SEMA3C,WNT8B,FGF4,PLXNA2,PAG1,GPC4,PAK3,JADE1,FGFR1,ADCYAP1R1…
1	TRUE	1.75e-05	940	3363	267	0.079	0.284	GO:0007167	BP	2	enzyme linked receptor protein signaling pathway	6	PDK4,ITGA3,PTBP1,DCN,GPRC5A,IGF1,WWTR1,MUSK,FUT8,ZFYVE16,EPHA3,LTBP1,DKK3,PIK3CB,FOXC1,HIPK2,ERBB3,NGEF,NEO1,FGFR3,PPP2R5B,PTPN3,FGF4,PAG1,PAK3,FGFR1,EPHA6,CHRNA3,LRP2,CPNE3,SNX5,SEMA6A,TGFB2,BAMBI,NRP1,HNRNPM,ATP6V1D,DOK5,BMP7,FERMT1,CHRDL1,XIAP,NDRG4,ZNF106,SFRP1,PTN,MET,HSPB1,SFRP4,DNM1,KANK1,SH3GL2,SHB,COL1A1,SMURF2,EFNB3,GAB1,RAPGEF2,FOLR1,CBL,FRK,GCNT2,BMP5,CCND3,VEGFA,TTK,GHR,LNPEP,PRLR,FG…
1	TRUE	0.012	649	3363	182	0.054	0.28	GO:0007169	BP	2	transmembrane receptor protein tyrosine kinase signaling pathway	7	PDK4,PTBP1,DCN,GPRC5A,IGF1,MUSK,EPHA3,PIK3CB,FOXC1,ERBB3,NGEF,FGFR3,PPP2R5B,PTPN3,FGF4,PAG1,PAK3,FGFR1,EPHA6,CHRNA3,CPNE3,SNX5,SEMA6A,NRP1,HNRNPM,ATP6V1D,DOK5,NDRG4,ZNF106,MET,HSPB1,DNM1,KANK1,SH3GL2,SHB,COL1A1,EFNB3,GAB1,RAPGEF2,CBL,FRK,BMP5,CCND3,VEGFA,GHR,PRLR,FGF1,PDGFRB,WNT5A,FGF12,NCBP2,ACTR3,RTN4,EFEMP1,IGFBP5,TIA1,ANGPTL1,ERRFI1,RPE65,PIK3R3,F3,STMN1,NRP2,NR4A3,RHOQ,DNAI1,SOX9,FLRT3,STAT5…
1	TRUE	0.000219	542	3363	164	0.049	0.303	GO:1905114	BP	2	cell surface receptor signaling pathway involved in cell-cell signaling	6	HECW1,ITGA3,WWTR1,DEPDC1B,DKK3,CDK14,WNT8A,SEZ6,TLE2,ASPM,GLI2,WNT8B,GPC4,JADE1,TNRC6C,RIMS1,CHRNA3,TCF7,MEF2C,SSH1,GNAO1,P2RX7,BAMBI,ZMYND8,FERMT1,CELF4,XIAP,CBLN1,SALL1,SFRP1,SFRP4,SPIN1,KANK1,RNF43,PFN1,COL1A1,SMURF2,CPE,GLRB,FOLR1,GLI1,CUX2,FZD10,SEMA5A,AMOTL2,WNT5A,USP34,MARK1,HDAC1,WLS,RGS4,GRIA2,EGR1,BICC1,SOX4,BMP4,SOX9,AGO3,MACF1,NPHP4,ZBED3,CSNK1G2,ARNTL,WNT2B,APC,MAP3K7,CHRND,KLF4,MYC,…
1	TRUE	0.00588	435	3363	131	0.039	0.301	GO:0016055	BP	2	Wnt signaling pathway	7	HECW1,ITGA3,WWTR1,DEPDC1B,DKK3,CDK14,WNT8A,TLE2,ASPM,WNT8B,GPC4,JADE1,TNRC6C,TCF7,GNAO1,BAMBI,FERMT1,XIAP,SALL1,SFRP1,SFRP4,SPIN1,KANK1,RNF43,PFN1,COL1A1,SMURF2,CPE,FOLR1,GLI1,FZD10,SEMA5A,AMOTL2,WNT5A,USP34,MARK1,HDAC1,WLS,EGR1,BICC1,SOX4,SOX9,AGO3,MACF1,NPHP4,ZBED3,CSNK1G2,ARNTL,WNT2B,APC,MAP3K7,KLF4,MYC,SULF1,SIX3,LEF1,PRICKLE1,LGR5,TLE3,NKD1,IGFBP4,LIMD1,SFRP2,G3BP1,DCDC2,DAAM2,RSPO3,RSPO2,TC…
1	TRUE	0.000639	259	3363	89	0.026	0.344	GO:0060070	BP	2	canonical Wnt signaling pathway	8	HECW1,WWTR1,DKK3,CDK14,WNT8A,TLE2,ASPM,WNT8B,JADE1,TCF7,BAMBI,FERMT1,XIAP,SFRP1,SFRP4,KANK1,COL1A1,SMURF2,FOLR1,GLI1,FZD10,SEMA5A,WNT5A,USP34,HDAC1,WLS,EGR1,BICC1,SOX4,SOX9,NPHP4,ZBED3,ARNTL,WNT2B,APC,KLF4,MYC,LEF1,PRICKLE1,LGR5,NKD1,IGFBP4,LIMD1,SFRP2,G3BP1,DAAM2,RSPO3,RSPO2,TCF7L2,DIXDC1,FOXO1,PTPRO,DAB2,NR4A2,LRRK1,DKK2,FZD7,FZD1,PLPP3,FRZB,CTHRC1,WNK2,AMER2,DACT1,BTRC,GPRC5B,RSPO1,CTNND2,CDH2…
1	TRUE	0.000121	2431	3363	606	0.18	0.249	GO:0035556	BP	2	intracellular signal transduction	5	KDM1A,ITGA3,ASB4,CX3CL1,MAP3K9,TENM1,PTBP1,DCN,BRCA1,IGF1,WWTR1,ATP1A2,BIRC3,DEPDC1,RRAGD,FAS,CD44,VRK2,ARHGAP31,DEPDC1B,TIMP2,PREX2,ARAP2,ARHGAP6,USP28,RRM2B,KITLG,HERPUD1,PIK3CB,MCF2L2,TAB2,EIF2AK2,RC3H2,TRAF3IP2,RASGRF1,DGKG,SEZ6,CDON,HIPK2,ERBB3,NGEF,ARFGEF1,TNFRSF1A,FGFR3,PPP2R5B,SPTB,ARHGAP10,TP63,PTGS2,TEAD2,SEMA3A,GTSE1,FGF4,PLD1,PAX2,PAG1,PAK3,ACTN2,FGFR1,ADCYAP1R1,TP73,TNS1,OPHN1,MOK,ME…
1	TRUE	4.87e-07	2787	3363	704	0.209	0.253	GO:0009966	BP	2	regulation of signal transduction	5	HECW1,LASP1,KDM1A,ITGA3,CX3CL1,TNFRSF12A,MAP3K9,IL32,TENM1,PTBP1,DCN,BRCA1,GPRC5A,IGF1,WWTR1,BIRC3,GCLM,RRAGD,FAS,CD44,VRK2,ARHGAP31,DEPDC1B,TIMP2,PREX2,ARAP2,ARHGAP6,RRM2B,KITLG,LTBP1,DKK3,HERPUD1,PIK3CB,MCF2L2,TAB2,EIF2AK2,RC3H2,TRAF3IP2,PRDM1,CDK14,RASGRF1,WNT8A,SEZ6,CDON,HIPK2,GNAI3,ERBB3,TLE2,NGEF,ASPM,KIF26A,ARFGEF1,NEO1,TNFRSF1A,FGFR3,PPP2R5B,PTPN3,FRMPD1,ARHGAP10,TP63,PTGS2,GLI2,MGLL,SEMA…
1	TRUE	0.0454	207	3363	69	0.021	0.333	GO:0090092	BP	2	regulation of transmembrane receptor protein serine/threonine kinase signaling pathway	6	ITGA3,WWTR1,LTBP1,DKK3,HIPK2,NEO1,LRP2,TGFB2,BAMBI,BMP7,FERMT1,CHRDL1,XIAP,SFRP1,SFRP4,SMURF2,FOLR1,BMP5,TTK,WNT5A,ACVR2B,ACVR1,SPTBN1,ONECUT2,TGFB3,MSX2,PMEPA1,BMP4,GDF15,FST,KCP,ACVR1B,NOV,SULF1,THBS1,SMAD6,FBN2,PCSK6,TOB1,PRDM16,CYR61,PARP1,GDF7,SFRP2,CDKN2B,ZEB1,UBC,DAB2,GDF6,RBPMS,FZD1,LEMD2,MSX1,TGFBR2,TBX20,HTRA1,HFE2,LDLRAD4,NPNT,SOSTDC1,CHST11,WFIKKN2,RGMA,CAV3,BCL9L,MAGI2,BMPR2,PEG10,GD…
1	TRUE	4.75e-05	1656	3363	433	0.129	0.261	GO:1902531	BP	2	regulation of intracellular signal transduction	6	KDM1A,ITGA3,CX3CL1,MAP3K9,TENM1,PTBP1,DCN,IGF1,BIRC3,RRAGD,FAS,CD44,VRK2,ARHGAP31,DEPDC1B,TIMP2,PREX2,ARAP2,ARHGAP6,RRM2B,KITLG,HERPUD1,PIK3CB,MCF2L2,TAB2,EIF2AK2,RC3H2,TRAF3IP2,RASGRF1,SEZ6,CDON,HIPK2,ERBB3,NGEF,ARFGEF1,TNFRSF1A,FGFR3,PPP2R5B,ARHGAP10,TP63,PTGS2,SEMA3A,FGF4,PAK3,FGFR1,ADCYAP1R1,TP73,OPHN1,MEF2C,PTPRC,OPRK1,GSTP1,MECOM,SEH1L,MAP3K4,AURKA,TPX2,PPP1R13B,P2RX7,ICAM1,MAP3K20,SUPT16H,…
1	TRUE	0.0362	290	3363	91	0.027	0.314	GO:0030111	BP	2	regulation of Wnt signaling pathway	6	HECW1,ITGA3,WWTR1,DEPDC1B,DKK3,CDK14,TLE2,ASPM,JADE1,BAMBI,FERMT1,XIAP,SALL1,SFRP1,SFRP4,SPIN1,KANK1,RNF43,COL1A1,SMURF2,FOLR1,GLI1,SEMA5A,WNT5A,USP34,HDAC1,WLS,EGR1,BICC1,SOX4,SOX9,MACF1,NPHP4,ZBED3,ARNTL,WNT2B,APC,SULF1,SIX3,LEF1,PRICKLE1,LGR5,NKD1,IGFBP4,LIMD1,SFRP2,G3BP1,DCDC2,DAAM2,RSPO3,RSPO2,TCF7L2,DIXDC1,FOXO1,PTPRO,DAB2,LRRK1,APCDD1,DKK2,FZD7,TIAM1,FZD1,RUNX1,PLPP3,FRZB,TERT,CTHRC1,WNK2,…
1	TRUE	0.00334	212	3363	74	0.022	0.349	GO:0060828	BP	2	regulation of canonical Wnt signaling pathway	7	HECW1,WWTR1,DKK3,CDK14,TLE2,ASPM,JADE1,BAMBI,FERMT1,XIAP,SFRP1,SFRP4,KANK1,COL1A1,SMURF2,FOLR1,GLI1,SEMA5A,WNT5A,USP34,HDAC1,WLS,EGR1,BICC1,SOX4,SOX9,NPHP4,ZBED3,ARNTL,WNT2B,APC,LEF1,PRICKLE1,LGR5,NKD1,IGFBP4,LIMD1,SFRP2,G3BP1,DAAM2,RSPO3,RSPO2,TCF7L2,DIXDC1,FOXO1,PTPRO,DAB2,LRRK1,DKK2,FZD7,FZD1,FRZB,CTHRC1,WNK2,AMER2,DACT1,BTRC,GPRC5B,RSPO1,CTNND2,CDH2,SOSTDC1,MCC,MLLT3,RUVBL1,TMEM64,SOX2,ZNRF3,…
1	TRUE	2.07e-17	2266	3363	643	0.191	0.284	GO:0050793	BP	2	regulation of developmental process	3	SEMA3F,KDM1A,ARX,ITGA3,ASB4,CX3CL1,TNFRSF12A,SCIN,PROM1,PAX6,LUC7L,CACNA2D2,JARID2,PAX7,PTBP1,DCN,BRCA1,IGF1,RUFY3,CNTN1,WWTR1,CD44,VRK2,HMGB3,MUSK,LRRC7,TIMP2,EPHA3,GPM6B,HDAC9,KITLG,NEXMIF,LAMA3,FOXC1,EIF2AK2,RC3H2,PRDM1,SEZ6,DMRT3,CDON,HIPK2,ERBB3,CTNNA2,TIE1,NGEF,ASPM,TNFRSF1A,FGFR3,PPP2R5B,TP63,PTGS2,GLI2,TEAD2,NTN4,SEMA3A,SEMA3C,PAX2,UNG,PLXNA2,ACACB,GPC4,MBNL3,RARB,PAK3,FGFR1,TNRC6C,BRINP1…
1	TRUE	0.0409	126	3363	47	0.014	0.373	GO:1901861	BP	2	regulation of muscle tissue development	4	LUC7L,JARID2,IGF1,HDAC9,CDON,ERBB3,FGFR1,TP73,MEF2C,PPARGC1A,SOX6,MYF6,GLI1,RBM24,IGFBP5,RGS4,CENPF,MYOG,BMP4,SIX1,ARNTL,CCNB1,HEY2,PIM1,FGF2,LEF1,MEIS1,MEGF10,PAK1,JPH2,AKAP6,GJA1,FZD7,G6PD,S100B,LMOD3,TGFBR2,TBX20,FRS2,ZFPM2,BCL2,PTEN,ERBB4,CAV3,TBX1,MTOR,KLHL41
1	TRUE	3.49e-08	929	3363	277	0.082	0.298	GO:0022603	BP	2	regulation of anatomical structure morphogenesis	4	SEMA3F,ASB4,CX3CL1,TNFRSF12A,DCN,BRCA1,RUFY3,CD44,VRK2,HDAC9,FOXC1,DMRT3,HIPK2,TIE1,NGEF,TNFRSF1A,PTGS2,NTN4,SEMA3A,SEMA3C,PAX2,PLXNA2,GPC4,PAK3,FGFR1,CARMIL1,RIMS1,CHRNA3,MEF2C,EPB41L3,SSH1,CTTN,B4GALT1,ICAM1,NRCAM,SEMA6A,EZR,TGFB2,BAMBI,CDC7,NRP1,PALMD,XBP1,NFATC2,BMP7,SRPX2,DHODH,SYT17,CTSH,EYA1,SFRP1,MYH14,ITGB8,PTN,LFNG,HOXA5,HSPB1,SERPINE1,MEOX2,C5,KANK1,CXCL12,PFN1,CCL2,VAT1,RND2,HDAC5,SMU…
1	TRUE	7.17e-15	1776	3363	514	0.153	0.289	GO:2000026	BP	2	regulation of multicellular organismal development	4	SEMA3F,KDM1A,ITGA3,ASB4,CX3CL1,TNFRSF12A,SCIN,PROM1,PAX6,LUC7L,JARID2,DCN,BRCA1,IGF1,RUFY3,CNTN1,WWTR1,HMGB3,MUSK,LRRC7,TIMP2,EPHA3,GPM6B,HDAC9,KITLG,NEXMIF,LAMA3,FOXC1,EIF2AK2,RC3H2,PRDM1,SEZ6,DMRT3,CDON,HIPK2,ERBB3,TIE1,NGEF,ASPM,TNFRSF1A,PPP2R5B,TP63,PTGS2,GLI2,NTN4,SEMA3A,SEMA3C,PAX2,UNG,PLXNA2,ACACB,GPC4,RARB,PAK3,FGFR1,TNRC6C,BRINP1,TP73,RIMS1,DCT,RFX3,RIF1,CHRNA3,MEF2C,PTPRC,LRP2,SSH1,NCOA…
1	TRUE	9.12e-07	809	3363	241	0.072	0.298	GO:0051960	BP	2	regulation of nervous system development	5	SEMA3F,KDM1A,ITGA3,CX3CL1,TNFRSF12A,PAX6,RUFY3,CNTN1,MUSK,LRRC7,TIMP2,EPHA3,NEXMIF,SEZ6,CDON,NGEF,ASPM,PPP2R5B,GLI2,SEMA3A,PAX2,PLXNA2,RARB,PAK3,FGFR1,BRINP1,TP73,RIMS1,DCT,CHRNA3,MEF2C,LRP2,SSH1,NCOA1,CTTN,SRRT,DNMT3B,DLL3,NRCAM,SEMA6A,NRP1,RANBP1,LGALS1,ZMYND8,BMP7,SRPX2,CBLN1,NDRG4,SYT17,EYA1,SFRP1,CRX,PTN,COBL,TMEM106B,EZH2,LHX2,KANK1,CXCL12,RND2,EFNB3,PMP22,RAPGEF2,GLI1,TRPV4,CUX2,RFX4,BMP5,…
1	TRUE	0.0409	126	3363	47	0.014	0.373	GO:0048634	BP	2	regulation of muscle organ development	5	LUC7L,JARID2,IGF1,HDAC9,CDON,ERBB3,FGFR1,TP73,MEF2C,SOX6,MYF6,GLI1,RBM24,RGS4,CENPF,MYOG,BMP4,SIX1,ARNTL,CCNB1,HEY2,PIM1,FGF2,LEF1,MEIS1,MEGF10,PAK1,JPH2,AKAP6,GJA1,FZD7,G6PD,S100B,LMOD3,TGFBR2,SFMBT1,TBX20,FRS2,ZFPM2,BCL2,PTEN,ERBB4,NEUROG1,CAV3,TBX1,MTOR,KLHL41
1	TRUE	0.000911	287	3363	96	0.029	0.334	GO:1901342	BP	2	regulation of vasculature development	5	ASB4,CX3CL1,TNFRSF12A,DCN,BRCA1,HDAC9,FOXC1,HIPK2,TIE1,PTGS2,SEMA6A,TGFB2,NRP1,XBP1,NFATC2,BMP7,SRPX2,CTSH,SFRP1,ITGB8,PTN,HOXA5,HSPB1,SERPINE1,MEOX2,C5,HDAC5,GAB1,RAPGEF2,SASH1,NR2E1,VEGFA,SEMA5A,SPARC,FGF1,WNT5A,IL1A,NFE2L2,AKT3,F3,EGR1,BMP4,RHOJ,KDR,DNMT1,PPARG,SERPINF1,SPINK5,APLNR,COL4A2,ETS1,ANXA1,ADGRB3,HEY2,EGLN1,GPNMB,KLF4,ENPP2,SULF1,THBS1,CYP1B1,FGF2,VASH2,SFRP2,ADM,HMGA2,ITGB1,PDE3B,D…
1	TRUE	0.0193	259	3363	84	0.025	0.324	GO:0045765	BP	2	regulation of angiogenesis	6	CX3CL1,TNFRSF12A,DCN,BRCA1,HDAC9,FOXC1,HIPK2,TIE1,PTGS2,SEMA6A,TGFB2,NRP1,XBP1,SRPX2,CTSH,SFRP1,ITGB8,PTN,HOXA5,HSPB1,SERPINE1,MEOX2,C5,HDAC5,GAB1,SASH1,NR2E1,VEGFA,SEMA5A,SPARC,FGF1,WNT5A,IL1A,NFE2L2,AKT3,F3,RHOJ,KDR,PPARG,SERPINF1,SPINK5,APLNR,COL4A2,ETS1,ANXA1,ADGRB3,EGLN1,GPNMB,KLF4,ENPP2,SULF1,THBS1,CYP1B1,FGF2,VASH2,SFRP2,ADM,HMGA2,ITGB1,PDE3B,DDAH1,PRKCA,RUNX1,JAK1,HIPK1,TGFBR2,TERT,NOS3,P…
1	TRUE	0.0285	197	3363	67	0.02	0.34	GO:2000027	BP	2	regulation of animal organ morphogenesis	5	FOXC1,DMRT3,NTN4,SEMA3C,PAX2,GPC4,FGFR1,B4GALT1,TGFB2,XBP1,BMP7,EYA1,SFRP1,PTN,PFN1,SMURF2,GLI1,VEGFA,FGF1,WNT5A,ACVR1,BMP4,SOX9,SIX1,WNT2B,MYC,PIM1,TFAP2A,SULF1,PRICKLE1,NKD1,CARM1,SFRP2,RSPO3,RSPO2,NFIB,THRB,DAB2,FZD7,TIAM1,FZD1,GRHL3,MSX1,TGFBR2,PRICKLE2,SPRY1,TNFRSF11B,CTHRC1,DACT1,STOX1,FRS2,SIX2,BCL2,MLLT3,BASP1,FZD2,CAV3,GPC6,ZNRF3,TBX1,CSF1,MAGI2,DIO3,BMPR2,LGR4,ETV5,HOXB7
1	TRUE	0.000113	833	3363	237	0.07	0.285	GO:0051093	BP	2	negative regulation of developmental process	4	SEMA3F,CX3CL1,PAX6,LUC7L,JARID2,PTBP1,DCN,IGF1,RUFY3,WWTR1,HMGB3,NEXMIF,FOXC1,RC3H2,SEZ6,TIE1,NGEF,ASPM,FGFR3,TP63,GLI2,SEMA3A,PAX2,MBNL3,RARB,BRINP1,TP73,RUNX1T1,PTHLH,DLL3,SEMA6A,TGFB2,NRP1,LGALS1,XBP1,NFATC2,BMP7,TRIB3,FERMT1,SFRP1,CDK6,PTN,LFNG,HOXA5,SERPINE1,EZH2,MEOX2,LHX2,KANK1,ANKRD26,VAT1,HDAC5,EFNB3,PMP22,RAPGEF2,PPARGC1A,ZBTB16,SOX6,TRPV4,FOXM1,RFX4,BMP5,NR2E1,SEMA5A,SPARC,WNT5A,RTN4,E…
1	TRUE	5.44e-14	1586	3363	464	0.138	0.293	GO:0045595	BP	2	regulation of cell differentiation	4	SEMA3F,KDM1A,ITGA3,ASB4,CX3CL1,TNFRSF12A,SCIN,PROM1,PAX6,PAX7,PTBP1,IGF1,RUFY3,CNTN1,WWTR1,HMGB3,LRRC7,TIMP2,EPHA3,HDAC9,KITLG,NEXMIF,FOXC1,EIF2AK2,RC3H2,PRDM1,SEZ6,CDON,CTNNA2,NGEF,ASPM,TNFRSF1A,PPP2R5B,TP63,PTGS2,GLI2,TEAD2,SEMA3A,SEMA3C,PAX2,PLXNA2,MBNL3,RARB,PAK3,FGFR1,TNRC6C,BRINP1,TP73,RUNX1T1,CARMIL1,RIMS1,DCT,RFX3,CHRNA3,MEF2C,PTPRC,LRP2,SSH1,NCOA1,CTTN,SRRT,PTHLH,AURKA,DNMT3B,DLL3,PUS7,N…
1	TRUE	4.57e-06	834	3363	244	0.073	0.293	GO:0060284	BP	2	regulation of cell development	5	SEMA3F,KDM1A,ITGA3,CX3CL1,TNFRSF12A,PAX6,IGF1,RUFY3,CNTN1,LRRC7,TIMP2,EPHA3,HDAC9,NEXMIF,SEZ6,CDON,NGEF,ASPM,TNFRSF1A,PPP2R5B,GLI2,SEMA3A,SEMA3C,PLXNA2,RARB,PAK3,FGFR1,BRINP1,TP73,CARMIL1,RIMS1,DCT,RFX3,CHRNA3,MEF2C,LRP2,SSH1,NCOA1,CTTN,SRRT,AURKA,DNMT3B,DLL3,NRCAM,SEMA6A,NRP1,RANBP1,LGALS1,ZMYND8,BMP7,NDRG4,SYT17,EYA1,SFRP1,CRX,PTN,COBL,TMEM106B,EZH2,LHX2,KANK1,CXCL12,RND2,EFNB3,PMP22,RAPGEF2,MY…
1	TRUE	1.07e-06	726	3363	220	0.065	0.303	GO:0050767	BP	2	regulation of neurogenesis	6	SEMA3F,KDM1A,ITGA3,CX3CL1,TNFRSF12A,PAX6,RUFY3,CNTN1,LRRC7,TIMP2,EPHA3,NEXMIF,SEZ6,CDON,NGEF,ASPM,PPP2R5B,GLI2,SEMA3A,PLXNA2,RARB,PAK3,FGFR1,BRINP1,TP73,RIMS1,DCT,CHRNA3,MEF2C,LRP2,SSH1,NCOA1,CTTN,SRRT,DNMT3B,DLL3,NRCAM,SEMA6A,NRP1,RANBP1,LGALS1,ZMYND8,BMP7,NDRG4,SYT17,EYA1,SFRP1,CRX,PTN,COBL,TMEM106B,EZH2,LHX2,KANK1,CXCL12,RND2,EFNB3,PMP22,RAPGEF2,TRPV4,CUX2,BMP5,NR2E1,TMEM30A,VEGFA,SEMA5A,ARSB,…
1	TRUE	1.3e-06	593	3363	186	0.055	0.314	GO:0045664	BP	2	regulation of neuron differentiation	7	SEMA3F,KDM1A,ITGA3,CX3CL1,TNFRSF12A,PAX6,RUFY3,CNTN1,LRRC7,TIMP2,EPHA3,SEZ6,CDON,NGEF,ASPM,PPP2R5B,GLI2,SEMA3A,PLXNA2,RARB,PAK3,FGFR1,BRINP1,TP73,RIMS1,CHRNA3,MEF2C,SSH1,NCOA1,CTTN,DNMT3B,NRCAM,NRP1,RANBP1,LGALS1,ZMYND8,BMP7,NDRG4,SYT17,EYA1,SFRP1,CRX,PTN,COBL,TMEM106B,EZH2,KANK1,CXCL12,RND2,EFNB3,PMP22,RAPGEF2,TRPV4,CUX2,BMP5,NR2E1,TMEM30A,VEGFA,SEMA5A,ARSB,WNT5A,ECT2,RTN4,CCDC88A,TRAK2,NFE2L2,P…
1	TRUE	0.000134	444	3363	140	0.042	0.315	GO:0010975	BP	2	regulation of neuron projection development	8	SEMA3F,KDM1A,ITGA3,CX3CL1,TNFRSF12A,RUFY3,CNTN1,LRRC7,EPHA3,SEZ6,NGEF,PPP2R5B,SEMA3A,PLXNA2,PAK3,FGFR1,RIMS1,CHRNA3,MEF2C,SSH1,CTTN,NRCAM,NRP1,RANBP1,LGALS1,ZMYND8,BMP7,NDRG4,SYT17,SFRP1,PTN,COBL,TMEM106B,EZH2,KANK1,CXCL12,RND2,EFNB3,PMP22,RAPGEF2,TRPV4,CUX2,BMP5,NR2E1,TMEM30A,VEGFA,SEMA5A,ARSB,WNT5A,RTN4,CCDC88A,TRAK2,NFE2L2,PRRX1,MARK1,CDC20,BCL11A,RAP2A,OMG,MACF1,CHN1,GFAP,SERPINF1,SNAP25,SYT4…
1	TRUE	0.000742	620	3363	181	0.054	0.292	GO:0045596	BP	2	negative regulation of cell differentiation	5	SEMA3F,CX3CL1,PAX6,PTBP1,IGF1,RUFY3,WWTR1,HMGB3,NEXMIF,RC3H2,SEZ6,NGEF,ASPM,TP63,GLI2,SEMA3A,MBNL3,RARB,BRINP1,TP73,RUNX1T1,PTHLH,DLL3,TGFB2,NRP1,LGALS1,XBP1,NFATC2,BMP7,TRIB3,SFRP1,CDK6,PTN,HOXA5,EZH2,LHX2,KANK1,ANKRD26,HDAC5,EFNB3,PMP22,RAPGEF2,ZBTB16,SOX6,TRPV4,BMP5,NR2E1,SEMA5A,WNT5A,RTN4,EFEMP1,IGFBP5,TRAK2,NFE2L2,RGS4,GBP1,BCL11A,MSX2,IAPP,HOXA7,IRF1,BMP4,SOX9,OMG,FOXJ1,DNMT1,GFAP,PPARG,SYT…
1	TRUE	7.44e-10	818	3363	256	0.076	0.313	GO:0040012	BP	2	regulation of locomotion	3	SEMA3F,ITGA3,CX3CL1,PAX6,DCN,IGF1,RUFY3,HDAC9,KITLG,NEXMIF,LAMA3,SYNE2,LAMC2,ERBB3,TIE1,NAV3,PFN2,PTGS2,SEMA3A,GTSE1,SEMA3C,FGF4,PLXNA2,CAMSAP3,PAK3,FGFR1,CARMIL1,CXCL2,MEF2C,PTPRC,OPRK1,SSH1,GSTP1,CPNE3,CEACAM6,ICAM1,SEMA6A,RFFL,TGFB2,HDAC6,EPB41L4B,NRP1,XBP1,ZMYND8,BMP7,LAMA1,SRPX2,NDRG4,CTSH,SGK3,SFRP1,CDK6,PTN,MET,HSPB1,SERPINE1,MEOX2,C5,DOCK8,KANK1,CXCL12,SPOCK2,PFN1,CCL2,COL1A1,HDAC5,SMURF2…
1	TRUE	1.44e-11	747	3363	244	0.073	0.327	GO:2000145	BP	2	regulation of cell motility	4	ITGA3,CX3CL1,PAX6,DCN,IGF1,RUFY3,HDAC9,KITLG,NEXMIF,LAMA3,SYNE2,LAMC2,ERBB3,TIE1,NAV3,PFN2,PTGS2,SEMA3A,GTSE1,SEMA3C,FGF4,PLXNA2,CAMSAP3,PAK3,FGFR1,CARMIL1,CXCL2,MEF2C,PTPRC,SSH1,GSTP1,CPNE3,CEACAM6,ICAM1,SEMA6A,RFFL,TGFB2,HDAC6,EPB41L4B,NRP1,XBP1,ZMYND8,BMP7,LAMA1,SRPX2,NDRG4,CTSH,SGK3,SFRP1,CDK6,PTN,MET,HSPB1,SERPINE1,MEOX2,C5,DOCK8,KANK1,CXCL12,SPOCK2,PFN1,CCL2,COL1A1,HDAC5,SMURF2,GAB1,RAPGEF2…
1	TRUE	4.64e-11	704	3363	231	0.069	0.328	GO:0030334	BP	2	regulation of cell migration	5	ITGA3,CX3CL1,PAX6,DCN,IGF1,RUFY3,HDAC9,KITLG,NEXMIF,LAMA3,SYNE2,LAMC2,TIE1,NAV3,PFN2,PTGS2,SEMA3A,GTSE1,SEMA3C,FGF4,PLXNA2,CAMSAP3,PAK3,FGFR1,CARMIL1,CXCL2,MEF2C,PTPRC,SSH1,GSTP1,CPNE3,CEACAM6,ICAM1,SEMA6A,RFFL,TGFB2,HDAC6,EPB41L4B,NRP1,XBP1,ZMYND8,BMP7,LAMA1,SRPX2,NDRG4,CTSH,SGK3,SFRP1,PTN,MET,HSPB1,SERPINE1,MEOX2,C5,DOCK8,KANK1,CXCL12,PFN1,CCL2,COL1A1,HDAC5,SMURF2,GAB1,RAPGEF2,PPARGC1A,TRPV4,GC…
1	TRUE	0.00247	196	3363	70	0.021	0.357	GO:0010632	BP	2	regulation of epithelial cell migration	6	ITGA3,DCN,HDAC9,PFN2,PTGS2,SEMA3A,FGF4,FGFR1,MEF2C,TGFB2,HDAC6,EPB41L4B,NRP1,SRPX2,CTSH,MET,HSPB1,MEOX2,PFN1,HDAC5,SASH1,NR2E1,VEGFA,SEMA5A,SPARC,ARSB,FGF1,WNT5A,EPB41L5,RTN4,NFE2L2,AKT3,PROX1,NRP2,BMP4,SOX9,STAT5A,RHOJ,MACF1,KDR,PPARG,SERPINF1,ETS1,ANXA1,KLF4,ENPP2,THBS1,FGF2,PTPRG,SLIT2,DOCK1,PRKCA,PLPP3,TGFBR2,ITGA2,NOS3,AMOTL1,ADAM9,ATOH8,PTK2,MCC,PTEN,PTPRM,JUN,CCBE1,PRKD1,SEMA4A,MTOR,BMPR2,…
1	TRUE	0.0277	570	3363	161	0.048	0.282	GO:0030155	BP	2	regulation of cell adhesion	3	ITGA3,CX3CL1,CD9,IGF1,CD44,CDH1,TNC,EPHA3,GPM6B,ARHGAP6,NEXMIF,PIK3CB,LAMA3,RC3H2,ERBB3,GLI2,KIFAP3,PAG1,CAMSAP3,PAK3,CARMIL1,ARG2,PTPRC,CEACAM6,FXYD5,ICAM1,CCDC80,SEMA6A,TGFB2,EPB41L4B,NRP1,LGALS1,XBP1,BMP7,FERMT1,LAMA1,SFRP1,CDK6,PTN,SERPINE1,ECM2,DOCK8,KANK1,CXCL12,SPOCK2,CCL2,COL1A1,DUSP3,PRKAR1A,EFNB3,ZBTB16,TRPV4,GCNT2,RIPOR2,CD83,VEGFA,SEMA5A,SELENOK,SERPINI2,WNT5A,EPB41L5,NID1,GBP1,KIF14,…
1	TRUE	7.06e-17	5063	3363	1274	0.379	0.252	GO:0048518	BP	2	positive regulation of biological process	2	CFH,ENPP4,LASP1,KDM1A,ZMYND10,ARX,MEOX1,ITGA3,ASB4,CX3CL1,TNFRSF12A,MAP3K9,ETV1,SCIN,PROM1,PAX6,CACNA2D2,BAIAP3,JARID2,TFAP2D,NFIX,TENM1,PAX7,BAZ1B,PTBP1,ANLN,DCN,BRCA1,EXTL3,DDX11,IGF1,RUFY3,CNTN1,WWTR1,SAMD4A,MRE11,FHL1,BIRC3,RRAGD,FAS,CD44,MUSK,LRRC7,RNF19A,DEPDC1B,NSMAF,TIMP2,TBC1D23,USP2,CDH1,TNC,AIFM2,BARX2,EPHA3,GPM6B,TPR,ARHGAP6,HDAC9,KITLG,NFE2L3,HERPUD1,PIK3CB,ALX4,NNAT,PTPRN,FOXC1,SYNE…
1	TRUE	1.86e-16	4551	3363	1159	0.345	0.255	GO:0048522	BP	2	positive regulation of cellular process	3	LASP1,KDM1A,ZMYND10,MEOX1,ITGA3,ASB4,CX3CL1,TNFRSF12A,MAP3K9,ETV1,SCIN,PROM1,PAX6,BAIAP3,JARID2,TFAP2D,NFIX,TENM1,PAX7,PTBP1,ANLN,DCN,BRCA1,EXTL3,DDX11,IGF1,RUFY3,CNTN1,WWTR1,SAMD4A,MRE11,BIRC3,RRAGD,FAS,CD44,MUSK,LRRC7,RNF19A,DEPDC1B,NSMAF,TIMP2,USP2,CDH1,TNC,AIFM2,BARX2,EPHA3,TPR,ARHGAP6,HDAC9,KITLG,NFE2L3,HERPUD1,PIK3CB,ALX4,NNAT,PTPRN,FOXC1,SYNE2,FAM168A,TAB2,EIF2AK2,RC3H2,TRAF3IP2,SOAT1,PRDM…
1	TRUE	0.0165	1526	3363	385	0.114	0.252	GO:0010647	BP	2	positive regulation of cell communication	4	LASP1,CX3CL1,TNFRSF12A,MAP3K9,BAIAP3,TENM1,PTBP1,DCN,IGF1,BIRC3,RRAGD,FAS,CD44,DEPDC1B,TIMP2,ARHGAP6,KITLG,PIK3CB,NNAT,TAB2,EIF2AK2,RC3H2,TRAF3IP2,RASGRF1,CDON,HIPK2,ERBB3,ASPM,ARFGEF1,NEO1,TNFRSF1A,FGFR3,PPP2R5B,TP63,PTGS2,SLC24A1,SEMA3A,FGF4,PAG1,PAK3,FGFR1,ADCYAP1R1,TP73,SLC1A3,RIMS1,MEF2C,PTPRC,OPRK1,SSH1,SEH1L,MAP3K4,SH3BP2,PPP1R13B,P2RX7,ICAM1,MAP3K20,TGFB2,HDAC6,BAMBI,NRP1,LGALS1,XBP1,TIMP…
1	TRUE	0.000254	795	3363	226	0.067	0.284	GO:0008284	BP	2	positive regulation of cell proliferation	4	KDM1A,CX3CL1,PAX6,PAX7,IGF1,WWTR1,TNC,KITLG,PTPRN,MTA3,LAMC2,CDON,HIPK2,GNAI3,ASPM,FGFR3,TP63,PTGS2,GLI2,FGF4,FOSL2,PAX2,RARB,FGFR1,ACER3,DCT,MEF2C,PTPRC,LRP2,IL12RB2,B4GALT1,CEACAM6,PTHLH,TGFB2,BAMBI,CDC7,NRP1,XBP1,NFATC2,CDC25B,HTR2A,KLF5,CTSH,EYA1,SFRP1,DOT1L,CDK6,PTN,LHX2,CXCL12,PPARGC1A,GLI1,FOXM1,GCNT2,BMP5,NR2E1,VEGFA,TTK,SEMA5A,FGF1,LIFR,PDGFRB,SELENOK,WNT5A,RTN4,REG1A,IGFBP5,PRRX1,HDAC1,…
1	TRUE	8.75e-08	447	3363	152	0.045	0.34	GO:0051272	BP	2	positive regulation of cellular component movement	4	ITGA3,IGF1,RUFY3,HDAC9,KITLG,SYNE2,LAMC2,PTGS2,SEMA3A,GTSE1,SEMA3C,PAK3,FGFR1,CARMIL1,CXCL2,PTPRC,SSH1,CPNE3,CEACAM6,ICAM1,SEMA6A,TGFB2,HDAC6,EPB41L4B,NRP1,XBP1,BMP7,SRPX2,CTSH,MET,HSPB1,SERPINE1,DOCK8,CXCL12,SPOCK2,PFN1,COL1A1,SMURF2,GAB1,RAPGEF2,TRPV4,GCNT2,RIPOR2,SASH1,VEGFA,SEMA5A,SPARC,FGF1,PDGFRB,SELENOK,WNT5A,IL1A,EPB41L5,ACVR1,RTN4,IGFBP5,IL1R1,NFE2L2,AKT3,F3,STMN1,PROX1,NRP2,NR4A3,ONECUT…
1	TRUE	8.34e-10	1456	3363	413	0.123	0.284	GO:0051240	BP	2	positive regulation of multicellular organismal process	3	ENPP4,KDM1A,ARX,ITGA3,ASB4,CX3CL1,TNFRSF12A,SCIN,PROM1,PAX6,CACNA2D2,BRCA1,IGF1,RUFY3,CNTN1,WWTR1,MRE11,BIRC3,LRRC7,TIMP2,TBC1D23,EPHA3,GPM6B,HDAC9,KITLG,FOXC1,EIF2AK2,PRDM1,SEZ6,CDON,HIPK2,ERBB3,ASPM,PPP2R5B,TP63,PTGS2,GLI2,SEMA3A,SEMA3C,PAX2,UNG,ACACB,RARB,PAK3,FGFR1,BRINP1,TP73,RIMS1,DCT,RFX3,RIF1,MEF2C,PTPRC,LRP2,IL12RB2,SSH1,NCOA1,CTTN,B4GALT1,SRRT,AURKA,DNMT3B,SNX5,P2RX7,KDM2B,ICAM1,NRCAM,N…
1	TRUE	0.0235	1900	3363	468	0.139	0.246	GO:0048584	BP	2	positive regulation of response to stimulus	3	CFH,ENPP4,LASP1,CX3CL1,TNFRSF12A,MAP3K9,BAIAP3,TENM1,PTBP1,DCN,BRCA1,DDX11,IGF1,BIRC3,RRAGD,FAS,CD44,DEPDC1B,TIMP2,ARHGAP6,KITLG,HERPUD1,PIK3CB,FAM168A,TAB2,EIF2AK2,RC3H2,TRAF3IP2,RASGRF1,CDON,HIPK2,ERBB3,ASPM,ARFGEF1,NEO1,TNFRSF1A,FGFR3,PPP2R5B,TP63,PTGS2,SEMA3A,FGF4,UNG,PAG1,PAK3,FGFR1,ADCYAP1R1,TP73,RIMS1,RIF1,CXCL2,ARG2,MEF2C,PTPRC,OPRK1,SSH1,CD59,SEH1L,MAP3K4,PPP1R15A,SH3BP2,PPP1R13B,P2RX7,I…
1	TRUE	0.0137	1532	3363	387	0.115	0.253	GO:0023056	BP	2	positive regulation of signaling	3	LASP1,CX3CL1,TNFRSF12A,MAP3K9,BAIAP3,TENM1,PTBP1,DCN,IGF1,BIRC3,RRAGD,FAS,CD44,DEPDC1B,TIMP2,ARHGAP6,KITLG,PIK3CB,NNAT,TAB2,EIF2AK2,RC3H2,TRAF3IP2,RASGRF1,CDON,HIPK2,ERBB3,ASPM,ARFGEF1,NEO1,TNFRSF1A,FGFR3,PPP2R5B,TP63,PTGS2,SLC24A1,SEMA3A,FGF4,PAG1,PAK3,FGFR1,ADCYAP1R1,TP73,SLC1A3,RIMS1,MEF2C,PTPRC,OPRK1,SSH1,SEH1L,MAP3K4,SH3BP2,PPP1R13B,P2RX7,ICAM1,MAP3K20,TGFB2,HDAC6,BAMBI,NRP1,LGALS1,XBP1,TIMP…
1	TRUE	0.0319	1395	3363	353	0.105	0.253	GO:0009967	BP	2	positive regulation of signal transduction	4	LASP1,CX3CL1,TNFRSF12A,MAP3K9,TENM1,PTBP1,DCN,IGF1,BIRC3,RRAGD,FAS,CD44,DEPDC1B,TIMP2,ARHGAP6,KITLG,PIK3CB,TAB2,EIF2AK2,RC3H2,TRAF3IP2,RASGRF1,CDON,HIPK2,ERBB3,ASPM,ARFGEF1,NEO1,TNFRSF1A,FGFR3,PPP2R5B,TP63,SEMA3A,FGF4,PAG1,PAK3,FGFR1,ADCYAP1R1,TP73,RIMS1,MEF2C,PTPRC,OPRK1,SSH1,SEH1L,MAP3K4,SH3BP2,PPP1R13B,P2RX7,ICAM1,MAP3K20,TGFB2,HDAC6,BAMBI,NRP1,LGALS1,XBP1,TIMP3,DOK5,BMP7,FERMT1,XIAP,HTR2A,NDR…
1	TRUE	0.00974	899	3363	242	0.072	0.269	GO:1902533	BP	2	positive regulation of intracellular signal transduction	5	CX3CL1,MAP3K9,TENM1,PTBP1,DCN,IGF1,BIRC3,RRAGD,CD44,TIMP2,KITLG,PIK3CB,TAB2,EIF2AK2,RC3H2,TRAF3IP2,RASGRF1,CDON,HIPK2,ERBB3,ARFGEF1,TNFRSF1A,FGFR3,SEMA3A,FGF4,PAK3,FGFR1,ADCYAP1R1,TP73,MEF2C,PTPRC,OPRK1,SEH1L,MAP3K4,P2RX7,ICAM1,MAP3K20,TGFB2,NRP1,LGALS1,DOK5,HTR2A,NDRG4,WDR59,UBE2I,MAP4K1,MEIS3,MET,NOD1,EZH2,C5,UNC5B,SEPT4,CCL2,MAPK10,GAB1,RAPGEF2,CBL,TRPV4,FZD10,GCNT2,TPD52L1,SASH1,TRIM38,VEGFA,…
1	TRUE	6.86e-13	1235	3363	373	0.111	0.302	GO:0051094	BP	2	positive regulation of developmental process	3	KDM1A,ARX,ITGA3,ASB4,CX3CL1,TNFRSF12A,SCIN,PROM1,PAX6,CACNA2D2,DCN,BRCA1,IGF1,RUFY3,CNTN1,WWTR1,LRRC7,TIMP2,EPHA3,GPM6B,HDAC9,KITLG,FOXC1,PRDM1,SEZ6,CDON,HIPK2,ERBB3,CTNNA2,ASPM,TNFRSF1A,PPP2R5B,TP63,PTGS2,GLI2,SEMA3A,SEMA3C,PAX2,UNG,ACACB,RARB,PAK3,FGFR1,BRINP1,TP73,CARMIL1,RIMS1,DCT,RFX3,RIF1,ARG2,MEF2C,PTPRC,LRP2,NCOA1,B4GALT1,SRRT,AURKA,DNMT3B,P2RX7,KDM2B,NRCAM,SEMA6A,EZR,TGFB2,MSH2,BAMBI,NRP…
1	TRUE	0.000154	488	3363	151	0.045	0.309	GO:0051962	BP	2	positive regulation of nervous system development	4	KDM1A,ITGA3,CX3CL1,TNFRSF12A,PAX6,RUFY3,CNTN1,LRRC7,TIMP2,EPHA3,SEZ6,CDON,ASPM,PPP2R5B,GLI2,SEMA3A,PAX2,RARB,PAK3,FGFR1,BRINP1,TP73,RIMS1,DCT,MEF2C,LRP2,NCOA1,SRRT,DNMT3B,NRCAM,SEMA6A,NRP1,RANBP1,ZMYND8,BMP7,SRPX2,CBLN1,NDRG4,SYT17,CRX,PTN,COBL,TMEM106B,EZH2,CXCL12,RND2,RAPGEF2,GLI1,CUX2,BMP5,TMEM30A,VEGFA,SEMA5A,ARSB,WNT5A,ECT2,RTN4,NFE2L2,HDAC1,CDC20,PROX1,SLITRK3,MYRF,BMP4,FLRT3,MACF1,GFAP,PPA…
1	TRUE	1.56e-07	880	3363	262	0.078	0.298	GO:0045597	BP	2	positive regulation of cell differentiation	4	KDM1A,ITGA3,ASB4,CX3CL1,TNFRSF12A,SCIN,PROM1,PAX6,IGF1,RUFY3,CNTN1,WWTR1,LRRC7,TIMP2,EPHA3,KITLG,FOXC1,PRDM1,SEZ6,CDON,CTNNA2,ASPM,PPP2R5B,TP63,PTGS2,GLI2,SEMA3A,SEMA3C,PAX2,RARB,PAK3,FGFR1,BRINP1,TP73,CARMIL1,RIMS1,DCT,RFX3,MEF2C,PTPRC,LRP2,NCOA1,SRRT,AURKA,DNMT3B,NRCAM,SEMA6A,TGFB2,BAMBI,NRP1,RANBP1,XBP1,ACIN1,ZMYND8,NFATC2,BMP7,ATP11C,HTR2A,KLF5,NDRG4,SYT17,CA2,SFRP1,OLFM2,CRX,PTN,HOXA5,COBL,S…
1	TRUE	0.0174	492	3363	143	0.043	0.291	GO:0010720	BP	2	positive regulation of cell development	5	KDM1A,ITGA3,CX3CL1,TNFRSF12A,PAX6,IGF1,RUFY3,CNTN1,LRRC7,TIMP2,EPHA3,SEZ6,CDON,ASPM,PPP2R5B,GLI2,SEMA3A,SEMA3C,RARB,PAK3,FGFR1,BRINP1,TP73,CARMIL1,RIMS1,DCT,RFX3,MEF2C,LRP2,NCOA1,SRRT,AURKA,DNMT3B,NRCAM,SEMA6A,NRP1,RANBP1,ZMYND8,BMP7,NDRG4,SYT17,CRX,PTN,COBL,TMEM106B,EZH2,CXCL12,RND2,RAPGEF2,MYF6,CUX2,BMP5,TMEM30A,VEGFA,SEMA5A,ARSB,WNT5A,ECT2,RTN4,NFE2L2,HDAC1,PROX1,MYOG,BMP4,MACF1,GFAP,PPARG,SER…
1	TRUE	0.000732	428	3363	133	0.04	0.311	GO:0050769	BP	2	positive regulation of neurogenesis	6	KDM1A,ITGA3,CX3CL1,TNFRSF12A,PAX6,RUFY3,CNTN1,LRRC7,TIMP2,EPHA3,SEZ6,CDON,ASPM,PPP2R5B,GLI2,SEMA3A,RARB,PAK3,FGFR1,BRINP1,TP73,RIMS1,DCT,MEF2C,LRP2,NCOA1,SRRT,DNMT3B,NRCAM,SEMA6A,NRP1,RANBP1,ZMYND8,BMP7,NDRG4,SYT17,CRX,PTN,COBL,TMEM106B,EZH2,CXCL12,RND2,RAPGEF2,CUX2,BMP5,TMEM30A,VEGFA,SEMA5A,ARSB,WNT5A,ECT2,RTN4,NFE2L2,HDAC1,PROX1,BMP4,MACF1,GFAP,PPARG,SERPINF1,SYT4,ATP8A2,KIDINS220,IL6ST,SERPINE…
1	TRUE	0.000885	340	3363	110	0.033	0.324	GO:0045666	BP	2	positive regulation of neuron differentiation	7	KDM1A,ITGA3,CX3CL1,TNFRSF12A,RUFY3,CNTN1,LRRC7,TIMP2,EPHA3,SEZ6,CDON,PPP2R5B,GLI2,RARB,PAK3,FGFR1,BRINP1,RIMS1,MEF2C,NCOA1,DNMT3B,NRCAM,NRP1,RANBP1,ZMYND8,BMP7,NDRG4,SYT17,CRX,PTN,COBL,TMEM106B,EZH2,CXCL12,RND2,RAPGEF2,CUX2,BMP5,TMEM30A,VEGFA,SEMA5A,ARSB,WNT5A,ECT2,RTN4,NFE2L2,PROX1,BMP4,MACF1,SERPINF1,SYT4,ATP8A2,KIDINS220,TUBB2B,SCARB2,NTRK3,IQGAP1,CRABP2,GDF7,SLIT2,DYNLT1,NTRK2,ZEB1,ANKRD1,PAK…
1	TRUE	0.0117	167	3363	60	0.018	0.359	GO:1904018	BP	2	positive regulation of vasculature development	4	ASB4,CX3CL1,BRCA1,HDAC9,HIPK2,PTGS2,NRP1,XBP1,SRPX2,CTSH,ITGB8,HSPB1,SERPINE1,C5,GAB1,RAPGEF2,SASH1,NR2E1,VEGFA,SEMA5A,FGF1,WNT5A,IL1A,NFE2L2,AKT3,F3,EGR1,RHOJ,KDR,APLNR,ETS1,ANXA1,KLF4,THBS1,CYP1B1,FGF2,VASH2,SFRP2,ADM,HMGA2,ITGB1,DDAH1,PRKCA,KIT,RUNX1,JAK1,HIPK1,TGFBR2,TERT,NOS3,PRKCB,STIM1,STAT3,PDGFD,VEGFB,CCBE1,PRKD1,C5AR1,AQP1,APELA
1	TRUE	0.0145	150	3363	55	0.016	0.367	GO:0045766	BP	2	positive regulation of angiogenesis	5	CX3CL1,BRCA1,HDAC9,HIPK2,PTGS2,NRP1,XBP1,SRPX2,CTSH,ITGB8,HSPB1,SERPINE1,C5,GAB1,SASH1,NR2E1,VEGFA,SEMA5A,FGF1,WNT5A,IL1A,NFE2L2,AKT3,F3,RHOJ,KDR,APLNR,ETS1,ANXA1,KLF4,THBS1,CYP1B1,FGF2,VASH2,SFRP2,ADM,HMGA2,ITGB1,DDAH1,PRKCA,RUNX1,JAK1,HIPK1,TGFBR2,TERT,NOS3,PRKCB,STIM1,STAT3,VEGFB,CCBE1,PRKD1,C5AR1,AQP1,APELA
1	TRUE	4.19e-07	463	3363	154	0.046	0.333	GO:0040017	BP	2	positive regulation of locomotion	3	ITGA3,IGF1,RUFY3,HDAC9,KITLG,SYNE2,LAMC2,PTGS2,SEMA3A,GTSE1,SEMA3C,PAK3,FGFR1,CARMIL1,CXCL2,PTPRC,OPRK1,SSH1,CPNE3,CEACAM6,ICAM1,SEMA6A,TGFB2,HDAC6,EPB41L4B,NRP1,XBP1,BMP7,SRPX2,CTSH,MET,HSPB1,SERPINE1,DOCK8,CXCL12,SPOCK2,PFN1,COL1A1,SMURF2,GAB1,RAPGEF2,TRPV4,GCNT2,RIPOR2,SASH1,VEGFA,SEMA5A,SPARC,FGF1,PDGFRB,SELENOK,WNT5A,IL1A,EPB41L5,ACVR1,RTN4,IGFBP5,IL1R1,NFE2L2,AKT3,F3,PROX1,NRP2,NR4A3,ONECUT…
1	TRUE	5.06e-08	433	3363	149	0.044	0.344	GO:2000147	BP	2	positive regulation of cell motility	4	ITGA3,IGF1,RUFY3,HDAC9,KITLG,SYNE2,LAMC2,PTGS2,SEMA3A,GTSE1,SEMA3C,PAK3,FGFR1,CARMIL1,CXCL2,PTPRC,SSH1,CPNE3,CEACAM6,ICAM1,SEMA6A,TGFB2,HDAC6,EPB41L4B,NRP1,XBP1,BMP7,SRPX2,CTSH,MET,HSPB1,SERPINE1,DOCK8,CXCL12,SPOCK2,PFN1,COL1A1,SMURF2,GAB1,RAPGEF2,TRPV4,GCNT2,RIPOR2,SASH1,VEGFA,SEMA5A,SPARC,FGF1,PDGFRB,SELENOK,WNT5A,IL1A,EPB41L5,ACVR1,RTN4,IGFBP5,IL1R1,NFE2L2,AKT3,F3,PROX1,NRP2,NR4A3,ONECUT2,CXCL…
1	TRUE	1.07e-07	422	3363	145	0.043	0.344	GO:0030335	BP	2	positive regulation of cell migration	5	ITGA3,IGF1,RUFY3,HDAC9,KITLG,SYNE2,LAMC2,PTGS2,SEMA3A,GTSE1,SEMA3C,PAK3,FGFR1,CARMIL1,CXCL2,PTPRC,SSH1,CPNE3,CEACAM6,ICAM1,SEMA6A,TGFB2,HDAC6,EPB41L4B,NRP1,XBP1,BMP7,SRPX2,CTSH,MET,HSPB1,SERPINE1,DOCK8,CXCL12,PFN1,COL1A1,SMURF2,GAB1,RAPGEF2,TRPV4,GCNT2,RIPOR2,SASH1,VEGFA,SEMA5A,SPARC,FGF1,PDGFRB,SELENOK,WNT5A,IL1A,EPB41L5,ACVR1,RTN4,IGFBP5,IL1R1,NFE2L2,AKT3,F3,PROX1,NRP2,NR4A3,ONECUT2,CXCL6,BMP4,…
1	TRUE	0.0151	129	3363	49	0.015	0.38	GO:0010634	BP	2	positive regulation of epithelial cell migration	6	ITGA3,HDAC9,PTGS2,FGFR1,TGFB2,HDAC6,EPB41L4B,NRP1,SRPX2,CTSH,MET,HSPB1,PFN1,SASH1,VEGFA,SEMA5A,SPARC,FGF1,WNT5A,EPB41L5,RTN4,NFE2L2,AKT3,PROX1,NRP2,BMP4,SOX9,STAT5A,RHOJ,KDR,ETS1,ANXA1,ENPP2,THBS1,FGF2,DOCK1,PRKCA,PLPP3,TGFBR2,ITGA2,NOS3,AMOTL1,ADAM9,ATOH8,JUN,CCBE1,PRKD1,MTOR,BMPR2
1	TRUE	0.0122	189	3363	66	0.02	0.349	GO:0071229	BP	2	cellular response to acid chemical	1	PDK4,CPS1,GCLM,RRAGD,TNC,EPHA3,IPO5,SMARCD1,TEAD2,WNT8B,PAX2,BRINP1,RANBP1,XBP1,SFRP1,SNRNP70,COL1A1,PPARGC1A,CPT1A,FOLR1,FZD10,VEGFA,CPEB4,WNT5A,BCL11A,EGR1,MYOG,SOX9,SIX1,KDR,DNMT1,PPARG,SERPINF1,LARS,CCNB1,KLF4,HNRNPD,NTRK3,PDGFC,NTRK2,ZEB1,SESN3,PID1,FZD7,PINK1,BRINP3,CLDN1,COL1A2,ABCA1,RET,NSMF,PDGFD,KRT13,BCL2L1,CEBPB,TBX1,AKR1C3,HDAC2,COL4A6,MTOR,BRINP2,OPA1,RORB,COL5A2,AQP1,ACACA
1	TRUE	0.0334	3790	3363	881	0.262	0.232	GO:2000112	BP	2	regulation of cellular macromolecule biosynthetic process	1	KDM1A,ARX,MEOX1,ZNF195,ITGA3,YBX2,CX3CL1,MAP3K9,ETV1,GAS7,PAX6,JARID2,TFAP2D,NFIX,TENM1,PAX7,BAZ1B,HIVEP2,DCN,BRCA1,DDX11,IGF1,WWTR1,PRDM11,ZFP64,SAMD4A,MRE11,DEPDC1,HMGB3,MUSK,USP2,HOXC8,CDH1,ZFYVE16,BARX2,TPR,HDAC9,NEXMIF,DKK3,NFE2L3,ALX4,PTPRN,FOXC1,TAB2,EIF2AK2,ZNF280C,RC3H2,SOAT1,PRDM1,MTA3,TARBP1,LZTS1,WNT8A,ZNF275,DMRT3,CDON,HIPK2,TLE2,SMARCD1,ARFGEF1,NEO1,TNFRSF1A,PPP2R5B,PABPC1,TCOF1,AFF…
1	TRUE	0.000695	583	3363	172	0.051	0.295	GO:0003006	BP	2	developmental process involved in reproduction	1	YBX2,DCN,IGF1,NSUN2,TNC,GOPC,KITLG,PTPRN,FOXC1,PRDM1,DMRT3,ASPM,DAZAP1,AFF4,TP63,PTGS2,GLI2,SEMA3A,SPAG6,ADCYAP1R1,SMARCA2,TCF7,LRP2,NCOA1,MAP3K4,B4GALT1,TMED2,HSD17B2,AURKA,ICAM1,TGFB2,MSH2,SRPK1,REC8,BMP7,CDC25B,CELF4,PCYT1B,CENPI,SALL1,OCA2,SFRP1,ITGB8,LFNG,SEPT4,ZBTB16,CBL,GLI1,NUP107,FBXO5,BMP5,PACRG,VEGFA,PDGFRB,WNT5A,IQCG,IL1A,ACVR1,EPAS1,CHD5,ARID1A,IRF2BPL,SLIRP,RDH10,LHX4,KIF18A,NRK,BMP…
1	TRUE	0.0474	391	3363	116	0.034	0.297	GO:0048608	BP	2	reproductive structure development	2	DCN,TNC,KITLG,PTPRN,FOXC1,PRDM1,ASPM,DAZAP1,TP63,PTGS2,GLI2,SEMA3A,TCF7,LRP2,NCOA1,MAP3K4,TMED2,HSD17B2,ICAM1,TGFB2,MSH2,REC8,BMP7,PCYT1B,SALL1,SFRP1,ITGB8,LFNG,CBL,GLI1,NUP107,BMP5,VEGFA,PDGFRB,WNT5A,EPAS1,ARID1A,RDH10,LHX4,KIF18A,NRK,BMP4,SOX9,E2F8,LRRC6,PPARG,SERPINF1,NASP,WNT2B,PDGFRA,ANXA1,TBX3,HEY2,EGLN1,SERPINE2,BRIP1,SULF1,IDH1,LEF1,BRCA2,GREB1L,CYR61,LHX9,VASH2,GDF7,TMF1,SLIT2,SFRP2,RSPO…
1	TRUE	0.000606	6008	3363	1375	0.409	0.229	GO:0019222	BP	2	regulation of metabolic process	1	CFH,TFPI,KDM1A,PDK4,ARX,MEOX1,IBTK,ZNF195,ITGA3,YBX2,CX3CL1,MAP3K9,ETV1,GAS7,PAX6,JARID2,TFAP2D,NFIX,TENM1,PAX7,BAZ1B,HIVEP2,PTBP1,DCN,BRCA1,SLC7A14,DDX11,GPRC5A,IGF1,CNTN1,WWTR1,PRDM11,ZFP64,SAMD4A,MRE11,BIRC3,DEPDC1,RRAGD,FAS,CD44,VRK2,HMGB3,MUSK,FUT8,RNF19A,GABARAPL2,NSMAF,TIMP2,USP2,HOXC8,CDH1,ZFYVE16,TNC,BARX2,PREX2,TPR,HDAC9,KITLG,NEXMIF,DKK3,NFE2L3,HERPUD1,POLQ,PIK3CB,ALX4,PTPRN,FOXC1,FAM1…
1	TRUE	4.95e-05	5507	3363	1280	0.381	0.232	GO:0080090	BP	2	regulation of primary metabolic process	2	CFH,TFPI,KDM1A,PDK4,ARX,MEOX1,IBTK,ZNF195,ITGA3,YBX2,CX3CL1,MAP3K9,ETV1,GAS7,PAX6,JARID2,TFAP2D,NFIX,TENM1,PAX7,BAZ1B,HIVEP2,PTBP1,DCN,BRCA1,DDX11,GPRC5A,IGF1,CNTN1,WWTR1,PRDM11,ZFP64,SAMD4A,MRE11,BIRC3,DEPDC1,FAS,CD44,VRK2,HMGB3,MUSK,RNF19A,GABARAPL2,NSMAF,TIMP2,USP2,HOXC8,CDH1,ZFYVE16,BARX2,PREX2,TPR,HDAC9,KITLG,NEXMIF,DKK3,NFE2L3,HERPUD1,POLQ,PIK3CB,ALX4,PTPRN,FOXC1,FAM168A,TAB2,EIF2AK2,ZNF280…
1	TRUE	0.000145	5595	3363	1294	0.385	0.231	GO:0060255	BP	2	regulation of macromolecule metabolic process	2	CFH,TFPI,KDM1A,ARX,MEOX1,IBTK,ZNF195,ITGA3,YBX2,CX3CL1,MAP3K9,ETV1,GAS7,PAX6,JARID2,TFAP2D,NFIX,TENM1,PAX7,BAZ1B,HIVEP2,PTBP1,DCN,BRCA1,DDX11,GPRC5A,IGF1,CNTN1,WWTR1,PRDM11,ZFP64,SAMD4A,MRE11,BIRC3,DEPDC1,FAS,CD44,VRK2,HMGB3,MUSK,FUT8,RNF19A,GABARAPL2,NSMAF,TIMP2,USP2,HOXC8,CDH1,ZFYVE16,TNC,BARX2,PREX2,TPR,HDAC9,KITLG,NEXMIF,DKK3,NFE2L3,HERPUD1,POLQ,PIK3CB,ALX4,PTPRN,FOXC1,FAM168A,TAB2,EIF2AK2,ZN…
1	TRUE	0.00345	4221	3363	985	0.293	0.233	GO:0010468	BP	2	regulation of gene expression	3	CFH,KDM1A,ARX,MEOX1,ZNF195,ITGA3,YBX2,CX3CL1,MAP3K9,ETV1,GAS7,PAX6,JARID2,TFAP2D,NFIX,TENM1,PAX7,BAZ1B,HIVEP2,PTBP1,DCN,BRCA1,DDX11,IGF1,CNTN1,WWTR1,PRDM11,ZFP64,SAMD4A,BIRC3,DEPDC1,HMGB3,MUSK,FUT8,USP2,HOXC8,CDH1,ZFYVE16,TNC,BARX2,TPR,HDAC9,NEXMIF,DKK3,NFE2L3,PIK3CB,ALX4,PTPRN,FOXC1,TAB2,EIF2AK2,ZNF280C,RC3H2,PRDM1,MTA3,TARBP1,LZTS1,WNT8A,ZNF275,DMRT3,CDON,HIPK2,ERBB3,TLE2,SMARCD1,NEO1,TNFRSF1A,…
1	TRUE	0.0288	273	3363	87	0.026	0.319	GO:0040029	BP	2	regulation of gene expression, epigenetic	4	JARID2,BAZ1B,BRCA1,SMARCD1,TNRC6C,RIF1,SRRT,DNMT3B,HDAC6,RBBP7,DOT1L,EZH2,LHX2,HDAC5,DROSHA,KAT2B,HDAC1,PADI2,ARID1A,HELLS,HNRNPA2B1,CTCFL,XPO5,CNOT1,BMP4,AGO3,DGCR8,AJUBA,DNMT1,RLIM,LIN28A,PPARG,MYBBP1A,MYCN,ZCCHC11,HMGA1,TET1,MTF2,LIMD1,PRDM14,CHEK1,CDYL,SMARCA5,HNRNPU,IFI16,TERT,DDX21,METTL3,TAF1D,STAT3,EXOSC10,EIF1,GLMN,BEND3,HIST1H2AC,PCGF5,TNRC18,MTA1,HIST2H2AC,LIN28B,HDAC2,HIST1H2AI,HIST1H…
1	TRUE	0.000133	5612	3363	1298	0.386	0.231	GO:0031323	BP	2	regulation of cellular metabolic process	2	TFPI,KDM1A,PDK4,ARX,MEOX1,IBTK,ZNF195,ITGA3,YBX2,CX3CL1,MAP3K9,ETV1,GAS7,PAX6,JARID2,TFAP2D,NFIX,TENM1,PAX7,BAZ1B,HIVEP2,PTBP1,DCN,BRCA1,SLC7A14,DDX11,GPRC5A,IGF1,CNTN1,WWTR1,PRDM11,ZFP64,SAMD4A,MRE11,BIRC3,DEPDC1,RRAGD,FAS,CD44,VRK2,HMGB3,MUSK,RNF19A,GABARAPL2,NSMAF,TIMP2,USP2,HOXC8,CDH1,ZFYVE16,BARX2,PREX2,TPR,HDAC9,KITLG,NEXMIF,DKK3,NFE2L3,HERPUD1,POLQ,PIK3CB,ALX4,PTPRN,FOXC1,FAM168A,TAB2,EIF2…
1	TRUE	0.00343	268	3363	89	0.026	0.332	GO:0050890	BP	2	cognition	1	ITGA3,ATP1A2,NRXN3,MUSK,RASGRF1,PTGS2,BRINP1,MEF2C,OPRK1,KCNK10,SLC8A3,PAK5,HTR2A,NDRG4,CALB1,DNAH11,PTN,HOXA1,NPTX2,NRXN2,MDK,CUX2,BCHE,TANC1,SLC1A4,SGK1,CCND2,ATXN1,THRA,PRKCG,TMOD2,PPP1R1B,SERPINF1,SNAP25,SYT4,CHL1,MEIS2,ADGRB3,TBR1,NTRK2,SHC3,EIF4EBP2,ITGB1,CAMK4,JAKMIP1,NRGN,GRIA1,ADCY8,AFF2,SORCS3,SLC6A1,KIT,DGKI,S100B,SHANK1,SHANK2,LMX1A,GPR155,PTCHD1,NLGN4Y,NETO1,MAP1A,GRM5,KCNAB1,FOS,INS…
1	TRUE	0.00191	235	3363	81	0.024	0.345	GO:0007611	BP	2	learning or memory	2	ITGA3,ATP1A2,NRXN3,MUSK,RASGRF1,PTGS2,BRINP1,MEF2C,OPRK1,KCNK10,SLC8A3,PAK5,HTR2A,NDRG4,CALB1,DNAH11,PTN,NPTX2,NRXN2,MDK,CUX2,BCHE,TANC1,SGK1,CCND2,ATXN1,THRA,PRKCG,TMOD2,PPP1R1B,SERPINF1,SNAP25,SYT4,MEIS2,ADGRB3,TBR1,NTRK2,SHC3,EIF4EBP2,ITGB1,CAMK4,NRGN,GRIA1,ADCY8,AFF2,SORCS3,SLC6A1,KIT,DGKI,S100B,SHANK1,SHANK2,LMX1A,NLGN4Y,NETO1,MAP1A,GRM5,KCNAB1,FOS,INSR,NEUROD2,GATM,PTEN,PRNP,FOXB1,SYNPO,CEB…
1	TRUE	1.59e-08	1163	3363	336	0.1	0.289	GO:0007010	BP	2	cytoskeleton organization	1	ZMYND10,CX3CL1,SCIN,PAX6,TENM1,ANLN,BRCA1,TACC3,STMN4,RUFY3,RNF19A,DNAH5,SPDL1,EPHA3,GPM6B,TPR,ARHGAP6,ELN,TTC17,SYNE2,CROCC,INTS13,CTNNA2,ASPM,ARFGEF1,NAV3,PFN2,SPTB,ARHGAP10,SMC1A,ADD2,WDR62,SPAG5,CAMSAP3,ACTL6B,PAK3,ACTN2,NEBL,OPHN1,CARMIL1,EPB41L2,NDC80,MEF2C,PKP1,EPB41L3,COBLL1,XPO1,FAT1,SSH1,CTTN,MYBPC2,AURKA,TPX2,P2RX7,ICAM1,KIF4A,MAP3K20,SEMA6A,EZR,HDAC6,EPB41L4B,DSP,ABLIM1,NRP1,RANBP1,CE…
1	TRUE	0.00451	477	3363	142	0.042	0.298	GO:0000226	BP	2	microtubule cytoskeleton organization	2	ZMYND10,PAX6,BRCA1,TACC3,STMN4,RNF19A,DNAH5,SPDL1,EPHA3,TPR,SYNE2,CROCC,INTS13,ASPM,NAV3,SMC1A,WDR62,SPAG5,CAMSAP3,NDC80,XPO1,AURKA,TPX2,KIF4A,EZR,HDAC6,RANBP1,NEFH,NIN,KIF3B,CEP192,KATNAL1,CEP152,SPAG1,TUBB4A,CLIP3,MET,CCSER2,KPNB1,SLAIN2,CRYAB,CEP126,TRPV4,MDM1,RSPH4A,FBXO5,TTK,CEP72,KIF20A,KAT2B,IQCG,CENPA,CCDC88A,MARK1,CDC20,STMN1,DNAH7,DNAL1,KIF18A,DNAI1,STIL,TUBGCP3,AKAP9,LRRC6,SGO1,CCNB1,S…
1	TRUE	0.000159	2565	3363	635	0.189	0.248	GO:0009892	BP	2	negative regulation of metabolic process	1	TFPI,KDM1A,ARX,IBTK,PAX6,JARID2,NFIX,PTBP1,DCN,BRCA1,SLC7A14,GPRC5A,IGF1,WWTR1,SAMD4A,MRE11,BIRC3,DEPDC1,CD44,GABARAPL2,TIMP2,USP2,HOXC8,BARX2,PREX2,TPR,HDAC9,DKK3,NFE2L3,HERPUD1,POLQ,FOXC1,TAB2,EIF2AK2,PRDM1,MTA3,LZTS1,HIPK2,CTSA,IPO5,TLE2,PTPN3,PABPC1,SMC1A,TP63,PTGS2,IGF2BP2,GLI2,PAX2,EXOSC7,ACACB,CAMSAP3,RARB,FGFR1,TNRC6C,TP73,RUNX1T1,OPHN1,RFX3,RIF1,SMARCA2,TCF7,MEF2C,PTPRC,PKP1,XPO1,TNPO1,G…
1	TRUE	0.000152	2381	3363	594	0.177	0.249	GO:0010605	BP	2	negative regulation of macromolecule metabolic process	2	TFPI,KDM1A,ARX,IBTK,PAX6,JARID2,NFIX,PTBP1,DCN,BRCA1,GPRC5A,IGF1,WWTR1,SAMD4A,MRE11,BIRC3,DEPDC1,CD44,GABARAPL2,TIMP2,USP2,HOXC8,BARX2,PREX2,TPR,HDAC9,DKK3,NFE2L3,HERPUD1,POLQ,FOXC1,EIF2AK2,PRDM1,MTA3,HIPK2,CTSA,IPO5,TLE2,PTPN3,PABPC1,SMC1A,TP63,PTGS2,IGF2BP2,GLI2,PAX2,EXOSC7,ACACB,RARB,FGFR1,TNRC6C,TP73,RUNX1T1,OPHN1,RFX3,RIF1,SMARCA2,TCF7,MEF2C,PTPRC,PKP1,XPO1,TNPO1,GSTP1,CD59,MECOM,PPP1R15A,SR…
1	TRUE	9.39e-07	2252	3363	581	0.173	0.258	GO:0031324	BP	2	negative regulation of cellular metabolic process	2	TFPI,KDM1A,ARX,IBTK,PAX6,JARID2,NFIX,PTBP1,DCN,BRCA1,SLC7A14,GPRC5A,WWTR1,SAMD4A,MRE11,BIRC3,DEPDC1,CD44,GABARAPL2,TIMP2,USP2,HOXC8,BARX2,PREX2,TPR,HDAC9,DKK3,NFE2L3,HERPUD1,POLQ,FOXC1,TAB2,EIF2AK2,PRDM1,MTA3,LZTS1,HIPK2,CTSA,IPO5,TLE2,PTPN3,PABPC1,SMC1A,TP63,PTGS2,IGF2BP2,GLI2,PAX2,ACACB,CAMSAP3,RARB,FGFR1,TNRC6C,TP73,RUNX1T1,OPHN1,RFX3,RIF1,SMARCA2,TCF7,MEF2C,PTPRC,PKP1,XPO1,GSTP1,GCKR,CD59,MEC…
1	TRUE	3.59e-05	5360	3363	1250	0.372	0.233	GO:0051171	BP	2	regulation of nitrogen compound metabolic process	1	CFH,TFPI,KDM1A,PDK4,ARX,MEOX1,IBTK,ZNF195,ITGA3,YBX2,CX3CL1,MAP3K9,ETV1,GAS7,PAX6,JARID2,TFAP2D,NFIX,TENM1,PAX7,BAZ1B,HIVEP2,PTBP1,DCN,BRCA1,DDX11,GPRC5A,IGF1,CNTN1,WWTR1,PRDM11,ZFP64,SAMD4A,MRE11,BIRC3,DEPDC1,FAS,CD44,VRK2,HMGB3,MUSK,RNF19A,GABARAPL2,NSMAF,TIMP2,USP2,HOXC8,CDH1,ZFYVE16,BARX2,PREX2,TPR,HDAC9,KITLG,NEXMIF,DKK3,NFE2L3,HERPUD1,POLQ,PIK3CB,ALX4,PTPRN,FOXC1,FAM168A,TAB2,EIF2AK2,ZNF280…
1	TRUE	1.12e-05	2109	3363	541	0.161	0.257	GO:0051172	BP	2	negative regulation of nitrogen compound metabolic process	2	TFPI,KDM1A,ARX,IBTK,PAX6,JARID2,NFIX,PTBP1,DCN,BRCA1,GPRC5A,WWTR1,SAMD4A,MRE11,BIRC3,DEPDC1,CD44,GABARAPL2,TIMP2,USP2,HOXC8,BARX2,PREX2,TPR,HDAC9,DKK3,NFE2L3,HERPUD1,POLQ,FOXC1,EIF2AK2,PRDM1,MTA3,HIPK2,CTSA,IPO5,TLE2,PTPN3,PABPC1,SMC1A,TP63,PTGS2,IGF2BP2,GLI2,PAX2,RARB,FGFR1,TNRC6C,TP73,RUNX1T1,OPHN1,RFX3,RIF1,SMARCA2,TCF7,MEF2C,PTPRC,PKP1,XPO1,GSTP1,CD59,MECOM,PPP1R15A,C14ORF166,PHACTR3,KHSRP,DN…
[truncated: 445 more rows]

## Sheet: GO_up in S2 vs S2_Corr1 org
query.number	significant	p.value	term.size	query.size	overlap.size	precision	recall	term.id	domain	subgraph.number	term.name	relative.depth	intersection
[truncated: 523 more rows]

## Sheet: GO_down in S2 vs S2_Corr1 org
query.number	significant	p.value	term.size	query.size	overlap.size	precision	recall	term.id	domain	subgraph.number	term.name	relative.depth	intersection
[truncated: 531 more rows]
