# Supplementary material for: Defective metabolic programming impairs early neuronal morphogenesis in neural cultures and an organoid model of Leigh syndrome
Source: Nat Commun. 2021 Mar 26;12:1929. doi: 10.1038/s41467-021-22117-z (PMC7997884; doi:10.1038/s41467-021-22117-z)
Supplement: Supplementary file 15 — Supplementary Data 12 [file 41467_2021_22117_MOESM15_ESM.xlsx]

## Sheet: Table S12
Primers and sequences
QRT-PCR
	Forward	Reverse
NANOG	CCTGTGATTTGTGGGCCTG	GACAGTCTCCGTGTGAGGCAT
SOX2	GTATCAGGAGTTGTCAAGGCAGAG	TCCTAGTCTTAAAGAGGCAGCAAAC
GDF3	TTGGCACAAGTGGATCATTGC	TTGGCACAAGTGGATCATTGC
DPPA4	TGGTGTCAGGTGGTGTGTGG	CCAGGCTTGACCAGCATGAA
DNMT3B	GCTCACAGGGCCCGATACT	GCAGTCCTGCAGCTCGAGTTTA
2020-10-04	GTGGAGGAAGCTGACAACAA	ATTCTCCAGGTTGCCTCTCA
DCX	GAAGCCATCAAACTGGAGAC	GAAATCATGGAGACAAGTTACCTG
NKX2.2	CCTTCAGTACTCCCTGCAC	TGTCATTGTCCGGTGACTC
LHX2	GAAGGGGCGGCCGAGGAAAC	GCTGGTCACGGTCCAGGTGC
SCN7A	CTTTGTGGCAACAGGACAGA	AATAAGGCCCAGCCAAAACT
KCNQ2	GGCTTCAGCATCTCCCAGT	GACTCTCCCTCCGCAATGTA
SYP	ATTGTGCCAACAAGACCGAGAGT	AGGAAGATGTAGGTGGCCAGAG
SYT13	TGGGTTCCTCCCTCTTTCTT	GAAAATGTGTGCTGGTGGT
ARX	CTGCTGAAACGCAAACAGAGGC	CTCGGTCAAGTCCAGCCTCATG
SPON1	CTCTTCCTGCAGAGGAGTAGTGTCA	CTGGGACTCAGGC ATAGTCACTTC
NTN1	TGCAAGAAGGACTATGCCGTC	GCTC GTGCCCTGCTTATACAC
GATA3	TGTCTGCAGCCAGGAGAGC	ATG CATCAAACAACTGTGGCCA
PPARGC1A	GCTTTCTGGGTGGACTCAAGT	TCTAGTGTCTCTGTGAGGACTG
PDK3	CGCTCTCCATCAAACAATTCCT	CCACTGAAGGGCGGTTAAGTA
MYC	CCAGCAGCGACTCTGAGGA	GAGCCTGCCTCTTTTCCACAG
LDHA	TATGGAGTGGAATGAATGTTGC	CCCTTAATCATGGTGGAAACTC
EN1	AACCGCTACATCACGGAGCA	GATCTGGCGCGCTTGTTCT
NURR1	TCGACATTTCTGCCTTCTCCTG	GGTTCCTTGAGCCCGTGTCT
TH	GTAAGCAGAACGGGGAGGT	TCTCAGGCTCCTCAGACAGG
LMX1B	CAACTCAACAGAGGCGAGCATT	GTTTTGGAACCACACCTGGAC
LMX1A	CAACTCAACAGAGGCGAGCATT	GTTTTGGAACCACACCTGGAC
DAT	CCAGCTACAACAAGTTCACCAA	AGAAGCTCGTCAGGGAGTTG
ACTB	TCAAGATCATTGCTCCTCCTGAG	ACATCTGCTGGAAGGTGGACA
GAPDH	CTGGTAAAGTGGATATTGTTGCCAT	TGGAATCATATTGGAACATGTAAACC
Primer induced restriction analysis (PIRA)
	Forward	Reverse
S1	CATTACCCTAGAGTCACCATCCCG G	GGAGCCTGGTGGACTCCC
S2	GGGATGGTCACCCAACGTAA	ACCAGTAGCACATGATCCAGCATA
Editing oligos
Sequencing primers	Forward	Reverse
S2	ACTTCCGTACGTTGTGGACC	GCAGCTGATCTGTCACACAC
sgRNA oligos
oligo-A (correction A>G)	CACCGTCCCTGGAaGACCCATTGG
oligo-B (correction A>G)	AAACCCAATGGGTCtTCCAGGGAC
oligo-A (introduction G>A)	CACCGTCCCTGGAGGACCCATTGG
oligo-B (introduction G>A)	AAACCCAATGGGTCCTCCAGGGAC
sgRNA#1 (correction A>G)	GTCCCTGGAaGACCCATTGG
sgRNA#2 (introduction G>A)	GTCCCTGGAGGACCCATTGG
HDR templates
ssODN#1 (correction A>G)	GTGGTGCAGAGGCTGGCAGGCCAGTAGGGGGTGGACTTGAGTCTGCTGTCTCCACAGAGAGCACAGTCCCTGGAGGACCaATcGGAGGGCAAACCAGAGTTACTCTGAGGAACGAGCATCTGCAGTACATCGTGACCTGGTGAGTCCCC
ssODN#2 (introduction G>A)	GTGGTGCAGAGGCTGGCAGGCCAGTAGGGGGTGGACTTGAGTCTGCTGTCTCCACAGAGAGCACAGTCCCTGGAaGACCaATcGGAGGGCAAACCAGAGTTACTCTGAGGAACGAGCATCTGCAGTACATCGTGACCTGGTGAGTCCCC
mtDNA copy number primers
	Forward	Reverse
ND1	CCCTAAAACCCGCCACATCT	GGCCTAGGTTGAGGTTGACC
NDUFV1	TGATCCTCACAAGCTGCTGG	CTGCAGATTGGAGGCCTCAT
Underlined letters indicate mismatches
Lower case letters indicate mutated regions
Oligos orientation 5'>3'
PGC1A overexpression
PGC1A open reading frame	Forward
	5’-GGGGACAAGTTTGTACAAAAAAGCAGGCTTCGCCACCATGGCGTGGGAC ATGTGCAACCAGG
	Reverse
	5’-GGGGACCACTTTGTACAAGAAAGCTGGGTCTCA CCTGCGCAAGCTTCTCTGAGCTTC
