# Supplementary material for: Defective metabolic programming impairs early neuronal morphogenesis in neural cultures and an organoid model of Leigh syndrome
Source: Nat Commun. 2021 Mar 26;12:1929. doi: 10.1038/s41467-021-22117-z (PMC7997884; doi:10.1038/s41467-021-22117-z)
Supplement: Supplementary file 16 — Supplementary Data 13 [file 41467_2021_22117_MOESM16_ESM.xlsx]

## Sheet: Table S13
PSCs	Line	Control/Disease	Mutation	Origin	Age	Gender	PSC derivation	CRISPR/eCas9	Publication	Experiments with NPCs	Experiments with 2D neuronal cultures (DNs)	Experiments with 3D organoids
hESCs	H1	Ctrl	no	Bought from WiCell	Embryo	Male	hESCs	no	Thompson et al 1998	Fig 1, Fig5, Fig S5	Fig 2, Fig S3, Fig S4	no
CTL
CTL_NoMut	C1	Ctrl	no	iPSC line XM001, from H. Lickert (Helmoltz Center, Munich)	47 years	Female	Episomal	no	Wang et al 2018 (original name XM001)	Fig 1, Fig5, Fig 7, Fig. S2, Fig. S5, Fig S7	Fig 2, Fig 3, Fig 4, Fig S3, Fig S4, Fig S5	Fig 2, Fig 3, Fig 6, Fig S4, Fig S6
CTL_NoMut	C2	Ctrl	no	iPSC line SCVI113, from SCVI Stanford Cardiovascular Institute	55 years	Male	Sendai viruses	no	This work	Fig 1, Fig5, Fig 7, Fig. S2, Fig. S5, Fig S7	Fig 2, Fig S3, Fig S4, Fig S5	Fig 2, Fig 6, Fig S6
CTL_NoMut	C3	Ctrl	no	Skin fibroblasts bought from ATCC (BJ)	Newborn	Male	Episomal	no	Lorenz et al 2017 (original name TFBJ)	Fig 1, Fig5, Fig 7, Fig. S2, Fig. S5, Fig S7	Fig 2, Fig S3, Fig S4, Fig S5	Fig 2, Fig 6, Fig S6
SURF1_NoMut	S2_Corr1	Ctrl	no	Isogenic of S2 line	20 months	Male	Sendai viruses	Biallelic mutation correction	This work	Fig 1, Fig5, Fig 7, Fig. S2, Fig. S5, Fig S7	Fig 2, Fig 3, Fig 4, Fig S3, Fig S4, Fig S5	Fig 2, Fig 3, Fig 6, Fig S4, Fig S6
SURF1_NoMut	S2_Corr2	Ctrl	no	Isogenic of S2 line	20 months	Male	Sendai viruses	Biallelic mutation correction	This work	Fig 1, Fig5, Fig 7, Fig. S2, Fig. S5, Fig S7	Fig 2, Fig S3, Fig S4, Fig S5	Fig 2, Fig 6, Fig S6
SURF1_NoMut	S2_Corr3	Ctrl	no	Isogenic of S2 line	20 months	Male	Sendai viruses	Biallelic mutation correction	This work	no	no	no
SURF1
SURF1_Mut	S1	Leigh syndrome	c.530T>G in SURF1 gene	Skin fibroblasts from M.Schuelke (Charité, Berlin)	9 years	Male	Sendai viruses	no	This work	Fig 1, Fig5, Fig 7, Fig. S2, Fig. S5, Fig S7	Fig 2, Fig S3, Fig S4, Fig S5	Fig 2, Fig 6, Fig S6
SURF1_Mut	S2	Leigh syndrome	c.769G>A in SURF1 gene	Skin fibroblasts from M.Schuelke (Charité, Berlin)	20 months	Male	Sendai viruses	no	This work	Fig 1, Fig5, Fig 7, Fig. S2, Fig. S5, Fig S7	Fig 2, Fig 3, Fig 4, Fig S3, Fig S4, Fig S5	Fig 2, Fig 3, Fig 6, Fig S4, Fig S6
CTL_Mut	C1_Mut1	Leigh syndrome	c.769G>A in SURF1 gene	Isogenic of C1 line	47 years	Female	Episomal	Biallelic mutation introduction	This work	Fig 1, Fig5, Fig 7, Fig. S2, Fig. S5, Fig S7	Fig 2, Fig S3	Fig 2, Fig 6, Fig S6
CTL_Mut	C1_Mut2	Leigh syndrome	c.769G>A in SURF1 gene	Isogenic of C1 line	47 years	Female	Episomal	Biallelic mutation introduction	This work	no	no	no
NDUFS4
NDUFS4_Mut	NDU_1	Leigh syndrome	c.462delA in NDUFS4 gene	Skin fibroblasts from J.A. Mayr (Salzburg)	5 months	Male	Sendai viruses	no	This work	Fig 5	no	no
NDUFS4_Mut	NDU_2	Leigh syndrome	c.316C>T in NDUFS4 gene	Skin fibroblasts from J.A. Mayr (Salzburg)	4 months	Female	Sendai viruses	no	This work	Fig 5	no	no
