# Supplementary material for: Defective metabolic programming impairs early neuronal morphogenesis in neural cultures and an organoid model of Leigh syndrome
Source: Nat Commun. 2021 Mar 26;12:1929. doi: 10.1038/s41467-021-22117-z (PMC7997884; doi:10.1038/s41467-021-22117-z)
Supplement: Supplementary file 18 — Source Data [file 41467_2021_22117_MOESM18_ESM.xlsx]

## Sheet: Fig 1e
			ACTB
													MT-CO2

## Sheet: Fig 1f
					CII SDHA								CII +CIV

## Sheet: Fig 1h
CTL	SURF1_Corr	SURF1	CTL_Mut
105.967	59.2511	9.30033	15.3615
90.8558	64.0847	22.1608	9.52509
97.8231	94.377	27.9743	10.9058
95.724	54.9896	18.1123	5.49299
77.83	46.3514	21.0813	8.09375
82.073	59.7476	18.5876	5.39883
94.0939	72.5917	26.9611	4.2776
114.209	46.4477	28.2146	6.15287
113.335	24.6694	19.7965	9.77235
106.242	44.8573	29.7785	5.9969
34.4588	63.4962	9.97775	4.76707
82.8823	54.1889	20.3483	8.52818
62.9831	38.4064	16.6575	7.25718
43.8623	56.495	15.9846	9.45115
47.2887	57.1585	9.67156	6.16866
30.6059	68.3635	5.18216	11.6499
41.3091	65.8521	9.71258	14.3805
16.8767	64.258	6.76629	14.1169
41.6953	59.8481	5.53404	15.3811
57.8388	54.1771	12.7188	12.7264
	57.9425
	26.2739
	28.8524
	58.2312
	43.0374
	33.8378
	24.696
	43.2457
	30.7611
	28.4146

## Sheet: Fig 2b
SURF1_Corr	SURF1_Corr	CTL_Mut	CTL_Mut		SURF1_Corr	SURF1_Corr	SURF1	CTL_Mut
66.82	79.79	62.79	57.23		71.57	84.23	45.54	50.72
75.27	68.85	63.88	51.94		72.18	83.06	41.67	52.91
67.17	68.81	62.57	58.16		79.8	79.6	41.78	43.16
62.31	76.61	66.84	61.28		61.44	81.73	43.42	42.14
64.71	75.61	67.3	45.56		66.12	78.67	40.49	40.86
63.73	72.48	56.19	38.43		69.28	67	39.84	38.87
68.92	69.08	57.88	47.72		70.73	69	37.51	43.58
63.32	67.59	68.04	50.34		68.03		46.5
37.61	44.28	58.1	45.03		62.85		66.13
40.45	61.31	68.26	63.11		69.25		55.85
28.18	23.25	45.22	16.34		50		62.94
28.48	43.84	59.11	27.27		38.97		58.06
27.22	43.55	73.77	55.02		41.25		64.53
41.2	47.05	32.66	43.78		46.04		75.88
47.93	49.75	44.59	53.02		41.06		50.72
41.08	34.25	70.92	43.95		52.47		52.91
45.78	31.34	73.52	38.01		44.26		43.16
39.7	65.84	50.37			35.51		42.14
26.56	49.74	64.01			45.11		40.86
31.49	38.68	54.15			49.47		38.87
72.16	48.99	38.26			60.36		43.58
73.42	36.35	40.75			67.99
63.45	31.6	30.05			49.3
77.22	25.28	49.91			64.52
69.1	34.81	36.08			65.01
61.29	48.55	42			48.46
68.28		35.34			62.63
64.97		54.04			62.2
77.26		53.43			52.82
63.73		20.96			56.28
67.93		20.4			64.74
74.29		38.83			76.11
62.47		34.5			63.39
59.16		35.5			63.25
60.31		23.63			61.92
24.46		39.48			72.49
65.41		47.26			66.72
71.21		40.2			61.31
60.95		31.9			61.79
65.15		30.22			52.69
65.62		41.77			41.25
65.19		37.56			58.92
59.14		45.27			52.85
75.51		28.9			57.88
79.79		21.69			80.13
68.85		23.34			71.02
68.81		57.23			51.47
76.61		51.94			49.24
75.61		58.16			54.88
72.48		61.28			62.34
69.08		45.56			54.9
67.59		38.43			61.63
44.28		47.72			52.48
61.31		50.34			67.72
23.25		45.03			59.97
43.84		63.11			63.91
43.55		16.34			68.3
47.05		27.27			84.23
49.75		55.02			83.06
34.25		43.78			79.6
31.34		53.02			81.73
65.84		43.95			78.67
49.74		38.01			67
38.68					69
48.99
36.35
31.6
25.28
34.81
48.55

## Sheet: Fig 2c
CTL	SURF1_Corr	SURF1	CTL_Mut		CTL	SURF1_Corr	SURF1	CTL_Mut
75.8819	107.503	64.5693	19.75		47.7226	300.135	42.9355	28.25
64.5805	69.9673	52.8699	42.4		34.3467	277.915	23.4467	26.35
66.1682	127.058	59.0249	33.43		36.7966	179.067	33.6422	13.18
67.4499	139.685	52.578	95.84		45.869	284.45	19.4943	14.19
72.1542	115.777	34.7119	151.12		43.8779	138.003	3.42356	10.27
74.4842	150.7	2.74253	63.07		45.3349	58.6325	14.2567	8.19755
78.4683	166.238	53.5428	40.56		64.5677	131.065	59.4333	26.3704
68.4633	170.935	20.1775	48.39		43.6526	183.838	28.715	17.1699
78.2679	168.57	57.0987	23.69		55.6141	121.484	35.2573	32.18
76.5292	130.401	58.6115	21.4		53.8547	197.338	70.2523	26.92
75.1133	176.52	54.2781	37.17		65.6863	246.884	72.195	14.67
82.621	198.434	56.3385	29.54		127.568	222.808	61.9353	19.35
87.7655	34.2	110.904	90.77		92.3403	235.81	75.3085	14.07
91.877	257.93	80.9595	139.98		171.032	39.97	90.9123	11.5342
97.7351	48.78	111.369	57.76		139.887	64.89	63.7824	27.48
74.7834	243.26	68.9453	32.81		136.598	87.97	58.7066	19.0366
74.4168	120.1	59.0096	44.52		96.1612	119.53	61.7727	30.78
102.148	86.32	55.1536	19.52		87.0184	102.64	57.5594	29.38
89.8527	37.1	80.7594	23.23		79.7796	122.425	68.4615	15.17
99.5455	227.87	112.35	37.09		45.0166	67.74	65.6258	17.72
92.1111	45.9	137.349	29.88		87.9111	85.48	65.2428	15.93
91.5341	245.03	98.0704	87.36		107.256	115.57	65.2686	8.22136
121.651	121.7	122.311	137.29		96.6764	100.62	67.6382	26.9676
94.3047	57.85	101.448	55.79		99.804	118.709	55.5591	19.6052
92.2386	37.6	106.491	35.85		113.399	40.89	58.0245
99.8058	216.58	76.7156	43.33		93.4896	66.47	66.701
96.8092	45.88	121.261	18.36		94.9483	84.09	66.1073
99.5156	244.04	93.1535			151.654	112.57	75.9881
95.4706	121.48	62.7515			93.5673	98.83	71.9229
92.7131	48.28	99.0692			116.855	116.349	85.4688
86.0218		87.2424			114.417		27.3457
72.9714		18.9218			125.492	43.06	18.537
142.322		18.7416			91.2844		29.2239
140.306		24.3716			76.1469		19.8356
152.439		51.6325			62.3256		15.4784
128.179		48.2368			90.3134		14.6236
112.052		49.0508			87.081		17.1351
120.794		52.245			74.5286		14.2915
104.885		51.9252			81.7621		15.943
110.699		47.2901			214.099		17.4862
92.5834		54.9067			222.602		15.4934
83.2198		50.127			160.799		16.5892
140.909		52.5555			129.929		15.3885
73.0923		50.7991			137.265		128.36
73.9182		53.5908			107.456		153.243
45.675		54.5528			112.981		162.749
63.2043		19.4331			88.0204		111.402
124.595		24.164			73.1828		129.565
28.5686		2.50838			119.206		149.839
47.708		3.77769			73.266		94.709
60.3258		4.17581			65.1899		88.5713
24.7654		5.20859			37.8013		119.864
112.653		2.20872			59.5739		86.0289
120.625		2.02468			154.993		143.122
145.739		10.63			164.321		94.8523
124.478		19.3			138.024		69.3814
104.666		19.01			112.492		121.711
127.495		9.05			160.309		113.153
101.618					111.501		96.2154
135.857		10.28			162.104		107.115
124.301		33.86			154.37		92.6819
140.754		15.72			179.716		97.0298
128.352		5.28			153.112		3.79401
138.224		4.24			178.788		14.2572
136.902					34.9789		22.72
111.434		9.47			73.2205		24.3
91.7035		16.92			104.049		23.36
93.1988		32.28			86.4976		24.37
92.1912		28.82			40.5262		22.24
103.035		23.02			70.6274		24.09
102.983		13.48			56.6918		22.02
109.563		28.14			44.345		21.98
114.94		15.36			73.3736		22.23
111.313					32.4354		22.42
98.4145		20.83			97.6059		21.53
122.523		18.59			145.234
90.1191		8.52			136.984
108.866					178.602		26.43
91.6493		10.1			82.6784		18.5
96.0023		32.37			109.355
92.8093		15.33			106.23		2.23
97.9182		3.67			50.4986		14.71
103.287		1.83			54.3661		24.98
87.8073					165.338		24.98
96.5123		8.23			141.48		24.98
99.4004		16.4			239.01
101.085		29.64			142.78		23.76
123.373		27.24			227.19		25.53
97.1047		21.62			141.33		24.03
95.875		12.72			222.83		25.11
98.9318		26.89			51.41		23.5
73.5404		13.44			48.67		25.14
114.481							22.84
96.3577		19.46			51.56		22.9
95.0152		17.47			48.93		23.25
27.9712		8.73					24.04
74.6955					49.64		24
102.876		9.83			47.38
97.1343		31.77
40.6463		14.85					23.84
87.6565		3.97					19.95
65.2196		1.55
54.0937							1.91
85.7086		9.06					19.2
36.892		15.38					24.98
116.008		29.24					24.98
202.803		27.24					24.98
159.482		21.26
214.818		11.85
103.769		26.54					23.97
131.217		12.89					24.68
103.453							23.42
54.0179		29.44					24.55
48.7611		7.65					22.32
126.227		11.18					24.6
82.11		27.52					22.48
112.52		6.85					22.24
28.49		9.4					21.91
142.71		26.23					22.86
31.96		6.79					23.5
32.31		4.42
73.63
106.08							22.07
165.36		5.53					16.19
131.17		7.35
154.75		6.38
151.53		4.84					17.81
76.61		7.25					24.98
104.98		6.49					24.98
59.23		7.44					24.98
139.62
56.26
57.24
139.23
139.12
137.23
134.56
18.1
45.51
61.95
50.68
66.3
115.39
11.88
117.47
11.77
42.83
61.44

## Sheet: Fig 2d
CTL	SURF1_Corr	SURF1	CTL_Mut		CTL	SURF1_Corr	SURF1	CTL_Mut
75.8819	107.503	64.5693	21.786		216.436	187.112	17.046	55.2046
64.5805	69.9673	52.8699	27.7694		93.0446	154.092	6.23472	54.7799
66.1682	127.058	59.0249	32.9992		173.088	116.059	28.2958	54.4955
67.4499	139.685	52.578	25.0033		59.1838	164.869	37.922	48.9456
72.1542	115.777	34.7119	35.4532		164.824	74.4491	25.5278	47.3479
74.4842	150.7	2.74253	28.0023		188.984	88.21	49.6173
78.4683	166.238	53.5428			86.2433	85.14	32.3287
68.4633	170.935	20.1775			125.406	96.23	40.1597
78.2679	168.57	57.0987			113.767	130.42	32.4715
76.5292	130.401	58.6115			151.209	97.1959	23.3542
75.1133	176.52	54.2781			46.4668	104.228	24.4087
82.621	198.434	56.3385			69.2797	101.144	30.1654
87.7655		110.904			40.1632		220.733
91.877		80.9595			43.2575		104.213
97.7351		111.369			64.302		131.403
74.7834		68.9453			51.7968		138.805
74.4168		59.0096			40.462		133.118
102.148		55.1536			41.9255		94.8302
89.8527		80.7594			41.9939		66.351
99.5455		112.35			45.7576		127.22
92.1111		137.349			65.1818		79.0721
91.5341		98.0704			58.1917		130.046
121.651		122.311			66.3708		3.66799
94.3047		101.448			72.7406		2.24807
92.2386		106.491			55.8945		8.73601
99.8058		76.7156			73.3582		1.33008
96.8092		121.261			50.0565		12.8313
99.5156		93.1535			53.6841		1.63058
95.4706		62.7515			50.176		2.3399
92.7131		99.0692			61.9273		39.2453
86.0218		87.2424			95.7125		26.3462
72.9714		18.9218			67.6399		26.0344
142.322		18.7416			122.061		48.8488
140.306		24.3716			49.1356		134.179
152.439		51.6325			52.3269		26.7234
128.179		48.2368			45.6123		91.7458
112.052		49.0508			71.4269		36.8287
120.794		52.245			22.0023		43.2175
104.885		51.9252			310.365		45.5072
110.699		47.2901			137.104		18.0825
92.5834		54.9067			126.546		34.1826
83.2198		50.127			153.38		22.4242
140.909		52.5555			57.7859		58.9217
73.0923		50.7991			227.937		58.7965
73.9182		53.5908			139.692		57.6094
45.675		54.5528			262.994
63.2043		19.4331			124.18		56.3255
124.595		24.164			268.924		52.9979
145.739		2.50838			120.417		49.6807
124.478		3.77769			125.389
104.666		4.17581			121.6
127.495		5.20859			78.5336
101.618		2.20872			76.5191
135.857		2.02468			74.9735
124.301
140.754
128.352
138.224
136.902
111.434
91.7035
93.1988
92.1912
103.035
102.983
109.563
114.94
111.313
98.4145
122.523
90.1191
108.866
91.6493
96.0023
92.8093
97.9182
103.287
87.8073
96.5123
99.4004
101.085
123.373
97.1047
95.875
98.9318
73.5404
114.481
96.3577
95.0152
27.9712
74.6955
102.876
97.1343
40.6463
87.6565
65.2196
54.0937
85.7086
36.892
116.008
202.803
159.482
214.818
103.769
131.217
103.453
54.0179
48.7611
126.227
28.5686
47.708
60.3258
24.7654
112.653
120.625

## Sheet: Fig 5b
CTL	SURF1_Corr	SURF1	CTL_Mut		CTL	SURF1_Corr	SURF1	CTL_Mut
1.08	0.88	0.9	1.13		1.3647	1.19535	0.825212	0.505725
1.16	1.14	1.18	0.94		1.35353	1.47198	1.15275	0.295331
1.02	0.95	0.99	0.59		1.40393	1.72289	0.987813	0.418191
0.84	0.97	1.19	0.26		1.00132	1.80887	1.04989	0.32624
0.9	1.06	1.43	0.93		1.44419	1.54627	1.04236	0.314552
0.9	1.02	1.22	0.67		1.10184	1.2	1.15639	0.373774
1.42	0.95	0.86	0.92		1.30834		1.17821	0.232213
0.96	1.09	0.99	0.11		1.20678			0.355852
0.95	0.99	0.67	0.92		1.05743			0.412996
0.77	0.95	1.38	0.52		1.50393			0.467802
0.73	1.16	1.14	0.92		0.687027			0.312734
1.22	0.36	1	0.12		0.53092			0.404944
0.32	1.14	0.85	0.87		0.450139
0.4	0.41	0.92	0.89		0.435594
0.46	0.91	0.41	0.71		0.378969
1.24	0.85	0.44	0.63		0.477932
0.98	1.57	1.19	0.64		0.378449
0.98	0.78	1.03	0.61		0.434555
0.36	0.88	0.51	0.53		0.470399
0.87	0.84	0.4	0.52
	1.12	1.01	0.36
	0.97	1.14
	0.77	1.36
	1.11	0.48
	1.12	0.67
	0.95	0.55
	0.67	0.61
	1.15	0.34
	0.67	0.62
	0.91	0.41
	0.64	0.63
		0.24
		0.44
		0.5
		0.68
		0.51
		0.49
		0.25
		0.48
		0.4
		0.49
		0.6
		0.55
		0.37
		0.72
		0.52
		0.38

## Sheet: Fig 5c
CTL	SURF1_Corr	SURF1	CTL_Mut		CTL	SURF1_Corr	SURF1	CTL_Mut
1.09	0.9	0.91	1.16		1.3	0.66	0.59	0.71
1.13	1.16	1.23	0.99		0.98	1.18	0.79	0.52
1.03	0.92	1.04	0.53		0.99	1.14	0.69	0.69
0.83	0.98	1.24	0.24		0.75	1.1	0.85	0.64
0.92	1.04	1.49	0.79		1.02	0.85	0.61	0.7
0.91	1	1.26	0.65		1.09		0.77	0.74
1.41	0.95	0.88	0.98		1.1		0.88	0.45
0.97	1.11	0.99	0.08		0.87			0.55
0.94	1.01	0.65	0.99		0.83			0.61
0.77	0.94	1.34	0.57		0.9			0.69
0.65	0.87	1.16	0.82		0.77			0.64
1.06	1.48	0.97	0.1		0.47			0.62
0.26	0.76	0.85	1.07		0.46			0.72
0.4	0.93	1.2	0.95		0.46			0.65
0.47	0.36	0.96	0.78		0.44
1.11	1.16	0.86	0.72		0.57
0.88	0.4	0.99	0.65		0.41
0.92	0.98	1.13	0.68		0.33
0.32	0.86	0.37	0.59
0.77	1.1	0.44	0.4
	0.99	1.19	0.86
	0.76	0.38
	0.87	0.34
	1.07	0.44
	1.07	0.62
	0.97	0.54
	0.61	0.57
	1.06	0.31
	0.67	0.54
	0.89	0.36
		0.55
		0.23
		0.4
		0.47
		0.65
		0.47
		0.46
		0.26
		0.44
		0.36
		0.44
		0.58
		0.48
		0.36
		0.63
		0.45
		0.33
		0.53

## Sheet: Fign 5d
CTL	SURF1_Corr	SURF1	CTL_Mut
179.91	58.32	37.89	25.0253
71.81	102.15	36.15	38.2113
65.12	44.16	32.12	43.39
75.08	80.83	34.85	37.4
62.55	72.39	17.28	42.85
67.02	100.42	22.83	51.56
70.03	47.44	38.34	43.95
72.84	82.19	36.83	56.68
147.88	72.28	30.96	46.83
75.98	94.08	35.09	46.3
92.49	47.19	28.08	21.8742
79.63	80.4644	23.59	37.0302
66.53	108.17	34.65	40.35
139.6	130.89	39.84	35.13
69.61	108.05	31.08	40.41
85.17	129.9	27.83	50.2
73.66	104.92	21.7	41.15
72.87	128.34	23.53	53.74
168.09	155.37	27.82	45.69
66.26	149.93	11.05	43.6
57.88	143.85	34.28	54.7369
69.01	169.37	76.92	49.2924
58.85	168.45	62.43	60.89
59.93	167.65	27.12	51.35
62.42	111.62	28.18	54.56
60.13	104.74	8.7	20.51
63.05	98.15	30.7	38.8
135.15		77.7	39.04
66.53	220	62.01	34.21
83.11		29.76	39.43
162.41	250	29.33
64.03		27.73
56.47	275	6.82
64.36		29.6
55.98		73.58
56.52		67.59
55.64		28.7
76.87		48.31
66.05		26.09
63.93		27.41
61.63		56.4
50.72		45.72
55.66		42.5
46.76		71.75
64.73		31.28
78.83		25.4
66.34		62.62
58.36		44.69
50.61		56.37
67.91		90.21
60.99		69.07
62.85		66.39
55.12		111.3
51.23		64.51
52.73		48.07
70.61		27.34
62.22		12.58
65.08		22.11
57.36		61.94
45.26		45.94
49.67		43.34
42.19		72.3
59.9		29.65
73.93		25.83
61.94		79.99
52.22		70.81
42.67		66.02
47.23		68.1
39.4		90.51
57.28		74.04
72.09		74.01
58.87		71.88
12.06		74.3
94.54		70.96
83.59		68.87
103.68		59.58
88.64		47.05
76.34		91.42
78.83		41.65
85.27		60.41
81.59		56.58
7.53		71.99
94.42		52.74
84.41		64.34
96.92		57.44
87.3		80.05
74.43		47.81
74.03		64.91
80.35		84.34
77.16		120.78
34.17		77.28
121.56		106.32
115.09		82.88
124.3		119.37
116.73		78.68
101.65		103.78
99.36		81.41
109.75		117.17
109.6		77.8
24.91		102.49
101.14
95.47
101.09
128.23		24.05
138.4		18.86
114.71		24.26
119.97		21.75
116.97		28.35
52.33		22.02
124.03		18.46
116.45		26.37
123.08		21.37
159.6		26.22
154.62		21.16
140.04		16.39
150.03		25.87
136.65		18.91
23.95		23.17
106.2		22.16
94.47		34.28
98.79		26.05
125.23		22.45
127.19		19.91
104.67		46.73
120.91		24.6
105.79		32.91
129.43		17.64
135.88		33.23
106.54		25.28
73.49		39.99
73.49		17.98
125.29		51.79
119.28		22.87
103.29		31.76
76.52		26.48
76.52		6.77
116.8		13.27
108.93		15.45
96.59		22.56
78.98
78.98		17.83
104.12		14.96
103.3		39.9
112.55		17.93
118.09		12.8
126.08		20.14
116.8		16.09
121.79		22.51
114.87
118.68		10.55
118.67		33.51
119.07		42.07
110.1		55.04
117.23		36.64
116.18		42.41
116.47		37.85
116.77		53.84
112.17		3.9
103.51		37.94
98.74		61.6
103		73.65
118.67		78.31
125.98		30.06
115.28		21.62
118.63		19.33
116.37		12.38
117.73		19.48
116.99		67.51
117.74		29.62
111.03		16.29
73.22		21.39
79.61		19.69
62.37		18.2
71.75		63.16
86.71		26.74
138.32		13.58
70.12		16.13
72.77		18.3
85.11		11.59
99.92		33.26
61.55		67.45
69.51		39.28
		77.23
		43.4
116.41
78.97		44
88.78		80.35
68.62		51.2
80.93		52.05
80.71		38.79
61.48		21.29
131.36		17.67
90.32		37.16
67.11		25.14
47.81		19.69
		34.22
112.71		25.31
75.76		17.14
83.49
67.79
75.87
78.01
109.63
73.05
81.42
65.26
76.03
75.18
53.05
120.65
79.44
63.18
43.98
56.48
122.18
82.99
65.69
45.91
81.77
60.42
122.81
102.26
88.47
135.83
120.13
137.14
119.15
87.74
59.91
64.95
55.89
37.72
129.93
112.96
62.01
114.73
106.59
84.71
141.59
104.03
90.46
155.12
136.94
128.96
139.58
90.59
99.3
96.75
99.71
102.02
98.7
89.12
100.28
87.15
89.31
86.41
90.67
100.53
107.26
95.24
101.42
87.99
93.11
93.03
94.96
101.88
112.11
92.79
101.46
91.68
101.33
94.15
92.16
100.09
96.85
97.42
119.64
122.45
114.6
122.24
119.74
115.28
179
165
200

## Sheet: Fig 5e
CTL	SURF1_Corr	SURF1	CTL_Mut
36.426	114.131	254.331	26.62
10.6512	237.105	204.011	27.59
93.0479	99.2789	149.757	18.62
148.188	208.941	179.409	13.18
47.1965	92.0587	243.248	21.85
153.937	203.207	59.3289	5.11
44.2131	135.767	108.332	69.3
38.9501	281.644	118.766	71.79
44.9829	366	96.8531	66
138.816	64.3675	8.33884	63.9241
148.596	63.3635	25.8251	65.6465
122.323	60.47	19.9	62.687
137.88	140.938	92.1272	21.3795
142.504	137.51	84.418	19.4487
144.915	133.35	86.9013	20.5497
138.879	153.34	102.899	35.01
136.076	139.28	55.9271	36.9829
122.127	118.47	89.655	30.4618
80.6582	125.03	18.8333	7.14749
68.9066	125.3	21.8882	9.62987
135.34	115.33	23.5923	7.47594
92.3516	42.08	25.4708	6.66367
60.1328	48.23	15.5998	4.55801
112.176	36.08	15.7554	52.3496
111.448	145.643	27.0021	49.0188
127.822	155.245	25.4547	45.48
143.261	153.731	18.6352
112.305	171.23	20.6085
108.408	130.799	15.9488
111.483	116.249	61.3443
132.217		55.965
111.307		46.1716
4.05441		52.9828
9.11567		59.6987
116.511		191.302
107.647		132.33
64.9023		126.775
156.886		82.7884
133.973		62.5851
170.741		21.604
149.512		46.6472
255.492		63.6419
88.1252		31.1361
90.2469		7.91801
109.293		45.465
96.7148		34.6581
93.8894		20.217
112.016		23.9187
84.9324		19.7325
217.295		20.7155
118.553		35.5015
68.859		24.832
83.4367
74.3222		6.88635
84.8336		2.25481
80.1919		7.60197
66.9078		5.39325
72.2741		5.96156
70.0832		7.46373
88.6608
91.4399		7.14749
87.4323
108.08		9.62987
61.3713		7.47594
64.9382		6.66367
81.0018		4.55801
93.188
210.553
51.5969
51.819
52.8511
115.501
117.273
107.118
88.9823
105.031
143.372
108.076
12.7409
13.1317
15.8778
189.012
175.141
16.6243
159.794
127.707
96.8147
104.533
87.8282
109.671
100.202
86.278
132.866
125.026
95.7293
69.6863
113.229
106.851

[truncated: 50 more sheets: Fig 5f, Fig 5g, Fig5h, Fig 5q, Fig 5r, Fig 5j, Fig 5k, Fig 5l, Fig 5m, Fig 5n, Fig 5o, Fig 5s, Fig 5t, Fig 5u, Fig S5h, Fig 6d, Fig 6e, Fig 6f, Fig 6g, Fig 7a …]
